# Supplementary material for: Polyphosphate modulates the stress-responsive formation of functional RNA-protein condensates in bacteria and mammalian cells
Source: PLoS Biol. 2026 Apr 27;24(4):e3003775. doi: 10.1371/journal.pbio.3003775 (PMC13193609; doi:10.1371/journal.pbio.3003775)
Supplement: S1 Data — (XLSX) [file pbio.3003775.s010.xlsx]

## Sheet: 1A
PolyP level (ng/µg DNA)
Time after N starvation (h)	WT			Δppk
-3	2.68296	1.26357	2.22265	1.24625	1.35794	1.1214
0	5.27308	11.8845	13.3255	1.38238	1.5787	1.86499
3	9.61768	7.5856	12.6972	1.78268	2.62765	2.71008
6	25.3968	23.2822	26.1967	2.53855	1.05686	2.11373
12	37.9196	34.9034	35.6535	2.88824	2.01573	1.84276
18	61.7807	61.5378	62.9147	2.16582	4.03087	3.11578
24	66.0848	69.1735	65.2095	1.87939	1.55593	1.85882

## Sheet: 1C
% of cells with foci
Time after N starvation (h)	WT			Δppk
0	43.949	41.018	43.0595	23.8994	26.6881	42.9054
3	89.4958	87.6847	87.6543	45.1327	48.4163	57.1429
6	87.7119	92.3382	86.02	49.5208	49.8195	57.2391
12	95.858	97.9904	96.01	56.2682	67.6282	65.4696
24	96.6859	96.929	97.7143	78.9655	78.1065	74.9077

## Sheet: 1E
Weight fraction of slow and fast diffusing Hfq-PAmCherry
Condition	N+						N24
Strain	WT			∆ppk			WT				∆ppk
Slow	0.3	0.44	0.36	0.43	0.39	0.39	0.52	0.52	0.58	0.52	0.54	0.43	0.61	0.54
Fast	0.7	0.56	0.64	0.57	0.61	0.61	0.48	0.48	0.42	0.48	0.46	0.57	0.39	0.46

## Sheet: 1F
Mean focus area of Hfq-mCherry foci
Time after N starvation (h)	WT			Δppk
0	13.3333	12.0909	16.4615	15.3026	13.32	17.24
3	70.8447	61.9643	64.5337	28.8851	27.7778	35.2087
6	60.9177	61.2684	64.1385	30.8774	38.495	39.4989
12	63.5	61.2263	61.6056	34.4118	42.4237	43.2333
24	71.167	78.0779	72.8106	43.1901	45.1399	38.8309

## Sheet: 1I
% of cells with Hfq focus under hyperosmotic stress
WT			Δppk
87.14	78.64	76.19	0	2.7	6.67

## Sheet: S1A
Bacterial growth curve and N source level
	NH4Cl (mM)												OD600nm
Time (h)	WT			Δppk			Δhfq			ΔhfqΔppk			WT			Δppk			Δhfq			ΔhfqΔppk
0	3	3	3	3	3	3	3	3	3	3	3	3	0.07	0.07	0.07	0.07	0.07	0.07	0.07	0.07	0.07	0.07	0.07	0.07
1	3.00314	2.97289	3.04058	3.07761	3.14012	2.9076	3.01296	3.09838	3.00379	3.14093	3.00129	3.04881	0.125	0.137	0.173	0.136	0.152	0.117	0.14	0.125	0.107	0.122	0.13	0.119
1.5	2.88553	2.81266	2.9267	2.87316	2.87611	2.87346	2.93549	2.95798	2.9214	3.00585	2.91094	2.94531	0.209	0.215	0.213	0.189	0.198	0.22	0.179	0.211	0.172	0.17	0.205	0.141
2	2.61188	2.58732	2.7472	2.63551	2.69279	2.75821	2.84162	2.91623	2.67823	2.70378	2.89342	2.77382	0.313	0.283	0.285	0.272	0.275	0.312	0.264	0.285	0.226	0.248	0.22	0.207
2.5	2.2437	2.3693	2.6032	2.59391	2.61846	2.62517	2.76243	2.70438	2.59053	2.26803	2.80452	2.71513	0.409	0.393	0.385	0.36	0.369	0.398	0.371	0.395	0.323	0.351	0.352	0.326
3	2.12939	2.04403	2.47987	2.47382	2.55551	2.42517	2.49283	2.58387	2.50137	2.41228	2.48726	2.50762	0.517	0.533	0.494	0.462	0.49	0.516	0.5	0.531	0.448	0.51	0.424	0.437
3.5	1.6428	1.82674	2.02695	2.25976	2.03056	2.24708	2.30837	2.09892	2.13284	1.95748	2.06783	2.23592	0.67	0.701	0.708	0.588	0.642	0.702	0.674	0.677	0.635	0.612	0.55	0.556
4	0.474546	0.634333	1.12793	1.0948	1.068	1.08372	1.63245	1.04528	0.923167	1.17845	1.02745	1.13549	0.876	0.914	0.839	0.805	0.805	0.852	0.726	0.746	0.721	0.715	0.71	0.739
4.5	0.03499	0.029178	0.383624	0.59594	0.455944	0.339213	0.285734	0.56173	0.437199	0.41216	0.200459	0.213784	0.923	0.959	1.006	0.882	0.881	0.898	0.718	0.76	0.736	0.724	0.721	0.7
5	0.034084	0.029333	0.037594	0.138069	0.02413	0.018564	0.025481	0.148375	0.022354	0.056892	0.03541	0.014355	0.97	0.978	0.98	0.902	0.938	0.934	0.734	0.755	0.761	0.757	0.738	0.752
5.5	0.013409	0.014812	0.014288	0.02413	0.023488	0.017385	0.012147	0.029167	0.015478	0.019043	0.02385	0.012814	1.066	1.041	1.043	0.949	0.931	0.971	0.782	0.781	0.757	0.727	0.751	0.728

## Sheet: S1C
Relative Hfq-mCherry abundance (%) normalized to WT at N-0
Condition	WT			Δppk
N-0	99.4078	95.1417	105.449	109.219	125.633	158.173
N-24	88.1101	84.7881	77.2761	175.007	227.483	277.845

## Sheet: S1D
Intensity ratio of Hfq foci vs. cellular background
Time after N starvation (h)	WT			Δppk
0	8.43216	7.87607	8.67451	3.89386	6.47484	6.74679
3	5.4845	4.93706	5.05034	4.04822	3.46617	3.48034
6	5.8837	6.28629	5.49852	3.65001	3.751	3.47357
12	6.11664	5.61543	5.9976	3.69743	3.77891	3.6102
24	6.41355	5.81834	5.75579	3.63516	3.55913	4.22535

## Sheet: S1F
% of cells with Hfq-3xFLAG foci
WT					Δppk
35.71	28.57	37.5	32	38.89	0	0	0	0	0

## Sheet: S1G
ATP levels/total protein normalized to WT N+
Condition	WT			Δppk
N+	0.913392	1.03776	1.04885	1.11025	1.14964	1.24736
N-24	1.5191	1.36848	1.22843	0.792435	0.907097	1.02191

[truncated: 1 more sheets: S1I]
