# Supplementary material for: Polyphosphate modulates the stress-responsive formation of functional RNA-protein condensates in bacteria and mammalian cells
Source: PLoS Biol. 2026 Apr 27;24(4):e3003775. doi: 10.1371/journal.pbio.3003775 (PMC13193609; doi:10.1371/journal.pbio.3003775)
Supplement: S2 Data — (XLSX) [file pbio.3003775.s011.xlsx]

## Sheet: 2A
Fraction (%) of different Hfq populations
	WT N+				Δppk N+				WT N-24				Δppk N-24
C (condensate)	4.46933	15.0694	8.11285		5.06839	6.43065	11.1717		43.4648	48.9646	50.7733	41.8403	30.2811	16.849	43.8488	18.7966
B (nucleoid bound)	44.9307	49.9306	49.2871		50.3316	51.7693	46.9283		34.7351	30.4354	32.5267	36.3597	52.6189	60.451	40.6512	40.1034
F (cytosolic/free)	50.6	35	42.6		44.6	41.8	41.9		21.8	20.6	16.7	21.8	17.1	22.7	15.5	41.1

## Sheet: 2C
% of Hfq foci remaining, normalized to each strain at t = 0 h
Time after N replenishment (h)	WT			Δppk			Δppx
0	100	100	100	100	100	100	100	100	100
1	102.397	100.717	97.3076	111.415	72.1354	78.7879	101.688	102.207	93.451
2	95.0285	89.569	89.4323	57.8275	38.6364	29.4725	95.7592	96.4266	86.7519
4	66.7981	47.9374	47.9278	10.2236	11.1032	4.48934	85.6105	91.3817	94.1118
6	33.5547	37.2198	41.1616	0.609933	1.30208	1.88552	84.7834	87.1238	75.0788

## Sheet: 2E
Survival of each strain at N-48, normalized to N-0
WT			Δppk			Δhfq			ΔhfqΔppk
0.8	0.851064	0.862745	0.303333	0.225	0.281579	0.071429	0.073171	0.081395	0.1	0.060714	0.1

## Sheet: 2F
OD600nm of different strains during recovery growth
Time (h)	WT			Δppk			Δhfq			ΔhfqΔppk
0	0.07	0.07	0.07	0.07	0.07	0.07	0.07	0.07	0.07	0.07	0.07	0.07
1	0.096	0.068	0.085	0.058	0.068	0.061	0.025	0.03	0.099	0.065	0.08	0.073
2	0.074	0.11	0.063	0.116	0.089	0.067	0.033	0.115	0.03	0.103	0.083	0.074
3	0.109	0.082	0.088	0.031	0.126	0.042	0.067	0.05	0.051	0.078	0.081	0.08
4	0.147	0.197	0.173	0.086	0.06	0.087	0.074	0.085	0.06	0.075	0.082	0.111
5	0.351	0.418	0.366	0.119	0.131	0.117	0.118	0.14	0.114	0.102	0.115	0.093
6	0.576	0.623	0.62	0.139	0.211	0.166	0.109	0.169	0.195	0.123	0.15	0.138
7	0.946	0.963	0.988	0.283	0.408	0.342	0.371	0.324	0.318	0.266	0.314	0.231
8	1.07	1.084	1.02	0.669	0.741	0.711	0.61	0.611	0.621	0.519	0.532	0.496

## Sheet: 2G
Survival of each strain at N-48, normalized to N-0
WT			Δppk pBAD18b			Δppk pBAD18b hfq			Δppk pBAD18b ppk			Δhfq pBAD18b			Δhfq pBAD18b hfq			Δhfq pBAD18b ppk
0.603352	0.787709	0.837989	0.159574	0.165957	0.156383	0.732143	0.660714	0.821429	0.8	0.457143	1.05714	0.0119318	0.024205	0.032045	0.682927	0.536585	0.292683	0.0231148	0.036885	0.033443

## Sheet: 2H
OD600nm of different strains during recovery growth
Time (h)	Δhfq + pBAD18b hfq			Δhfq + pBAD18b ppk			Δppk + pBAD18b hfq			Δppk + pBAD18b ppk
0	0.07	0.07	0.07	0.07	0.07	0.07	0.07	0.07	0.07	0.07	0.07	0.07
1	0.064	0.063	0.074	0.063	0.062	0.071	0.064	0.072	0.066	0.073	0.077	0.061
2	0.066	0.063	0.076	0.061	0.071	0.069	0.062	0.074	0.072	0.07	0.079	0.062
3	0.081	0.079	0.065	0.069	0.07	0.068	0.089	0.086	0.079	0.082	0.077	0.08
4	0.162	0.199	0.127	0.075	0.073	0.074	0.214	0.182	0.215	0.196	0.208	0.172
5	0.379	0.405	0.412	0.083	0.07	0.103	0.422	0.414	0.391	0.421	0.409	0.37
6	0.579	0.623	0.598	0.129	0.126	0.116	0.726	0.662	0.595	0.7	0.678	0.641
7	0.912	0.928	0.856	0.241	0.289	0.276	0.927	0.926	0.841	0.874	0.89	0.947
8	0.984	0.967	0.905	0.545	0.59	0.601	0.994	0.965	0.889	0.936	0.925	0.963
