# Supplementary material for: Polyphosphate modulates the stress-responsive formation of functional RNA-protein condensates in bacteria and mammalian cells
Source: PLoS Biol. 2026 Apr 27;24(4):e3003775. doi: 10.1371/journal.pbio.3003775 (PMC13193609; doi:10.1371/journal.pbio.3003775)
Supplement: S3 Data — (XLSX) [file pbio.3003775.s012.xlsx]

## Sheet: 3B
Kymograph showing Hfq-mCherry and PPX-GFP fluorescence intensities (A.U.) along the long cell axis
Intensity (AU)	Hfq	PPX-GFP		Intensity (AU)	Hfq	PPX-GFP
0	6.722	0		0	9.188	5.5625
0.11375	28.704	2.12		0.11375	15.369	2.3906
0.22749	147.273	31.919		0.22749	24.274	5.1705
0.34124	246.746	172.863		0.34124	106.848	50.3523
0.45499	255	192.668		0.45499	205.403	88.0852
0.56874	224.996	114.568		0.56874	227.143	97.7074
0.68248	124.073	42.515		0.68248	148.538	60.7656
0.79623	37.965	13.81		0.79623	41.709	21.3991
0.90998	18.714	20.479		0.90998	11.111	13.375
1.02372	13.31	49.173		1.02372	10.415	16.2528
1.13747	15.876	41.52		1.13747	17.352	17.5483
1.25122	12.008	13.006		1.25122	12.523	0
1.36497	14.151	10.667		1.36497	11.227	0
1.47871	10.111	12.444		1.47871	14.621	0
1.59246	11.118	12.167		1.59246	12.074	17.2585
1.70621	12.291	19.621		1.70621	16.278	4.581
1.81995	15.351	15.627		1.81995	11.403	0
1.9337	17.544	7.437		1.9337	11.972	6.8906
2.04745	11.743	8.626		2.04745	17.739	1.6165
2.16119	8.468	0.323		2.16119	11.877	0
2.27494	8.26	18.42		2.27494	3.455	0
2.38869	8.405	9.146		2.38869	0.661	0
2.50244	11.931	20.874		2.50244	0	0
2.61618	22.618	11.552
2.72993	8.877	38.784
2.84368	12.168	6.189
2.95742	12.741	9.852
3.07117	16.75	16.317
3.18492	17.399	26.521
3.29867	14.237	24.345
3.41241	17.268	4.248
3.52616	9.666	10.61
3.63991	3.949	1.501
3.75365	13.941	13.31
3.8674	14.443	26.997
3.98115	12.817	15.157
4.09489	18.368	7.199
4.20864	9.53	10.661
4.32239	7.338	0
4.43614	4.944	0

## Sheet: 3C
Spearman correlation of Hfq-mCherry vs. PPX-GFP
WT				Δppk
0.214209	0.313255	0.267651	0.350521	0.039263	0.038492	0.024195	0.022481

## Sheet: 3D
Fluorescence recovery of Hfq-mCherry after photobleaching, normalized to t = 0 s after photobleaching, difference between prebleaching and t = 0 s set as 100
Time (s)	WT										Δppk
0	0	0	0	0	0	0	0	0	0	0	0	0	0	0	0	0	0	0	0	0
5	6.51622	8.63324	5.80293	2.92339	5.70175	3.42297	9.18259	5.5199	2.80131	4.05405	3.89364	3.93237	0.084296	4.44874	4.36193	6.68388	3.98804	2.85315	3.12596	0
10	11.5374	10.9145	10.6821	8.24092	12.1345	5.27322	11.81	8.93453	5.80478	7.27887	5.88794	7.41789	3.8775	6.47969	4.89878	9.29222	6.28116	5.79021	9.74563	3.1687
15	12.4965	13.0777	9.30838	9.4758	14.6491	3.92253	16.8259	11.2709	6.77224	8.40756	7.78728	9.47345	5.31048	6.86654	3.0198	9.37373	4.08774	4.19581	9.10205	3.81418
20	12.8632	16.9912	13.2402	8.08971	17.8947	6.71642	19.0552	9.70475	7.24875	9.83569	7.21748	9.20533	4.72043	5.99613	5.1001	9.53675	8.07578	6.37762	6.25192	6.74817
25	14.5839	16.4208	16.1772	9.62701	18.3626	6.43888	21.0987	12.5289	7.20543	10.2503	8.92688	8.93721	6.91205	5.31915	5.63695	9.21071	7.77667	9.65035	6.80356	4.75305
30	16.3047	21.2389	15.9166	12.9536	18.5965	7.08647	18.206	13.2221	7.50866	11.9549	9.59165	8.6691	7.83928	6.96325	6.57645	11.656	9.67099	10.1539	8.82623	7.56968
35	15.1199	21.4159	21.459	14.2641	18.8596	7.47502	23.0626	11.1682	8.11513	13.406	9.68661	9.92031	5.56336	10.735	8.58964	8.3956	12.662	12.3357	9.19399	7.33496
40	16.1354	21.6126	16.2008	13.7349	17.2807	8.7887	20.1964	11.2709	7.4509	12.5077	9.68661	11.6184	7.83928	11.7021	7.44883	8.15107	13.659	12.2517	7.90684	7.27628
45	15.9379	21.3766	19.7773	15.2218	14.9415	8.0301	22.0011	11.8614	9.67463	13.4291	10.9212	9.2947	9.86232	12.1857	7.98568	10.6779	8.87338	12.6713	7.44714	6.63081
50	16.1072	22.4189	18.3088	14.9445	16.8129	7.77106	22.0541	11.3992	11.2774	12.5998	10.2564	6.97103	8.93509	8.9942	7.51594	5.46122	8.87338	14.0979	6.8955	1.17359
55	16.4457	20.8849	19.7063	8.71975	11.9006	10.9905	22.7176	15.1476	12.0139	13.2678	10.0665	6.43479	11.8011	12.9594	7.85147	8.80316	8.17548	9.81818	9.46981	5.28117
60	19.9154	20.7276	15.4903	9.27419	12.193	10.1579	20.7537	15.9178	12.4471	10.7571	9.02185	9.20533	11.3796	12.1857	6.50934	9.29222	11.4656	12.5874	10.1134	6.33741
65	17.4894	21.9666	18.8062	12.374	12.8363	11.4161	20.3822	14.4288	13.3712	13.1526	7.02754	7.59663	13.4026	11.6054	6.57645	7.25445	9.57129	10.0699	11.4925	6.57213
70	19.2384	22.8319	16.8404	10.6099	12.2807	11.12	18.5244	14.4031	13.068	14.028	11.7759	10.4565	7.41781	13.2495	8.38832	6.92841	9.87039	14.014	10.5731	6.27873
75	16.22	20.5703	16.3666	12.0212	16.2865	11.6751	18.3917	13.9923	9.96342	12.0009	9.87655	8.40098	9.60944	11.7021	9.79756	9.61826	11.665	13.9301	8.45847	6.27873
80	16.4457	23.8545	18.1667	13.6341	17.1637	11.8971	24.1242	13.9153	9.02484	16.5848	10.5413	7.86475	10.621	9.67118	9.05939	10.2704	9.37189	9.9021	11.6764	4.81173
85	19.2948	22.9499	17.3614	13.13	13.3041	10.7315	18.2325	15.6611	9.81902	14.9263	11.7759	7.77538	9.44085	11.3153	8.05279	6.76539	7.97607	11.7483	8.36654	4.87041
90	12.4683	21.8879	19.2563	13.8861	17.8947	11.9341	20.3026	12.0668	12.0716	15.9398	8.07218	10.2778	7.92357	11.8956	5.97249	5.13518	7.07877	14.6853	5.24058	6.9242
95	18.9281	21.1996	18.6405	15.4486	17.3099	10.5649	18.4448	12.2465	13.4723	15.9628	11.0161	9.74156	7.50211	8.80077	7.44883	4.89064	4.48654	13.9301	7.90684	7.511
100	17.5176	20.177	18.8062	19.3044	19.0643	9.67682	17.1709	14.5828	10.3533	16.9994	12.9155	7.77538	8.42933	11.3153	5.83827	9.21071	9.77069	12.0839	2.94208	9.15403
105	14.5839	20.5113	17.7641	18.4224	20.6725	11.305	15.4459	11.4506	9.67463	12.5077	11.3011	7.23914	10.4524	12.9594	7.44883	5.95028	6.67996	12.8392	0.827461	8.3912
110	11.4245	21.8486	16.5561	20.3629	20.7018	11.305	16.0563	13.9923	10.2667	15.7786	11.396	11.1715	10.0309	12.6692	6.50934	3.42345	8.77368	12.1678	5.42446	6.86552
115	16.1636	22.3009	19.1142	19.2792	18.4211	9.45479	21.0191	14.3004	10.5121	16.0319	6.36278	8.22224	8.17645	10.4449	6.97909	1.46719	3.88834	11.6643	5.24058	7.04156

## Sheet: 3E
% of insoluble Hfq-mCherry over total Hfq-mCherry
Time after N starvation (h)	WT			Δppk
0	2.01	2.01	2.52	2.45	3.61	2.96
24	2.55	2.08	3.88	15.84	12.11	13.79
