# Supplementary material for: Polyphosphate modulates the stress-responsive formation of functional RNA-protein condensates in bacteria and mammalian cells
Source: PLoS Biol. 2026 Apr 27;24(4):e3003775. doi: 10.1371/journal.pbio.3003775 (PMC13193609; doi:10.1371/journal.pbio.3003775)
Supplement: S4 Data — (XLSX) [file pbio.3003775.s013.xlsx]

## Sheet: 4B
Phase diagram of Hfq (x axis) and PP300 (y axis), concentrations in µM, log2 scale
	Dilute					Condensate
0	-2	-1	0	1.32193	2.32193
1.32193	-2	0.321928	3.64386			1.32193	2.64386
2.32193	-2	4.64386				2.32193	3.64386
3.32193	-2	5.64386				2.32193	3.32193	4.64386
4.64386	-2	7.96578				4.64386	5.64386	6.96578
5.64386	7.96578					-2	4.64386	5.64386	6.96578

## Sheet: 4I
log2 of Hfq-mCherry signal in RNase E foci vs. background
WT									Δppk
1.90073	1.05849	1.4531	1.56115	1.598	1.15834	1.70787	1.21682		0.511278	0.74359	0.728831	0.685233	0.715213	0.575065	0.6639	0.650696	0.553015
