# Supplementary material for: Polyphosphate modulates the stress-responsive formation of functional RNA-protein condensates in bacteria and mammalian cells
Source: PLoS Biol. 2026 Apr 27;24(4):e3003775. doi: 10.1371/journal.pbio.3003775 (PMC13193609; doi:10.1371/journal.pbio.3003775)
Supplement: S5 Data — (XLSX) [file pbio.3003775.s014.xlsx]

## Sheet: 5F
Cumulative distributions of estimated mean untemplated poly(A) lengths across the entire transcriptome in each of the indicated conditions
	condition	log_polyA_length
0	polyA_fitval_wt_nplus	0.338264	1.402510039319281
1	polyA_fitval_wt_nplus	-0.216357	0.8054474796664576
2	polyA_fitval_wt_nplus	1.069271509124316	2.9132564460187176
3	polyA_fitval_wt_nplus	0.3431134184968498	1.4093285967931801
4	polyA_fitval_wt_nplus	0.064963	1.067119559993823
5	polyA_fitval_wt_nplus	0.6031644972554073	1.8278940233525338
6	polyA_fitval_wt_nplus	-0.896768	0.4078856201942072
7	polyA_fitval_wt_nplus	-1.02027	0.360496
8	polyA_fitval_wt_nplus	0.8080034681261721	2.243424443988917
9	polyA_fitval_wt_nplus	0.3228812184805535	1.3811012918522754
10	polyA_fitval_wt_nplus	-0.379483	0.6842151109912269
11	polyA_fitval_wt_nplus
12	polyA_fitval_wt_nplus
13	polyA_fitval_wt_nplus	0.2754954649865663	1.3171831313420808
14	polyA_fitval_wt_nplus	0.3874098686928651	1.4731601697833934
15	polyA_fitval_wt_nplus	1.4373309987266218	4.20945
16	polyA_fitval_wt_nplus	0.1543366812489487	1.1668836885078653
17	polyA_fitval_wt_nplus	0.1543366812489487	1.1668836885078653
18	polyA_fitval_wt_nplus	-0.825907	0.4378378231857888
19	polyA_fitval_wt_nplus	-1.17324	0.3093618479751942
20	polyA_fitval_wt_nplus	-0.215888	0.805825
21	polyA_fitval_wt_nplus	-745.133	5e-324
22	polyA_fitval_wt_nplus
23	polyA_fitval_wt_nplus	0.070853	1.0734233859379583
24	polyA_fitval_wt_nplus	-0.564565	0.5686073780791157
25	polyA_fitval_wt_nplus	0.3412286251911059	1.4066748053980997
26	polyA_fitval_wt_nplus	0.5434099006717188	1.721868262854523
27	polyA_fitval_wt_nplus	1.517328574520942	4.560027136616336
28	polyA_fitval_wt_nplus	0.1036635071742758	1.1092271451346372
29	polyA_fitval_wt_nplus	0.1235592993631808	1.131517100796182
30	polyA_fitval_wt_nplus	-0.262364	0.7692307360338113
31	polyA_fitval_wt_nplus	0.5094852384939303	1.664434187738416
32	polyA_fitval_wt_nplus	-0.275472	0.7592137624569429
33	polyA_fitval_wt_nplus	0.2877141217293754	1.3333760663882375
34	polyA_fitval_wt_nplus	0.2978066782954712	1.3469013774387513
35	polyA_fitval_wt_nplus	0.6472844605797693	1.910346158739791
36	polyA_fitval_wt_nplus
37	polyA_fitval_wt_nplus	0.3174509166826167	1.3736218212948588
38	polyA_fitval_wt_nplus
39	polyA_fitval_wt_nplus	-0.0586002	0.9430836978907585
40	polyA_fitval_wt_nplus
41	polyA_fitval_wt_nplus
42	polyA_fitval_wt_nplus	0.1575583385034128	1.1706490499032431
43	polyA_fitval_wt_nplus
44	polyA_fitval_wt_nplus	-737.374	5.79e-321
45	polyA_fitval_wt_nplus	-0.0623422	0.9395613444533261
46	polyA_fitval_wt_nplus	0.158589	1.17186
47	polyA_fitval_wt_nplus	1.1119126633222036	3.040167654251231
48	polyA_fitval_wt_nplus	0.3234172284268637	1.3818417743168243
49	polyA_fitval_wt_nplus	0.4528257355173258	1.5727500881515766
50	polyA_fitval_wt_nplus	-0.319498	0.7265139356566744
51	polyA_fitval_wt_nplus	0.6543924734424927	1.9239732973721344
52	polyA_fitval_wt_nplus	-0.204947	0.8146905838780311
53	polyA_fitval_wt_nplus	0.1905914336583938	1.2099650001063953
54	polyA_fitval_wt_nplus	0.6833048671383493	1.9804119272587424
55	polyA_fitval_wt_nplus	0.1710157775489731	1.1865094690852884
56	polyA_fitval_wt_nplus	-0.530628	0.5882352670612837
57	polyA_fitval_wt_nplus	-0.053346	0.9480519332684323
58	polyA_fitval_wt_nplus	0.1323015403401577	1.1414524613417352
59	polyA_fitval_wt_nplus	-0.33495	0.715374
60	polyA_fitval_wt_nplus	-0.595611	0.5512257480220326
61	polyA_fitval_wt_nplus	-0.556732	0.5730786157938652
62	polyA_fitval_wt_nplus
63	polyA_fitval_wt_nplus
64	polyA_fitval_wt_nplus	-0.501641	0.605536
65	polyA_fitval_wt_nplus	0.5087566780805493	1.6632219885123558
66	polyA_fitval_wt_nplus	0.2913029818011042	1.3381699636813733
67	polyA_fitval_wt_nplus	-0.293344	0.7457657434480024
68	polyA_fitval_wt_nplus	-0.0901253	0.9138167158474302
69	polyA_fitval_wt_nplus	-0.770605	0.46273291330125566
70	polyA_fitval_wt_nplus	-0.726738	0.483483
71	polyA_fitval_wt_nplus	-1.86558	0.15480713902777207
72	polyA_fitval_wt_nplus	-1.91831	0.14685525129469545
73	polyA_fitval_wt_nplus	0.483633	1.6219560502727473
74	polyA_fitval_wt_nplus	-0.536472	0.5848076789563272
75	polyA_fitval_wt_nplus	-0.0622608	0.9396378382148166
76	polyA_fitval_wt_nplus	-0.252225	0.7770700538729745
77	polyA_fitval_wt_nplus	-0.236389	0.7894736826668926
78	polyA_fitval_wt_nplus	0.2818176353690721	1.3255369668841073
79	polyA_fitval_wt_nplus	-1.0509	0.3496246403217156
80	polyA_fitval_wt_nplus
81	polyA_fitval_wt_nplus	0.2638983771651525	1.301995877065693
82	polyA_fitval_wt_nplus	0.1489893550603327	1.1606606339809025
83	polyA_fitval_wt_nplus	-0.143432	0.8663793707741102
84	polyA_fitval_wt_nplus	0.1095399187898339	1.11576
85	polyA_fitval_wt_nplus	0.3283320270219744	1.3886499650666138
86	polyA_fitval_wt_nplus	0.1203183339974994	1.127855829293681
87	polyA_fitval_wt_nplus	-0.474387	0.6222664137084236
88	polyA_fitval_wt_nplus	-0.17836	0.8366412036840385
89	polyA_fitval_wt_nplus	-0.584029	0.5576470430001659
90	polyA_fitval_wt_nplus	-0.218553	0.8036809998352296
91	polyA_fitval_wt_nplus	0.2072244392261301	1.2302586590985698
92	polyA_fitval_wt_nplus	-0.185142	0.8309859543553494
93	polyA_fitval_wt_nplus	0.3026304438387275	1.353414209451968
94	polyA_fitval_wt_nplus	0.00988649	1.0099355178310856
95	polyA_fitval_wt_nplus	0.3493937780685194	1.4182075394275946
96	polyA_fitval_wt_nplus	0.0250482	1.0253645876338209
97	polyA_fitval_wt_nplus	0.0229236	1.0231884060251257
98	polyA_fitval_wt_nplus	-0.0414511	0.9593962294865022
99	polyA_fitval_wt_nplus	0.0806193	1.0839581406417178
100	polyA_fitval_wt_nplus	-0.128426	0.8794787856894911
101	polyA_fitval_wt_nplus	-0.470004	0.6249999945049397
102	polyA_fitval_wt_nplus	0.0321195	1.0326409460870458
103	polyA_fitval_wt_nplus	0.7414376895968018	2.0989509863159515
104	polyA_fitval_wt_nplus	0.721068	2.0566289023570854
105	polyA_fitval_wt_nplus	0.6777416638866176	1.9694250825465474
106	polyA_fitval_wt_nplus	-0.151238	0.8596429026031598
107	polyA_fitval_wt_nplus	0.4955140278597646	1.6413417176229828
108	polyA_fitval_wt_nplus	-1.20397	0.3000000136973588
109	polyA_fitval_wt_nplus	-1.54756	0.21276597046700185
110	polyA_fitval_wt_nplus	-745.133	5e-324
111	polyA_fitval_wt_nplus	-0.356675	0.7
112	polyA_fitval_wt_nplus
113	polyA_fitval_wt_nplus	-0.0521514	0.9491851894663277
114	polyA_fitval_wt_nplus	-0.655177	0.5193500313350505
115	polyA_fitval_wt_nplus	-0.0461096	0.9549372991261597
116	polyA_fitval_wt_nplus	0.2823811701782387	1.3262841636216949
117	polyA_fitval_wt_nplus	0.6143262743478122	1.848410858150558
118	polyA_fitval_wt_nplus	-0.0526963	0.9486680383686344
119	polyA_fitval_wt_nplus	0.5005770623901031	1.6496729603029412
120	polyA_fitval_wt_nplus	0.0669007	1.0691893270187753
121	polyA_fitval_wt_nplus	0.7155851606483468	2.0453832099091946
122	polyA_fitval_wt_nplus
123	polyA_fitval_wt_nplus	-0.145891	0.8642521783053343
124	polyA_fitval_wt_nplus	0.7749235112639475	2.1704261076845404
125	polyA_fitval_wt_nplus	0.4996805682511412	1.6481947008872833
126	polyA_fitval_wt_nplus	0.6133060824618694	1.8465260859692987
127	polyA_fitval_wt_nplus	-1.81011	0.16363636052711023
128	polyA_fitval_wt_nplus	1.0614634873819395	2.8905982493067177
129	polyA_fitval_wt_nplus	-0.542149	0.5814972454840187
130	polyA_fitval_wt_nplus	0.6357583486004946	1.8884537048022376
131	polyA_fitval_wt_nplus	0.4177229015211235	1.5184998421025169
132	polyA_fitval_wt_nplus	0.2633008563104484	1.301218139756678
133	polyA_fitval_wt_nplus	0.1008448227300392	1.1061049860932068
134	polyA_fitval_wt_nplus	0.2581867183606837	1.294580518010775
135	polyA_fitval_wt_nplus	0.1547674565539331	1.1673864614679763
136	polyA_fitval_wt_nplus	-0.273212	0.7609314286638444
137	polyA_fitval_wt_nplus	0.2765955238291971	1.3186329075664542
138	polyA_fitval_wt_nplus	0.6835197904009765	1.9808376095943743
139	polyA_fitval_wt_nplus	-0.436427	0.6463414611576093
140	polyA_fitval_wt_nplus	-1.40442	0.24550906634397482
141	polyA_fitval_wt_nplus
142	polyA_fitval_wt_nplus	-0.0598474	0.9419082845652483
143	polyA_fitval_wt_nplus	-1.61766	0.19836247010719152
144	polyA_fitval_wt_nplus	-0.276755	0.7582400729149321
145	polyA_fitval_wt_nplus
146	polyA_fitval_wt_nplus
147	polyA_fitval_wt_nplus
148	polyA_fitval_wt_nplus	0.1668148513516152	1.1815354853574478
149	polyA_fitval_wt_nplus	0.1436293089277801	1.1544560826340244
150	polyA_fitval_wt_nplus	0.135067	1.144613149224925
151	polyA_fitval_wt_nplus	-0.267204	0.7655172156089356
152	polyA_fitval_wt_nplus	0.7483451061728952	2.1134995036407527
153	polyA_fitval_wt_nplus	0.5409880948370993	1.7177032776774832
154	polyA_fitval_wt_nplus	0.8759405978227108	2.401132732349938
155	polyA_fitval_wt_nplus	0.8759405978227108	2.401132732349938
156	polyA_fitval_wt_nplus	-0.379392	0.6842774940579652
157	polyA_fitval_wt_nplus	-1.08401	0.33823530173906113
158	polyA_fitval_wt_nplus	0.1924385328692237	1.212201990839123
159	polyA_fitval_wt_nplus	0.4501018104217769	1.568471864143589
160	polyA_fitval_wt_nplus	0.6082571249774342	1.8372265505022212
161	polyA_fitval_wt_nplus	0.129992	1.1388190555704554
162	polyA_fitval_wt_nplus	0.1711210298760458	1.1866343585403412
163	polyA_fitval_wt_nplus	0.1820532431139162	1.1996780667754294
164	polyA_fitval_wt_nplus	0.5092723227633147	1.6640798412415823
165	polyA_fitval_wt_nplus	0.7020443406685288	2.017873714963071
166	polyA_fitval_wt_nplus
167	polyA_fitval_wt_nplus	0.1024326362058378	1.1078626695632414
168	polyA_fitval_wt_nplus	0.5824015751347458	1.7903328909053788
169	polyA_fitval_wt_nplus	0.2237963931089864	1.250816318677953
170	polyA_fitval_wt_nplus	0.8772001795902086	2.4041590609149717
171	polyA_fitval_wt_nplus	0.4346073847098682	1.5443566018916528
172	polyA_fitval_wt_nplus	0.5094995934624527	1.6644580808102802
173	polyA_fitval_wt_nplus	-0.102978	0.9021469507109886
174	polyA_fitval_wt_nplus	-1.43479	0.23816567484104292
175	polyA_fitval_wt_nplus	-0.0622132	0.9396825087459192
176	polyA_fitval_wt_nplus	0.1057981609331687	1.1115974900622312
177	polyA_fitval_wt_nplus	0.7824482740244529	2.186819650641919
178	polyA_fitval_wt_nplus	0.0501864	1.0514670715805454
179	polyA_fitval_wt_nplus	0.2996148580830706	1.3493390204695956
180	polyA_fitval_wt_nplus	0.4989517023825419	1.6469938257166257
181	polyA_fitval_wt_nplus	-0.182595	0.8331053694233134
182	polyA_fitval_wt_nplus	-0.460407	0.6310268533026512
183	polyA_fitval_wt_nplus	-0.515164	0.5974025926943262
184	polyA_fitval_wt_nplus	0.2867380168984275	1.332075186569191
185	polyA_fitval_wt_nplus	-0.215437	0.8061888396313409
186	polyA_fitval_wt_nplus	0.5955315943685268	1.8139949982204013
187	polyA_fitval_wt_nplus	-0.581547	0.5590327101818092
188	polyA_fitval_wt_nplus	0.4550776364764276	1.5762957563319433
189	polyA_fitval_wt_nplus	0.2636615357782116	1.3016875470704705
190	polyA_fitval_wt_nplus	0.0157318	1.0158561955042535
191	polyA_fitval_wt_nplus	-0.248544	0.7799352999135155
192	polyA_fitval_wt_nplus	-0.308301	0.7346938936480407
193	polyA_fitval_wt_nplus	0.286883	1.3322685232190918
194	polyA_fitval_wt_nplus	-0.1715	0.8424000077320146
195	polyA_fitval_wt_nplus	0.0128019	1.0128841708470884
196	polyA_fitval_wt_nplus	-0.275103	0.7594936529736015
197	polyA_fitval_wt_nplus	0.2910897988044375	1.3378847190042042
198	polyA_fitval_wt_nplus	-0.0793103	0.923753
199	polyA_fitval_wt_nplus	0.66017	1.9351219727470044
200	polyA_fitval_wt_nplus	0.1371543509809592	1.1470051762319629
201	polyA_fitval_wt_nplus	1.0695560507216588	2.9140855066068556
202	polyA_fitval_wt_nplus	-0.425539	0.6534172697444265
203	polyA_fitval_wt_nplus	0.4769240972786738	1.6111111516923655
204	polyA_fitval_wt_nplus	-0.00845498	0.9915806585683204
205	polyA_fitval_wt_nplus	-0.224564	0.7988640653426183
206	polyA_fitval_wt_nplus	0.0113672	1.0114320573721194
207	polyA_fitval_wt_nplus	0.0557493	1.057332542693574
208	polyA_fitval_wt_nplus	0.3870503581724362	1.472630648394038
209	polyA_fitval_wt_nplus	-0.0177711	0.9823858599590647
210	polyA_fitval_wt_nplus	-0.0509817	0.9502960561736928
211	polyA_fitval_wt_nplus	-0.693131	0.5000082600883506
212	polyA_fitval_wt_nplus	0.7936920330572317	2.211546474565902
213	polyA_fitval_wt_nplus	0.7538184838192763	2.1250992003815448
214	polyA_fitval_wt_nplus	-0.746879	0.4738430774028702
215	polyA_fitval_wt_nplus	-0.349864	0.704784
216	polyA_fitval_wt_nplus	-0.354407	0.7015893629555778
217	polyA_fitval_wt_nplus	-0.122778	0.88446
218	polyA_fitval_wt_nplus	0.943923	2.5700431530686045
219	polyA_fitval_wt_nplus	-0.0240976	0.9761904760744501
220	polyA_fitval_wt_nplus	0.1786280845947079	1.1955760083352587
221	polyA_fitval_wt_nplus	-0.111553	0.894444
222	polyA_fitval_wt_nplus	0.1095763912322102	1.1158053054217105
223	polyA_fitval_wt_nplus
224	polyA_fitval_wt_nplus	-0.217065	0.804878
225	polyA_fitval_wt_nplus	-1.16471	0.3120135592081418
226	polyA_fitval_wt_nplus	-1.02855	0.35752364141876763
227	polyA_fitval_wt_nplus
228	polyA_fitval_wt_nplus
229	polyA_fitval_wt_nplus
230	polyA_fitval_wt_nplus	-0.405465	0.6666667002552137
231	polyA_fitval_wt_nplus	-0.0744133	0.9282879144764263
232	polyA_fitval_wt_nplus	-0.405172	0.6668624226560265
233	polyA_fitval_wt_nplus	0.1715185062003761	1.1871061113525738
234	polyA_fitval_wt_nplus	0.6015265364386728	1.8249024552696331
235	polyA_fitval_wt_nplus	0.3624439000755827	1.436836612299725
236	polyA_fitval_wt_nplus	0.7440672396277784	2.104477545945094
237	polyA_fitval_wt_nplus	0.1237123165282152	1.1316902555826232
238	polyA_fitval_wt_nplus	0.1665326817804414	1.181202139028525
239	polyA_fitval_wt_nplus	0.6563605354435544	1.9277635245874483
240	polyA_fitval_wt_nplus	0.0346704	1.0352783997679251
241	polyA_fitval_wt_nplus	-0.203183	0.8161291404299424
242	polyA_fitval_wt_nplus	-1.335	0.2631578637176291
243	polyA_fitval_wt_nplus	-0.405465	0.6666665963159796
244	polyA_fitval_wt_nplus	-0.848151	0.4282057855032277
245	polyA_fitval_wt_nplus	0.7418569996670835	2.099831282147097
246	polyA_fitval_wt_nplus	-0.73646	0.47880596501110745
247	polyA_fitval_wt_nplus
248	polyA_fitval_wt_nplus	0.4886716505498092	1.6301493730856067
249	polyA_fitval_wt_nplus	0.4306985889629381	1.538331809886025
250	polyA_fitval_wt_nplus	-0.0213481	0.9788781224844867
251	polyA_fitval_wt_nplus	0.7746216573779976	2.1697710549998415
252	polyA_fitval_wt_nplus
253	polyA_fitval_wt_nplus
254	polyA_fitval_wt_nplus
255	polyA_fitval_wt_nplus	-0.347	0.7068052415476562
256	polyA_fitval_wt_nplus	-0.195682	0.8222736870211488
257	polyA_fitval_wt_nplus	-0.334006	0.7160493177790673
258	polyA_fitval_wt_nplus	-0.063997	0.938008
259	polyA_fitval_wt_nplus	-1.59572	0.20276182323264158
260	polyA_fitval_wt_nplus
261	polyA_fitval_wt_nplus
262	polyA_fitval_wt_nplus
263	polyA_fitval_wt_nplus
264	polyA_fitval_wt_nplus
265	polyA_fitval_wt_nplus	-0.169168	0.8443670207276517
266	polyA_fitval_wt_nplus	0.3036781538682166	1.3548329381716406
267	polyA_fitval_wt_nplus
268	polyA_fitval_wt_nplus	-1.59738	0.20242523715606725
269	polyA_fitval_wt_nplus
270	polyA_fitval_wt_nplus	1.09397	2.9861040787853894
271	polyA_fitval_wt_nplus	-0.0237073	0.976571
272	polyA_fitval_wt_nplus	0.1872835385551237	1.205969175335594
273	polyA_fitval_wt_nplus	0.5710815889459485	1.7701806241930758
274	polyA_fitval_wt_nplus
275	polyA_fitval_wt_nplus
276	polyA_fitval_wt_nplus	0.2999564217193332	1.3497999843317432
277	polyA_fitval_wt_nplus	0.1091992783635622	1.11538
278	polyA_fitval_wt_nplus	0.4132360913392241	1.5117018835290323
279	polyA_fitval_wt_nplus
280	polyA_fitval_wt_nplus	1.3480369339598872	3.849860577316314
281	polyA_fitval_wt_nplus
282	polyA_fitval_wt_nplus	-0.0484742	0.952682
283	polyA_fitval_wt_nplus	-1.51353	0.22013075922810083
284	polyA_fitval_wt_nplus	-0.844596	0.42973097977507535
285	polyA_fitval_wt_nplus	0.1529081072717212	1.1652178989711022
286	polyA_fitval_wt_nplus
287	polyA_fitval_wt_nplus	0.5081187851917586	1.6621613693500787
288	polyA_fitval_wt_nplus	-0.206648	0.813306
289	polyA_fitval_wt_nplus	-0.266345	0.7661747226218788
290	polyA_fitval_wt_nplus	0.3261289965597195	1.3855940942163811
291	polyA_fitval_wt_nplus	0.7114061258585213	2.0368533180878647
292	polyA_fitval_wt_nplus	0.0344862	1.0350877155989446
293	polyA_fitval_wt_nplus	-0.522965	0.592761
294	polyA_fitval_wt_nplus	-745.133	5e-324
295	polyA_fitval_wt_nplus
296	polyA_fitval_wt_nplus	0.3015080025297552	1.3518959336822534
297	polyA_fitval_wt_nplus	-0.240708	0.7860708225914474
298	polyA_fitval_wt_nplus	-1.65823	0.1904761907146801
299	polyA_fitval_wt_nplus
300	polyA_fitval_wt_nplus
301	polyA_fitval_wt_nplus
302	polyA_fitval_wt_nplus	-0.200928	0.8179711499286554
303	polyA_fitval_wt_nplus	1.0731527088068864	2.924585346653756
304	polyA_fitval_wt_nplus
305	polyA_fitval_wt_nplus	0.4399572016805589	1.5526407666738233
306	polyA_fitval_wt_nplus	0.6425036103476975	1.901234877054372
307	polyA_fitval_wt_nplus	0.9341445891056576	2.5450354752648177
308	polyA_fitval_wt_nplus	0.00789256	1.0079237913762027
309	polyA_fitval_wt_nplus	0.4795264755542233	1.6153093326111316
310	polyA_fitval_wt_nplus	0.5705448523830503	1.7692307584657738
311	polyA_fitval_wt_nplus	-0.316121	0.7289709847713747
312	polyA_fitval_wt_nplus	0.4475749773682178	1.564513600635315
313	polyA_fitval_wt_nplus
314	polyA_fitval_wt_nplus	0.1398736025126646	1.1501284163274907
315	polyA_fitval_wt_nplus	0.3464629331152931	1.4140570781682404
316	polyA_fitval_wt_nplus	0.7184421111062211	2.0512351237408666
317	polyA_fitval_wt_nplus	0.1344875438944034	1.1439504097465494
318	polyA_fitval_wt_nplus	-0.348307	0.7058823667800748
319	polyA_fitval_wt_nplus
320	polyA_fitval_wt_nplus
321	polyA_fitval_wt_nplus
322	polyA_fitval_wt_nplus
323	polyA_fitval_wt_nplus	0.7748940421382519	2.1703621480671815
324	polyA_fitval_wt_nplus	0.3218802182444374	1.379719500834978
325	polyA_fitval_wt_nplus	0.45057	1.5692068069372522
326	polyA_fitval_wt_nplus
327	polyA_fitval_wt_nplus
328	polyA_fitval_wt_nplus	0.2529034987756364	1.2877590005180832
329	polyA_fitval_wt_nplus
330	polyA_fitval_wt_nplus	-0.439652	0.6442603550936876
331	polyA_fitval_wt_nplus	0.4857453452853264	1.6253860312884867
332	polyA_fitval_wt_nplus	0.8601834754592809	2.3635943154776875
333	polyA_fitval_wt_nplus	1.6107386778513515	5.006508058897598
334	polyA_fitval_wt_nplus	-2.44717	0.0865385
335	polyA_fitval_wt_nplus	0.3703235646947801	1.4482031262648598
336	polyA_fitval_wt_nplus	0.089748	1.0938986320540385
337	polyA_fitval_wt_nplus	-0.747214	0.4736842054921863
338	polyA_fitval_wt_nplus	0.0905514	1.0947777589983956
339	polyA_fitval_wt_nplus
340	polyA_fitval_wt_nplus	0.9312473249737376	2.5376725066507855
341	polyA_fitval_wt_nplus
342	polyA_fitval_wt_nplus	0.1520439114708708	1.1642113575428168
343	polyA_fitval_wt_nplus	0.056366	1.0579848821163318
344	polyA_fitval_wt_nplus
345	polyA_fitval_wt_nplus
346	polyA_fitval_wt_nplus
347	polyA_fitval_wt_nplus
348	polyA_fitval_wt_nplus	0.2919193470942196	1.3389950194450244
349	polyA_fitval_wt_nplus	0.0567286	1.0583685221453953
350	polyA_fitval_wt_nplus	0.0606247	1.0625000667833169
351	polyA_fitval_wt_nplus	-0.18382	0.8320857525541587
352	polyA_fitval_wt_nplus	-0.67944	0.5069007664690516
353	polyA_fitval_wt_nplus	0.3325215619832309	1.3944799666144172
354	polyA_fitval_wt_nplus	0.237015	1.267460104203274
355	polyA_fitval_wt_nplus	1.049174434266541	2.855292912782584
356	polyA_fitval_wt_nplus
357	polyA_fitval_wt_nplus
358	polyA_fitval_wt_nplus	-6.78414	0.00113158
359	polyA_fitval_wt_nplus	0.8237148594158614	2.278950111304179
360	polyA_fitval_wt_nplus	0.082683	1.0861973851393933
361	polyA_fitval_wt_nplus	-0.320064	0.7261026226599793
362	polyA_fitval_wt_nplus	0.097907	1.102860245316393
363	polyA_fitval_wt_nplus	-0.0161355	0.9839939523737844
364	polyA_fitval_wt_nplus	0.3643116324605002	1.4395227462812015
365	polyA_fitval_wt_nplus	0.1890541102094158	1.2081063216003758
366	polyA_fitval_wt_nplus	-0.0937584	0.9105026882073547
367	polyA_fitval_wt_nplus	0.5632071367575038	1.7562961595239783
368	polyA_fitval_wt_nplus	1.2174065566710413	3.378414635373489
369	polyA_fitval_wt_nplus
370	polyA_fitval_wt_nplus	-0.0495759	0.9516329116207151
371	polyA_fitval_wt_nplus
372	polyA_fitval_wt_nplus
373	polyA_fitval_wt_nplus	0.3000028201925385	1.3498626144431083
374	polyA_fitval_wt_nplus	-0.0041454	0.9958631759107476
375	polyA_fitval_wt_nplus
376	polyA_fitval_wt_nplus	-0.78265	0.45719270769997705
377	polyA_fitval_wt_nplus	0.2122840872590234	1.2364991088296573
378	polyA_fitval_wt_nplus	-0.725041	0.4843049480614368
379	polyA_fitval_wt_nplus	0.0629138	1.064935071599482
380	polyA_fitval_wt_nplus
381	polyA_fitval_wt_nplus	-0.0363924	0.9642618139223073
382	polyA_fitval_wt_nplus	-0.980829	0.37500005298572137
383	polyA_fitval_wt_nplus
384	polyA_fitval_wt_nplus	0.698422	2.010576595914316
385	polyA_fitval_wt_nplus	-0.356338	0.7002359275615095
386	polyA_fitval_wt_nplus	-0.966168	0.3805386133482778
387	polyA_fitval_wt_nplus
388	polyA_fitval_wt_nplus	0.0316108	1.0321157473004452
389	polyA_fitval_wt_nplus	-1.5858	0.2047832694537603
390	polyA_fitval_wt_nplus	0.4646619994949932	1.5914761782163407
391	polyA_fitval_wt_nplus	1.181819647790508	3.2603014087955375
392	polyA_fitval_wt_nplus	1.382282711586828	3.9839855455342943
393	polyA_fitval_wt_nplus
394	polyA_fitval_wt_nplus	0.7361758577776282	2.087935665028266
395	polyA_fitval_wt_nplus	0.2411621233593682	1.2727273574177047
396	polyA_fitval_wt_nplus
397	polyA_fitval_wt_nplus	-0.186247	0.8300686615043843
398	polyA_fitval_wt_nplus	-0.81251	0.4437428051828505
399	polyA_fitval_wt_nplus	0.0867709	1.0906468010180033
400	polyA_fitval_wt_nplus	0.2962650127821491	1.3448265058252646
401	polyA_fitval_wt_nplus	0.3516916104704853	1.4214700896256516
402	polyA_fitval_wt_nplus	0.3285729150536526	1.38898
403	polyA_fitval_wt_nplus	0.1894911693689849	1.2086344509374398
404	polyA_fitval_wt_nplus	0.3688393160176134	1.446055227093002
405	polyA_fitval_wt_nplus	-0.226728	0.7971379561376095
406	polyA_fitval_wt_nplus	0.4603876642867677	1.5846881929516146
407	polyA_fitval_wt_nplus
408	polyA_fitval_wt_nplus	-0.427827	0.6519242656232759
409	polyA_fitval_wt_nplus	-0.168301	0.8450993424782458
410	polyA_fitval_wt_nplus	0.0258795	1.026217270054432
411	polyA_fitval_wt_nplus	-0.477172	0.6205356925777077
412	polyA_fitval_wt_nplus	-0.392255	0.6755318499061482
413	polyA_fitval_wt_nplus	-1.08736	0.3371059930012297
414	polyA_fitval_wt_nplus	0.7316845642835939	2.0785791602924446
415	polyA_fitval_wt_nplus	0.7401965808339905	2.0963475757461394
416	polyA_fitval_wt_nplus	-0.231768	0.7931299336397272
417	polyA_fitval_wt_nplus	0.0882926	1.0923076873083204
418	polyA_fitval_wt_nplus	-0.405465	0.6666667135855125
419	polyA_fitval_wt_nplus	-0.597837	0.5500000112237283
420	polyA_fitval_wt_nplus	0.4860739568678573	1.625920239733186
421	polyA_fitval_wt_nplus	-0.481806	0.617667
422	polyA_fitval_wt_nplus
423	polyA_fitval_wt_nplus	-0.395904	0.6730713897971764
424	polyA_fitval_wt_nplus	-0.166833	0.8463411710122566
425	polyA_fitval_wt_nplus	0.0742045	1.0770270318595987
426	polyA_fitval_wt_nplus	1.2343543303408109	3.436159180574892
427	polyA_fitval_wt_nplus	0.2612217473465295	1.2985155758942015
428	polyA_fitval_wt_nplus	-0.783828	0.4566544652402347
429	polyA_fitval_wt_nplus	0.786301	2.1952605680650366
430	polyA_fitval_wt_nplus	0.2041283386854667	1.2264555450487145
431	polyA_fitval_wt_nplus	0.00141604	1.00142
432	polyA_fitval_wt_nplus	0.4192418440658321	1.5208081087352159
433	polyA_fitval_wt_nplus	-0.523248	0.5925926007870209
434	polyA_fitval_wt_nplus	-29.1574	2.173212798491389e-13
435	polyA_fitval_wt_nplus	0.4214763655248181	1.5242101866817008
436	polyA_fitval_wt_nplus	0.3211381385027191	1.3786960187437853
437	polyA_fitval_wt_nplus	0.234852	1.264721942819772
438	polyA_fitval_wt_nplus	0.1325786477414409	1.1417688100962522
439	polyA_fitval_wt_nplus	-0.911149	0.402062
440	polyA_fitval_wt_nplus	-0.243346	0.7840000026204204
441	polyA_fitval_wt_nplus	-0.510826	0.6000000453683852
442	polyA_fitval_wt_nplus	0.7042481981397788	2.02233
443	polyA_fitval_wt_nplus	0.1473083577444693	1.158711205521606
444	polyA_fitval_wt_nplus	0.3571070325378121	1.429188831375436
445	polyA_fitval_wt_nplus	0.0952138	1.0998939532338337
446	polyA_fitval_wt_nplus	1.0598775087127734	2.8860174556229072
447	polyA_fitval_wt_nplus	0.4577402409408125	1.5804984009572405
448	polyA_fitval_wt_nplus	0.7395286449270622	2.0949478174533493
449	polyA_fitval_wt_nplus	0.2200785728697319	1.2461746422585593
450	polyA_fitval_wt_nplus	0.3135561709695865	1.368282318347747
451	polyA_fitval_wt_nplus	-0.916291	0.3999999913045386
452	polyA_fitval_wt_nplus	-0.443149	0.6420118166066434
453	polyA_fitval_wt_nplus	-0.283344	0.7532608661770461
454	polyA_fitval_wt_nplus	-0.259632	0.7713352629219055
455	polyA_fitval_wt_nplus	0.212391	1.2366308692427754
456	polyA_fitval_wt_nplus
457	polyA_fitval_wt_nplus	-0.838697	0.4322732326775164
458	polyA_fitval_wt_nplus	-0.854267	0.42559523543458816
459	polyA_fitval_wt_nplus	0.3207681567985675	1.378186020792037
460	polyA_fitval_wt_nplus	0.3071756425149985	1.3595797471076145
461	polyA_fitval_wt_nplus	0.5344028896394664	1.7064290115455776
462	polyA_fitval_wt_nplus	-0.999148	0.36819306395392765
463	polyA_fitval_wt_nplus	-0.522522	0.5930232543865582
464	polyA_fitval_wt_nplus	0.1338176906061372	1.1431843873929064
465	polyA_fitval_wt_nplus	-1.37024	0.25404724542650275
466	polyA_fitval_wt_nplus	1.0728551697982252	2.923715297872112
467	polyA_fitval_wt_nplus	-0.195212	0.8226606029971895
468	polyA_fitval_wt_nplus	-0.861907	0.4223558813056657
469	polyA_fitval_wt_nplus	-0.527219	0.5902439331349321
470	polyA_fitval_wt_nplus	-0.0571361	0.9444655184880889
471	polyA_fitval_wt_nplus	0.4563991991764754	1.5783803071366562
472	polyA_fitval_wt_nplus	-0.351398	0.7037034399587481
473	polyA_fitval_wt_nplus	-0.143101	0.8666666937498616
474	polyA_fitval_wt_nplus	-0.0374576	0.9632352869310276
475	polyA_fitval_wt_nplus	-0.102369	0.9026961691823406
476	polyA_fitval_wt_nplus	0.4061021364222853	1.5009558468896238
477	polyA_fitval_wt_nplus	-0.978388	0.3759166359205533
478	polyA_fitval_wt_nplus	1.5072615636964612	4.5143515879408325
479	polyA_fitval_wt_nplus	0.0927859	1.0972267938105202
480	polyA_fitval_wt_nplus	0.4529246952202124	1.5729057347342577
481	polyA_fitval_wt_nplus	0.2907353630559655	1.33741
482	polyA_fitval_wt_nplus	-0.0784715	0.9245283777021642
483	polyA_fitval_wt_nplus	-0.0258239	0.9745067333206103
484	polyA_fitval_wt_nplus	-0.0190488	0.9811314583651098
485	polyA_fitval_wt_nplus	-0.0195128	0.980676
486	polyA_fitval_wt_nplus
487	polyA_fitval_wt_nplus	0.3983116204988361	1.4893080565229142
488	polyA_fitval_wt_nplus	0.0877564	1.0917221526769365
489	polyA_fitval_wt_nplus	0.4667724215485257	1.5948384112579848
490	polyA_fitval_wt_nplus	-0.221869	0.8010204070047233
491	polyA_fitval_wt_nplus	0.5684263320609549	1.7654865746146418
492	polyA_fitval_wt_nplus	-0.102387	0.9026803961344158
493	polyA_fitval_wt_nplus	-0.102387	0.9026803961344158
494	polyA_fitval_wt_nplus	0.5144730046563024	1.672756734464096
495	polyA_fitval_wt_nplus	0.3314870002017936	1.3930380369472508
496	polyA_fitval_wt_nplus	-0.893818	0.409091
497	polyA_fitval_wt_nplus	0.5772753563591135	1.7811787359719906
498	polyA_fitval_wt_nplus	0.5844274319402638	1.7939635253075625
499	polyA_fitval_wt_nplus
500	polyA_fitval_wt_nplus	-0.0108109	0.9892473266845978
501	polyA_fitval_wt_nplus	-0.0897369	0.914172
502	polyA_fitval_wt_nplus	-0.266679	0.7659185235663186
503	polyA_fitval_wt_nplus	-0.651236	0.5214007757995791
504	polyA_fitval_wt_nplus	0.2623642797017869	1.3000000198045847
505	polyA_fitval_wt_nplus	-0.994373	0.369955
506	polyA_fitval_wt_nplus	-1.7507	0.17365269686048412
507	polyA_fitval_wt_nplus	-0.433322	0.6483516565772887
508	polyA_fitval_wt_nplus	0.1642657805732616	1.1785275031866245
509	polyA_fitval_wt_nplus	0.1642657805732616	1.1785275031866245
510	polyA_fitval_wt_nplus	-0.749237	0.4727272668291548
511	polyA_fitval_wt_nplus	-0.10436	0.9009009514033081
512	polyA_fitval_wt_nplus	0.693023	1.9997513178516897
513	polyA_fitval_wt_nplus	0.5807340999936341	1.7873500429190572
514	polyA_fitval_wt_nplus	0.9434828681888926	2.568913040978871
515	polyA_fitval_wt_nplus	0.1166257529865107	1.1236988100638987
516	polyA_fitval_wt_nplus	1.6871385602685773e-08	1.0000000168713858
517	polyA_fitval_wt_nplus	-0.271395	0.7623150470185537
518	polyA_fitval_wt_nplus	0.5600362595664381	1.7507359800728046
519	polyA_fitval_wt_nplus	0.3848681054404046	1.4694205000897147
520	polyA_fitval_wt_nplus	0.6620290671341752	1.9387221435141884
521	polyA_fitval_wt_nplus	0.0807243	1.084071940482731
522	polyA_fitval_wt_nplus	1.270405365296877	3.5622963010125996
523	polyA_fitval_wt_nplus	-0.342945	0.7096774156890293
524	polyA_fitval_wt_nplus
525	polyA_fitval_wt_nplus	-0.77319	0.461539
526	polyA_fitval_wt_nplus
527	polyA_fitval_wt_nplus	0.750303	2.1176412824804407
528	polyA_fitval_wt_nplus	0.231974	1.261086884758024
529	polyA_fitval_wt_nplus	1.1809553717328982	3.2574848256753275
530	polyA_fitval_wt_nplus	-0.549108	0.5774647731875844
531	polyA_fitval_wt_nplus	-1.14326	0.31877727332175904
532	polyA_fitval_wt_nplus	-745.133	5e-324
533	polyA_fitval_wt_nplus	-678.682	1.7864174561469778e-295
534	polyA_fitval_wt_nplus	0.1377727603908796	1.1477147143960984
535	polyA_fitval_wt_nplus
536	polyA_fitval_wt_nplus	-0.58339	0.5580035350918504
537	polyA_fitval_wt_nplus	-0.478771	0.6195441054536843
538	polyA_fitval_wt_nplus	0.4994998242307489	1.6478968264709764
539	polyA_fitval_wt_nplus	-0.911351	0.4019806375595609
540	polyA_fitval_wt_nplus	-0.875469	0.41666667203807606
541	polyA_fitval_wt_nplus
542	polyA_fitval_wt_nplus
543	polyA_fitval_wt_nplus	0.8938178729061392	2.44444
544	polyA_fitval_wt_nplus	0.614236	1.848243324418909
545	polyA_fitval_wt_nplus	0.207525	1.2306281443337426
546	polyA_fitval_wt_nplus	0.2972329629444883	1.3461288610656952
547	polyA_fitval_wt_nplus	0.4598849306891907	1.5838917171796745
548	polyA_fitval_wt_nplus	0.4232800331459044	1.5269618360275874
549	polyA_fitval_wt_nplus	0.2721217263318438	1.3127467874368959
550	polyA_fitval_wt_nplus	-0.41871	0.6578947320983629
551	polyA_fitval_wt_nplus	-0.110733	0.8951780796245071
552	polyA_fitval_wt_nplus	-0.590448	0.5540791602000636
553	polyA_fitval_wt_nplus	-0.688006	0.502577
554	polyA_fitval_wt_nplus
555	polyA_fitval_wt_nplus
556	polyA_fitval_wt_nplus
557	polyA_fitval_wt_nplus	-0.969985	0.3790885527412761
558	polyA_fitval_wt_nplus
559	polyA_fitval_wt_nplus
560	polyA_fitval_wt_nplus	-0.273069	0.76104
561	polyA_fitval_wt_nplus	-0.0199664	0.9802315922711721
562	polyA_fitval_wt_nplus	0.5519766356458922	1.7366824157843654
563	polyA_fitval_wt_nplus	0.6045126016201681	1.8303598770043203
564	polyA_fitval_wt_nplus
565	polyA_fitval_wt_nplus
566	polyA_fitval_wt_nplus	0.3685231838022202	1.4455981547019408
567	polyA_fitval_wt_nplus	0.0155042	1.0156249935454913
568	polyA_fitval_wt_nplus
569	polyA_fitval_wt_nplus
570	polyA_fitval_wt_nplus	-0.0908986	0.9131103188494311
571	polyA_fitval_wt_nplus	-0.0448808	0.9561114572341614
572	polyA_fitval_wt_nplus	0.3184007328183875	1.3749271292683272
573	polyA_fitval_wt_nplus	0.1874364157455943	1.2061535546082467
574	polyA_fitval_wt_nplus
575	polyA_fitval_wt_nplus	1.3931139504941306	4.027371582894581
576	polyA_fitval_wt_nplus
577	polyA_fitval_wt_nplus
578	polyA_fitval_wt_nplus	1.1955451853501082	3.305359312844009
579	polyA_fitval_wt_nplus	-0.186225	0.8300867291588448
580	polyA_fitval_wt_nplus	-0.0925802	0.9115760887950206
581	polyA_fitval_wt_nplus	-0.448847	0.6383639934589365
582	polyA_fitval_wt_nplus
583	polyA_fitval_wt_nplus
584	polyA_fitval_wt_nplus	0.0207573	1.020974188681781
585	polyA_fitval_wt_nplus
586	polyA_fitval_wt_nplus	-0.18234	0.8333180521505105
587	polyA_fitval_wt_nplus
588	polyA_fitval_wt_nplus	-12.0235	6.001703388278596e-06
589	polyA_fitval_wt_nplus	-5.90033	0.00273854
590	polyA_fitval_wt_nplus
591	polyA_fitval_wt_nplus	0.1892420079028108	1.2083333433193413
592	polyA_fitval_wt_nplus	-0.184468	0.8315469051854729
593	polyA_fitval_wt_nplus	0.8305369937257185	2.294550568751261
594	polyA_fitval_wt_nplus	0.818534	2.2671744071058275
595	polyA_fitval_wt_nplus	-0.724367	0.4846312026582635
596	polyA_fitval_wt_nplus	-8.24439	0.000262729
597	polyA_fitval_wt_nplus	0.026874	1.027238380764672
598	polyA_fitval_wt_nplus	0.7689401518610024	2.1574784421207926
599	polyA_fitval_wt_nplus	0.3439735780847258	1.4105413658108539
600	polyA_fitval_wt_nplus	0.2859462178419643	1.3310208681525748
601	polyA_fitval_wt_nplus
602	polyA_fitval_wt_nplus	0.2611380170270029	1.2984068553217893
603	polyA_fitval_wt_nplus
604	polyA_fitval_wt_nplus	0.6145682501408185	1.8488581829524648
605	polyA_fitval_wt_nplus	0.6096403788685913	1.839769659754528
606	polyA_fitval_wt_nplus	0.061324	1.0632433302900672
607	polyA_fitval_wt_nplus	-0.0330229	0.9675163927094109
608	polyA_fitval_wt_nplus	0.0199246	1.0201244230325748
609	polyA_fitval_wt_nplus	-0.0917466	0.912336
610	polyA_fitval_wt_nplus	0.3589451026422852	1.4318181963783605
611	polyA_fitval_wt_nplus	0.0878825	1.0918597951802598
612	polyA_fitval_wt_nplus	-3.14044	0.0432639
613	polyA_fitval_wt_nplus	-0.57536	0.562502
614	polyA_fitval_wt_nplus	-0.854838	0.425352
615	polyA_fitval_wt_nplus	0.6121388437372912	1.8443720066227942
616	polyA_fitval_wt_nplus	0.378188	1.4596376370332966
617	polyA_fitval_wt_nplus	-0.304211	0.737705
618	polyA_fitval_wt_nplus	0.4411235006615108	1.5544526664208067
619	polyA_fitval_wt_nplus	-70.4237	2.6022996063203086e-31
620	polyA_fitval_wt_nplus
621	polyA_fitval_wt_nplus	-0.412905	0.6617250804220512
622	polyA_fitval_wt_nplus	-0.576135	0.5620663742879208
623	polyA_fitval_wt_nplus	0.3727400933326986	1.4517069824723399
624	polyA_fitval_wt_nplus	1.0124374531978853	2.7523014516740916
625	polyA_fitval_wt_nplus	0.3592086184352606	1.4321955528032808
626	polyA_fitval_wt_nplus	0.8770695721546351	2.4038450803698583
627	polyA_fitval_wt_nplus
628	polyA_fitval_wt_nplus	-0.382671	0.6820375763708434
629	polyA_fitval_wt_nplus	-0.607976	0.5444515867351947
630	polyA_fitval_wt_nplus	-0.399577	0.6706036363254684
631	polyA_fitval_wt_nplus	0.3292150063643922	1.3898766557912021
632	polyA_fitval_wt_nplus	0.0196604	1.0198549513629909
633	polyA_fitval_wt_nplus	0.1333141880572317	1.142608936022758
634	polyA_fitval_wt_nplus	0.9265370489927038	2.5257474759359346
635	polyA_fitval_wt_nplus	0.6061358135686843	1.833333351663676
636	polyA_fitval_wt_nplus
637	polyA_fitval_wt_nplus	1.29196	3.639913233184473
638	polyA_fitval_wt_nplus	-0.111601	0.8944008125971622
639	polyA_fitval_wt_nplus	-0.616451	0.5398568273622433
640	polyA_fitval_wt_nplus	0.1668648447965047	1.1815945558631769
641	polyA_fitval_wt_nplus	0.0930904	1.0975609694488504
642	polyA_fitval_wt_nplus
643	polyA_fitval_wt_nplus	0.3362195074463582	1.399646223861862
644	polyA_fitval_wt_nplus	-1.21102	0.29789442835684515
645	polyA_fitval_wt_nplus	0.1763782710206935	1.192889208735351
646	polyA_fitval_wt_nplus
647	polyA_fitval_wt_nplus
648	polyA_fitval_wt_nplus	0.00264896	1.002652474111905
649	polyA_fitval_wt_nplus
650	polyA_fitval_wt_nplus
651	polyA_fitval_wt_nplus
652	polyA_fitval_wt_nplus	-7.91527	0.000365127
653	polyA_fitval_wt_nplus	-503.614	1.9205070115864338e-219
654	polyA_fitval_wt_nplus	-1.71607	0.1797711615051582
655	polyA_fitval_wt_nplus
656	polyA_fitval_wt_nplus	-0.306672	0.7358920328250708
657	polyA_fitval_wt_nplus	0.6744398857403742	1.962933201122171
658	polyA_fitval_wt_nplus	0.1109358776523963	1.117323259166964
659	polyA_fitval_wt_nplus	-0.525354	0.5913461336195848
660	polyA_fitval_wt_nplus	0.1181900269435187	1.125457958384242
661	polyA_fitval_wt_nplus
662	polyA_fitval_wt_nplus	-0.765569	0.4650691261966727
663	polyA_fitval_wt_nplus	-1.25388	0.28539485283667865
664	polyA_fitval_wt_nplus	-0.0941078	0.9101846482133773
665	polyA_fitval_wt_nplus	0.6087995722790294	1.838223419436948
666	polyA_fitval_wt_nplus	0.6055895865182244	1.8323322088450236
667	polyA_fitval_wt_nplus	-0.198602	0.8198757585217787
668	polyA_fitval_wt_nplus	-0.333623	0.7163237307080758
669	polyA_fitval_wt_nplus	0.0957787	1.1005154943045576
670	polyA_fitval_wt_nplus	-0.520193	0.5944055803887679
671	polyA_fitval_wt_nplus	-0.229788	0.7947019889991667
672	polyA_fitval_wt_nplus	-0.276411	0.7585012902067156
673	polyA_fitval_wt_nplus	-0.578004	0.5610169426491669
674	polyA_fitval_wt_nplus	0.288092	1.3338796061366276
675	polyA_fitval_wt_nplus	-0.0512688	0.9500233141149077
676	polyA_fitval_wt_nplus	-0.416894	0.6590909272002468
677	polyA_fitval_wt_nplus
678	polyA_fitval_wt_nplus	-29.8643	1.0717351395874738e-13
679	polyA_fitval_wt_nplus	-10.9772	1.708714287045632e-05
680	polyA_fitval_wt_nplus	-0.273674	0.7605803155953812
681	polyA_fitval_wt_nplus	0.2487173059013565	1.2823794607179273
682	polyA_fitval_wt_nplus	0.7835670584014307	2.189267599410407
683	polyA_fitval_wt_nplus	0.6683419618093727	1.9509998052285553
684	polyA_fitval_wt_nplus	-1.32914	0.26470587776866883
685	polyA_fitval_wt_nplus	0.2688366420464602	1.3084413792810536
686	polyA_fitval_wt_nplus	0.2072515689135202	1.2302920360841516
687	polyA_fitval_wt_nplus	-0.286541	0.7508563518135732
688	polyA_fitval_wt_nplus	-1.9087	0.14827262719585982
689	polyA_fitval_wt_nplus	-0.552201	0.5756815246440601
690	polyA_fitval_wt_nplus	-0.27003	0.7633565286309096
691	polyA_fitval_wt_nplus	-0.194706	0.8230769138312112
692	polyA_fitval_wt_nplus	0.0321289	1.0326506346952173
693	polyA_fitval_wt_nplus	-0.0736956	0.9289544333180453
694	polyA_fitval_wt_nplus	0.326939	1.3867168829041223
695	polyA_fitval_wt_nplus	0.675104	1.9642367075462344
696	polyA_fitval_wt_nplus	-0.62038	0.5377401963482994
697	polyA_fitval_wt_nplus	-0.257965	0.7726220429274572
698	polyA_fitval_wt_nplus	0.1344394950858936	1.1438954456128578
699	polyA_fitval_wt_nplus	0.8786177846479786	2.407569625805271
700	polyA_fitval_wt_nplus	0.6404473083789884	1.8973293808496334
701	polyA_fitval_wt_nplus	-0.467735	0.6264195348232922
702	polyA_fitval_wt_nplus	-0.208918	0.8114618551767043
703	polyA_fitval_wt_nplus	0.24686	1.28
704	polyA_fitval_wt_nplus	-0.140857	0.8686131339217661
705	polyA_fitval_wt_nplus	-0.126758	0.8809464017645902
706	polyA_fitval_wt_nplus	0.3378090011573501	1.4018727217657432
707	polyA_fitval_wt_nplus	0.3569516038735494	1.4289667117267233
708	polyA_fitval_wt_nplus	-0.751711	0.47155923930978333
709	polyA_fitval_wt_nplus	0.2969864093643545	1.3457970090870057
710	polyA_fitval_wt_nplus	-0.0214253	0.9788026199510911
711	polyA_fitval_wt_nplus	-0.282467	0.7539212381096221
712	polyA_fitval_wt_nplus	-0.0366615	0.9640023960436003
713	polyA_fitval_wt_nplus	0.1123552150570267	1.118910243828691
714	polyA_fitval_wt_nplus	0.3182283427844082	1.3746901259628845
715	polyA_fitval_wt_nplus	0.0972013	1.1020822202592178
716	polyA_fitval_wt_nplus	-0.426084	0.6530612272626594
717	polyA_fitval_wt_nplus	0.3658149080013383	1.4416883729751555
718	polyA_fitval_wt_nplus	0.0571584	1.0588235007822038
719	polyA_fitval_wt_nplus	0.1861712982040023	1.204628593419428
720	polyA_fitval_wt_nplus	-0.271689	0.7620912038645675
721	polyA_fitval_wt_nplus	-448.949	1.0563824889300693e-195
722	polyA_fitval_wt_nplus	0.258161	1.2945476827154832
723	polyA_fitval_wt_nplus	0.7213283543573057	2.0571640393035633
724	polyA_fitval_wt_nplus
725	polyA_fitval_wt_nplus
726	polyA_fitval_wt_nplus	-0.529339	0.5889940200723544
727	polyA_fitval_wt_nplus	0.6526705508548549	1.9206632149640808
728	polyA_fitval_wt_nplus	0.6853129297559262	1.9843927139140607
729	polyA_fitval_wt_nplus	0.0915569	1.095879156160609
730	polyA_fitval_wt_nplus	0.0985215	1.1035381389840315
731	polyA_fitval_wt_nplus
732	polyA_fitval_wt_nplus	-0.737945	0.4780952228678193
733	polyA_fitval_wt_nplus
734	polyA_fitval_wt_nplus	-0.540092	0.5826945756987568
735	polyA_fitval_wt_nplus	0.16769	1.182569771007233
736	polyA_fitval_wt_nplus
737	polyA_fitval_wt_nplus
738	polyA_fitval_wt_nplus
739	polyA_fitval_wt_nplus	0.3841069803705416	1.4683025128269642
740	polyA_fitval_wt_nplus	-0.455476	0.6341463356565782
741	polyA_fitval_wt_nplus	0.1807843007978354	1.1981567099719794
742	polyA_fitval_wt_nplus	0.922049	2.514436725845143
743	polyA_fitval_wt_nplus	-0.0953101	0.9090909664830716
744	polyA_fitval_wt_nplus	-0.178408	0.8366013705614327
745	polyA_fitval_wt_nplus	-0.0657146	0.9363980356034868
746	polyA_fitval_wt_nplus	0.4957000533136463	1.64165
747	polyA_fitval_wt_nplus	0.637438	1.891628071893813
748	polyA_fitval_wt_nplus
749	polyA_fitval_wt_nplus	-0.53563	0.5853006020165518
750	polyA_fitval_wt_nplus	-1.27934	0.27822011791313994
751	polyA_fitval_wt_nplus	-23.6248	5.494043186532771e-11
752	polyA_fitval_wt_nplus	-745.133	5e-324
753	polyA_fitval_wt_nplus	0.3944429308567821	1.483557516570236
754	polyA_fitval_wt_nplus	0.2992264365367471	1.3488150098958371
755	polyA_fitval_wt_nplus	0.3044804385016977	1.3559203359618122
756	polyA_fitval_wt_nplus	-0.710049	0.49162008768665194
757	polyA_fitval_wt_nplus	-0.464889	0.6282050850304772
758	polyA_fitval_wt_nplus	0.3944712890004242	1.4835995881039246
759	polyA_fitval_wt_nplus	0.5146564676902023	1.6730636516426949
760	polyA_fitval_wt_nplus	0.1491860668755115	1.160888972098686
761	polyA_fitval_wt_nplus	0.011832	1.0119022636684576
762	polyA_fitval_wt_nplus	-0.0239175	0.9763662882759694
763	polyA_fitval_wt_nplus	-0.151372	0.8595278555388528
764	polyA_fitval_wt_nplus	-2.03679	0.1304466181412008
765	polyA_fitval_wt_nplus	-1.48874	0.2256567928718505
766	polyA_fitval_wt_nplus	-0.135202	0.8735395706218404
767	polyA_fitval_wt_nplus	-0.406816	0.6657665311496327
768	polyA_fitval_wt_nplus	-0.90937	0.40277778355031124
769	polyA_fitval_wt_nplus	0.0553873	1.0569499249926158
770	polyA_fitval_wt_nplus	-0.613104	0.541667
771	polyA_fitval_wt_nplus	-0.585415	0.5568745040641206
772	polyA_fitval_wt_nplus	-0.440914	0.6434482308610308
773	polyA_fitval_wt_nplus	-0.75365	0.4706455152340463
774	polyA_fitval_wt_nplus	0.2140524794040786	1.2386876586779216
775	polyA_fitval_wt_nplus	0.0416731	1.0425535856707735
776	polyA_fitval_wt_nplus	-0.589116	0.5548172862304175
777	polyA_fitval_wt_nplus	0.0784023	1.0815576872851664
778	polyA_fitval_wt_nplus	0.0856397	1.0894137470857097
779	polyA_fitval_wt_nplus	-0.3617	0.6964912496717788
780	polyA_fitval_wt_nplus	-0.0968008	0.9077367720111749
781	polyA_fitval_wt_nplus	0.0768999	1.0799339279070732
782	polyA_fitval_wt_nplus	-0.0231045	0.9771603272360271
783	polyA_fitval_wt_nplus	-1.30567	0.2709915352959746
784	polyA_fitval_wt_nplus	-0.469181	0.6255144216571813
785	polyA_fitval_wt_nplus	-0.108849	0.8968661842181773
786	polyA_fitval_wt_nplus	-0.340707	0.7112675916417289
787	polyA_fitval_wt_nplus	-1.08137	0.33913041287677054
788	polyA_fitval_wt_nplus	0.3058865506996326	1.357828253144094
789	polyA_fitval_wt_nplus	0.4202477248257969	1.5223386299832813
790	polyA_fitval_wt_nplus	0.6264781671569326	1.87101
791	polyA_fitval_wt_nplus	-0.688803	0.5021768086585091
792	polyA_fitval_wt_nplus	-0.0375173	0.9631777304237988
793	polyA_fitval_wt_nplus	-0.980829	0.3750000267109131
794	polyA_fitval_wt_nplus	-0.76262	0.46644296529451656
795	polyA_fitval_wt_nplus	-1.04355	0.35220125270358293
796	polyA_fitval_wt_nplus	-0.320834	0.7255439682699975
797	polyA_fitval_wt_nplus	0.1107117632431726	1.1170728789827753
798	polyA_fitval_wt_nplus	0.3570024665761476	1.4290393946840148
799	polyA_fitval_wt_nplus	-0.565039	0.5683379346081565
800	polyA_fitval_wt_nplus	-0.468379	0.6260162400532588
801	polyA_fitval_wt_nplus	-0.318454	0.7272727716942456
802	polyA_fitval_wt_nplus	0.5255952010221696	1.6914653107075728
803	polyA_fitval_wt_nplus	-0.31202	0.7319670021480453
804	polyA_fitval_wt_nplus	1.116550804695252	3.0543011328282574
805	polyA_fitval_wt_nplus	1.2411053896819524	3.4594353761930083
806	polyA_fitval_wt_nplus
807	polyA_fitval_wt_nplus
808	polyA_fitval_wt_nplus	0.4463201995667045	1.5625517148218666
809	polyA_fitval_wt_nplus	0.1687906639566073	1.1838722858423822
810	polyA_fitval_wt_nplus	0.0675458	1.0698792198349654
811	polyA_fitval_wt_nplus	0.3458367840649614	1.4131719448132543
812	polyA_fitval_wt_nplus	-0.119801	0.8870967831100177
813	polyA_fitval_wt_nplus	0.4191328251151455	1.5206423208681799
814	polyA_fitval_wt_nplus	0.1081186061397049	1.1141798861251915
815	polyA_fitval_wt_nplus	0.3352078233452231	1.3982309400607398
816	polyA_fitval_wt_nplus	-0.875469	0.4166666703086116
817	polyA_fitval_wt_nplus	0.1212379458342552	1.1288934959165795
818	polyA_fitval_wt_nplus	-0.838592	0.4323186001404334
819	polyA_fitval_wt_nplus	0.4566087862618118	1.5787111499337592
820	polyA_fitval_wt_nplus	-0.0246925	0.9756098253362299
821	polyA_fitval_wt_nplus	0.2848675393367215	1.3295858986265985
822	polyA_fitval_wt_nplus	0.2452463572142201	1.2779361032062377
823	polyA_fitval_wt_nplus	0.2272834664704967	1.2551856205536047
824	polyA_fitval_wt_nplus	-0.0319315	0.9685729421187076
825	polyA_fitval_wt_nplus	-0.00684921	0.9931741963063038
826	polyA_fitval_wt_nplus	1.145245704912397	3.1432135649812434
827	polyA_fitval_wt_nplus	0.2972515326345936	1.3461538584935835
828	polyA_fitval_wt_nplus	0.6245293488890884	1.8673668722843288
829	polyA_fitval_wt_nplus	-0.159685	0.852412
830	polyA_fitval_wt_nplus	0.5145071867982349	1.6728139138494633
831	polyA_fitval_wt_nplus
832	polyA_fitval_wt_nplus	-0.028684	0.9717234528483241
833	polyA_fitval_wt_nplus	0.1652412596308375	1.179677692986585
834	polyA_fitval_wt_nplus	0.1497378745432161	1.1615297363078867
835	polyA_fitval_wt_nplus	0.6294992204591658	1.8766705456950286
836	polyA_fitval_wt_nplus	0.9380730150473976	2.555053122558114
837	polyA_fitval_wt_nplus	0.3310612170122091	1.3924450310236025
838	polyA_fitval_wt_nplus	0.2067452091480446	1.2296692233942448
839	polyA_fitval_wt_nplus	0.0051414	1.0051546390677946
840	polyA_fitval_wt_nplus	-0.502629	0.6049382759433387
841	polyA_fitval_wt_nplus	0.00591291	1.0059304253049337
842	polyA_fitval_wt_nplus	-0.318454	0.7272727525398481
843	polyA_fitval_wt_nplus	-0.103493	0.9016824826078963
844	polyA_fitval_wt_nplus	0.066162	1.0683997979555875
845	polyA_fitval_wt_nplus	1.1965596602493105	3.3087142183457163
846	polyA_fitval_wt_nplus	0.7995892967672467	2.224627079311763
847	polyA_fitval_wt_nplus	0.6189261940209506	1.8569329851439942
848	polyA_fitval_wt_nplus	-0.0198026	0.980392
849	polyA_fitval_wt_nplus	0.2552123249892745	1.2907356472129914
850	polyA_fitval_wt_nplus	0.4075109214490431	1.503071861167195
851	polyA_fitval_wt_nplus	0.3539506322289041	1.424684851228136
852	polyA_fitval_wt_nplus
853	polyA_fitval_wt_nplus	-0.337066	0.7138614028385165
854	polyA_fitval_wt_nplus	-0.571241	0.5648241198892558
855	polyA_fitval_wt_nplus	0.7876069951732598	2.1981299917874098
856	polyA_fitval_wt_nplus
857	polyA_fitval_wt_nplus	-0.899683	0.40669856464766935
858	polyA_fitval_wt_nplus	-0.98811	0.37227948545141243
859	polyA_fitval_wt_nplus	0.4206322362354661	1.5229240991084558
860	polyA_fitval_wt_nplus	-1.26695	0.2816901408898919
861	polyA_fitval_wt_nplus	0.0342007	1.0347922783838124
862	polyA_fitval_wt_nplus	0.5546485174711235	1.741328830538655
863	polyA_fitval_wt_nplus	-0.182322	0.8333333270399543
864	polyA_fitval_wt_nplus	-0.526479	0.5906812119573209
865	polyA_fitval_wt_nplus	0.2446915552923845	1.2772272984414998
866	polyA_fitval_wt_nplus
867	polyA_fitval_wt_nplus	-0.159252	0.8527818196638374
868	polyA_fitval_wt_nplus	0.2687976099786051	1.3083903091050468
869	polyA_fitval_wt_nplus	0.204786	1.2272625668809292
870	polyA_fitval_wt_nplus	-0.230261	0.7943262271449705
871	polyA_fitval_wt_nplus	0.4159327161525503	1.5157838776682353
872	polyA_fitval_wt_nplus	-0.491777	0.6115384688025973
873	polyA_fitval_wt_nplus	-0.00817098	0.9918623097237091
874	polyA_fitval_wt_nplus	0.4031002265019986	1.496456868784966
875	polyA_fitval_wt_nplus
876	polyA_fitval_wt_nplus	0.104649	1.1103210303200686
877	polyA_fitval_wt_nplus	0.6863902795706827	1.9865317510755498
878	polyA_fitval_wt_nplus	-0.363443	0.6952781532674018
879	polyA_fitval_wt_nplus	0.4757054061509833	1.6091489007578395
880	polyA_fitval_wt_nplus	0.7477633499832896	2.1122703198001025
881	polyA_fitval_wt_nplus	0.2660568876043206	1.3048092840499212
882	polyA_fitval_wt_nplus	0.1607498927503381	1.1743912083244477
883	polyA_fitval_wt_nplus	0.1992575949885471	1.220496319145576
884	polyA_fitval_wt_nplus	-0.265108	0.7671232739232682
885	polyA_fitval_wt_nplus	0.0190015	1.0191831881610014
886	polyA_fitval_wt_nplus	0.5909509175006871	1.8057046754346213
887	polyA_fitval_wt_nplus	0.1806715851965311	1.198021666628847
888	polyA_fitval_wt_nplus	0.4328525370549637	1.5416488678557185
889	polyA_fitval_wt_nplus	-2.10822	0.12145433563252145
890	polyA_fitval_wt_nplus	-1.63743	0.19447841619381034
891	polyA_fitval_wt_nplus	1.788765342422241	5.982062106729449
892	polyA_fitval_wt_nplus	-0.0752234	0.9275362856122937
893	polyA_fitval_wt_nplus	0.228259	1.2564103721997304
894	polyA_fitval_wt_nplus	0.8655532626082905	2.3763204516000944
895	polyA_fitval_wt_nplus
896	polyA_fitval_wt_nplus	0.3862395563776512	1.4714371207438304
897	polyA_fitval_wt_nplus	-0.137621	0.8714285592355285
898	polyA_fitval_wt_nplus	0.0708261	1.0733945401348106
899	polyA_fitval_wt_nplus	-0.167054	0.8461538333140423
900	polyA_fitval_wt_nplus	-0.230827	0.793877
901	polyA_fitval_wt_nplus	-0.922224	0.3976336396485671
902	polyA_fitval_wt_nplus	0.1684186362425294	1.1834319344586584
903	polyA_fitval_wt_nplus	-0.138709	0.8704809071196034
904	polyA_fitval_wt_nplus	0.8644331238246876	2.3736601331410907
905	polyA_fitval_wt_nplus	-0.0729957	0.9296048476241614
906	polyA_fitval_wt_nplus	-0.402572	0.6685984704087694
907	polyA_fitval_wt_nplus	0.3192721164767357	1.3761257404494462
908	polyA_fitval_wt_nplus	0.0295449	1.0299856967037295
909	polyA_fitval_wt_nplus	-0.396415	0.6727273263553927
910	polyA_fitval_wt_nplus	0.4292419028428156	1.5360925746178478
911	polyA_fitval_wt_nplus	-0.510826	0.6
912	polyA_fitval_wt_nplus	0.044764	1.0457810234941372
913	polyA_fitval_wt_nplus	-0.0814496	0.9217791417978394
914	polyA_fitval_wt_nplus	0.4236315999551381	1.5274987595048077
915	polyA_fitval_wt_nplus	-0.462624	0.6296296233919693
916	polyA_fitval_wt_nplus	0.8748172071105997	2.3984368366954594
917	polyA_fitval_wt_nplus	0.3428591607371831	1.4089703096121033
918	polyA_fitval_wt_nplus	0.0816781	1.0851064702774682
919	polyA_fitval_wt_nplus	-0.754826	0.47009250536788727
920	polyA_fitval_wt_nplus	0.17679	1.193380733885824
921	polyA_fitval_wt_nplus	0.3832457381107957	1.4670384930445846
922	polyA_fitval_wt_nplus	-0.239016	0.7874022169548094
923	polyA_fitval_wt_nplus	0.1790052625205691	1.196027038268212
924	polyA_fitval_wt_nplus	0.0506481	1.0519526910293648
925	polyA_fitval_wt_nplus	-0.917351	0.39957631107041836
926	polyA_fitval_wt_nplus	-0.596768	0.5505882410890294
927	polyA_fitval_wt_nplus	-1.1815	0.30681816768918324
928	polyA_fitval_wt_nplus	-0.864658	0.4211954165144319
929	polyA_fitval_wt_nplus	-0.226275	0.7974986755608543
930	polyA_fitval_wt_nplus	0.0552146	1.0567673789982837
931	polyA_fitval_wt_nplus	0.309852	1.3632231217202524
932	polyA_fitval_wt_nplus	0.3510763887419879	1.420595839296579
933	polyA_fitval_wt_nplus	0.7146244998997391	2.0434192340518735
934	polyA_fitval_wt_nplus	0.2203937217966332	1.246567434750614
935	polyA_fitval_wt_nplus	-0.163152	0.8494623450088631
936	polyA_fitval_wt_nplus	-0.24349	0.7838874403722622
937	polyA_fitval_wt_nplus	0.1050904711419778	1.1108111021587666
938	polyA_fitval_wt_nplus
939	polyA_fitval_wt_nplus	0.2865872780218118	1.3318744061850851
940	polyA_fitval_wt_nplus	-1.09861	0.33333332473286875
941	polyA_fitval_wt_nplus	0.6243598876309333	1.8670504527558973
942	polyA_fitval_wt_nplus	0.6025766954004743	1.8268198995718883
943	polyA_fitval_wt_nplus	0.4067519658005472	1.501931529073546
944	polyA_fitval_wt_nplus	-0.10661	0.8988763687930283
945	polyA_fitval_wt_nplus	-0.565365	0.5681527052256632
946	polyA_fitval_wt_nplus	-1.14513	0.31818181340949814
947	polyA_fitval_wt_nplus	-0.928267	0.3952380951528241
948	polyA_fitval_wt_nplus	0.0777409	1.0808425492054947
949	polyA_fitval_wt_nplus	-0.204283	0.815231
950	polyA_fitval_wt_nplus	0.3900850700240652	1.4771064460188614
951	polyA_fitval_wt_nplus	-0.622168	0.5367793375432207
952	polyA_fitval_wt_nplus	0.1894601597957091	1.2085969722799714
953	polyA_fitval_wt_nplus	0.0849891	1.088705231429626
954	polyA_fitval_wt_nplus	0.3161112187978159	1.3717828151777092
955	polyA_fitval_wt_nplus	0.412957	1.5112807264880552
956	polyA_fitval_wt_nplus	0.6475600697785351	1.9108727402759909
957	polyA_fitval_wt_nplus	-0.364101	0.6948210780667612
958	polyA_fitval_wt_nplus	-0.482158	0.6174496521984613
959	polyA_fitval_wt_nplus	0.1043788120464975	1.1100208645577947
960	polyA_fitval_wt_nplus	0.4309977688151402	1.5387921166233618
961	polyA_fitval_wt_nplus	0.3458523492452757	1.4131939412605794
962	polyA_fitval_wt_nplus	-0.166415	0.8466947153180884
963	polyA_fitval_wt_nplus	-0.292606	0.7463160920513326
964	polyA_fitval_wt_nplus
965	polyA_fitval_wt_nplus	0.2464384080706102	1.279460376357537
966	polyA_fitval_wt_nplus	-0.852387	0.42639594086400473
967	polyA_fitval_wt_nplus	0.5607992274652688	1.752072245123775
968	polyA_fitval_wt_nplus	-0.0359496	0.9646889228256567
969	polyA_fitval_wt_nplus	-0.779165	0.4587887860339082
970	polyA_fitval_wt_nplus	0.7505258051348014	2.11811
971	polyA_fitval_wt_nplus	-0.00331455	0.9966909416532361
972	polyA_fitval_wt_nplus	0.4837015577511185	1.622067479941552
973	polyA_fitval_wt_nplus	-0.674338	0.5094936778810928
974	polyA_fitval_wt_nplus	-0.118485	0.888265
975	polyA_fitval_wt_nplus	-0.81238	0.4438007139949628
976	polyA_fitval_wt_nplus	0.7956631447753584	2.2159099788014793
977	polyA_fitval_wt_nplus	0.5720852283287536	1.7719581390249326
978	polyA_fitval_wt_nplus	0.6356705321855866	1.8882878748495646
979	polyA_fitval_wt_nplus
980	polyA_fitval_wt_nplus	0.0830226	1.0865663412781332
981	polyA_fitval_wt_nplus
982	polyA_fitval_wt_nplus	0.2874186523338116	1.3329821527654182
983	polyA_fitval_wt_nplus	1.7826106070155685	5.945357167737588
984	polyA_fitval_wt_nplus	0.0992761	1.1043711340973021
985	polyA_fitval_wt_nplus	-523.833	3.179961842030384e-228
986	polyA_fitval_wt_nplus	0.6154054917862252	1.8504067722009288
987	polyA_fitval_wt_nplus	-0.510826	0.6000000200245416
988	polyA_fitval_wt_nplus	0.2459183803024802	1.2787951944051423
989	polyA_fitval_wt_nplus	0.1454117686181462	1.1565156891030632
990	polyA_fitval_wt_nplus	-0.15093	0.859908
991	polyA_fitval_wt_nplus	0.0577143	1.059412321337439
992	polyA_fitval_wt_nplus	-0.341749	0.7105263270937977
993	polyA_fitval_wt_nplus	0.4791371011147765	1.6146804948798275
994	polyA_fitval_wt_nplus	-0.608806	0.5440000190611676
995	polyA_fitval_wt_nplus	0.5328694596383103	1.7038143273343862
996	polyA_fitval_wt_nplus	0.2159481769293914	1.2410380629309947
997	polyA_fitval_wt_nplus	0.9263747698005028	2.5253376329312314
998	polyA_fitval_wt_nplus	-0.106447	0.8990227535088967
999	polyA_fitval_wt_nplus	0.0453439	1.046387613625446
1000	polyA_fitval_wt_nplus	0.6948191563022243	2.0033467485460967
1001	polyA_fitval_wt_nplus	-0.0420175	0.9588530163391706
1002	polyA_fitval_wt_nplus	0.0442494	1.0452430305161886
1003	polyA_fitval_wt_nplus	-0.20935	0.8111110958824588
1004	polyA_fitval_wt_nplus	-0.10954	0.8962464593193554
1005	polyA_fitval_wt_nplus	0.0225651	1.0228216324310064
1006	polyA_fitval_wt_nplus	0.5206428837153534	1.68311
1007	polyA_fitval_wt_nplus	0.00163361	1.001634942458652
1008	polyA_fitval_wt_nplus	0.1299090545160415	1.138724816735683
1009	polyA_fitval_wt_nplus	0.0981954	1.1031782872679177
1010	polyA_fitval_wt_nplus	-0.0119766	0.9880948384905376
1011	polyA_fitval_wt_nplus	-0.945738	0.38839285925219336
1012	polyA_fitval_wt_nplus	-0.326286	0.721599
1013	polyA_fitval_wt_nplus	-0.188052	0.8285714790392251
1014	polyA_fitval_wt_nplus	0.0233242	1.0235983481616684
1015	polyA_fitval_wt_nplus	-0.192137	0.8251936202664502
1016	polyA_fitval_wt_nplus
1017	polyA_fitval_wt_nplus	-0.409475	0.6639987295771782
1018	polyA_fitval_wt_nplus	0.723852	2.0623621481665326
1019	polyA_fitval_wt_nplus	0.4145327425175142	1.513663304922402
1020	polyA_fitval_wt_nplus	0.00655467	1.00658
1021	polyA_fitval_wt_nplus	-0.794376	0.45186289682817227
1022	polyA_fitval_wt_nplus	0.5004274838883551	1.649426223146912
1023	polyA_fitval_wt_nplus	0.00167897	1.0016803762531685
1024	polyA_fitval_wt_nplus	-0.0781276	0.9248464433973732
1025	polyA_fitval_wt_nplus	-0.0434574	0.9574733499047224
1026	polyA_fitval_wt_nplus	-0.977089	0.37640512162014766
1027	polyA_fitval_wt_nplus	0.0774272	1.0805035182709581
1028	polyA_fitval_wt_nplus	-0.380977	0.6831935738074808
1029	polyA_fitval_wt_nplus	-0.80371	0.44766508071704786
1030	polyA_fitval_wt_nplus
1031	polyA_fitval_wt_nplus	-13.8002	1.0154773387561478e-06
1032	polyA_fitval_wt_nplus	0.3580033796921493	1.430470455021495
1033	polyA_fitval_wt_nplus
1034	polyA_fitval_wt_nplus	-0.663371	0.515112
1035	polyA_fitval_wt_nplus
1036	polyA_fitval_wt_nplus	0.1730747450937712	1.1889549703136166
1037	polyA_fitval_wt_nplus	0.5356097479163886	1.708489672735034
1038	polyA_fitval_wt_nplus	0.3831022896391031	1.4668280637080873
1039	polyA_fitval_wt_nplus	0.5037642092287096	1.6549390977820715
1040	polyA_fitval_wt_nplus	1.335575797948229	3.802184606340973
1041	polyA_fitval_wt_nplus	0.4387099029782323	1.5507053671219635
1042	polyA_fitval_wt_nplus	-0.824892	0.43828238480209025
1043	polyA_fitval_wt_nplus	0.4496773771807567	1.5678062938019217
1044	polyA_fitval_wt_nplus	-0.14922	0.8613796340463808
1045	polyA_fitval_wt_nplus	-0.523982	0.5921580225536489
1046	polyA_fitval_wt_nplus	0.024714	1.0250218843157735
1047	polyA_fitval_wt_nplus	0.7258096023310578	2.0664033879308015
1048	polyA_fitval_wt_nplus	-0.723	0.4852940925352394
1049	polyA_fitval_wt_nplus
1050	polyA_fitval_wt_nplus	-0.875469	0.4166666729269059
1051	polyA_fitval_wt_nplus	0.3212387485773624	1.378834736431223
1052	polyA_fitval_wt_nplus	0.4842398961898078	1.6229409363026246
1053	polyA_fitval_wt_nplus	0.0357476	1.0363942191166176
1054	polyA_fitval_wt_nplus	-0.0890713	0.9147803646093743
1055	polyA_fitval_wt_nplus	-0.318454	0.7272728067911237
1056	polyA_fitval_wt_nplus	-1.31788	0.26770329891903966
1057	polyA_fitval_wt_nplus	-1.38622	0.25001745416014853
1058	polyA_fitval_wt_nplus
1059	polyA_fitval_wt_nplus
1060	polyA_fitval_wt_nplus	-0.0189483	0.9812301133181978
1061	polyA_fitval_wt_nplus
1062	polyA_fitval_wt_nplus	-0.27247	0.7614959773219461
1063	polyA_fitval_wt_nplus	0.3250769528027448	1.38414
1064	polyA_fitval_wt_nplus	-1.46634	0.23076922991769805
1065	polyA_fitval_wt_nplus	-0.33531	0.7151163294842325
1066	polyA_fitval_wt_nplus	0.291902	1.3389721283360865
1067	polyA_fitval_wt_nplus	-1.17938	0.30746844323448186
1068	polyA_fitval_wt_nplus	0.5901283954104872	1.8042200541013211
1069	polyA_fitval_wt_nplus	0.3000713126756992	1.349955073051821
1070	polyA_fitval_wt_nplus	-0.344841	0.7083332933202605
1071	polyA_fitval_wt_nplus
1072	polyA_fitval_wt_nplus
1073	polyA_fitval_wt_nplus
1074	polyA_fitval_wt_nplus	-0.292326	0.7465253379792857
1075	polyA_fitval_wt_nplus	-0.887303	0.41176471358755895
1076	polyA_fitval_wt_nplus
1077	polyA_fitval_wt_nplus
1078	polyA_fitval_wt_nplus	0.8798603602205171	2.410563072418146
1079	polyA_fitval_wt_nplus	-0.874145	0.41721854777610984
1080	polyA_fitval_wt_nplus	0.4763502269090337	1.6101868479808354
1081	polyA_fitval_wt_nplus	1.0420976092939649	2.8351578348373563
1082	polyA_fitval_wt_nplus	-0.0479961	0.9531375479417437
1083	polyA_fitval_wt_nplus	0.2418663198351133	1.2736239231795576
1084	polyA_fitval_wt_nplus	-1.1987	0.3015873066443097
1085	polyA_fitval_wt_nplus
1086	polyA_fitval_wt_nplus	-0.246489	0.7815400585241776
1087	polyA_fitval_wt_nplus	0.4440445687615628	1.5589999667713548
1088	polyA_fitval_wt_nplus	1.1884932960122885	3.2821322782418956
1089	polyA_fitval_wt_nplus	-1.09861	0.3333333443607838
1090	polyA_fitval_wt_nplus	-0.371984	0.689365
1091	polyA_fitval_wt_nplus	0.147086	1.158453100283446
1092	polyA_fitval_wt_nplus	-1.04732	0.35087718438298804
1093	polyA_fitval_wt_nplus	0.4018416443670856	1.4945746396227029
1094	polyA_fitval_wt_nplus	-1.00829	0.364842
1095	polyA_fitval_wt_nplus	0.2656179615312518	1.3042366949061144
1096	polyA_fitval_wt_nplus	0.5385891349948462	1.713587515241684
1097	polyA_fitval_wt_nplus	-0.0862446	0.9173697836757325
1098	polyA_fitval_wt_nplus	-0.557709	0.5725190898401498
1099	polyA_fitval_wt_nplus	0.0802083	1.083512701928967
1100	polyA_fitval_wt_nplus	0.2000061790315105	1.2214103052696164
1101	polyA_fitval_wt_nplus	0.2347212292038762	1.264556198253868
1102	polyA_fitval_wt_nplus	-0.0723745	0.9301824356641755
1103	polyA_fitval_wt_nplus	0.362656	1.4371418156849827
1104	polyA_fitval_wt_nplus	-0.536387	0.5848572403074294
1105	polyA_fitval_wt_nplus
1106	polyA_fitval_wt_nplus	0.1986149428753585	1.2197122165865077
1107	polyA_fitval_wt_nplus	-0.407098	0.6655791168577911
1108	polyA_fitval_wt_nplus	0.025657	1.0259889331487966
1109	polyA_fitval_wt_nplus	-0.000396726	0.9996033522311013
1110	polyA_fitval_wt_nplus	0.3855987394174508	1.470494500936626
1111	polyA_fitval_wt_nplus	-0.480172	0.6186770225406739
1112	polyA_fitval_wt_nplus	0.3463621858673435	1.4139146229852757
1113	polyA_fitval_wt_nplus	0.1691668527684417	1.1843177291310945
1114	polyA_fitval_wt_nplus	-0.0196486	0.9805431698867739
1115	polyA_fitval_wt_nplus	-0.435318	0.647059
1116	polyA_fitval_wt_nplus	0.4221454738520934	1.5252303896852273
1117	polyA_fitval_wt_nplus	-0.318454	0.7272727367577319
1118	polyA_fitval_wt_nplus	0.1697545444756051	1.1850139473999646
1119	polyA_fitval_wt_nplus	0.525984	1.6921231599170097
1120	polyA_fitval_wt_nplus
1121	polyA_fitval_wt_nplus
1122	polyA_fitval_wt_nplus	0.6358218939790308	1.8885737111206404
1123	polyA_fitval_wt_nplus
1124	polyA_fitval_wt_nplus	-0.151838	0.8591272722720456
1125	polyA_fitval_wt_nplus	-0.902333	0.4056223496838876
1126	polyA_fitval_wt_nplus
1127	polyA_fitval_wt_nplus	0.7954073462425892	2.2153432247706686
1128	polyA_fitval_wt_nplus
1129	polyA_fitval_wt_nplus	0.6265013704362647	1.8710529933534739
1130	polyA_fitval_wt_nplus	-0.0670063	0.9351893304915891
1131	polyA_fitval_wt_nplus	0.148577	1.160182138646511
1132	polyA_fitval_wt_nplus	-0.174353	0.8399999962063248
1133	polyA_fitval_wt_nplus	0.8957327084295865	2.449129630126113
1134	polyA_fitval_wt_nplus	0.0480092	1.049180339445477
1135	polyA_fitval_wt_nplus	0.00295321	1.0029575709758993
1136	polyA_fitval_wt_nplus	0.1364899772846304	1.1462433892469595
1137	polyA_fitval_wt_nplus	0.2200976040829938	1.2461983586996133
1138	polyA_fitval_wt_nplus	-0.330331	0.7186858306259721
1139	polyA_fitval_wt_nplus	-0.0337601	0.9668033682994998
1140	polyA_fitval_wt_nplus	0.479838	1.6158129127300815
1141	polyA_fitval_wt_nplus	0.4312023878155001	1.5391070149440182
1142	polyA_fitval_wt_nplus	-0.733034	0.4804489026471406
1143	polyA_fitval_wt_nplus	-1.05346	0.3487297851212944
1144	polyA_fitval_wt_nplus	0.5565348753606982	1.7446166999907777
1145	polyA_fitval_wt_nplus	0.1620843665494615	1.1759594487770455
1146	polyA_fitval_wt_nplus	-0.25672	0.7735848854602011
1147	polyA_fitval_wt_nplus	-0.246607	0.7814475241376669
1148	polyA_fitval_wt_nplus	-0.882389	0.4137931058949935
1149	polyA_fitval_wt_nplus	0.2878581799714116	1.333568164036627
1150	polyA_fitval_wt_nplus	-0.146587	0.8636502656004519
1151	polyA_fitval_wt_nplus	-0.241942	0.7851017642446392
1152	polyA_fitval_wt_nplus	0.4733823662186739	1.6054151221418747
1153	polyA_fitval_wt_nplus	-0.530015	0.5885963465298779
1154	polyA_fitval_wt_nplus	-0.332281	0.717286
1155	polyA_fitval_wt_nplus	0.1168815796300982	1.123986318933527
1156	polyA_fitval_wt_nplus	0.6105073443055898	1.8413653680736055
1157	polyA_fitval_wt_nplus	0.3013820487234094	1.3517256679666552
1158	polyA_fitval_wt_nplus	-1.31985	0.26717508680367424
1159	polyA_fitval_wt_nplus	0.1397620167342984	1.150000085513014
1160	polyA_fitval_wt_nplus	-0.0536605	0.9477538184410119
1161	polyA_fitval_wt_nplus	-0.376831	0.6860322848533773
1162	polyA_fitval_wt_nplus	0.265691	1.30433
1163	polyA_fitval_wt_nplus	0.3167852736480994	1.3727077837425672
1164	polyA_fitval_wt_nplus	0.3264695801341549	1.3860660851773277
1165	polyA_fitval_wt_nplus	-0.182228	0.8334109971193034
1166	polyA_fitval_wt_nplus	0.0477277	1.0488849939947076
1167	polyA_fitval_wt_nplus	-0.421465	0.6560846577508221
1168	polyA_fitval_wt_nplus	0.8853370721853209	2.4238012497917594
1169	polyA_fitval_wt_nplus	0.8853370721853209	2.4238012497917594
1170	polyA_fitval_wt_nplus	0.2235621256549881	1.2505233274440521
1171	polyA_fitval_wt_nplus
1172	polyA_fitval_wt_nplus	-0.178364	0.8366378381209938
1173	polyA_fitval_wt_nplus	0.5655737570111308	1.760457567880826
1174	polyA_fitval_wt_nplus
1175	polyA_fitval_wt_nplus	0.019787	1.0199840503635802
1176	polyA_fitval_wt_nplus	0.7014293941493512	2.0166332120064943
1177	polyA_fitval_wt_nplus	-0.236526	0.7893655164418877
1178	polyA_fitval_wt_nplus	-0.0809691	0.9222222239687421
1179	polyA_fitval_wt_nplus	-0.219026	0.8033007114585698
1180	polyA_fitval_wt_nplus	-0.402795	0.668449
1181	polyA_fitval_wt_nplus	0.2336725690271446	1.2632308035932795
1182	polyA_fitval_wt_nplus	-0.127732	0.8800896035854505
1183	polyA_fitval_wt_nplus	-1.189	0.3045267484241698
1184	polyA_fitval_wt_nplus	-0.583146	0.55814
1185	polyA_fitval_wt_nplus	0.5548907637433858	1.7417507120541849
1186	polyA_fitval_wt_nplus	-0.547928	0.5781465848960219
1187	polyA_fitval_wt_nplus
1188	polyA_fitval_wt_nplus
1189	polyA_fitval_wt_nplus
1190	polyA_fitval_wt_nplus	-0.250352	0.7785265180231848
1191	polyA_fitval_wt_nplus	0.2487952275683026	1.282479389756432
1192	polyA_fitval_wt_nplus	0.638236	1.8931393703715886
1193	polyA_fitval_wt_nplus
1194	polyA_fitval_wt_nplus	0.0103686	1.0104225192526683
1195	polyA_fitval_wt_nplus	1.0991190475455783	3.001520661904323
1196	polyA_fitval_wt_nplus	-745.133	5e-324
1197	polyA_fitval_wt_nplus	1.104114323558009	3.0165515966461385
1198	polyA_fitval_wt_nplus	-265.791	3.700503405989546e-116
1199	polyA_fitval_wt_nplus	-0.748695	0.47298321157499984
1200	polyA_fitval_wt_nplus	-265.791	3.700503405989546e-116
1201	polyA_fitval_wt_nplus
1202	polyA_fitval_wt_nplus	0.4875267130085897	1.62828
1203	polyA_fitval_wt_nplus
1204	polyA_fitval_wt_nplus
1205	polyA_fitval_wt_nplus	-0.958126	0.3836109613710656
1206	polyA_fitval_wt_nplus	-0.0848994	0.9186046482671149
1207	polyA_fitval_wt_nplus	0.6805954444593192	1.975053416782167
1208	polyA_fitval_wt_nplus
1209	polyA_fitval_wt_nplus	-0.877733	0.41572429848527587
1210	polyA_fitval_wt_nplus
1211	polyA_fitval_wt_nplus	-1.01101	0.3638496735504672
1212	polyA_fitval_wt_nplus
1213	polyA_fitval_wt_nplus
1214	polyA_fitval_wt_nplus
1215	polyA_fitval_wt_nplus
1216	polyA_fitval_wt_nplus	-0.134608	0.8740581807974785
1217	polyA_fitval_wt_nplus	-0.0789447	0.9240910568015676
1218	polyA_fitval_wt_nplus	0.3167100882950312	1.372604580102937
1219	polyA_fitval_wt_nplus	0.5399946194954646	1.7159976292269927
1220	polyA_fitval_wt_nplus
1221	polyA_fitval_wt_nplus	-0.651271	0.5213826979968533
1222	polyA_fitval_wt_nplus	-9.56938	6.98344573750893e-05
1223	polyA_fitval_wt_nplus
1224	polyA_fitval_wt_nplus	0.3955016568801781	1.4851290292741388
1225	polyA_fitval_wt_nplus	0.3483	1.4166567394412752
1226	polyA_fitval_wt_nplus	0.6021754488009797	1.8260870413375658
1227	polyA_fitval_wt_nplus	1.1053638890088435	3.0203233313258697
1228	polyA_fitval_wt_nplus	-0.47964	0.6190062866549814
1229	polyA_fitval_wt_nplus	0.2109216143969887	1.2348155595055155
1230	polyA_fitval_wt_nplus	-0.323963	0.7232767735196194
1231	polyA_fitval_wt_nplus	-0.0229162	0.9773443377965431
1232	polyA_fitval_wt_nplus	0.5747987545413928	1.7767729234503882
1233	polyA_fitval_wt_nplus	-0.470004	0.6249999948374622
1234	polyA_fitval_wt_nplus	1.0506798230523544	2.8595944756636125
1235	polyA_fitval_wt_nplus	0.6971212532520974	2.0079639595800485
1236	polyA_fitval_wt_nplus	0.2552041898440245	1.2907251469337326
1237	polyA_fitval_wt_nplus	0.1633645259224009	1.1774658282847947
1238	polyA_fitval_wt_nplus
1239	polyA_fitval_wt_nplus	0.0464094	1.0475032121498482
1240	polyA_fitval_wt_nplus	-0.239673	0.7868852181261755
1241	polyA_fitval_wt_nplus	-1.86901	0.15427563433152697
1242	polyA_fitval_wt_nplus
1243	polyA_fitval_wt_nplus	0.1914968778218944	1.211061051985789
1244	polyA_fitval_wt_nplus	-0.239785	0.7867968711395156
1245	polyA_fitval_wt_nplus	-0.0253178	0.9750000171919099
1246	polyA_fitval_wt_nplus	0.5037091513402306	1.6548479828381075
1247	polyA_fitval_wt_nplus
1248	polyA_fitval_wt_nplus	-0.198352	0.8200811070262696
1249	polyA_fitval_wt_nplus	0.0884424	1.0924713640452173
1250	polyA_fitval_wt_nplus	0.6161637151324784	1.8518103258520073
1251	polyA_fitval_wt_nplus	4.251085458479395e-09	1.0000000042510855
1252	polyA_fitval_wt_nplus	-0.11612	0.8903685613686841
1253	polyA_fitval_wt_nplus	1.1028947318746796	3.012874877910061
1254	polyA_fitval_wt_nplus	0.4994980800742739	1.6478939522835627
1255	polyA_fitval_wt_nplus	0.2789262799284498	1.3217099037292648
1256	polyA_fitval_wt_nplus	-0.196373	0.8217053818658329
1257	polyA_fitval_wt_nplus	0.8442270375088763	2.326179070309884
1258	polyA_fitval_wt_nplus	0.3145325057754875	1.3696188723553775
1259	polyA_fitval_wt_nplus	0.8971972640113658	2.4527191444764513
1260	polyA_fitval_wt_nplus	0.6645138271643846	1.9435453926328126
1261	polyA_fitval_wt_nplus	0.0470892	1.0482154956030216
1262	polyA_fitval_wt_nplus	-0.718476	0.4874948564877732
1263	polyA_fitval_wt_nplus	0.5808829794271655	1.7876161623903357
1264	polyA_fitval_wt_nplus	-0.201449	0.8175451835376403
1265	polyA_fitval_wt_nplus	0.4414639092184269	1.5549819054834195
1266	polyA_fitval_wt_nplus	0.274888	1.3163829223538435
1267	polyA_fitval_wt_nplus	-0.540568	0.5824175636847748
1268	polyA_fitval_wt_nplus	-0.106078	0.8993542067170045
1269	polyA_fitval_wt_nplus	-0.565314	0.5681818096231366
1270	polyA_fitval_wt_nplus	0.0611919	1.0631028953721526
1271	polyA_fitval_wt_nplus	0.0117065	1.0117752760852157
1272	polyA_fitval_wt_nplus	0.8396798400795286	2.315625487617912
1273	polyA_fitval_wt_nplus	-0.0647398	0.9373113017926098
1274	polyA_fitval_wt_nplus	-4.92298	0.00727744
1275	polyA_fitval_wt_nplus	-0.12387	0.8834950881812655
1276	polyA_fitval_wt_nplus	-4.82498	0.00802668
1277	polyA_fitval_wt_nplus	-0.624045	0.5357727558610694
1278	polyA_fitval_wt_nplus	-1.47277	0.22928968410396858
1279	polyA_fitval_wt_nplus	-0.244113	0.7833994565166945
1280	polyA_fitval_wt_nplus	0.5961761218149122	1.8151645446462585
1281	polyA_fitval_wt_nplus	0.9726874995948744	2.6450434690399884
1282	polyA_fitval_wt_nplus	-0.720884	0.48632221205831155
1283	polyA_fitval_wt_nplus	0.131652	1.140711366408135
1284	polyA_fitval_wt_nplus	0.6654262439694407	1.9453195253616171
1285	polyA_fitval_wt_nplus	-0.567106	0.567164
1286	polyA_fitval_wt_nplus	0.4328345386631661	1.5416211209050816
1287	polyA_fitval_wt_nplus	0.7046481278451519	2.023134674903838
1288	polyA_fitval_wt_nplus	-0.405804	0.6664405040783443
1289	polyA_fitval_wt_nplus	-0.499053	0.6071054334720146
1290	polyA_fitval_wt_nplus
1291	polyA_fitval_wt_nplus
1292	polyA_fitval_wt_nplus	0.000523443	1.0005235801282495
1293	polyA_fitval_wt_nplus	-1.38629	0.25000000961811825
1294	polyA_fitval_wt_nplus	-0.526651	0.5905797324608192
1295	polyA_fitval_wt_nplus	-0.134515	0.8741396502869593
1296	polyA_fitval_wt_nplus	-0.85499	0.4252873529778882
1297	polyA_fitval_wt_nplus	-0.16508	0.8478260885395024
1298	polyA_fitval_wt_nplus	-0.585727	0.5567010452610669
1299	polyA_fitval_wt_nplus	0.296036	1.3445189452937736
1300	polyA_fitval_wt_nplus	0.0579904	1.0597048343162827
1301	polyA_fitval_wt_nplus	0.1250035211530836	1.1331524430630207
1302	polyA_fitval_wt_nplus	0.0634327	1.0654877234246511
1303	polyA_fitval_wt_nplus	0.3249293814194938	1.3839329111521432
1304	polyA_fitval_wt_nplus	-0.0356835	0.9649456916120068
1305	polyA_fitval_wt_nplus	-0.618927	0.538522
1306	polyA_fitval_wt_nplus	-0.245076	0.7826454112654487
1307	polyA_fitval_wt_nplus
1308	polyA_fitval_wt_nplus	0.426398	1.5317303751508005
1309	polyA_fitval_wt_nplus	0.3310301862440146	1.392401823055013
1310	polyA_fitval_wt_nplus	0.6552708685636823	1.9256640485949454
1311	polyA_fitval_wt_nplus	-0.0717122	0.9307987158363058
1312	polyA_fitval_wt_nplus	1.044711491783989	2.842578298142891
1313	polyA_fitval_wt_nplus	0.6864276087281769	1.9866059080162524
1314	polyA_fitval_wt_nplus	0.1049035728009682	1.110603512806255
1315	polyA_fitval_wt_nplus	0.9007729169427434	2.461504914947495
1316	polyA_fitval_wt_nplus	0.1932894224281432	1.213233879805945
1317	polyA_fitval_wt_nplus	-0.270112	0.7632941357137907
1318	polyA_fitval_wt_nplus	0.1235936918949822	1.131556017203268
1319	polyA_fitval_wt_nplus	-0.831298	0.43548386982498904
1320	polyA_fitval_wt_nplus	-0.39138	0.6761229508480701
1321	polyA_fitval_wt_nplus	0.0678765	1.0702330737705892
1322	polyA_fitval_wt_nplus	0.7908111532876099	2.2051844435910333
1323	polyA_fitval_wt_nplus	-1.40791	0.2446552400805533
1324	polyA_fitval_wt_nplus	-0.694101	0.49952356573241713
1325	polyA_fitval_wt_nplus	0.1533075267633362	1.1656834026713667
1326	polyA_fitval_wt_nplus	-0.911836	0.40178572430312715
1327	polyA_fitval_wt_nplus	-0.339677	0.7120000326388997
1328	polyA_fitval_wt_nplus	0.2431849884065217	1.2753045188496637
1329	polyA_fitval_wt_nplus	-0.774493	0.46093750264695993
1330	polyA_fitval_wt_nplus	0.207534	1.2306395012388511
1331	polyA_fitval_wt_nplus	0.2314287942794073	1.260399575722238
1332	polyA_fitval_wt_nplus	0.5574683869714738	1.7462460803409836
1333	polyA_fitval_wt_nplus	-0.581288	0.559178
1334	polyA_fitval_wt_nplus	0.0845575	1.0882354198094677
1335	polyA_fitval_wt_nplus	0.0463308	1.0474208564365244
1336	polyA_fitval_wt_nplus	0.3866305623633966	1.4720125739611838
1337	polyA_fitval_wt_nplus	0.082109	1.0855741464414876
1338	polyA_fitval_wt_nplus	0.1735509554208386	1.1895212977836906
1339	polyA_fitval_wt_nplus	0.2793503970472171	1.3222705824137904
1340	polyA_fitval_wt_nplus	-0.436323	0.6464088328900639
1341	polyA_fitval_wt_nplus	0.7516754076784236	2.1205498275556285
1342	polyA_fitval_wt_nplus	0.2334837271974411	1.2629922752997598
1343	polyA_fitval_wt_nplus	-1.30833	0.2702702721187414
1344	polyA_fitval_wt_nplus	-0.944462	0.3888888999303157
1345	polyA_fitval_wt_nplus	0.346799	1.4145322132702174
1346	polyA_fitval_wt_nplus	0.00655122	1.0065727297835219
1347	polyA_fitval_wt_nplus	0.3125521323867277	1.3669091995553584
1348	polyA_fitval_wt_nplus	0.1894486846474827	1.2085831035301418
1349	polyA_fitval_wt_nplus	-0.44094	0.6434316215647577
1350	polyA_fitval_wt_nplus	-0.381992	0.6825007582335414
1351	polyA_fitval_wt_nplus	0.2889970850517774	1.3350878368109194
1352	polyA_fitval_wt_nplus	0.5925187786994304	1.8085379902734227
1353	polyA_fitval_wt_nplus	-0.80272	0.44810861832046855
1354	polyA_fitval_wt_nplus	0.2432812805676993	1.2754273265905596
1355	polyA_fitval_wt_nplus	-0.117783	0.8888888766522925
1356	polyA_fitval_wt_nplus	0.8498612975707869	2.3393223597285764
1357	polyA_fitval_wt_nplus	1.0530061203331509	2.8662544860951322
1358	polyA_fitval_wt_nplus	-1.23214	0.29166665272714193
1359	polyA_fitval_wt_nplus	0.3968046105476931	1.4870653447803215
1360	polyA_fitval_wt_nplus	-0.174366	0.8399892704817303
1361	polyA_fitval_wt_nplus	0.3719769627449498	1.450599563076118
1362	polyA_fitval_wt_nplus	-0.526093	0.5909090979024779
1363	polyA_fitval_wt_nplus	-0.143101	0.8666666663403444
1364	polyA_fitval_wt_nplus	0.1212575908019952	1.1289156732107242
1365	polyA_fitval_wt_nplus	0.8750562386366327	2.3990102072367163
1366	polyA_fitval_wt_nplus	0.00525053	1.0052643342472696
1367	polyA_fitval_wt_nplus	-0.299243	0.7413793176171183
1368	polyA_fitval_wt_nplus	0.6084511069873895	1.8375829739699834
1369	polyA_fitval_wt_nplus	0.012942	1.0130260991882685
1370	polyA_fitval_wt_nplus	-0.13131	0.8769460301855355
1371	polyA_fitval_wt_nplus	0.2781125374795895	1.320634809759646
1372	polyA_fitval_wt_nplus	-0.206015	0.8138212702524201
1373	polyA_fitval_wt_nplus
1374	polyA_fitval_wt_nplus
1375	polyA_fitval_wt_nplus	-744.773	5e-324
1376	polyA_fitval_wt_nplus	0.0485878	1.0497875025831873
1377	polyA_fitval_wt_nplus	0.5209295835415935	1.6835919618853359
1378	polyA_fitval_wt_nplus	-0.405465	0.6666668866823305
1379	polyA_fitval_wt_nplus	-0.0782502	0.9247330500647198
1380	polyA_fitval_wt_nplus	-1.53018	0.21649695067497934
1381	polyA_fitval_wt_nplus	0.8813208894865527	2.414086342626359
1382	polyA_fitval_wt_nplus
1383	polyA_fitval_wt_nplus	0.6920171566440485	1.9977412286413965
1384	polyA_fitval_wt_nplus
1385	polyA_fitval_wt_nplus
1386	polyA_fitval_wt_nplus
1387	polyA_fitval_wt_nplus	1.228141350900259	3.4148765768820817
1388	polyA_fitval_wt_nplus	0.2003659622331607	1.2218498272413447
1389	polyA_fitval_wt_nplus
1390	polyA_fitval_wt_nplus
1391	polyA_fitval_wt_nplus	0.8846424282808336	2.4221181556711175
1392	polyA_fitval_wt_nplus	0.9121157655495208	2.4895843418285093
1393	polyA_fitval_wt_nplus	-0.0547603	0.9467120857095949
1394	polyA_fitval_wt_nplus
1395	polyA_fitval_wt_nplus	-0.123614	0.8837209732844263
1396	polyA_fitval_wt_nplus	0.0400529	1.0408658846109289
1397	polyA_fitval_wt_nplus	1.335988696189707	3.803754845830959
1398	polyA_fitval_wt_nplus	-0.905836	0.4042039863391545
1399	polyA_fitval_wt_nplus	0.0377403	1.0384615098317376
1400	polyA_fitval_wt_nplus	-0.800778	0.44897957600607064
1401	polyA_fitval_wt_nplus	-1.94052	0.1436297379749779
1402	polyA_fitval_wt_nplus	-8.734	0.000161018
1403	polyA_fitval_wt_nplus	-24.5969	2.0782435512349476e-11
1404	polyA_fitval_wt_nplus	0.5895944052074069	1.8032568754550977
1405	polyA_fitval_wt_nplus	-0.00652186	0.9934993629843896
1406	polyA_fitval_wt_nplus
1407	polyA_fitval_wt_nplus
1408	polyA_fitval_wt_nplus	0.7347630938673422	2.0849879875501682
1409	polyA_fitval_wt_nplus	-0.348359	0.7058456942985399
1410	polyA_fitval_wt_nplus	-0.92932	0.39482199585699446
1411	polyA_fitval_wt_nplus	-0.242694	0.7845117974411628
1412	polyA_fitval_wt_nplus	-0.773609	0.461345
1413	polyA_fitval_wt_nplus
1414	polyA_fitval_wt_nplus
1415	polyA_fitval_wt_nplus	-0.367725	0.6923077111799728
1416	polyA_fitval_wt_nplus	-1.90689	0.14854139550273882
1417	polyA_fitval_wt_nplus	-0.174711	0.8397000055407318
1418	polyA_fitval_wt_nplus	0.5863841088286073	1.7974771686874373
1419	polyA_fitval_wt_nplus	-0.409473	0.664
1420	polyA_fitval_wt_nplus	-1.84862	0.1574550101405883
1421	polyA_fitval_wt_nplus	-1.19624	0.30233
1422	polyA_fitval_wt_nplus	0.2392091882149744	1.2702442289158438
1423	polyA_fitval_wt_nplus	0.130785	1.139722164144837
1424	polyA_fitval_wt_nplus	0.2073713253322691	1.2304393802749385
1425	polyA_fitval_wt_nplus	0.33691	1.400613219978798
1426	polyA_fitval_wt_nplus	-0.647869	0.5231593610380602
1427	polyA_fitval_wt_nplus	-745.133	5e-324
1428	polyA_fitval_wt_nplus
1429	polyA_fitval_wt_nplus
1430	polyA_fitval_wt_nplus	0.4065582091993212	1.5016405481158495
1431	polyA_fitval_wt_nplus	-0.368276	0.6919259048664199
1432	polyA_fitval_wt_nplus
1433	polyA_fitval_wt_nplus
1434	polyA_fitval_wt_nplus
1435	polyA_fitval_wt_nplus
1436	polyA_fitval_wt_nplus
1437	polyA_fitval_wt_nplus	0.9969811883639982	2.710088221346121
1438	polyA_fitval_wt_nplus	0.4531432630800012	1.5732495589474405
1439	polyA_fitval_wt_nplus	-745.05	5e-324
1440	polyA_fitval_wt_nplus	-0.148368	0.8621136285467647
1441	polyA_fitval_wt_nplus
1442	polyA_fitval_wt_nplus	0.1581133075437203	1.1712989041908308
1443	polyA_fitval_wt_nplus	-0.345138	0.7081226821564854
1444	polyA_fitval_wt_nplus	-0.194156	0.8235293942067995
1445	polyA_fitval_wt_nplus
1446	polyA_fitval_wt_nplus	0.9709310276961176	2.6404016023632386
1447	polyA_fitval_wt_nplus
1448	polyA_fitval_wt_nplus	-0.651496	0.5212654052105159
1449	polyA_fitval_wt_nplus	-0.573029	0.5638151647397545
1450	polyA_fitval_wt_nplus	0.3324821532932067	1.3944250130684985
1451	polyA_fitval_wt_nplus	0.1847010682513503	1.2028588136899383
1452	polyA_fitval_wt_nplus
1453	polyA_fitval_wt_nplus
1454	polyA_fitval_wt_nplus
1455	polyA_fitval_wt_nplus
1456	polyA_fitval_wt_nplus	0.916916	2.5015643771028726
1457	polyA_fitval_wt_nplus
1458	polyA_fitval_wt_nplus	0.2136181852234175	1.238149820634521
1459	polyA_fitval_wt_nplus	-0.236916	0.7890576085232864
1460	polyA_fitval_wt_nplus
1461	polyA_fitval_wt_nplus	-0.0495923	0.9516173361454711
1462	polyA_fitval_wt_nplus	-0.231915	0.7930136957329628
1463	polyA_fitval_wt_nplus	-0.0361299	0.9645149542139408
1464	polyA_fitval_wt_nplus	0.3399436579846276	1.4048684352147558
1465	polyA_fitval_wt_nplus	0.4618505917754562	1.5870081734379369
1466	polyA_fitval_wt_nplus	0.2853067960121345	1.3301700563963126
1467	polyA_fitval_wt_nplus	0.7358455007150229	2.087246014656766
1468	polyA_fitval_wt_nplus	0.8263917300653956	2.285058738323387
1469	polyA_fitval_wt_nplus	0.3632033715857141	1.4379282632579093
1470	polyA_fitval_wt_nplus	0.9061775848142076	2.474844547146188
1471	polyA_fitval_wt_nplus	-745.133	5e-324
1472	polyA_fitval_wt_nplus
1473	polyA_fitval_wt_nplus
1474	polyA_fitval_wt_nplus
1475	polyA_fitval_wt_nplus
1476	polyA_fitval_wt_nplus	0.3276064342198043	1.3876427361104589
1477	polyA_fitval_wt_nplus
1478	polyA_fitval_wt_nplus	-0.0641295	0.9378835799741209
1479	polyA_fitval_wt_nplus	-0.518678	0.5953070884239353
1480	polyA_fitval_wt_nplus	0.2149957912265185	1.2398566786791705
1481	polyA_fitval_wt_nplus	0.954391	2.5970881519095164
1482	polyA_fitval_wt_nplus	0.5252201593530423	1.690831059676891
1483	polyA_fitval_wt_nplus	-0.23484	0.7906976783847762
1484	polyA_fitval_wt_nplus	0.5824890724667456	1.7904895471101248
1485	polyA_fitval_wt_nplus
1486	polyA_fitval_wt_nplus	0.100246	1.1054425144886442
1487	polyA_fitval_wt_nplus
1488	polyA_fitval_wt_nplus	0.381146	1.463960982115635
1489	polyA_fitval_wt_nplus	-1.38629	0.24999997583997685
1490	polyA_fitval_wt_nplus
1491	polyA_fitval_wt_nplus	-10.2448	3.5540251048382897e-05
1492	polyA_fitval_wt_nplus
1493	polyA_fitval_wt_nplus	-1.10706	0.3305276823753174
1494	polyA_fitval_wt_nplus	0.1011724826218441	1.1064674717160319
1495	polyA_fitval_wt_nplus	0.5198587738024041	1.6817901201027639
1496	polyA_fitval_wt_nplus	-0.0560895	0.9454545440420197
1497	polyA_fitval_wt_nplus	0.4398596249753953	1.5524892724947803
1498	polyA_fitval_wt_nplus	-0.533517	0.5865384813458007
1499	polyA_fitval_wt_nplus	-0.928816	0.39502111215380187
1500	polyA_fitval_wt_nplus	0.1784301239542939	1.1953393547678037
1501	polyA_fitval_wt_nplus	-1.57229	0.2075701416250827
1502	polyA_fitval_wt_nplus	-0.569241	0.5659545998222878
1503	polyA_fitval_wt_nplus	0.8519119545530491	2.344124429475441
1504	polyA_fitval_wt_nplus	-1.576	0.2067997634999835
1505	polyA_fitval_wt_nplus	-1.55086	0.21206635858070477
1506	polyA_fitval_wt_nplus	0.9182208857477318	2.5048300445490144
1507	polyA_fitval_wt_nplus	0.3973790325396874	1.4879197932013835
1508	polyA_fitval_wt_nplus	0.4914313537586255	1.6346543148333377
1509	polyA_fitval_wt_nplus	0.5272013315336802	1.6941842076194211
1510	polyA_fitval_wt_nplus	-0.169292	0.8442622945803502
1511	polyA_fitval_wt_nplus	-0.220754	0.8019141987586033
1512	polyA_fitval_wt_nplus	0.0867977	1.090676032866444
1513	polyA_fitval_wt_nplus	-1.32176	0.26666666840073094
1514	polyA_fitval_wt_nplus	0.5108257136981739	1.6666668165536453
1515	polyA_fitval_wt_nplus	1.2269942844636337	3.410961732298186
1516	polyA_fitval_wt_nplus	-0.660141	0.5167785417589877
1517	polyA_fitval_wt_nplus	-0.0363573	0.9642956508998919
1518	polyA_fitval_wt_nplus	-0.510148	0.6004065459666775
1519	polyA_fitval_wt_nplus	0.9692649586061346	2.6360061734292723
1520	polyA_fitval_wt_nplus	-0.641854	0.5263157986318354
1521	polyA_fitval_wt_nplus	0.6226731717154501	1.863903923438755
1522	polyA_fitval_wt_nplus	0.0696837	1.0721689961018108
1523	polyA_fitval_wt_nplus	1.0087895205933997	2.742279532228325
1524	polyA_fitval_wt_nplus	-0.588245	0.5553008734470123
1525	polyA_fitval_wt_nplus	-0.0341761	0.9664013095224766
1526	polyA_fitval_wt_nplus	-1.09861	0.333333
1527	polyA_fitval_wt_nplus	-1.04145	0.3529411893046708
1528	polyA_fitval_wt_nplus	0.6278164676045439	1.8735152285311223
1529	polyA_fitval_wt_nplus	-0.74666	0.4739469944105733
1530	polyA_fitval_wt_nplus	0.0331713	1.033727610252627
1531	polyA_fitval_wt_nplus	1.147525408810898	3.150387335128168
1532	polyA_fitval_wt_nplus	0.4953997940286178	1.641154231579186
1533	polyA_fitval_wt_nplus	-0.733969	0.48
1534	polyA_fitval_wt_nplus	-0.0537326	0.9476855274616597
1535	polyA_fitval_wt_nplus	-0.125628	0.8819431739190311
1536	polyA_fitval_wt_nplus	1.0041093885275147	2.729475288004526
1537	polyA_fitval_wt_nplus	0.4720479097269025	1.6032741943153717
1538	polyA_fitval_wt_nplus	-1.66165	0.1898251184377445
1539	polyA_fitval_wt_nplus	0.1338029447989652	1.1431675303406537
1540	polyA_fitval_wt_nplus	0.2991768045038293	1.3487480671261325
1541	polyA_fitval_wt_nplus	0.0605081	1.0623761575654143
1542	polyA_fitval_wt_nplus
1543	polyA_fitval_wt_nplus	-5.94791	0.0026113
1544	polyA_fitval_wt_nplus	-0.822076	0.4395184344753317
1545	polyA_fitval_wt_nplus
1546	polyA_fitval_wt_nplus
1547	polyA_fitval_wt_nplus	0.2735699991483196	1.3146493803282828
1548	polyA_fitval_wt_nplus	0.3440611803756402	1.4106649378784477
1549	polyA_fitval_wt_nplus	-0.314647	0.7300464745549978
1550	polyA_fitval_wt_nplus	0.2911491195699724	1.3379640857039563
1551	polyA_fitval_wt_nplus	0.6193968024076146	1.8578070790421033
1552	polyA_fitval_wt_nplus	0.6011597869017435	1.8242332958536753
1553	polyA_fitval_wt_nplus	0.7374636693441363	2.090626264848745
1554	polyA_fitval_wt_nplus	-1.10285	0.33192481497898674
1555	polyA_fitval_wt_nplus	-0.429566	0.6507915943597983
1556	polyA_fitval_wt_nplus	-745.133	5e-324
1557	polyA_fitval_wt_nplus
1558	polyA_fitval_wt_nplus
1559	polyA_fitval_wt_nplus
1560	polyA_fitval_wt_nplus	0.7271138884936559	2.0691003276842985
1561	polyA_fitval_wt_nplus	0.045383	1.0464285661641597
1562	polyA_fitval_wt_nplus
1563	polyA_fitval_wt_nplus	0.8638291858151605	2.3722270223635826
1564	polyA_fitval_wt_nplus	-0.456758	0.6333333093504643
1565	polyA_fitval_wt_nplus	0.0962163	1.1009971603421063
1566	polyA_fitval_wt_nplus	-0.674337	0.5094941719464536
1567	polyA_fitval_wt_nplus	-0.210873	0.8098765619701128
1568	polyA_fitval_wt_nplus	0.4099417030024654	1.5067299447205902
1569	polyA_fitval_wt_nplus	0.3048726751453039	1.3564522819209162
1570	polyA_fitval_wt_nplus	1.00602	2.7346849028823432
1571	polyA_fitval_wt_nplus	0.00251254	1.0025156953352732
1572	polyA_fitval_wt_nplus	-741.742	7.4e-323
1573	polyA_fitval_wt_nplus	-0.405465	0.6666666963010062
1574	polyA_fitval_wt_nplus	-1.03695	0.354533
1575	polyA_fitval_wt_nplus	-1.09034	0.3361025347909729
1576	polyA_fitval_wt_nplus
1577	polyA_fitval_wt_nplus	0.7784973620607953	2.178196764071416
1578	polyA_fitval_wt_nplus	-0.693147	0.5000000077298697
1579	polyA_fitval_wt_nplus	-0.924658	0.3966668666172306
1580	polyA_fitval_wt_nplus	-1.42038	0.2416225677926101
1581	polyA_fitval_wt_nplus	-0.299485	0.7412000717976129
1582	polyA_fitval_wt_nplus	-0.123581	0.8837501515446661
1583	polyA_fitval_wt_nplus	-18.4634	9.581791275631032e-09
1584	polyA_fitval_wt_nplus
1585	polyA_fitval_wt_nplus
1586	polyA_fitval_wt_nplus
1587	polyA_fitval_wt_nplus
1588	polyA_fitval_wt_nplus
1589	polyA_fitval_wt_nplus
1590	polyA_fitval_wt_nplus
1591	polyA_fitval_wt_nplus	-745.133	5e-324
1592	polyA_fitval_wt_nplus	-68.1841	2.4436352417108593e-30
1593	polyA_fitval_wt_nplus
1594	polyA_fitval_wt_nplus
1595	polyA_fitval_wt_nplus	-0.657205	0.5182977798411075
1596	polyA_fitval_wt_nplus	-35.2763	4.782852339398281e-16
1597	polyA_fitval_wt_nplus	0.3761434455614137	1.456656069632962
1598	polyA_fitval_wt_nplus	0.4495811192734402	1.5676553873120906
1599	polyA_fitval_wt_nplus
1600	polyA_fitval_wt_nplus	0.2590225594750217	1.2956630339762014
1601	polyA_fitval_wt_nplus	0.4420009198626463	1.5558171715715499
1602	polyA_fitval_wt_nplus	-0.0616363	0.940225
1603	polyA_fitval_wt_nplus	0.1999797375536073	1.2213780098029907
1604	polyA_fitval_wt_nplus	-9.78772	5.6136728608535694e-05
1605	polyA_fitval_wt_nplus	-0.44081	0.6435146835204018
1606	polyA_fitval_wt_nplus	0.1655143769419045	1.179999927387913
1607	polyA_fitval_wt_nplus	0.0351175	1.035741439197231
1608	polyA_fitval_wt_nplus	0.4059194761235166	1.5006817068842022
1609	polyA_fitval_wt_nplus	-745.133	5e-324
1610	polyA_fitval_wt_nplus	0.5118532284214308	1.6683802213700067
1611	polyA_fitval_wt_nplus	0.524003	1.6887748926042125
1612	polyA_fitval_wt_nplus	-0.549108	0.5774647997041227
1613	polyA_fitval_wt_nplus	-0.0684789	0.933813
1614	polyA_fitval_wt_nplus	-0.260838	0.7704053725542034
1615	polyA_fitval_wt_nplus	0.00532902	1.0053432426253113
1616	polyA_fitval_wt_nplus	0.0728964	1.075619100486197
1617	polyA_fitval_wt_nplus	0.8763685891879436	2.402160616373214
1618	polyA_fitval_wt_nplus	0.1156447904013754	1.122597044058231
1619	polyA_fitval_wt_nplus	-0.024226	0.9760650539320822
1620	polyA_fitval_wt_nplus	0.174143	1.1902262869243285
1621	polyA_fitval_wt_nplus	0.2520428991358553	1.2866512323269363
1622	polyA_fitval_wt_nplus	-0.472325	0.6235510010234264
1623	polyA_fitval_wt_nplus	-1.58639	0.20466321373393082
1624	polyA_fitval_wt_nplus	-1.67495	0.18731778713769748
1625	polyA_fitval_wt_nplus	-1.0367	0.3546224766760653
1626	polyA_fitval_wt_nplus	-1.02094	0.36025571716178423
1627	polyA_fitval_wt_nplus	-0.0345872	0.9660041218667909
1628	polyA_fitval_wt_nplus	-0.0833816	0.9200000021774909
1629	polyA_fitval_wt_nplus	0.2478861738221091	1.2813140768090572
1630	polyA_fitval_wt_nplus	-0.77464	0.46087
1631	polyA_fitval_wt_nplus	-1.08265	0.3386967839977374
1632	polyA_fitval_wt_nplus	-0.676887	0.508197
1633	polyA_fitval_wt_nplus	0.3846820472092411	1.4691471277430088
1634	polyA_fitval_wt_nplus	-1.33961	0.26194653922990596
1635	polyA_fitval_wt_nplus
1636	polyA_fitval_wt_nplus
1637	polyA_fitval_wt_nplus
1638	polyA_fitval_wt_nplus
1639	polyA_fitval_wt_nplus
1640	polyA_fitval_wt_nplus	-0.530628	0.5882353083678401
1641	polyA_fitval_wt_nplus
1642	polyA_fitval_wt_nplus
1643	polyA_fitval_wt_nplus	0.9398251551487722	2.5595338578869975
1644	polyA_fitval_wt_nplus	1.1397328595771057	3.1259331905222107
1645	polyA_fitval_wt_nplus
1646	polyA_fitval_wt_nplus	-745.133	5e-324
1647	polyA_fitval_wt_nplus	-0.969401	0.37931
1648	polyA_fitval_wt_nplus
1649	polyA_fitval_wt_nplus
1650	polyA_fitval_wt_nplus
1651	polyA_fitval_wt_nplus	0.6329652953674755	1.8831865122753686
1652	polyA_fitval_wt_nplus
1653	polyA_fitval_wt_nplus
1654	polyA_fitval_wt_nplus	0.1923635896317723	1.212111147901559
1655	polyA_fitval_wt_nplus	0.085169	1.0889010884344448
1656	polyA_fitval_wt_nplus	-0.581507	0.5590551536123877
1657	polyA_fitval_wt_nplus	-0.356514	0.7001123327902188
1658	polyA_fitval_wt_nplus
1659	polyA_fitval_wt_nplus	0.2931479111497715	1.3406410715296482
1660	polyA_fitval_wt_nplus	0.4690712009750133	1.598508810088699
1661	polyA_fitval_wt_nplus	0.041606	1.042483610631229
1662	polyA_fitval_wt_nplus	0.246399	1.2794102400506877
1663	polyA_fitval_wt_nplus	0.9194147697049986	2.5078223068064136
1664	polyA_fitval_wt_nplus	-203.044	6.596088174441833e-89
1665	polyA_fitval_wt_nplus	-0.443831	0.6415739131984601
1666	polyA_fitval_wt_nplus	-42.7186	2.802648634413717e-19
1667	polyA_fitval_wt_nplus	-0.0719705	0.9305583454609068
1668	polyA_fitval_wt_nplus	-0.978794	0.3757639770092382
1669	polyA_fitval_wt_nplus	-0.559616	0.5714285920867799
1670	polyA_fitval_wt_nplus	0.3864239351875159	1.4717084475816349
1671	polyA_fitval_wt_nplus
1672	polyA_fitval_wt_nplus	-0.974895	0.3772321241371469
1673	polyA_fitval_wt_nplus	-745.133	5e-324
1674	polyA_fitval_wt_nplus
1675	polyA_fitval_wt_nplus	0.000383007	1.0003830808158427
1676	polyA_fitval_wt_nplus	-745.133	5e-324
1677	polyA_fitval_wt_nplus
1678	polyA_fitval_wt_nplus
1679	polyA_fitval_wt_nplus
1680	polyA_fitval_wt_nplus	-1.45763	0.23278668356902812
1681	polyA_fitval_wt_nplus	0.8540741794970086	2.349198437384991
1682	polyA_fitval_wt_nplus	-0.16384	0.848878
1683	polyA_fitval_wt_nplus	-0.214918	0.8066075333459473
1684	polyA_fitval_wt_nplus	-0.405465	0.6666666916670714
1685	polyA_fitval_wt_nplus	0.8566726324145142	2.3553106566362665
1686	polyA_fitval_wt_nplus	1.786081252188068	5.966027241388013
1687	polyA_fitval_wt_nplus
1688	polyA_fitval_wt_nplus	0.1695609131769224	1.18478
1689	polyA_fitval_wt_nplus	-0.194156	0.8235294223057085
1690	polyA_fitval_wt_nplus	0.3875273147678053	1.473333196823567
1691	polyA_fitval_wt_nplus	-0.0729625	0.9296357367055721
1692	polyA_fitval_wt_nplus	0.00507428	1.0050871719385988
1693	polyA_fitval_wt_nplus	0.6761751894211503	1.966342443511114
1694	polyA_fitval_wt_nplus	0.4311090173617879	1.538963314532512
1695	polyA_fitval_wt_nplus	0.8525331748836816	2.3455810996382778
1696	polyA_fitval_wt_nplus	0.4923058072458802	1.6360843691662723
1697	polyA_fitval_wt_nplus	-1.83161	0.1601562432364162
1698	polyA_fitval_wt_nplus	1.3732212998399853	3.948048080097791
1699	polyA_fitval_wt_nplus	0.8589417023096301	2.36066
1700	polyA_fitval_wt_nplus	0.5846687387453708	1.7943964731488624
1701	polyA_fitval_wt_nplus	-0.275298	0.759346
1702	polyA_fitval_wt_nplus	-0.414944	0.6603773737489039
1703	polyA_fitval_wt_nplus	-0.114602	0.891721
1704	polyA_fitval_wt_nplus	0.5175596702793206	1.6779279519759673
1705	polyA_fitval_wt_nplus	-0.693147	0.5000000126880727
1706	polyA_fitval_wt_nplus	-0.223872	0.7994174085885403
1707	polyA_fitval_wt_nplus	0.146063	1.1572688372646573
1708	polyA_fitval_wt_nplus	-0.0595488	0.9421895459293997
1709	polyA_fitval_wt_nplus	0.2106511859551407	1.234481675405702
1710	polyA_fitval_wt_nplus	-0.425552	0.6534090868642451
1711	polyA_fitval_wt_nplus
1712	polyA_fitval_wt_nplus	0.3641925293420353	1.4393513048428257
1713	polyA_fitval_wt_nplus	-0.268877	0.7642374958895645
1714	polyA_fitval_wt_nplus	0.1749485824896442	1.191184967272337
1715	polyA_fitval_wt_nplus	0.1154481322686658	1.1223762979262335
1716	polyA_fitval_wt_nplus	-0.394106	0.6742826946400525
1717	polyA_fitval_wt_nplus
1718	polyA_fitval_wt_nplus	-1.91186	0.14780480515682132
1719	polyA_fitval_wt_nplus	-0.693147	0.4999999835397545
1720	polyA_fitval_wt_nplus	0.5847863322099909	1.7946074948541855
1721	polyA_fitval_wt_nplus	-0.728517	0.4826242528434468
1722	polyA_fitval_wt_nplus	-0.215596	0.8060605694501509
1723	polyA_fitval_wt_nplus	-0.731853	0.4810170449545065
1724	polyA_fitval_wt_nplus	0.392833	1.4811703161840732
1725	polyA_fitval_wt_nplus	-0.507541	0.6019740465410819
1726	polyA_fitval_wt_nplus	-0.595912	0.5510599383160031
1727	polyA_fitval_wt_nplus	-0.938718	0.3911290475582266
1728	polyA_fitval_wt_nplus	0.0971782	1.1020567025472592
1729	polyA_fitval_wt_nplus	0.4668193314164413	1.5949132266719803
1730	polyA_fitval_wt_nplus	-0.727633	0.48305083686545186
1731	polyA_fitval_wt_nplus
1732	polyA_fitval_wt_nplus	-0.245835	0.7820512642998554
1733	polyA_fitval_wt_nplus	0.0278456	1.0282369384075347
1734	polyA_fitval_wt_nplus
1735	polyA_fitval_wt_nplus
1736	polyA_fitval_wt_nplus	0.4592315961296386	1.5828572439476063
1737	polyA_fitval_wt_nplus	-0.0668408	0.9353440612510446
1738	polyA_fitval_wt_nplus	0.2725570232104194	1.3133183464057199
1739	polyA_fitval_wt_nplus	0.7232069282327971	2.061032206106374
1740	polyA_fitval_wt_nplus	-0.150542	0.860242
1741	polyA_fitval_wt_nplus	0.4110089083752701	1.5083387933462136
1742	polyA_fitval_wt_nplus	0.358543	1.4312419584500955
1743	polyA_fitval_wt_nplus	0.5224616310902137	1.6861732816708443
1744	polyA_fitval_wt_nplus	0.6212236274602629	1.8612040694659613
1745	polyA_fitval_wt_nplus	0.7882188377643584	2.1994753128575524
1746	polyA_fitval_wt_nplus	-0.437622	0.6455696181305565
1747	polyA_fitval_wt_nplus	-0.521481	0.5936409296067751
1748	polyA_fitval_wt_nplus	0.7570288580456372	2.1319325269817346
1749	polyA_fitval_wt_nplus	0.4779255846085282	1.61273
1750	polyA_fitval_wt_nplus	-0.577315	0.5614035232114694
1751	polyA_fitval_wt_nplus	-0.166741	0.8464190303750705
1752	polyA_fitval_wt_nplus	-1.18487	0.3057851064665007
1753	polyA_fitval_wt_nplus	-0.681974	0.5056179826616627
1754	polyA_fitval_wt_nplus	0.2646968621093277	1.3030359163435015
1755	polyA_fitval_wt_nplus
1756	polyA_fitval_wt_nplus	0.2690184718946243	1.3086793146095967
1757	polyA_fitval_wt_nplus	-0.0493928	0.9518072264644519
1758	polyA_fitval_wt_nplus	-0.129274	0.8787332298413894
1759	polyA_fitval_wt_nplus	0.6218499928384963	1.8623702284395782
1760	polyA_fitval_wt_nplus	-0.109092	0.8966478077698584
1761	polyA_fitval_wt_nplus	0.00620975	1.0062290656198458
1762	polyA_fitval_wt_nplus	0.760127	2.138547771004443
1763	polyA_fitval_wt_nplus	-1.31528	0.26839819633692186
1764	polyA_fitval_wt_nplus	0.2921491382121914	1.3393027439623277
1765	polyA_fitval_wt_nplus	1.0182824120410208	2.768435646301398
1766	polyA_fitval_wt_nplus	-0.267063	0.765625
1767	polyA_fitval_wt_nplus	1.0619447757954692	2.8919897955929694
1768	polyA_fitval_wt_nplus	-1.04049	0.3532819242625345
1769	polyA_fitval_wt_nplus	-0.69344	0.4998537575792349
1770	polyA_fitval_wt_nplus	-0.219629	0.8028169245578736
1771	polyA_fitval_wt_nplus	0.2826008030330036	1.3265754911901624
1772	polyA_fitval_wt_nplus	0.8336180098034235	2.3016310178323947
1773	polyA_fitval_wt_nplus	-0.606136	0.5454546096707763
1774	polyA_fitval_wt_nplus
1775	polyA_fitval_wt_nplus	0.5917540761830413	1.807155525375837
1776	polyA_fitval_wt_nplus	-1.7492	0.17391303159613936
1777	polyA_fitval_wt_nplus	-745.133	5e-324
1778	polyA_fitval_wt_nplus	-1.08145	0.3391035273463624
1779	polyA_fitval_wt_nplus	-0.566195	0.5676814243843993
1780	polyA_fitval_wt_nplus	-0.156253	0.8553427819147887
1781	polyA_fitval_wt_nplus	0.1710673880389004	1.1865707070005371
1782	polyA_fitval_wt_nplus	-1.21743	0.295989
1783	polyA_fitval_wt_nplus	0.1127960871833875	1.1194036489233794
1784	polyA_fitval_wt_nplus	0.0350913	1.035714271810882
1785	polyA_fitval_wt_nplus	-0.360914	0.6970389946888716
1786	polyA_fitval_wt_nplus	0.1684656946393461	1.183487626178607
1787	polyA_fitval_wt_nplus	0.4602043718356834	1.5843977581865873
1788	polyA_fitval_wt_nplus	1.169223467052282	3.2194916262722644
1789	polyA_fitval_wt_nplus	0.7158650682950911	2.0459558084437863
1790	polyA_fitval_wt_nplus	-0.495616	0.6091954225086015
1791	polyA_fitval_wt_nplus	0.1793249611237238	1.1964094675694812
1792	polyA_fitval_wt_nplus	0.3541447268783916	1.4249614017725878
1793	polyA_fitval_wt_nplus	-0.228884	0.79542
1794	polyA_fitval_wt_nplus	0.3643079958081107	1.4395175112468854
1795	polyA_fitval_wt_nplus
1796	polyA_fitval_wt_nplus
1797	polyA_fitval_wt_nplus	0.0878956	1.091874157261625
1798	polyA_fitval_wt_nplus	1.0577581719205615	2.879907489471226
1799	polyA_fitval_wt_nplus
1800	polyA_fitval_wt_nplus	0.4053559180355165	1.4998362238325567
1801	polyA_fitval_wt_nplus	-1.13438	0.32161987045968815
1802	polyA_fitval_wt_nplus
1803	polyA_fitval_wt_nplus	-1.19012	0.30418525575843464
1804	polyA_fitval_wt_nplus
1805	polyA_fitval_wt_nplus	-1.02538	0.35866056485894904
1806	polyA_fitval_wt_nplus	-1.56095	0.20993720097144847
1807	polyA_fitval_wt_nplus	0.4590140124468379	1.5825128775047383
1808	polyA_fitval_wt_nplus	0.7806575488309054	2.1829071617415052
1809	polyA_fitval_wt_nplus	-0.553263	0.5750702589812645
1810	polyA_fitval_wt_nplus	-0.359536	0.6980004014279034
1811	polyA_fitval_wt_nplus	0.6967075944479466	2.007133519381042
1812	polyA_fitval_wt_nplus	-0.0618216	0.9400505339165739
1813	polyA_fitval_wt_nplus	0.4731676074832853	1.6050703822397474
1814	polyA_fitval_wt_nplus	-1.19964	0.30130401142217017
1815	polyA_fitval_wt_nplus	-0.0908151	0.9131865423794632
1816	polyA_fitval_wt_nplus	0.1703502149890115	1.1857200355434714
1817	polyA_fitval_wt_nplus	-0.316373	0.7287878363160061
1818	polyA_fitval_wt_nplus	0.8141938874318875	2.2573552562753627
1819	polyA_fitval_wt_nplus	0.335264	1.3983094366912139
1820	polyA_fitval_wt_nplus	-0.63882	0.527915
1821	polyA_fitval_wt_nplus	0.7793331160748473	2.180017961690988
1822	polyA_fitval_wt_nplus	-0.345128	0.7081297352738039
1823	polyA_fitval_wt_nplus	0.2336945471995542	1.2632585674027719
1824	polyA_fitval_wt_nplus	0.1996999734924355	1.2210363599236496
1825	polyA_fitval_wt_nplus
1826	polyA_fitval_wt_nplus	0.3653036471675024	1.4409514825631111
1827	polyA_fitval_wt_nplus	-0.29808	0.7422417577832661
1828	polyA_fitval_wt_nplus	0.8742874517810746	2.3971665884887763
1829	polyA_fitval_wt_nplus	-0.364456	0.6945745838081178
1830	polyA_fitval_wt_nplus	0.071459	1.0740740959766224
1831	polyA_fitval_wt_nplus	0.2874823120748434	1.3330670127651174
1832	polyA_fitval_wt_nplus	-0.20236	0.816801
1833	polyA_fitval_wt_nplus	0.7113638246818001	2.0367671586180376
1834	polyA_fitval_wt_nplus	-1.02948	0.3571914569373665
1835	polyA_fitval_wt_nplus
1836	polyA_fitval_wt_nplus	-0.109718	0.8960869754569787
1837	polyA_fitval_wt_nplus	0.6476233048320761	1.9109935782365894
1838	polyA_fitval_wt_nplus	0.5604691452586258	1.7514940126882756
1839	polyA_fitval_wt_nplus	-0.119979	0.8869390686162418
1840	polyA_fitval_wt_nplus
1841	polyA_fitval_wt_nplus	0.2430153937243833	1.2750882523245042
1842	polyA_fitval_wt_nplus	-0.856784	0.42452509445665143
1843	polyA_fitval_wt_nplus	0.3059048419072578	1.357853089689736
1844	polyA_fitval_wt_nplus	-0.118516	0.8882372044201662
1845	polyA_fitval_wt_nplus	0.564426	1.7584382246924126
1846	polyA_fitval_wt_nplus	0.1233184295147208	1.1312445852652881
1847	polyA_fitval_wt_nplus
1848	polyA_fitval_wt_nplus	0.4136167732664614	1.5122774706663218
1849	polyA_fitval_wt_nplus	-745.133	5e-324
1850	polyA_fitval_wt_nplus	-0.339538	0.7120991525775715
1851	polyA_fitval_wt_nplus	-0.112838	0.8932949546237914
1852	polyA_fitval_wt_nplus	-0.325422	0.7222222744923621
1853	polyA_fitval_wt_nplus	-1.02962	0.3571428566076728
1854	polyA_fitval_wt_nplus
1855	polyA_fitval_wt_nplus	-0.484542	0.6159791234005134
1856	polyA_fitval_wt_nplus	0.606972	1.8348676406128142
1857	polyA_fitval_wt_nplus	-0.308736	0.7343749849736273
1858	polyA_fitval_wt_nplus	0.207385	1.2304560999302592
1859	polyA_fitval_wt_nplus	-0.426879	0.6525423867704151
1860	polyA_fitval_wt_nplus	0.2773541760694787	1.319633670943578
1861	polyA_fitval_wt_nplus
1862	polyA_fitval_wt_nplus	-0.227507	0.7965169506746348
1863	polyA_fitval_wt_nplus	0.4115661050231127	1.5091794688547144
1864	polyA_fitval_wt_nplus	-0.37416	0.6878670001037501
1865	polyA_fitval_wt_nplus	0.2374581216740858	1.2680218930446758
1866	polyA_fitval_wt_nplus	0.3308030151634863	1.392085545554251
1867	polyA_fitval_wt_nplus	-0.664976	0.5142857106676161
1868	polyA_fitval_wt_nplus	0.2674698111923383	1.306654182908855
1869	polyA_fitval_wt_nplus	-0.0826468	0.9206762455828534
1870	polyA_fitval_wt_nplus	-0.36618	0.6933778348684544
1871	polyA_fitval_wt_nplus	-0.524524	0.5918367467445121
1872	polyA_fitval_wt_nplus	0.1559008258502708	1.1687102914928085
1873	polyA_fitval_wt_nplus	0.7615827067845741	2.141663164340779
1874	polyA_fitval_wt_nplus	-0.06809	0.9341764315518997
1875	polyA_fitval_wt_nplus	-1.56685	0.20870113565994766
1876	polyA_fitval_wt_nplus	0.5751779188252818	1.7774467400190572
1877	polyA_fitval_wt_nplus
1878	polyA_fitval_wt_nplus
1879	polyA_fitval_wt_nplus
1880	polyA_fitval_wt_nplus
1881	polyA_fitval_wt_nplus
1882	polyA_fitval_wt_nplus	-0.0210534	0.9791666565188287
1883	polyA_fitval_wt_nplus	0.3633599532496286	1.4381534340863114
1884	polyA_fitval_wt_nplus	-0.069157	0.9331801845401031
1885	polyA_fitval_wt_nplus	-0.326334	0.7215640219277941
1886	polyA_fitval_wt_nplus	0.1206280163703853	1.1282051604512289
1887	polyA_fitval_wt_nplus	0.2369195635456825	1.2673391734057904
1888	polyA_fitval_wt_nplus	0.5186853890609788	1.6798178905558696
1889	polyA_fitval_wt_nplus	-0.169312	0.8442455510054788
1890	polyA_fitval_wt_nplus	-0.692953	0.5000970516158783
1891	polyA_fitval_wt_nplus	-0.409638	0.6638902733597477
1892	polyA_fitval_wt_nplus
1893	polyA_fitval_wt_nplus	0.4059134160341421	1.5006726126464918
1894	polyA_fitval_wt_nplus	-0.12175	0.8853700533856936
1895	polyA_fitval_wt_nplus	-1.08091	0.33928570303194383
1896	polyA_fitval_wt_nplus	-0.277632	0.7575757452786477
1897	polyA_fitval_wt_nplus	-0.465046	0.6281063170871988
1898	polyA_fitval_wt_nplus	0.6570394289703687	1.9290727151157234
1899	polyA_fitval_wt_nplus	1.218668144126636	3.382679490575523
1900	polyA_fitval_wt_nplus	1.009073880546961	2.7430594375904325
1901	polyA_fitval_wt_nplus	1.0501573212935802	2.8581007227989303
1902	polyA_fitval_wt_nplus	-0.24751	0.7807424687433674
1903	polyA_fitval_wt_nplus	0.2206767887254532	1.246920346712432
1904	polyA_fitval_wt_nplus	-0.268364	0.7646294071112827
1905	polyA_fitval_wt_nplus	-0.463812	0.6288817314119693
1906	polyA_fitval_wt_nplus	0.000945986	1.0009464335623155
1907	polyA_fitval_wt_nplus
1908	polyA_fitval_wt_nplus
1909	polyA_fitval_wt_nplus	0.071692	1.0743244109741639
1910	polyA_fitval_wt_nplus	0.0035495	1.0035558020195534
1911	polyA_fitval_wt_nplus	-0.0652405	0.9368420846403285
1912	polyA_fitval_wt_nplus	-1.50935	0.22105263588018415
1913	polyA_fitval_wt_nplus	0.4954334598847895	1.6412094833715463
1914	polyA_fitval_wt_nplus	-0.202313	0.8168396155410205
1915	polyA_fitval_wt_nplus	-0.334933	0.7153860926249235
1916	polyA_fitval_wt_nplus	0.4556768142521181	1.5772405207297024
1917	polyA_fitval_wt_nplus	-0.613103	0.5416676058110496
1918	polyA_fitval_wt_nplus	-0.0252367	0.9750790478454889
1919	polyA_fitval_wt_nplus	0.9076098605564308	2.4783917466343306
1920	polyA_fitval_wt_nplus	-2.31727	0.0985421
1921	polyA_fitval_wt_nplus	0.3566379268006574	1.4285185479243583
1922	polyA_fitval_wt_nplus	-0.0292844	0.9711401895608345
1923	polyA_fitval_wt_nplus	0.1484949542747207	1.1600869442796384
1924	polyA_fitval_wt_nplus	-0.0404601	0.9603474433719941
1925	polyA_fitval_wt_nplus	-0.0915151	0.9125475386479062
1926	polyA_fitval_wt_nplus	0.5522401917302577	1.737140189323507
1927	polyA_fitval_wt_nplus	-1.24232	0.2887145783536201
1928	polyA_fitval_wt_nplus
1929	polyA_fitval_wt_nplus	-0.871555	0.4183006638343409
1930	polyA_fitval_wt_nplus	-0.318454	0.7272727213942126
1931	polyA_fitval_wt_nplus	0.4468068514411007	1.5633123186023423
1932	polyA_fitval_wt_nplus	-0.229669	0.7947965798147301
1933	polyA_fitval_wt_nplus	-0.112311	0.8937665930714458
1934	polyA_fitval_wt_nplus	0.0334446	1.034010185994167
1935	polyA_fitval_wt_nplus	-0.550982	0.5763834110442123
1936	polyA_fitval_wt_nplus	0.6688843579073647	1.952058306947745
1937	polyA_fitval_wt_nplus	-0.0964757	0.9080319524118522
1938	polyA_fitval_wt_nplus	0.4261609123473865	1.531367171194859
1939	polyA_fitval_wt_nplus	-0.611688	0.542434
1940	polyA_fitval_wt_nplus	-0.317114	0.7282479304937792
1941	polyA_fitval_wt_nplus	-0.400243	0.6701570393250504
1942	polyA_fitval_wt_nplus	-0.948039	0.3874999938222699
1943	polyA_fitval_wt_nplus	0.3197673615527376	1.3768074287338132
1944	polyA_fitval_wt_nplus	-0.307066	0.7356023903445008
1945	polyA_fitval_wt_nplus	-0.500299	0.6063492037696884
1946	polyA_fitval_wt_nplus	0.1893856777132873	1.2085069568129787
1947	polyA_fitval_wt_nplus	1.3349073140606595	3.7996437565472627
1948	polyA_fitval_wt_nplus	0.2405331538188239	1.271927102370878
1949	polyA_fitval_wt_nplus	-1.82343	0.16147081810201247
1950	polyA_fitval_wt_nplus	0.0923229	1.0967188685181168
1951	polyA_fitval_wt_nplus	-0.282638	0.7537924795120263
1952	polyA_fitval_wt_nplus	-0.0391225	0.9616328570144023
1953	polyA_fitval_wt_nplus	-0.309005	0.7341772452642958
1954	polyA_fitval_wt_nplus	-0.346467	0.7071823176231831
1955	polyA_fitval_wt_nplus	0.822557	2.276313657180879
1956	polyA_fitval_wt_nplus	0.5316877889951155	1.701802169050646
1957	polyA_fitval_wt_nplus	-0.276423	0.7584923082138068
1958	polyA_fitval_wt_nplus	0.4291540438794697	1.5359576210451658
1959	polyA_fitval_wt_nplus	-0.252973	0.7764887923556594
1960	polyA_fitval_wt_nplus	0.273606	1.3146964011564948
1961	polyA_fitval_wt_nplus	0.519762	1.681626602661707
1962	polyA_fitval_wt_nplus	-0.111226	0.8947368282876211
1963	polyA_fitval_wt_nplus	-0.71879	0.487342
1964	polyA_fitval_wt_nplus	0.00387382	1.003881329707899
1965	polyA_fitval_wt_nplus	0.2205232362454592	1.2467288937002579
1966	polyA_fitval_wt_nplus	0.5686936441564717	1.7659585736132188
1967	polyA_fitval_wt_nplus	-1.42809	0.23976607773491476
1968	polyA_fitval_wt_nplus	0.5896971810152274	1.8034422161612875
1969	polyA_fitval_wt_nplus	-0.775677	0.46039215660142946
1970	polyA_fitval_wt_nplus	-0.238892	0.7874999676282024
1971	polyA_fitval_wt_nplus	0.5163079979297247	1.6758290497968025
1972	polyA_fitval_wt_nplus	-0.0717905	0.930726
1973	polyA_fitval_wt_nplus	-0.386905	0.6791554815160238
1974	polyA_fitval_wt_nplus	0.5683501032349962	1.7653519987751574
1975	polyA_fitval_wt_nplus	-0.423275	0.6548986165546833
1976	polyA_fitval_wt_nplus	0.3807942524760774	1.4634464739438569
1977	polyA_fitval_wt_nplus	0.3385932479408314	1.4029725671573725
1978	polyA_fitval_wt_nplus	0.7315949192786485	2.078392834405058
1979	polyA_fitval_wt_nplus	-0.556572	0.5731707445072183
1980	polyA_fitval_wt_nplus	-0.619039	0.5384615345614495
1981	polyA_fitval_wt_nplus	-0.38549	0.6801170049242137
1982	polyA_fitval_wt_nplus	-0.183863	0.8320496736104589
1983	polyA_fitval_wt_nplus	0.2184136440479926	1.244101576412157
1984	polyA_fitval_wt_nplus	-0.182322	0.8333333510506244
1985	polyA_fitval_wt_nplus
1986	polyA_fitval_wt_nplus	-1.49486	0.2242798358544822
1987	polyA_fitval_wt_nplus	0.2360693053177973	1.2662620658207644
1988	polyA_fitval_wt_nplus	0.4166068992922832	1.5168061381587117
1989	polyA_fitval_wt_nplus	-0.0643321	0.9376935486410537
1990	polyA_fitval_wt_nplus	-0.301744	0.7395273396207442
1991	polyA_fitval_wt_nplus
1992	polyA_fitval_wt_nplus	0.4427014996336529	1.5569075275053963
1993	polyA_fitval_wt_nplus	0.2652483741363898	1.3037547545287906
1994	polyA_fitval_wt_nplus
1995	polyA_fitval_wt_nplus	0.8424439613166426	2.3220350114750206
1996	polyA_fitval_wt_nplus	0.6596559122461936	1.934126710576676
1997	polyA_fitval_wt_nplus	1.099046787165579	3.0013037787168426
[truncated: 16,506 more rows]

## Sheet: 5I
Distributions of the observed transcript half-lives
	bnum	condition	genotype	rif	log10_hl
1	b0814	wt_plusrif	wt	plusrif	0.982205
2	b3591	wt_plusrif	wt	plusrif	1.49463
3	b4292	wt_plusrif	wt	plusrif	1.4606
4	b2571	wt_plusrif	wt	plusrif	1.67645
5	b3067	wt_plusrif	wt	plusrif	1.81291
6	b0337	wt_plusrif	wt	plusrif	1.4525
7	b0674	wt_plusrif	wt	plusrif	1.1199
8	b3279	wt_plusrif	wt	plusrif	1.34308
9	b4685	wt_plusrif	wt	plusrif	1.17905
10	b2979	wt_plusrif	wt	plusrif	1.25328
11	b0757	wt_plusrif	wt	plusrif	1.27525
12	b4361	wt_plusrif	wt	plusrif	1.5813
13	b0478	wt_plusrif	wt	plusrif	1.41124
14	b3607	wt_plusrif	wt	plusrif	1.49767
15	b3468	wt_plusrif	wt	plusrif	1.44118
16	b1179	wt_plusrif	wt	plusrif	1.34393
17	b2488	wt_plusrif	wt	plusrif	1.56183
18	b1611	wt_plusrif	wt	plusrif	1.23089
19	b2450	wt_plusrif	wt	plusrif	1.41653
20	b2930	wt_plusrif	wt	plusrif	1.3918
21	b2933	wt_plusrif	wt	plusrif	1.10164
22	b4029	wt_plusrif	wt	plusrif	1.54651
23	b4272	wt_plusrif	wt	plusrif	1.04584
24	b2926	wt_plusrif	wt	plusrif	1.21269
25	b1525	wt_plusrif	wt	plusrif	1.25938
26	b4000	wt_plusrif	wt	plusrif	1.34161
27	b0704	wt_plusrif	wt	plusrif	1.52087
28	b0627	wt_plusrif	wt	plusrif	1.46828
29	b0357	wt_plusrif	wt	plusrif	1.21235
30	b1009	wt_plusrif	wt	plusrif	1.71015
31	b4324	wt_plusrif	wt	plusrif	1.03034
32	b4371	wt_plusrif	wt	plusrif	1.23266
33	b2627	wt_plusrif	wt	plusrif	1.6126
34	b3135	wt_plusrif	wt	plusrif	1.51977
35	b2795	wt_plusrif	wt	plusrif	1.7004
36	b0165	wt_plusrif	wt	plusrif	1.4898
37	b3407	wt_plusrif	wt	plusrif	1.81291
38	b3569	wt_plusrif	wt	plusrif	1.56102
39	b0413	wt_plusrif	wt	plusrif	1.27762
40	b4611	wt_plusrif	wt	plusrif	1.49656
41	b0154	wt_plusrif	wt	plusrif	1.29213
42	b0628	wt_plusrif	wt	plusrif	1.16115
43	b3957	wt_plusrif	wt	plusrif	1.39194
44	b4399	wt_plusrif	wt	plusrif	1.62371
45	b1046	wt_plusrif	wt	plusrif	1.21396
46	b1445	wt_plusrif	wt	plusrif	1.34129
47	b0197	wt_plusrif	wt	plusrif	1.48813
48	b0661	wt_plusrif	wt	plusrif	1.49364
49	b0877	wt_plusrif	wt	plusrif	1.56063
50	b0497	wt_plusrif	wt	plusrif	1.57821
51	b2860	wt_plusrif	wt	plusrif	1.3078
52	b1918	wt_plusrif	wt	plusrif	1.36287
53	b3632	wt_plusrif	wt	plusrif	1.49674
54	b2674	wt_plusrif	wt	plusrif	1.06797
55	b0863	wt_plusrif	wt	plusrif	1.81291
56	b0870	wt_plusrif	wt	plusrif	1.36129
57	b3042	wt_plusrif	wt	plusrif	1.34984
58	b0783	wt_plusrif	wt	plusrif	1.63784
59	b2131	wt_plusrif	wt	plusrif	1.10126
60	b2403	wt_plusrif	wt	plusrif	1.57618
61	b3233	wt_plusrif	wt	plusrif	1.44119
62	b4323	wt_plusrif	wt	plusrif	1.64148
63	b0176	wt_plusrif	wt	plusrif	1.54615
64	b0819	wt_plusrif	wt	plusrif	1.38361
65	b4113	wt_plusrif	wt	plusrif	1.12713
66	b1344	wt_plusrif	wt	plusrif	1.46331
67	b0354	wt_plusrif	wt	plusrif	1.30975
68	b3304	wt_plusrif	wt	plusrif	1.81291
69	b4378	wt_plusrif	wt	plusrif	1.63933
70	b3431	wt_plusrif	wt	plusrif	1.72507
71	b2118	wt_plusrif	wt	plusrif	1.57829
72	b2993	wt_plusrif	wt	plusrif	1.40329
73	b1793	wt_plusrif	wt	plusrif	1.28615
74	b3496	wt_plusrif	wt	plusrif	1.45387
75	b3827	wt_plusrif	wt	plusrif	1.34734
76	b0461	wt_plusrif	wt	plusrif	1.02262
77	b1931	wt_plusrif	wt	plusrif	1.23766
78	b0779	wt_plusrif	wt	plusrif	1.4886
79	b2817	wt_plusrif	wt	plusrif	1.41335
80	b3978	wt_plusrif	wt	plusrif	1.53497
81	b0556	wt_plusrif	wt	plusrif	1.63116
82	b1542	wt_plusrif	wt	plusrif	1.7471
83	b2156	wt_plusrif	wt	plusrif	1.6547
84	b0734	wt_plusrif	wt	plusrif	1.52845
85	b3621	wt_plusrif	wt	plusrif	1.81291
86	b0644	wt_plusrif	wt	plusrif	1.09915
87	b0190	wt_plusrif	wt	plusrif	1.46724
88	b3985	wt_plusrif	wt	plusrif	1.81291
89	b3528	wt_plusrif	wt	plusrif	1.3116
90	b0259	wt_plusrif	wt	plusrif	1.71463
91	b3500	wt_plusrif	wt	plusrif	1.51664
92	b0231	wt_plusrif	wt	plusrif	1.1058
93	b2508	wt_plusrif	wt	plusrif	1.2389
94	b2746	wt_plusrif	wt	plusrif	1.65449
95	b3030	wt_plusrif	wt	plusrif	1.79792
96	b1047	wt_plusrif	wt	plusrif	1.71211
97	b0906	wt_plusrif	wt	plusrif	0.983961
98	b0232	wt_plusrif	wt	plusrif	1.31822
99	b1588	wt_plusrif	wt	plusrif	1.63914
100	b1129	wt_plusrif	wt	plusrif	1.49407
101	b0372	wt_plusrif	wt	plusrif	1.48247
102	b2925	wt_plusrif	wt	plusrif	1.52294
103	b3531	wt_plusrif	wt	plusrif	1.48921
104	b2266	wt_plusrif	wt	plusrif	1.19575
105	b2235	wt_plusrif	wt	plusrif	1.42943
106	b1085	wt_plusrif	wt	plusrif	1.10635
107	b3783	wt_plusrif	wt	plusrif	1.81291
108	b4259	wt_plusrif	wt	plusrif	1.35107
109	b1034	wt_plusrif	wt	plusrif	1.60777
110	b0432	wt_plusrif	wt	plusrif	1.33688
111	b4238	wt_plusrif	wt	plusrif	0.989792
112	b0688	wt_plusrif	wt	plusrif	1.49765
113	b1372	wt_plusrif	wt	plusrif	1.43604
114	b0307	wt_plusrif	wt	plusrif	1.56834
115	b2958	wt_plusrif	wt	plusrif	1.37153
116	b1480	wt_plusrif	wt	plusrif	1.72155
117	b2095	wt_plusrif	wt	plusrif	1.49528
118	b1519	wt_plusrif	wt	plusrif	1.02137
119	b1579	wt_plusrif	wt	plusrif	1.20526
120	b3377	wt_plusrif	wt	plusrif	1.36541
121	b1544	wt_plusrif	wt	plusrif	1.49714
122	b1249	wt_plusrif	wt	plusrif	1.51754
123	b3417	wt_plusrif	wt	plusrif	1.3881
124	b3640	wt_plusrif	wt	plusrif	1.60852
125	b2177	wt_plusrif	wt	plusrif	1.62506
126	b2865	wt_plusrif	wt	plusrif	1.47559
127	b3032	wt_plusrif	wt	plusrif	1.41982
128	b3555	wt_plusrif	wt	plusrif	1.61121
129	b4640	wt_plusrif	wt	plusrif	1.55455
130	b0384	wt_plusrif	wt	plusrif	0.931991
131	b1027	wt_plusrif	wt	plusrif	1.30968
132	b1932	wt_plusrif	wt	plusrif	1.65859
133	b2006	wt_plusrif	wt	plusrif	1.52162
134	b3534	wt_plusrif	wt	plusrif	1.58639
135	b0860	wt_plusrif	wt	plusrif	1.14231
136	b3849	wt_plusrif	wt	plusrif	1.63091
137	b0502	wt_plusrif	wt	plusrif	1.34578
138	b0670	wt_plusrif	wt	plusrif	1.56904
139	b2494	wt_plusrif	wt	plusrif	1.45095
140	b2495	wt_plusrif	wt	plusrif	1.50703
141	b0122	wt_plusrif	wt	plusrif	1.31365
142	b0732	wt_plusrif	wt	plusrif	1.63575
143	b0749	wt_plusrif	wt	plusrif	1.30103
144	b2331	wt_plusrif	wt	plusrif	1.42149
145	b2073	wt_plusrif	wt	plusrif	1.20432
146	b3601	wt_plusrif	wt	plusrif	1.22209
147	b3187	wt_plusrif	wt	plusrif	1.29641
148	b3406	wt_plusrif	wt	plusrif	1.34409
149	b1847	wt_plusrif	wt	plusrif	1.04531
150	b0261	wt_plusrif	wt	plusrif	1.36349
151	b3583	wt_plusrif	wt	plusrif	1.29375
152	b1954	wt_plusrif	wt	plusrif	0.873177
153	b2437	wt_plusrif	wt	plusrif	1.53669
154	b1163	wt_plusrif	wt	plusrif	1.65093
155	b1865	wt_plusrif	wt	plusrif	1.49388
156	b0928	wt_plusrif	wt	plusrif	1.57768
157	b0445	wt_plusrif	wt	plusrif	1.24548
158	b1449	wt_plusrif	wt	plusrif	1.11406
159	b1647	wt_plusrif	wt	plusrif	1.08354
160	b3248	wt_plusrif	wt	plusrif	1.07096
161	b0284	wt_plusrif	wt	plusrif	1.43806
162	b0659	wt_plusrif	wt	plusrif	1.37026
163	b3809	wt_plusrif	wt	plusrif	1.46504
164	b4255	wt_plusrif	wt	plusrif	1.35006
165	b1712	wt_plusrif	wt	plusrif	1.22146
166	b0093	wt_plusrif	wt	plusrif	1.81291
167	b1119	wt_plusrif	wt	plusrif	1.47343
168	b3357	wt_plusrif	wt	plusrif	1.05807
169	b1225	wt_plusrif	wt	plusrif	1.33697
170	b2159	wt_plusrif	wt	plusrif	1.37199
171	b0896	wt_plusrif	wt	plusrif	1.48656
172	b3660	wt_plusrif	wt	plusrif	1.60107
173	b3866	wt_plusrif	wt	plusrif	0.970679
174	b2794	wt_plusrif	wt	plusrif	1.5438
175	b4151	wt_plusrif	wt	plusrif	1.23673
176	b3395	wt_plusrif	wt	plusrif	1.29077
177	b0415	wt_plusrif	wt	plusrif	1.7755
178	b1668	wt_plusrif	wt	plusrif	1.39741
179	b4551	wt_plusrif	wt	plusrif	1.46072
180	b2831	wt_plusrif	wt	plusrif	1.3727
181	b3059	wt_plusrif	wt	plusrif	1.08441
182	b4147	wt_plusrif	wt	plusrif	1.3786
183	b1397	wt_plusrif	wt	plusrif	1.53987
184	b0840	wt_plusrif	wt	plusrif	1.45022
185	b0585	wt_plusrif	wt	plusrif	1.56262
186	b0931	wt_plusrif	wt	plusrif	1.62667
187	b1610	wt_plusrif	wt	plusrif	1.3131
188	b2164	wt_plusrif	wt	plusrif	1.53589
189	b1054	wt_plusrif	wt	plusrif	1.15779
190	b1958	wt_plusrif	wt	plusrif	1.63134
191	b0428	wt_plusrif	wt	plusrif	1.61515
192	b0081	wt_plusrif	wt	plusrif	1.25824
193	b4188	wt_plusrif	wt	plusrif	0.904603
194	b1543	wt_plusrif	wt	plusrif	1.41506
195	b2309	wt_plusrif	wt	plusrif	1.81291
196	b4179	wt_plusrif	wt	plusrif	1.58472
197	b1656	wt_plusrif	wt	plusrif	1.55221
198	b2793	wt_plusrif	wt	plusrif	1.45911
199	b0192	wt_plusrif	wt	plusrif	1.47317
200	b1298	wt_plusrif	wt	plusrif	0.856044
201	b3925	wt_plusrif	wt	plusrif	1.46555
202	b0577	wt_plusrif	wt	plusrif	1.48001
203	b3012	wt_plusrif	wt	plusrif	1.24863
204	b1176	wt_plusrif	wt	plusrif	1.50615
205	b0878	wt_plusrif	wt	plusrif	1.4852
206	b0137	wt_plusrif	wt	plusrif	1.51977
207	b2013	wt_plusrif	wt	plusrif	1.51986
208	b4170	wt_plusrif	wt	plusrif	1.67332
209	b4089	wt_plusrif	wt	plusrif	1.54587
210	b1719	wt_plusrif	wt	plusrif	1.3124
211	b0407	wt_plusrif	wt	plusrif	1.5768
212	b2198	wt_plusrif	wt	plusrif	1.58969
213	b0988	wt_plusrif	wt	plusrif	1.17095
214	b3177	wt_plusrif	wt	plusrif	1.32979
215	b1866	wt_plusrif	wt	plusrif	1.44265
216	b4145	wt_plusrif	wt	plusrif	1.59785
217	b0948	wt_plusrif	wt	plusrif	1.46329
218	b0789	wt_plusrif	wt	plusrif	1.39997
219	b4025	wt_plusrif	wt	plusrif	1.68451
220	b0565	wt_plusrif	wt	plusrif	1.48967
221	b1097	wt_plusrif	wt	plusrif	1.57979
222	b4468	wt_plusrif	wt	plusrif	1.42522
223	b2679	wt_plusrif	wt	plusrif	1.22513
224	b3487	wt_plusrif	wt	plusrif	1.23471
225	b0887	wt_plusrif	wt	plusrif	1.65378
226	b3532	wt_plusrif	wt	plusrif	1.53015
227	b2666	wt_plusrif	wt	plusrif	1.25761
228	b3160	wt_plusrif	wt	plusrif	1.09501
229	b0175	wt_plusrif	wt	plusrif	1.42748
230	b3572	wt_plusrif	wt	plusrif	1.4954
231	b1083	wt_plusrif	wt	plusrif	1.25094
232	b0932	wt_plusrif	wt	plusrif	1.36392
233	b1594	wt_plusrif	wt	plusrif	1.51719
234	b3267	wt_plusrif	wt	plusrif	1.09391
235	b4633	wt_plusrif	wt	plusrif	1.26798
236	b1086	wt_plusrif	wt	plusrif	1.28871
237	b1323	wt_plusrif	wt	plusrif	1.41793
238	b3755	wt_plusrif	wt	plusrif	1.47569
239	b0059	wt_plusrif	wt	plusrif	1.41573
240	b4302	wt_plusrif	wt	plusrif	1.45905
241	b2452	wt_plusrif	wt	plusrif	1.23058
242	b0816	wt_plusrif	wt	plusrif	0.830339
243	b2439	wt_plusrif	wt	plusrif	1.44639
244	b3124	wt_plusrif	wt	plusrif	1.07855
245	b4114	wt_plusrif	wt	plusrif	0.905038
246	b0598	wt_plusrif	wt	plusrif	1.47978
247	b2434	wt_plusrif	wt	plusrif	1.41548
248	b2283	wt_plusrif	wt	plusrif	1.81291
249	b0668	wt_plusrif	wt	plusrif	1.58927
250	b2829	wt_plusrif	wt	plusrif	1.61148
251	b0593	wt_plusrif	wt	plusrif	1.75901
252	b3731	wt_plusrif	wt	plusrif	1.75813
253	b3205	wt_plusrif	wt	plusrif	1.75821
254	b3523	wt_plusrif	wt	plusrif	1.55756
255	b1813	wt_plusrif	wt	plusrif	1.35803
256	b0471	wt_plusrif	wt	plusrif	1.51281
257	b0781	wt_plusrif	wt	plusrif	1.25916
258	b3386	wt_plusrif	wt	plusrif	1.52871
259	b1091	wt_plusrif	wt	plusrif	1.26458
260	b1604	wt_plusrif	wt	plusrif	1.18174
261	b1313	wt_plusrif	wt	plusrif	1.45533
262	b3183	wt_plusrif	wt	plusrif	1.27749
263	b4518	wt_plusrif	wt	plusrif	1.26795
264	b2096	wt_plusrif	wt	plusrif	1.31425
265	b2748	wt_plusrif	wt	plusrif	1.11671
266	b3006	wt_plusrif	wt	plusrif	1.29796
267	b1381	wt_plusrif	wt	plusrif	1.62001
268	b2378	wt_plusrif	wt	plusrif	1.39964
269	b0114	wt_plusrif	wt	plusrif	1.48943
270	b3448	wt_plusrif	wt	plusrif	0.882205
271	b3746	wt_plusrif	wt	plusrif	1.35049
272	b1887	wt_plusrif	wt	plusrif	1.78488
273	b4121	wt_plusrif	wt	plusrif	1.291
274	b2301	wt_plusrif	wt	plusrif	1.39807
275	b3699	wt_plusrif	wt	plusrif	1.30724
276	b0755	wt_plusrif	wt	plusrif	1.21414
277	b0049	wt_plusrif	wt	plusrif	1.65239
278	b1334	wt_plusrif	wt	plusrif	1.0736
279	b0171	wt_plusrif	wt	plusrif	1.44786
280	b1902	wt_plusrif	wt	plusrif	1.57739
281	b1415	wt_plusrif	wt	plusrif	1.63282
282	b2520	wt_plusrif	wt	plusrif	1.43663
283	b3426	wt_plusrif	wt	plusrif	1.04372
284	b0802	wt_plusrif	wt	plusrif	0.885881
285	b3153	wt_plusrif	wt	plusrif	1.04281
286	b3650	wt_plusrif	wt	plusrif	1.63788
287	b4063	wt_plusrif	wt	plusrif	1.09469
288	b2153	wt_plusrif	wt	plusrif	1.5963
289	b1370	wt_plusrif	wt	plusrif	1.41795
290	b1855	wt_plusrif	wt	plusrif	1.49261
291	b3290	wt_plusrif	wt	plusrif	1.05578
292	b1699	wt_plusrif	wt	plusrif	1.74715
293	b2421	wt_plusrif	wt	plusrif	1.81291
294	b1084	wt_plusrif	wt	plusrif	1.5619
295	b0238	wt_plusrif	wt	plusrif	0.910632
296	b3040	wt_plusrif	wt	plusrif	1.22996
297	b2101	wt_plusrif	wt	plusrif	1.42899
298	b1584	wt_plusrif	wt	plusrif	1.6023
299	b3001	wt_plusrif	wt	plusrif	0.941328
300	b3397	wt_plusrif	wt	plusrif	1.33486
301	b3202	wt_plusrif	wt	plusrif	1.75952
302	b0756	wt_plusrif	wt	plusrif	1.16813
303	b4219	wt_plusrif	wt	plusrif	1.15473
304	b0921	wt_plusrif	wt	plusrif	1.31216
305	b2786	wt_plusrif	wt	plusrif	1.71777
306	b2550	wt_plusrif	wt	plusrif	1.39104
307	b3499	wt_plusrif	wt	plusrif	1.46928
308	b3919	wt_plusrif	wt	plusrif	1.02619
309	b3325	wt_plusrif	wt	plusrif	1.81291
310	b1454	wt_plusrif	wt	plusrif	0.833722
311	b3281	wt_plusrif	wt	plusrif	1.81291
312	b0110	wt_plusrif	wt	plusrif	1.36963
313	b1010	wt_plusrif	wt	plusrif	1.3914
314	b0315	wt_plusrif	wt	plusrif	1.52234
315	b3639	wt_plusrif	wt	plusrif	1.48754
316	b0289	wt_plusrif	wt	plusrif	1.36669
317	b2501	wt_plusrif	wt	plusrif	1.77336
318	b0177	wt_plusrif	wt	plusrif	1.54423
319	b4086	wt_plusrif	wt	plusrif	1.41737
320	b1436	wt_plusrif	wt	plusrif	1.45108
321	b4480	wt_plusrif	wt	plusrif	1.60349
322	b2380	wt_plusrif	wt	plusrif	1.17693
323	b2580	wt_plusrif	wt	plusrif	1.62993
324	b0592	wt_plusrif	wt	plusrif	1.41224
325	b3834	wt_plusrif	wt	plusrif	1.43235
326	b4467	wt_plusrif	wt	plusrif	1.50466
327	b0724	wt_plusrif	wt	plusrif	1.57093
328	b0954	wt_plusrif	wt	plusrif	1.52867
329	b1254	wt_plusrif	wt	plusrif	1.29683
330	b1702	wt_plusrif	wt	plusrif	1.38179
331	b0619	wt_plusrif	wt	plusrif	1.4541
332	b4049	wt_plusrif	wt	plusrif	1.54043
333	b0220	wt_plusrif	wt	plusrif	1.41936
334	b3835	wt_plusrif	wt	plusrif	1.73189
335	b0482	wt_plusrif	wt	plusrif	1.45117
336	b1193	wt_plusrif	wt	plusrif	1.15809
337	b1264	wt_plusrif	wt	plusrif	1.44672
338	b4236	wt_plusrif	wt	plusrif	1.81131
339	b2323	wt_plusrif	wt	plusrif	1.25877
340	b1273	wt_plusrif	wt	plusrif	1.34369
341	b3836	wt_plusrif	wt	plusrif	1.21063
342	b3727	wt_plusrif	wt	plusrif	1.67364
343	b0009	wt_plusrif	wt	plusrif	1.33488
344	b3347	wt_plusrif	wt	plusrif	1.66932
345	b0047	wt_plusrif	wt	plusrif	1.51742
346	b0773	wt_plusrif	wt	plusrif	1.05038
347	b4201	wt_plusrif	wt	plusrif	1.80641
348	b1514	wt_plusrif	wt	plusrif	1.54867
349	b2699	wt_plusrif	wt	plusrif	1.14443
350	b2127	wt_plusrif	wt	plusrif	0.914367
351	b2597	wt_plusrif	wt	plusrif	1.01665
352	b3232	wt_plusrif	wt	plusrif	1.64431
353	b1067	wt_plusrif	wt	plusrif	1.27531
354	b2531	wt_plusrif	wt	plusrif	1.37304
355	b1339	wt_plusrif	wt	plusrif	1.35933
356	b1714	wt_plusrif	wt	plusrif	1.4845
357	b0464	wt_plusrif	wt	plusrif	1.02039
358	b1398	wt_plusrif	wt	plusrif	1.68619
359	b3848	wt_plusrif	wt	plusrif	1.68996
360	b1002	wt_plusrif	wt	plusrif	1.17396
361	b2950	wt_plusrif	wt	plusrif	1.29509
362	b0712	wt_plusrif	wt	plusrif	1.33784
363	b2952	wt_plusrif	wt	plusrif	1.57563
364	b1854	wt_plusrif	wt	plusrif	1.49652
365	b3302	wt_plusrif	wt	plusrif	1.81291
366	b3341	wt_plusrif	wt	plusrif	1.81291
367	b2012	wt_plusrif	wt	plusrif	1.58138
368	b3026	wt_plusrif	wt	plusrif	1.46549
369	b2901	wt_plusrif	wt	plusrif	1.35003
370	b3670	wt_plusrif	wt	plusrif	1.39643
371	b4045	wt_plusrif	wt	plusrif	1.56612
372	b4262	wt_plusrif	wt	plusrif	1.29094
373	b2317	wt_plusrif	wt	plusrif	1.62884
374	b1608	wt_plusrif	wt	plusrif	1.54408
375	b1035	wt_plusrif	wt	plusrif	1.5974
376	b3803	wt_plusrif	wt	plusrif	1.39786
377	b2511	wt_plusrif	wt	plusrif	1.49948
378	b2181	wt_plusrif	wt	plusrif	1.12999
379	b2415	wt_plusrif	wt	plusrif	1.41474
380	b4459	wt_plusrif	wt	plusrif	1.15643
381	b0378	wt_plusrif	wt	plusrif	1.64604
382	b3317	wt_plusrif	wt	plusrif	1.81291
383	b2432	wt_plusrif	wt	plusrif	1.59284
384	b3564	wt_plusrif	wt	plusrif	1.255
385	b0225	wt_plusrif	wt	plusrif	1.29462
386	b2354	wt_plusrif	wt	plusrif	1.58084
387	b1013	wt_plusrif	wt	plusrif	1.25893
388	b3131	wt_plusrif	wt	plusrif	1.2496
389	b2631	wt_plusrif	wt	plusrif	1.50607
390	b2779	wt_plusrif	wt	plusrif	1.54093
391	b3054	wt_plusrif	wt	plusrif	1.37654
392	b4581	wt_plusrif	wt	plusrif	1.00068
393	b1452	wt_plusrif	wt	plusrif	1.44823
394	b3256	wt_plusrif	wt	plusrif	1.46347
395	b4054	wt_plusrif	wt	plusrif	1.48046
396	b3228	wt_plusrif	wt	plusrif	1.76341
397	b2535	wt_plusrif	wt	plusrif	1.17482
398	b1546	wt_plusrif	wt	plusrif	1.62464
399	b0760	wt_plusrif	wt	plusrif	1.49484
400	b2390	wt_plusrif	wt	plusrif	1.32129
401	b1101	wt_plusrif	wt	plusrif	1.32934
402	b4376	wt_plusrif	wt	plusrif	1.04352
403	b4120	wt_plusrif	wt	plusrif	1.59841
404	b1051	wt_plusrif	wt	plusrif	1.23731
405	b0513	wt_plusrif	wt	plusrif	1.62636
406	b0682	wt_plusrif	wt	plusrif	1.14254
407	b1723	wt_plusrif	wt	plusrif	1.4885
408	b3165	wt_plusrif	wt	plusrif	1.32472
409	b0265	wt_plusrif	wt	plusrif	1.54948
410	b3924	wt_plusrif	wt	plusrif	1.15433
411	b3005	wt_plusrif	wt	plusrif	1.51406
412	b3084	wt_plusrif	wt	plusrif	1.34474
413	b0161	wt_plusrif	wt	plusrif	1.55443
414	b3396	wt_plusrif	wt	plusrif	1.72762
415	b1654	wt_plusrif	wt	plusrif	1.46393
416	b3685	wt_plusrif	wt	plusrif	1.32217
417	b2249	wt_plusrif	wt	plusrif	1.48664
418	b2964	wt_plusrif	wt	plusrif	1.1281
419	b1440	wt_plusrif	wt	plusrif	1.21179
420	b3634	wt_plusrif	wt	plusrif	1.52882
421	b1462	wt_plusrif	wt	plusrif	1.02402
422	b0956	wt_plusrif	wt	plusrif	1.22992
423	b3053	wt_plusrif	wt	plusrif	1.56107
424	b1603	wt_plusrif	wt	plusrif	1.51762
425	b3469	wt_plusrif	wt	plusrif	1.19297
426	b0316	wt_plusrif	wt	plusrif	0.976148
427	b1955	wt_plusrif	wt	plusrif	1.06937
428	b0952	wt_plusrif	wt	plusrif	1.48193
429	b1969	wt_plusrif	wt	plusrif	1.15075
430	b4296	wt_plusrif	wt	plusrif	1.49834
431	b3402	wt_plusrif	wt	plusrif	1.75478
432	b0115	wt_plusrif	wt	plusrif	1.60395
433	b1609	wt_plusrif	wt	plusrif	1.77083
434	b0962	wt_plusrif	wt	plusrif	1.28997
435	b1681	wt_plusrif	wt	plusrif	1.55336
436	b1447	wt_plusrif	wt	plusrif	1.4333
437	b3608	wt_plusrif	wt	plusrif	1.81291
438	b1770	wt_plusrif	wt	plusrif	1.56616
439	b0815	wt_plusrif	wt	plusrif	1.34507
440	b3744	wt_plusrif	wt	plusrif	1.03411
441	b0426	wt_plusrif	wt	plusrif	1.38547
442	b1671	wt_plusrif	wt	plusrif	1.38608
443	b1020	wt_plusrif	wt	plusrif	1.2904
444	b4293	wt_plusrif	wt	plusrif	1.36541
445	b1068	wt_plusrif	wt	plusrif	1.35595
446	b1679	wt_plusrif	wt	plusrif	1.74152
447	b1817	wt_plusrif	wt	plusrif	1.2219
448	b2628	wt_plusrif	wt	plusrif	1.23582
449	b4190	wt_plusrif	wt	plusrif	1.22119
450	b0373	wt_plusrif	wt	plusrif	1.53983
451	b0974	wt_plusrif	wt	plusrif	1.18088
452	b2803	wt_plusrif	wt	plusrif	1.67316
453	b4805	wt_plusrif	wt	plusrif	0.986569
454	b0004	wt_plusrif	wt	plusrif	1.64508
455	b1911	wt_plusrif	wt	plusrif	1.46594
456	b0624	wt_plusrif	wt	plusrif	1.71506
457	b1853	wt_plusrif	wt	plusrif	1.36828
458	b0514	wt_plusrif	wt	plusrif	1.73273
459	b1243	wt_plusrif	wt	plusrif	1.57708
460	b0788	wt_plusrif	wt	plusrif	1.46266
461	b2129	wt_plusrif	wt	plusrif	1.59213
462	b4210	wt_plusrif	wt	plusrif	1.21729
463	b2755	wt_plusrif	wt	plusrif	1.5711
464	b1413	wt_plusrif	wt	plusrif	1.582
465	b3152	wt_plusrif	wt	plusrif	0.843012
466	b0347	wt_plusrif	wt	plusrif	1.30553
467	b1513	wt_plusrif	wt	plusrif	1.59343
468	b1912	wt_plusrif	wt	plusrif	1.44647
469	b3672	wt_plusrif	wt	plusrif	1.33973
470	b0053	wt_plusrif	wt	plusrif	1.61996
471	unknown	wt_plusrif	wt	plusrif	1.60471
472	b0321	wt_plusrif	wt	plusrif	1.38354
473	b3362	wt_plusrif	wt	plusrif	0.729371
474	b3908	wt_plusrif	wt	plusrif	1.44669
475	b2894	wt_plusrif	wt	plusrif	1.05219
476	b1024	wt_plusrif	wt	plusrif	1.05677
477	b2717	wt_plusrif	wt	plusrif	1.19291
478	b3960	wt_plusrif	wt	plusrif	1.68225
479	b1741	wt_plusrif	wt	plusrif	1.60452
480	b1133	wt_plusrif	wt	plusrif	1.81291
481	b4360	wt_plusrif	wt	plusrif	1.59224
482	b1997	wt_plusrif	wt	plusrif	1.03222
483	b2897	wt_plusrif	wt	plusrif	1.5896
484	b1617	wt_plusrif	wt	plusrif	1.24584
485	b4470	wt_plusrif	wt	plusrif	1.39994
486	b0103	wt_plusrif	wt	plusrif	1.29789
487	b3933	wt_plusrif	wt	plusrif	1.36314
488	b1431	wt_plusrif	wt	plusrif	1.36004
489	b0700	wt_plusrif	wt	plusrif	1.29274
490	b1994	wt_plusrif	wt	plusrif	1.7804
491	b0425	wt_plusrif	wt	plusrif	1.00808
492	b3548	wt_plusrif	wt	plusrif	1.24435
493	b4464	wt_plusrif	wt	plusrif	1.60614
494	b2468	wt_plusrif	wt	plusrif	1.24655
495	b1850	wt_plusrif	wt	plusrif	1.40565
496	b1340	wt_plusrif	wt	plusrif	1.24809
497	b2091	wt_plusrif	wt	plusrif	1.35589
498	b1843	wt_plusrif	wt	plusrif	1.40604
499	b0256	wt_plusrif	wt	plusrif	1.27303
500	b0180	wt_plusrif	wt	plusrif	1.35698
501	b4442	wt_plusrif	wt	plusrif	1.1807
502	b0754	wt_plusrif	wt	plusrif	1.43209
503	b2736	wt_plusrif	wt	plusrif	1.37422
504	b2844	wt_plusrif	wt	plusrif	1.37891
505	b1269	wt_plusrif	wt	plusrif	1.79533
506	b3216	wt_plusrif	wt	plusrif	1.41354
507	b3735	wt_plusrif	wt	plusrif	1.72889
508	b4408	wt_plusrif	wt	plusrif	0.69897
509	b2707	wt_plusrif	wt	plusrif	1.49054
510	b3805	wt_plusrif	wt	plusrif	1.18002
511	b1996	wt_plusrif	wt	plusrif	1.2821
512	b2905	wt_plusrif	wt	plusrif	1.41858
513	b1993	wt_plusrif	wt	plusrif	1.25879
514	b3613	wt_plusrif	wt	plusrif	1.38544
515	b3260	wt_plusrif	wt	plusrif	1.66458
516	b2513	wt_plusrif	wt	plusrif	1.64251
517	b2263	wt_plusrif	wt	plusrif	1.04316
518	b2293	wt_plusrif	wt	plusrif	1.45001
519	b0753	wt_plusrif	wt	plusrif	1.26776
520	b3732	wt_plusrif	wt	plusrif	1.6996
521	b1432	wt_plusrif	wt	plusrif	1.3502
522	b3247	wt_plusrif	wt	plusrif	1.4225
523	b1844	wt_plusrif	wt	plusrif	1.47837
524	b2063	wt_plusrif	wt	plusrif	1.08733
525	b3697	wt_plusrif	wt	plusrif	1.46359
526	b4295	wt_plusrif	wt	plusrif	1.3146
527	b0784	wt_plusrif	wt	plusrif	1.64626
528	b0607	wt_plusrif	wt	plusrif	1.20259
529	b1814	wt_plusrif	wt	plusrif	1.38736
530	b2142	wt_plusrif	wt	plusrif	0.94184
531	b4220	wt_plusrif	wt	plusrif	1.31865
532	b2557	wt_plusrif	wt	plusrif	1.81291
533	b1792	wt_plusrif	wt	plusrif	0.994304
534	b3871	wt_plusrif	wt	plusrif	1.57784
535	b1951	wt_plusrif	wt	plusrif	1.15017
536	b4187	wt_plusrif	wt	plusrif	1.07052
537	b4200	wt_plusrif	wt	plusrif	1.72853
538	b1809	wt_plusrif	wt	plusrif	1.57123
539	b0552	wt_plusrif	wt	plusrif	1.75284
540	b1112	wt_plusrif	wt	plusrif	1.37952
541	b4177	wt_plusrif	wt	plusrif	1.50768
542	b0972	wt_plusrif	wt	plusrif	0.96884
543	b1876	wt_plusrif	wt	plusrif	1.3418
544	b4403	wt_plusrif	wt	plusrif	1.45037
545	b3003	wt_plusrif	wt	plusrif	1.28178
546	b1375	wt_plusrif	wt	plusrif	1.52393
547	b3831	wt_plusrif	wt	plusrif	1.33955
548	b2395	wt_plusrif	wt	plusrif	1.58241
549	b1460	wt_plusrif	wt	plusrif	1.36781
550	b1055	wt_plusrif	wt	plusrif	1.76791
551	b1823	wt_plusrif	wt	plusrif	1.32524
552	b0473	wt_plusrif	wt	plusrif	1.50125
553	b1563	wt_plusrif	wt	plusrif	1.43774
554	b1200	wt_plusrif	wt	plusrif	1.35574
555	b4725	wt_plusrif	wt	plusrif	1.03309
556	b0006	wt_plusrif	wt	plusrif	1.28263
557	b3332	wt_plusrif	wt	plusrif	1.33053
558	b4555	wt_plusrif	wt	plusrif	0.933042
559	b1762	wt_plusrif	wt	plusrif	1.6295
560	b4235	wt_plusrif	wt	plusrif	1.25936
561	b1092	wt_plusrif	wt	plusrif	1.34511
562	b4265	wt_plusrif	wt	plusrif	1.19528
563	b4271	wt_plusrif	wt	plusrif	1.47987
564	b0200	wt_plusrif	wt	plusrif	1.20946
565	b4005	wt_plusrif	wt	plusrif	1.52704
566	b2136	wt_plusrif	wt	plusrif	1.00266
567	b0227	wt_plusrif	wt	plusrif	1.3332
568	b1620	wt_plusrif	wt	plusrif	1.5292
569	b3789	wt_plusrif	wt	plusrif	1.33404
570	b3259	wt_plusrif	wt	plusrif	1.27092
571	b1100	wt_plusrif	wt	plusrif	0.994533
572	b0020	wt_plusrif	wt	plusrif	1.48587
573	b1612	wt_plusrif	wt	plusrif	1.67003
574	b0720	wt_plusrif	wt	plusrif	1.43158
575	b0922	wt_plusrif	wt	plusrif	1.55356
576	b2134	wt_plusrif	wt	plusrif	1.7732
577	b0758	wt_plusrif	wt	plusrif	1.34935
578	b0817	wt_plusrif	wt	plusrif	1.30103
579	b0038	wt_plusrif	wt	plusrif	1.58462
580	b0673	wt_plusrif	wt	plusrif	1.70814
581	b2400	wt_plusrif	wt	plusrif	1.59908
582	b0708	wt_plusrif	wt	plusrif	1.78588
583	b3432	wt_plusrif	wt	plusrif	1.56146
584	b0947	wt_plusrif	wt	plusrif	1.64771
585	b3162	wt_plusrif	wt	plusrif	1.45901
586	b2821	wt_plusrif	wt	plusrif	1.72349
587	b0489	wt_plusrif	wt	plusrif	0.839947
588	b4242	wt_plusrif	wt	plusrif	1.30892
589	b0837	wt_plusrif	wt	plusrif	1.58111
590	b4119	wt_plusrif	wt	plusrif	1.11545
591	b0872	wt_plusrif	wt	plusrif	1.55048
592	b0239	wt_plusrif	wt	plusrif	1.31326
593	b3751	wt_plusrif	wt	plusrif	1.26031
594	b1592	wt_plusrif	wt	plusrif	1.81291
595	b2887	wt_plusrif	wt	plusrif	1.33234
596	b1012	wt_plusrif	wt	plusrif	0.994697
597	b0846	wt_plusrif	wt	plusrif	1.29374
598	b0925	wt_plusrif	wt	plusrif	1.01046
599	b4711	wt_plusrif	wt	plusrif	1.74534
600	b4126	wt_plusrif	wt	plusrif	1.14938
601	b2808	wt_plusrif	wt	plusrif	1.36523
602	b1206	wt_plusrif	wt	plusrif	1.18869
603	b3609	wt_plusrif	wt	plusrif	1.28274
604	b3533	wt_plusrif	wt	plusrif	1.65908
605	b0967	wt_plusrif	wt	plusrif	1.39006
606	b0214	wt_plusrif	wt	plusrif	1.29291
607	b0056	wt_plusrif	wt	plusrif	1.46791
608	b3656	wt_plusrif	wt	plusrif	1.46515
609	b4486	wt_plusrif	wt	plusrif	1.43897
610	b2900	wt_plusrif	wt	plusrif	1.30682
611	b1636	wt_plusrif	wt	plusrif	1.3455
612	b2081	wt_plusrif	wt	plusrif	1.77287
613	b3503	wt_plusrif	wt	plusrif	1.19837
614	b0264	wt_plusrif	wt	plusrif	1.54667
615	b0966	wt_plusrif	wt	plusrif	1.07351
616	b1280	wt_plusrif	wt	plusrif	1.5061
617	b1278	wt_plusrif	wt	plusrif	0.976913
618	b2514	wt_plusrif	wt	plusrif	1.5514
619	b3423	wt_plusrif	wt	plusrif	1.5393
620	b3465	wt_plusrif	wt	plusrif	1.36739
621	b3433	wt_plusrif	wt	plusrif	1.15526
622	b2288	wt_plusrif	wt	plusrif	1.5358
623	b3450	wt_plusrif	wt	plusrif	1.55961
624	b0468	wt_plusrif	wt	plusrif	1.38712
625	b1190	wt_plusrif	wt	plusrif	1.41907
626	b3605	wt_plusrif	wt	plusrif	1.80652
627	b2320	wt_plusrif	wt	plusrif	1.47675
628	b3498	wt_plusrif	wt	plusrif	1.18578
629	b3461	wt_plusrif	wt	plusrif	1.02815
630	b0726	wt_plusrif	wt	plusrif	1.81291
631	b3182	wt_plusrif	wt	plusrif	1.68894
632	b0258	wt_plusrif	wt	plusrif	1.48892
633	b4044	wt_plusrif	wt	plusrif	1.77131
634	b3310	wt_plusrif	wt	plusrif	1.81291
635	b1312	wt_plusrif	wt	plusrif	1.44674
636	b3967	wt_plusrif	wt	plusrif	1.51032
637	b0960	wt_plusrif	wt	plusrif	1.52666
638	b3024	wt_plusrif	wt	plusrif	0.924975
639	b0987	wt_plusrif	wt	plusrif	1.37147
640	b2067	wt_plusrif	wt	plusrif	1.57935
641	b3856	wt_plusrif	wt	plusrif	1.54778
642	b0495	wt_plusrif	wt	plusrif	1.50417
643	b4309	wt_plusrif	wt	plusrif	1.71
644	b4382	wt_plusrif	wt	plusrif	1.31428
645	b1468	wt_plusrif	wt	plusrif	1.68894
646	b0541	wt_plusrif	wt	plusrif	1.55152
647	b4305	wt_plusrif	wt	plusrif	1.38519
648	b3821	wt_plusrif	wt	plusrif	1.47869
649	b3588	wt_plusrif	wt	plusrif	1.39618
650	b0917	wt_plusrif	wt	plusrif	1.05783
651	b2576	wt_plusrif	wt	plusrif	1.40684
652	b3167	wt_plusrif	wt	plusrif	1.50225
653	b0606	wt_plusrif	wt	plusrif	1.60492
654	b2537	wt_plusrif	wt	plusrif	1.29765
655	b1324	wt_plusrif	wt	plusrif	1.0536
656	b2874	wt_plusrif	wt	plusrif	1.23871
657	b2329	wt_plusrif	wt	plusrif	1.46145
658	b2426	wt_plusrif	wt	plusrif	1.6063
659	b0123	wt_plusrif	wt	plusrif	1.27459
660	b1260	wt_plusrif	wt	plusrif	1.8115
661	b4362	wt_plusrif	wt	plusrif	1.23334
662	b1914	wt_plusrif	wt	plusrif	1.19793
663	b4256	wt_plusrif	wt	plusrif	1.30626
664	b0838	wt_plusrif	wt	plusrif	1.41758
665	b1833	wt_plusrif	wt	plusrif	1.44785
666	b3742	wt_plusrif	wt	plusrif	1.35636
667	b3352	wt_plusrif	wt	plusrif	1.45069
668	b1818	wt_plusrif	wt	plusrif	1.45655
669	b3529	wt_plusrif	wt	plusrif	1.50708
670	b3091	wt_plusrif	wt	plusrif	1.52842
671	b0710	wt_plusrif	wt	plusrif	1.20161
672	b0944	wt_plusrif	wt	plusrif	1.53016
673	b1379	wt_plusrif	wt	plusrif	1.33954
674	b3637	wt_plusrif	wt	plusrif	1.66227
675	b2458	wt_plusrif	wt	plusrif	1.16017
676	b0314	wt_plusrif	wt	plusrif	1.21089
677	b2214	wt_plusrif	wt	plusrif	1.49191
678	b0070	wt_plusrif	wt	plusrif	1.37896
679	b0133	wt_plusrif	wt	plusrif	1.43733
680	b0463	wt_plusrif	wt	plusrif	1.47716
681	b4304	wt_plusrif	wt	plusrif	1.56035
682	b2968	wt_plusrif	wt	plusrif	1.3472
683	b2246	wt_plusrif	wt	plusrif	1.5236
684	b2688	wt_plusrif	wt	plusrif	1.37508
685	b3829	wt_plusrif	wt	plusrif	1.16227
686	b1093	wt_plusrif	wt	plusrif	1.35472
687	b1261	wt_plusrif	wt	plusrif	1.70564
688	b0409	wt_plusrif	wt	plusrif	1.55582
689	b0422	wt_plusrif	wt	plusrif	1.38671
690	b2080	wt_plusrif	wt	plusrif	1.21547
691	b2988	wt_plusrif	wt	plusrif	1.39919
692	b1491	wt_plusrif	wt	plusrif	1.60513
693	b2528	wt_plusrif	wt	plusrif	1.55924
694	b2088	wt_plusrif	wt	plusrif	1.37394
695	b1209	wt_plusrif	wt	plusrif	1.36812
696	b0713	wt_plusrif	wt	plusrif	1.52464
697	b2039	wt_plusrif	wt	plusrif	1.53128
698	b3022	wt_plusrif	wt	plusrif	1.51349
699	b3319	wt_plusrif	wt	plusrif	1.81291
700	b1724	wt_plusrif	wt	plusrif	1.19802
701	b1096	wt_plusrif	wt	plusrif	1.27281
702	b4214	wt_plusrif	wt	plusrif	1.31114
703	b4331	wt_plusrif	wt	plusrif	1.23945
704	b4208	wt_plusrif	wt	plusrif	1.40759
705	b3234	wt_plusrif	wt	plusrif	1.49784
706	b4696	wt_plusrif	wt	plusrif	1.47904
707	b0159	wt_plusrif	wt	plusrif	1.51938
708	b3648	wt_plusrif	wt	plusrif	1.2234
709	b2476	wt_plusrif	wt	plusrif	1.5613
710	b3107	wt_plusrif	wt	plusrif	1.03154
711	b3179	wt_plusrif	wt	plusrif	1.19219
712	b2060	wt_plusrif	wt	plusrif	1.50608
713	b1094	wt_plusrif	wt	plusrif	1.27593
714	b2975	wt_plusrif	wt	plusrif	1.57487
715	b1383	wt_plusrif	wt	plusrif	1.27565
716	b3993	wt_plusrif	wt	plusrif	1.72179
717	b2886	wt_plusrif	wt	plusrif	1.26091
718	b1587	wt_plusrif	wt	plusrif	1.59694
719	b0211	wt_plusrif	wt	plusrif	1.44187
720	b0605	wt_plusrif	wt	plusrif	1.55673
721	b2113	wt_plusrif	wt	plusrif	1.36212
722	b3653	wt_plusrif	wt	plusrif	1.15696
723	b0926	wt_plusrif	wt	plusrif	1.47263
724	b4356	wt_plusrif	wt	plusrif	1.55499
725	b3571	wt_plusrif	wt	plusrif	1.53453
726	b2431	wt_plusrif	wt	plusrif	1.26093
727	b0868	wt_plusrif	wt	plusrif	1.63391
728	b0696	wt_plusrif	wt	plusrif	1.3426
729	b1837	wt_plusrif	wt	plusrif	1.15719
730	b2953	wt_plusrif	wt	plusrif	1.72827
731	b0683	wt_plusrif	wt	plusrif	1.50925
732	b3617	wt_plusrif	wt	plusrif	1.1704
733	b1132	wt_plusrif	wt	plusrif	1.81291
734	b3764	wt_plusrif	wt	plusrif	1.15895
735	b1562	wt_plusrif	wt	plusrif	1.40904
736	b2564	wt_plusrif	wt	plusrif	1.23074
737	b3537	wt_plusrif	wt	plusrif	1.67194
738	b2192	wt_plusrif	wt	plusrif	1.70741
739	b1275	wt_plusrif	wt	plusrif	1.73665
740	b0714	wt_plusrif	wt	plusrif	1.69066
741	b3994	wt_plusrif	wt	plusrif	1.5971
742	b4107	wt_plusrif	wt	plusrif	1.35684
743	b1427	wt_plusrif	wt	plusrif	1.29944
744	b2114	wt_plusrif	wt	plusrif	1.59313
745	b1765	wt_plusrif	wt	plusrif	1.12893
746	b0902	wt_plusrif	wt	plusrif	1.45321
747	b3526	wt_plusrif	wt	plusrif	1.25545
748	b3847	wt_plusrif	wt	plusrif	1.39514
749	b0845	wt_plusrif	wt	plusrif	1.61755
750	b2510	wt_plusrif	wt	plusrif	1.5266
751	b3962	wt_plusrif	wt	plusrif	1.56093
752	b1183	wt_plusrif	wt	plusrif	1.42949
753	b0950	wt_plusrif	wt	plusrif	1.51349
754	b1745	wt_plusrif	wt	plusrif	1.81291
755	b1404	wt_plusrif	wt	plusrif	1.58242
756	b0766	wt_plusrif	wt	plusrif	1.46851
757	b1708	wt_plusrif	wt	plusrif	1.41414
758	b2049	wt_plusrif	wt	plusrif	1.54779
759	b1892	wt_plusrif	wt	plusrif	1.46209
760	b3870	wt_plusrif	wt	plusrif	1.81291
761	b0273	wt_plusrif	wt	plusrif	1.29071
762	b1619	wt_plusrif	wt	plusrif	1.65504
763	b0660	wt_plusrif	wt	plusrif	1.10827
764	b3859	wt_plusrif	wt	plusrif	1.52739
765	b3928	wt_plusrif	wt	plusrif	1.50614
766	b4396	wt_plusrif	wt	plusrif	0.985145
767	b3973	wt_plusrif	wt	plusrif	1.69106
768	b4124	wt_plusrif	wt	plusrif	1.34903
769	b2250	wt_plusrif	wt	plusrif	1.3559
770	b4096	wt_plusrif	wt	plusrif	1.17792
771	b0283	wt_plusrif	wt	plusrif	1.58766
772	b0790	wt_plusrif	wt	plusrif	1.23895
773	b1846	wt_plusrif	wt	plusrif	1.52576
774	b1384	wt_plusrif	wt	plusrif	1.5816
775	b3258	wt_plusrif	wt	plusrif	1.37577
776	b4496	wt_plusrif	wt	plusrif	1.39294
777	b0973	wt_plusrif	wt	plusrif	1.44707
778	b0809	wt_plusrif	wt	plusrif	1.81291
779	b0065	wt_plusrif	wt	plusrif	1.64162
780	b0850	wt_plusrif	wt	plusrif	1.16491
781	b3192	wt_plusrif	wt	plusrif	1.15295
782	b4301	wt_plusrif	wt	plusrif	1.3155
783	b0847	wt_plusrif	wt	plusrif	1.7593
784	b0480	wt_plusrif	wt	plusrif	1.31286
785	b3147	wt_plusrif	wt	plusrif	1.39855
786	b1162	wt_plusrif	wt	plusrif	1.14883
787	b2889	wt_plusrif	wt	plusrif	1.05859
788	b3056	wt_plusrif	wt	plusrif	1.2294
789	b3154	wt_plusrif	wt	plusrif	1.4889
790	b3544	wt_plusrif	wt	plusrif	1.58896
791	b3781	wt_plusrif	wt	plusrif	1.13708
792	b0557	wt_plusrif	wt	plusrif	1.46623
793	b0825	wt_plusrif	wt	plusrif	1.01037
794	b0423	wt_plusrif	wt	plusrif	1.74705
795	b0224	wt_plusrif	wt	plusrif	1.69912
796	b1285	wt_plusrif	wt	plusrif	1.47793
797	b0848	wt_plusrif	wt	plusrif	1.48754
798	b3521	wt_plusrif	wt	plusrif	1.41565
799	b2262	wt_plusrif	wt	plusrif	1.26892
800	b3782	wt_plusrif	wt	plusrif	0.863773
801	b2749	wt_plusrif	wt	plusrif	1.21353
802	b0274	wt_plusrif	wt	plusrif	1.08203
803	b1725	wt_plusrif	wt	plusrif	1.43027
804	b3353	wt_plusrif	wt	plusrif	1.42145
805	b1736	wt_plusrif	wt	plusrif	1.49813
806	b1276	wt_plusrif	wt	plusrif	1.39436
807	b3339	wt_plusrif	wt	plusrif	1.81291
808	b0588	wt_plusrif	wt	plusrif	1.54554
809	b3883	wt_plusrif	wt	plusrif	0.979477
810	b3912	wt_plusrif	wt	plusrif	1.16555
811	b3210	wt_plusrif	wt	plusrif	1.48608
812	b1687	wt_plusrif	wt	plusrif	1.78604
813	b0222	wt_plusrif	wt	plusrif	1.296
814	b3415	wt_plusrif	wt	plusrif	1.20603
815	ERCC-00046	wt_plusrif	wt	plusrif	1.81291
816	b0678	wt_plusrif	wt	plusrif	1.22847
817	b3222	wt_plusrif	wt	plusrif	1.14498
818	b3031	wt_plusrif	wt	plusrif	1.64916
819	b3885	wt_plusrif	wt	plusrif	1.63422
820	b2233	wt_plusrif	wt	plusrif	1.36025
821	b2558	wt_plusrif	wt	plusrif	1.63061
822	b2313	wt_plusrif	wt	plusrif	1.50231
823	b2210	wt_plusrif	wt	plusrif	1.61683
824	b2144	wt_plusrif	wt	plusrif	1.41243
825	b2924	wt_plusrif	wt	plusrif	1.46944
826	b4057	wt_plusrif	wt	plusrif	1.24536
827	b1917	wt_plusrif	wt	plusrif	1.53039
828	b0995	wt_plusrif	wt	plusrif	1.0831
829	b2559	wt_plusrif	wt	plusrif	1.36898
830	b1089	wt_plusrif	wt	plusrif	1.52744
831	b1267	wt_plusrif	wt	plusrif	1.04599
832	b2343	wt_plusrif	wt	plusrif	1.2518
833	b2130	wt_plusrif	wt	plusrif	1.6921
834	b2296	wt_plusrif	wt	plusrif	1.36972
835	b2330	wt_plusrif	wt	plusrif	1.43655
836	b0388	wt_plusrif	wt	plusrif	1.28645
837	b1897	wt_plusrif	wt	plusrif	0.927422
838	b3454	wt_plusrif	wt	plusrif	1.48318
839	b3929	wt_plusrif	wt	plusrif	1.52658
840	b3565	wt_plusrif	wt	plusrif	1.41303
841	b2393	wt_plusrif	wt	plusrif	1.48852
842	b4168	wt_plusrif	wt	plusrif	1.33709
843	b0699	wt_plusrif	wt	plusrif	1.15175
844	b2610	wt_plusrif	wt	plusrif	1.27056
845	b1684	wt_plusrif	wt	plusrif	1.0769
846	b3321	wt_plusrif	wt	plusrif	1.81291
847	b1790	wt_plusrif	wt	plusrif	1.40137
848	b3845	wt_plusrif	wt	plusrif	1.41479
849	b1048	wt_plusrif	wt	plusrif	1.81291
850	b3917	wt_plusrif	wt	plusrif	1.58817
851	b2157	wt_plusrif	wt	plusrif	1.20333
852	b2788	wt_plusrif	wt	plusrif	1.40774
853	b2168	wt_plusrif	wt	plusrif	1.01035
854	b1845	wt_plusrif	wt	plusrif	1.50343
855	b2837	wt_plusrif	wt	plusrif	1.18017
856	b1528	wt_plusrif	wt	plusrif	1.5765
857	b2303	wt_plusrif	wt	plusrif	1.2804
858	b2143	wt_plusrif	wt	plusrif	1.11226
859	b3097	wt_plusrif	wt	plusrif	0.855586
860	b2775	wt_plusrif	wt	plusrif	1.28476
861	b2777	wt_plusrif	wt	plusrif	0.993861
862	b1832	wt_plusrif	wt	plusrif	1.44908
863	b0866	wt_plusrif	wt	plusrif	1.00362
864	b2236	wt_plusrif	wt	plusrif	1.67644
865	b2892	wt_plusrif	wt	plusrif	1.75713
866	b3996	wt_plusrif	wt	plusrif	1.15591
867	b4380	wt_plusrif	wt	plusrif	0.865427
868	b1804	wt_plusrif	wt	plusrif	1.47907
869	b3966	wt_plusrif	wt	plusrif	1.65948
870	b3021	wt_plusrif	wt	plusrif	1.42668
871	b3590	wt_plusrif	wt	plusrif	1.62038
872	b1117	wt_plusrif	wt	plusrif	1.81291
873	b2410	wt_plusrif	wt	plusrif	1.60769
874	b3094	wt_plusrif	wt	plusrif	0.957761
875	b3729	wt_plusrif	wt	plusrif	1.18511
876	b3038	wt_plusrif	wt	plusrif	1.33799
877	b1805	wt_plusrif	wt	plusrif	1.44524
878	b2752	wt_plusrif	wt	plusrif	1.50045
879	b3218	wt_plusrif	wt	plusrif	1.73339
880	b3009	wt_plusrif	wt	plusrif	1.63556
881	b1981	wt_plusrif	wt	plusrif	1.62112
882	b0818	wt_plusrif	wt	plusrif	1.51025
883	b0470	wt_plusrif	wt	plusrif	1.48127
884	b2243	wt_plusrif	wt	plusrif	1.48143
885	b0745	wt_plusrif	wt	plusrif	1.56974
886	b0102	wt_plusrif	wt	plusrif	1.72091
887	b3936	wt_plusrif	wt	plusrif	1.39894
888	b0910	wt_plusrif	wt	plusrif	1.12297
889	b2567	wt_plusrif	wt	plusrif	1.32192
890	b1728	wt_plusrif	wt	plusrif	1.12284
891	b2137	wt_plusrif	wt	plusrif	1.04736
892	b0213	wt_plusrif	wt	plusrif	1.39236
893	b2893	wt_plusrif	wt	plusrif	1.25507
894	b1925	wt_plusrif	wt	plusrif	1.40762
895	b2112	wt_plusrif	wt	plusrif	1.04852
896	b3593	wt_plusrif	wt	plusrif	1.30228
897	b2299	wt_plusrif	wt	plusrif	1.43242
898	b3456	wt_plusrif	wt	plusrif	1.62714
899	b0254	wt_plusrif	wt	plusrif	1.57459
900	b2342	wt_plusrif	wt	plusrif	1.23375
901	b1658	wt_plusrif	wt	plusrif	1.35732
902	b2675	wt_plusrif	wt	plusrif	1.57802
903	b3824	wt_plusrif	wt	plusrif	1.2628
904	b1753	wt_plusrif	wt	plusrif	1.56899
905	b0457	wt_plusrif	wt	plusrif	1.13393
906	b1064	wt_plusrif	wt	plusrif	1.68108
907	b1345	wt_plusrif	wt	plusrif	1.00516
908	b1739	wt_plusrif	wt	plusrif	0.750603
909	b4218	wt_plusrif	wt	plusrif	1.38378
910	b1682	wt_plusrif	wt	plusrif	1.48168
911	b2440	wt_plusrif	wt	plusrif	1.42265
912	b3463	wt_plusrif	wt	plusrif	1.32944
913	b3226	wt_plusrif	wt	plusrif	1.12081
914	b4251	wt_plusrif	wt	plusrif	1.44992
915	b1829	wt_plusrif	wt	plusrif	1.19037
916	b2569	wt_plusrif	wt	plusrif	1.66981
917	b1098	wt_plusrif	wt	plusrif	1.69735
918	b4024	wt_plusrif	wt	plusrif	1.01723
919	b0742	wt_plusrif	wt	plusrif	1.76984
920	b3603	wt_plusrif	wt	plusrif	1.58393
921	b4064	wt_plusrif	wt	plusrif	1.54227
922	b4018	wt_plusrif	wt	plusrif	1.02712
923	b1198	wt_plusrif	wt	plusrif	1.50674
924	b0132	wt_plusrif	wt	plusrif	1.49499
925	b3959	wt_plusrif	wt	plusrif	1.56503
926	b1263	wt_plusrif	wt	plusrif	1.54507
927	b0080	wt_plusrif	wt	plusrif	1.19853
928	b0658	wt_plusrif	wt	plusrif	1.67842
929	b2102	wt_plusrif	wt	plusrif	1.63435
930	b3549	wt_plusrif	wt	plusrif	1.50223
931	b2562	wt_plusrif	wt	plusrif	1.59853
932	b2433	wt_plusrif	wt	plusrif	1.52797
933	b2678	wt_plusrif	wt	plusrif	1.46416
934	b4206	wt_plusrif	wt	plusrif	0.95786
935	ERCC-00096	wt_plusrif	wt	plusrif	1.81291
936	b2515	wt_plusrif	wt	plusrif	1.58277
937	b2470	wt_plusrif	wt	plusrif	1.59908
938	b2540	wt_plusrif	wt	plusrif	1.61811
939	b1152	wt_plusrif	wt	plusrif	1.3366
940	b2010	wt_plusrif	wt	plusrif	1.60598
941	b2261	wt_plusrif	wt	plusrif	1.36175
942	b4443	wt_plusrif	wt	plusrif	1.60926
943	b4466	wt_plusrif	wt	plusrif	1.32084
944	b4418	wt_plusrif	wt	plusrif	1.38309
945	b3530	wt_plusrif	wt	plusrif	1.03101
946	b2962	wt_plusrif	wt	plusrif	1.48314
947	b2171	wt_plusrif	wt	plusrif	1.48235
948	b1564	wt_plusrif	wt	plusrif	1.36833
949	b2512	wt_plusrif	wt	plusrif	1.61967
950	b1202	wt_plusrif	wt	plusrif	1.32792
951	b1864	wt_plusrif	wt	plusrif	1.66657
952	b3356	wt_plusrif	wt	plusrif	1.39424
953	b1446	wt_plusrif	wt	plusrif	1.03926
954	b1488	wt_plusrif	wt	plusrif	1.81291
955	b2267	wt_plusrif	wt	plusrif	1.2892
956	b1322	wt_plusrif	wt	plusrif	1.74417
957	b4457	wt_plusrif	wt	plusrif	0.951433
958	b3422	wt_plusrif	wt	plusrif	1.41565
959	b1180	wt_plusrif	wt	plusrif	1.37139
960	b2167	wt_plusrif	wt	plusrif	1.06952
961	b0864	wt_plusrif	wt	plusrif	1.49996
962	b0112	wt_plusrif	wt	plusrif	1.63573
963	b3457	wt_plusrif	wt	plusrif	1.55623
964	b3480	wt_plusrif	wt	plusrif	1.39713
965	b1688	wt_plusrif	wt	plusrif	1.60696
966	b2538	wt_plusrif	wt	plusrif	1.27975
967	b1752	wt_plusrif	wt	plusrif	1.23293
968	b3766	wt_plusrif	wt	plusrif	0.811141
969	b1259	wt_plusrif	wt	plusrif	1.56162
970	b1956	wt_plusrif	wt	plusrif	1.40664
971	b2806	wt_plusrif	wt	plusrif	1.61723
972	b1749	wt_plusrif	wt	plusrif	1.62676
973	b2289	wt_plusrif	wt	plusrif	1.56652
974	b2684	wt_plusrif	wt	plusrif	1.61949
975	b3035	wt_plusrif	wt	plusrif	1.26265
976	b3880	wt_plusrif	wt	plusrif	1.24144
977	b3568	wt_plusrif	wt	plusrif	1.6186
978	b2466	wt_plusrif	wt	plusrif	1.47724
979	b0126	wt_plusrif	wt	plusrif	1.42387
980	b2766	wt_plusrif	wt	plusrif	1.59476
981	b3857	wt_plusrif	wt	plusrif	1.27974
982	b4174	wt_plusrif	wt	plusrif	1.72759
983	b0253	wt_plusrif	wt	plusrif	1.70884
984	b3208	wt_plusrif	wt	plusrif	1.23808
985	b0692	wt_plusrif	wt	plusrif	1.1687
986	b2585	wt_plusrif	wt	plusrif	1.37462
987	b3037	wt_plusrif	wt	plusrif	1.07378
988	b1709	wt_plusrif	wt	plusrif	1.53526
989	b3338	wt_plusrif	wt	plusrif	1.46442
990	b2922	wt_plusrif	wt	plusrif	1.14932
991	b0118	wt_plusrif	wt	plusrif	1.46037
992	b2341	wt_plusrif	wt	plusrif	1.29219
993	b3997	wt_plusrif	wt	plusrif	1.38411
994	b1175	wt_plusrif	wt	plusrif	1.6001
995	b1613	wt_plusrif	wt	plusrif	1.70085
996	b3238	wt_plusrif	wt	plusrif	0.917544
997	b3354	wt_plusrif	wt	plusrif	1.19521
998	b2977	wt_plusrif	wt	plusrif	1.37763
999	b4222	wt_plusrif	wt	plusrif	1.43997
1000	b2186	wt_plusrif	wt	plusrif	1.57744
1001	b1867	wt_plusrif	wt	plusrif	1.32585
1002	b0281	wt_plusrif	wt	plusrif	1.54616
1003	b0849	wt_plusrif	wt	plusrif	1.31503
1004	b2572	wt_plusrif	wt	plusrif	1.15978
1005	b1090	wt_plusrif	wt	plusrif	1.21824
1006	b4607	wt_plusrif	wt	plusrif	1.61975
1007	b0672	wt_plusrif	wt	plusrif	1.6234
1008	b3915	wt_plusrif	wt	plusrif	1.23314
1009	b2951	wt_plusrif	wt	plusrif	1.36665
1010	b0077	wt_plusrif	wt	plusrif	1.40013
1011	b1337	wt_plusrif	wt	plusrif	1.60389
1012	b1733	wt_plusrif	wt	plusrif	1.43175
1013	b1523	wt_plusrif	wt	plusrif	1.54977
1014	b2170	wt_plusrif	wt	plusrif	1.30773
1015	b1808	wt_plusrif	wt	plusrif	1.70913
1016	b1637	wt_plusrif	wt	plusrif	1.51308
1017	b4156	wt_plusrif	wt	plusrif	1.69339
1018	b0431	wt_plusrif	wt	plusrif	1.4181
1019	b3223	wt_plusrif	wt	plusrif	1.58027
1020	b1266	wt_plusrif	wt	plusrif	1.03372
1021	b4160	wt_plusrif	wt	plusrif	1.65242
1022	b0907	wt_plusrif	wt	plusrif	1.59541
1023	b0631	wt_plusrif	wt	plusrif	1.04099
1024	b2465	wt_plusrif	wt	plusrif	1.46809
1025	b3316	wt_plusrif	wt	plusrif	1.81291
1026	b1839	wt_plusrif	wt	plusrif	1.50865
1027	b3810	wt_plusrif	wt	plusrif	1.76289
1028	b2285	wt_plusrif	wt	plusrif	1.76385
1029	b0064	wt_plusrif	wt	plusrif	1.50427
1030	b4142	wt_plusrif	wt	plusrif	1.4807
1031	b4388	wt_plusrif	wt	plusrif	1.3863
1032	b2416	wt_plusrif	wt	plusrif	1.50941
1033	b3770	wt_plusrif	wt	plusrif	1.27072
1034	b3036	wt_plusrif	wt	plusrif	1.193
1035	b1103	wt_plusrif	wt	plusrif	1.45941
1036	b3229	wt_plusrif	wt	plusrif	1.60371
1037	b3008	wt_plusrif	wt	plusrif	1.40971
1038	b3574	wt_plusrif	wt	plusrif	1.51419
1039	b3644	wt_plusrif	wt	plusrif	1.23044
1040	b0285	wt_plusrif	wt	plusrif	1.08678
1041	b4523	wt_plusrif	wt	plusrif	1.54786
1042	b2240	wt_plusrif	wt	plusrif	0.979954
1043	b0209	wt_plusrif	wt	plusrif	1.2217
1044	b0219	wt_plusrif	wt	plusrif	1.19168
1045	b1395	wt_plusrif	wt	plusrif	1.81291
1046	b1953	wt_plusrif	wt	plusrif	1.03572
1047	b0113	wt_plusrif	wt	plusrif	1.05273
1048	b0774	wt_plusrif	wt	plusrif	1.60262
1049	b2009	wt_plusrif	wt	plusrif	1.29534
1050	b2555	wt_plusrif	wt	plusrif	1.65066
1051	b3741	wt_plusrif	wt	plusrif	1.8002
1052	b2847	wt_plusrif	wt	plusrif	1.7182
1053	b3728	wt_plusrif	wt	plusrif	1.44487
1054	b4393	wt_plusrif	wt	plusrif	1.63745
1055	b1706	wt_plusrif	wt	plusrif	1.45218
1056	b3991	wt_plusrif	wt	plusrif	1.81291
1057	b1272	wt_plusrif	wt	plusrif	1.23237
1058	b0198	wt_plusrif	wt	plusrif	1.73401
1059	b0930	wt_plusrif	wt	plusrif	1.79568
1060	b4203	wt_plusrif	wt	plusrif	1.81291
1061	b4013	wt_plusrif	wt	plusrif	1.3369
1062	b2469	wt_plusrif	wt	plusrif	1.36049
1063	b4461	wt_plusrif	wt	plusrif	1.47893
1064	b3410	wt_plusrif	wt	plusrif	1.65535
1065	b0888	wt_plusrif	wt	plusrif	1.55703
1066	b3421	wt_plusrif	wt	plusrif	1.78997
1067	b1234	wt_plusrif	wt	plusrif	1.42808
1068	b3358	wt_plusrif	wt	plusrif	1.67573
1069	b4284	wt_plusrif	wt	plusrif	1.51652
1070	b2068	wt_plusrif	wt	plusrif	1.05877
1071	b2287	wt_plusrif	wt	plusrif	1.62809
1072	b3230	wt_plusrif	wt	plusrif	1.81291
1073	b0839	wt_plusrif	wt	plusrif	1.00685
1074	b0582	wt_plusrif	wt	plusrif	1.81291
1075	b0444	wt_plusrif	wt	plusrif	1.33595
1076	b3482	wt_plusrif	wt	plusrif	1.10262
1077	b3307	wt_plusrif	wt	plusrif	1.81291
1078	b0904	wt_plusrif	wt	plusrif	1.2041
1079	b2377	wt_plusrif	wt	plusrif	1.43668
1080	b2388	wt_plusrif	wt	plusrif	1.48024
1081	b1424	wt_plusrif	wt	plusrif	1.62857
1082	b3676	wt_plusrif	wt	plusrif	1.78779
1083	b2140	wt_plusrif	wt	plusrif	1.54206
1084	b3895	wt_plusrif	wt	plusrif	1.6003
1085	b0072	wt_plusrif	wt	plusrif	1.61771
1086	b0015	wt_plusrif	wt	plusrif	1.69552
1087	b3333	wt_plusrif	wt	plusrif	1.31465
1088	b1473	wt_plusrif	wt	plusrif	1.72267
1089	b1963	wt_plusrif	wt	plusrif	1.27007
1090	b2022	wt_plusrif	wt	plusrif	1.43797
1091	b3355	wt_plusrif	wt	plusrif	1.27986
1092	b0439	wt_plusrif	wt	plusrif	1.55603
1093	b0918	wt_plusrif	wt	plusrif	1.20854
1094	b3018	wt_plusrif	wt	plusrif	1.47359
1095	b0062	wt_plusrif	wt	plusrif	1.51653
1096	b3736	wt_plusrif	wt	plusrif	1.56743
1097	b3982	wt_plusrif	wt	plusrif	1.37316
1098	b2789	wt_plusrif	wt	plusrif	1.3925
1099	b2737	wt_plusrif	wt	plusrif	1.49264
1100	b0096	wt_plusrif	wt	plusrif	1.41894
1101	b3200	wt_plusrif	wt	plusrif	1.56541
1102	b2997	wt_plusrif	wt	plusrif	1.44792
1103	b4180	wt_plusrif	wt	plusrif	1.78198
1104	b0280	wt_plusrif	wt	plusrif	1.05751
1105	b3255	wt_plusrif	wt	plusrif	1.28561
1106	b4062	wt_plusrif	wt	plusrif	0.905769
1107	b0223	wt_plusrif	wt	plusrif	1.46821
1108	b3788	wt_plusrif	wt	plusrif	1.59678
1109	b1624	wt_plusrif	wt	plusrif	1.57725
1110	b4162	wt_plusrif	wt	plusrif	1.28843
1111	b3207	wt_plusrif	wt	plusrif	1.05895
1112	b1711	wt_plusrif	wt	plusrif	1.45651
1113	b4529	wt_plusrif	wt	plusrif	1.49746
1114	b1477	wt_plusrif	wt	plusrif	1.37084
1115	b0590	wt_plusrif	wt	plusrif	1.47536
1116	b4092	wt_plusrif	wt	plusrif	1.40069
1117	b4169	wt_plusrif	wt	plusrif	1.45476
1118	b0795	wt_plusrif	wt	plusrif	1.32627
1119	b0369	wt_plusrif	wt	plusrif	1.62449
1120	b1036	wt_plusrif	wt	plusrif	1.49686
1121	b1290	wt_plusrif	wt	plusrif	1.7567
1122	b3726	wt_plusrif	wt	plusrif	1.72195
1123	b1661	wt_plusrif	wt	plusrif	1.4343
1124	b2089	wt_plusrif	wt	plusrif	1.31028
1125	b4138	wt_plusrif	wt	plusrif	1.52581
1126	b4391	wt_plusrif	wt	plusrif	1.302
1127	b0722	wt_plusrif	wt	plusrif	1.51677
1128	b3492	wt_plusrif	wt	plusrif	1.17179
1129	b1150	wt_plusrif	wt	plusrif	0.69897
1130	b2545	wt_plusrif	wt	plusrif	1.6591
1131	b2408	wt_plusrif	wt	plusrif	1.12107
1132	b2172	wt_plusrif	wt	plusrif	1.38693
1133	b3219	wt_plusrif	wt	plusrif	1.57344
1134	b2004	wt_plusrif	wt	plusrif	1.30103
1135	b3519	wt_plusrif	wt	plusrif	1.00072
1136	b1033	wt_plusrif	wt	plusrif	1.44484
1137	b4392	wt_plusrif	wt	plusrif	1.2361
1138	b3592	wt_plusrif	wt	plusrif	0.943266
1139	b1321	wt_plusrif	wt	plusrif	1.57868
1140	b4532	wt_plusrif	wt	plusrif	0.708493
1141	b3573	wt_plusrif	wt	plusrif	1.39926
1142	b0402	wt_plusrif	wt	plusrif	1.61175
1143	b0494	wt_plusrif	wt	plusrif	1.37684
1144	b2556	wt_plusrif	wt	plusrif	1.23189
1145	b4488	wt_plusrif	wt	plusrif	0.91122
1146	b0744	wt_plusrif	wt	plusrif	1.50517
1147	b3320	wt_plusrif	wt	plusrif	1.81291
1148	b4426	wt_plusrif	wt	plusrif	1.45352
1149	b1676	wt_plusrif	wt	plusrif	1.29503
1150	b2260	wt_plusrif	wt	plusrif	1.59985
1151	b1781	wt_plusrif	wt	plusrif	1.40982
1152	b2523	wt_plusrif	wt	plusrif	1.70548
1153	b1115	wt_plusrif	wt	plusrif	1.45253
1154	b3737	wt_plusrif	wt	plusrif	1.62965
1155	b2843	wt_plusrif	wt	plusrif	1.56664
1156	b1422	wt_plusrif	wt	plusrif	1.55752
1157	b0526	wt_plusrif	wt	plusrif	1.38565
1158	b2822	wt_plusrif	wt	plusrif	1.41806
1159	b4212	wt_plusrif	wt	plusrif	1.02802
1160	b0723	wt_plusrif	wt	plusrif	1.55725
1161	b1968	wt_plusrif	wt	plusrif	1.60674
1162	b3057	wt_plusrif	wt	plusrif	1.65194
1163	b1399	wt_plusrif	wt	plusrif	1.6442
1164	b0569	wt_plusrif	wt	plusrif	1.39473
1165	b4157	wt_plusrif	wt	plusrif	1.5414
1166	b3049	wt_plusrif	wt	plusrif	1.32581
1167	b0419	wt_plusrif	wt	plusrif	0.956012
1168	b2718	wt_plusrif	wt	plusrif	1.25587
1169	b2835	wt_plusrif	wt	plusrif	1.60967
1170	b0488	wt_plusrif	wt	plusrif	0.959821
1171	b0215	wt_plusrif	wt	plusrif	1.10696
1172	b1512	wt_plusrif	wt	plusrif	1.29367
1173	b4273	wt_plusrif	wt	plusrif	1.30477
1174	b2907	wt_plusrif	wt	plusrif	1.33912
1175	b0677	wt_plusrif	wt	plusrif	1.23696
1176	b4226	wt_plusrif	wt	plusrif	1.45863
1177	b3163	wt_plusrif	wt	plusrif	1.11004
1178	b1201	wt_plusrif	wt	plusrif	1.47308
1179	b4112	wt_plusrif	wt	plusrif	1.62388
1180	b3129	wt_plusrif	wt	plusrif	1.5711
1181	b3633	wt_plusrif	wt	plusrif	1.47285
1182	b3649	wt_plusrif	wt	plusrif	1.28142
1183	b1759	wt_plusrif	wt	plusrif	1.21708
1184	b1640	wt_plusrif	wt	plusrif	1.58712
1185	b1641	wt_plusrif	wt	plusrif	1.13028
1186	b0173	wt_plusrif	wt	plusrif	1.61639
1187	b2206	wt_plusrif	wt	plusrif	1.54582
1188	b1105	wt_plusrif	wt	plusrif	1.60661
1189	b1359	wt_plusrif	wt	plusrif	1.39373
1190	b2914	wt_plusrif	wt	plusrif	1.36835
1191	b1373	wt_plusrif	wt	plusrif	1.6457
1192	b2075	wt_plusrif	wt	plusrif	1.50442
1193	b3085	wt_plusrif	wt	plusrif	1.00244
1194	b4202	wt_plusrif	wt	plusrif	1.81291
1195	b0462	wt_plusrif	wt	plusrif	1.78579
1196	b1450	wt_plusrif	wt	plusrif	1.59393
1197	b2441	wt_plusrif	wt	plusrif	1.17723
1198	b2620	wt_plusrif	wt	plusrif	1.4312
1199	b0985	wt_plusrif	wt	plusrif	1.64534
1200	b1222	wt_plusrif	wt	plusrif	1.31554
1201	b0924	wt_plusrif	wt	plusrif	1.75262
1202	b0186	wt_plusrif	wt	plusrif	1.49795
1203	b1834	wt_plusrif	wt	plusrif	1.70332
1204	b2810	wt_plusrif	wt	plusrif	1.40772
1205	b4475	wt_plusrif	wt	plusrif	1.72507
1206	b0634	wt_plusrif	wt	plusrif	1.48228
1207	b3517	wt_plusrif	wt	plusrif	1.36245
1208	b0807	wt_plusrif	wt	plusrif	1.52806
1209	b1493	wt_plusrif	wt	plusrif	1.15528
1210	b3802	wt_plusrif	wt	plusrif	1.60327
1211	b2976	wt_plusrif	wt	plusrif	1.52448
1212	b2405	wt_plusrif	wt	plusrif	1.2645
1213	b3734	wt_plusrif	wt	plusrif	1.69468
1214	b4558	wt_plusrif	wt	plusrif	1.07681
1215	b4381	wt_plusrif	wt	plusrif	1.21102
1216	b2957	wt_plusrif	wt	plusrif	1.5668
1217	b3491	wt_plusrif	wt	plusrif	1.47995
1218	b1517	wt_plusrif	wt	plusrif	1.47027
1219	b3772	wt_plusrif	wt	plusrif	1.53885
1220	b4217	wt_plusrif	wt	plusrif	1.63738
1221	b2942	wt_plusrif	wt	plusrif	1.34754
1222	b0394	wt_plusrif	wt	plusrif	1.21751
1223	b3440	wt_plusrif	wt	plusrif	1.36901
1224	b0641	wt_plusrif	wt	plusrif	1.52547
1225	b2194	wt_plusrif	wt	plusrif	1.68404
1226	b2230	wt_plusrif	wt	plusrif	1.14966
1227	b1757	wt_plusrif	wt	plusrif	1.29042
1228	b2438	wt_plusrif	wt	plusrif	1.54702
1229	b3178	wt_plusrif	wt	plusrif	1.40358
1230	b0109	wt_plusrif	wt	plusrif	1.44515
1231	b1328	wt_plusrif	wt	plusrif	1.46718
1232	b4225	wt_plusrif	wt	plusrif	1.19216
1233	b1207	wt_plusrif	wt	plusrif	1.76775
1234	b0836	wt_plusrif	wt	plusrif	1.57114
1235	b2284	wt_plusrif	wt	plusrif	1.79324
1236	b2509	wt_plusrif	wt	plusrif	1.6348
1237	b2981	wt_plusrif	wt	plusrif	1.62127
1238	b2435	wt_plusrif	wt	plusrif	1.5486
1239	b1467	wt_plusrif	wt	plusrif	1.70525
1240	b3867	wt_plusrif	wt	plusrif	1.3614
1241	b3935	wt_plusrif	wt	plusrif	1.45128
1242	b0414	wt_plusrif	wt	plusrif	1.41695
1243	b0895	wt_plusrif	wt	plusrif	1.27567
1244	b0727	wt_plusrif	wt	plusrif	1.81291
1245	b0835	wt_plusrif	wt	plusrif	1.73722
1246	b3687	wt_plusrif	wt	plusrif	1.0127
1247	b2918	wt_plusrif	wt	plusrif	1.42251
1248	b4058	wt_plusrif	wt	plusrif	1.58798
1249	b3175	wt_plusrif	wt	plusrif	1.32569
1250	b3884	wt_plusrif	wt	plusrif	1.33693
1251	b4416	wt_plusrif	wt	plusrif	0.81842
1252	b0828	wt_plusrif	wt	plusrif	1.2905
1253	b1082	wt_plusrif	wt	plusrif	1.22432
1254	b4398	wt_plusrif	wt	plusrif	1.55313
1255	b0484	wt_plusrif	wt	plusrif	1.17872
1256	b3418	wt_plusrif	wt	plusrif	1.45614
1257	b0537	wt_plusrif	wt	plusrif	1.18815
1258	b3954	wt_plusrif	wt	plusrif	1.25854
1259	b4036	wt_plusrif	wt	plusrif	1.23511
1260	b4278	wt_plusrif	wt	plusrif	1.49142
1261	b0178	wt_plusrif	wt	plusrif	1.2424
1262	b3249	wt_plusrif	wt	plusrif	1.06852
1263	b3536	wt_plusrif	wt	plusrif	1.74246
1264	b4351	wt_plusrif	wt	plusrif	1.23678
1265	b0025	wt_plusrif	wt	plusrif	1.40174
1266	b1075	wt_plusrif	wt	plusrif	1.3641
1267	b3470	wt_plusrif	wt	plusrif	1.52736
1268	b3081	wt_plusrif	wt	plusrif	1.1438
1269	b0443	wt_plusrif	wt	plusrif	1.1183
1270	b0039	wt_plusrif	wt	plusrif	1.46528
1271	b1703	wt_plusrif	wt	plusrif	1.49779
1272	b3236	wt_plusrif	wt	plusrif	1.3524
1273	b3769	wt_plusrif	wt	plusrif	1.47496
1274	b4248	wt_plusrif	wt	plusrif	1.67044
1275	b2619	wt_plusrif	wt	plusrif	1.53347
1276	b0589	wt_plusrif	wt	plusrif	1.48258
1277	b0911	wt_plusrif	wt	plusrif	1.61361
1278	b2332	wt_plusrif	wt	plusrif	1.47679
1279	b2912	wt_plusrif	wt	plusrif	1.51777
1280	b0927	wt_plusrif	wt	plusrif	1.69886
1281	b3945	wt_plusrif	wt	plusrif	1.34054
1282	b1079	wt_plusrif	wt	plusrif	1.2404
1283	b1050	wt_plusrif	wt	plusrif	1.17955
1284	b3349	wt_plusrif	wt	plusrif	1.27256
1285	b0139	wt_plusrif	wt	plusrif	1.31295
1286	b2904	wt_plusrif	wt	plusrif	1.51208
1287	b0656	wt_plusrif	wt	plusrif	1.79685
1288	b3251	wt_plusrif	wt	plusrif	1.58952
1289	b1463	wt_plusrif	wt	plusrif	1.04814
1290	b1186	wt_plusrif	wt	plusrif	1.64757
1291	b4233	wt_plusrif	wt	plusrif	1.22946
1292	b0474	wt_plusrif	wt	plusrif	1.75257
1293	b4267	wt_plusrif	wt	plusrif	1.50369
1294	b3846	wt_plusrif	wt	plusrif	1.38515
1295	b0248	wt_plusrif	wt	plusrif	1.28474
1296	b3552	wt_plusrif	wt	plusrif	1.54147
1297	b0821	wt_plusrif	wt	plusrif	1.36468
1298	b4386	wt_plusrif	wt	plusrif	1.41428
1299	b0801	wt_plusrif	wt	plusrif	1.35569
1300	b1297	wt_plusrif	wt	plusrif	1.34239
1301	b0886	wt_plusrif	wt	plusrif	1.63764
1302	b2290	wt_plusrif	wt	plusrif	1.53146
1303	b4578	wt_plusrif	wt	plusrif	1.52001
1304	b2218	wt_plusrif	wt	plusrif	1.55489
1305	b2969	wt_plusrif	wt	plusrif	1.38198
1306	b0476	wt_plusrif	wt	plusrif	1.38165
1307	b3447	wt_plusrif	wt	plusrif	1.28211
1308	b3610	wt_plusrif	wt	plusrif	1.2835
1309	b4658	wt_plusrif	wt	plusrif	0.889273
1310	b4620	wt_plusrif	wt	plusrif	1.25505
1311	b2003	wt_plusrif	wt	plusrif	1.24151
1312	b0487	wt_plusrif	wt	plusrif	0.905732
1313	b1217	wt_plusrif	wt	plusrif	1.1793
1314	b1232	wt_plusrif	wt	plusrif	1.67038
1315	b0418	wt_plusrif	wt	plusrif	1.33738
1316	b0007	wt_plusrif	wt	plusrif	1.39638
1317	b1418	wt_plusrif	wt	plusrif	1.48936
1318	b3197	wt_plusrif	wt	plusrif	1.59748
1319	b4269	wt_plusrif	wt	plusrif	1.16825
1320	b3806	wt_plusrif	wt	plusrif	1.21878
1321	b0051	wt_plusrif	wt	plusrif	1.16273
1322	b4014	wt_plusrif	wt	plusrif	1.59684
1323	b4333	wt_plusrif	wt	plusrif	1.47793
1324	b2315	wt_plusrif	wt	plusrif	1.76128
1325	b3201	wt_plusrif	wt	plusrif	1.62255
1326	b3110	wt_plusrif	wt	plusrif	1.48521
1327	b2747	wt_plusrif	wt	plusrif	1.72322
1328	b3089	wt_plusrif	wt	plusrif	1.53783
1329	b3559	wt_plusrif	wt	plusrif	1.47892
1330	b4149	wt_plusrif	wt	plusrif	1.05997
1331	b1464	wt_plusrif	wt	plusrif	1.6656
1332	b1929	wt_plusrif	wt	plusrif	1.6073
1333	b0459	wt_plusrif	wt	plusrif	1.51108
1334	b3010	wt_plusrif	wt	plusrif	1.25724
1335	b3524	wt_plusrif	wt	plusrif	1.14965
1336	b0125	wt_plusrif	wt	plusrif	1.42529
1337	b3911	wt_plusrif	wt	plusrif	1.51219
1338	b2079	wt_plusrif	wt	plusrif	1.26108
1339	b2839	wt_plusrif	wt	plusrif	1.65636
1340	b0935	wt_plusrif	wt	plusrif	1.41855
1341	b2029	wt_plusrif	wt	plusrif	1.81291
1342	b3733	wt_plusrif	wt	plusrif	1.75344
1343	b3128	wt_plusrif	wt	plusrif	1.47943
1344	b4234	wt_plusrif	wt	plusrif	1.06878
1345	b0002	wt_plusrif	wt	plusrif	1.30915
1346	b1982	wt_plusrif	wt	plusrif	1.81291
1347	b2020	wt_plusrif	wt	plusrif	1.17136
1348	b2366	wt_plusrif	wt	plusrif	1.51429
1349	b3414	wt_plusrif	wt	plusrif	1.13993
1350	b0082	wt_plusrif	wt	plusrif	1.40537
1351	b1520	wt_plusrif	wt	plusrif	1.56842
1352	b3535	wt_plusrif	wt	plusrif	1.02577
1353	b0024	wt_plusrif	wt	plusrif	1.61652
1354	b0404	wt_plusrif	wt	plusrif	1.48263
1355	b3706	wt_plusrif	wt	plusrif	1.4737
1356	b3331	wt_plusrif	wt	plusrif	1.56126
1357	b2344	wt_plusrif	wt	plusrif	1.44805
1358	b1778	wt_plusrif	wt	plusrif	1.17503
1359	b2046	wt_plusrif	wt	plusrif	1.73341
1360	b1333	wt_plusrif	wt	plusrif	1.47896
1361	b2155	wt_plusrif	wt	plusrif	1.65969
1362	b0055	wt_plusrif	wt	plusrif	1.56668
1363	b4414	wt_plusrif	wt	plusrif	1.81291
1364	b2237	wt_plusrif	wt	plusrif	1.30404
1365	b2637	wt_plusrif	wt	plusrif	1.3663
1366	b2135	wt_plusrif	wt	plusrif	0.827443
1367	b0456	wt_plusrif	wt	plusrif	1.07549
1368	b2324	wt_plusrif	wt	plusrif	1.42265
1369	b3083	wt_plusrif	wt	plusrif	1.65609
1370	b1659	wt_plusrif	wt	plusrif	1.13482
1371	b1406	wt_plusrif	wt	plusrif	1.78041
1372	b0782	wt_plusrif	wt	plusrif	1.50569
1373	b1991	wt_plusrif	wt	plusrif	1.59241
1374	b0119	wt_plusrif	wt	plusrif	0.952442
1375	b4297	wt_plusrif	wt	plusrif	1.64145
1376	b3501	wt_plusrif	wt	plusrif	1.38694
1377	b4491	wt_plusrif	wt	plusrif	1.70078
1378	b1059	wt_plusrif	wt	plusrif	1.69089
1379	b2304	wt_plusrif	wt	plusrif	1.27914
1380	b3365	wt_plusrif	wt	plusrif	1.31581
1381	b1871	wt_plusrif	wt	plusrif	1.68613
1382	b1863	wt_plusrif	wt	plusrif	1.67454
1383	b2326	wt_plusrif	wt	plusrif	1.51732
1384	b3988	wt_plusrif	wt	plusrif	1.81291
1385	b3952	wt_plusrif	wt	plusrif	1.33611
1386	b3958	wt_plusrif	wt	plusrif	1.34137
1387	b0134	wt_plusrif	wt	plusrif	1.23507
1388	b1537	wt_plusrif	wt	plusrif	1.46796
1389	b0736	wt_plusrif	wt	plusrif	1.52962
1390	b3825	wt_plusrif	wt	plusrif	1.4591
1391	b1386	wt_plusrif	wt	plusrif	1.60952
1392	b2475	wt_plusrif	wt	plusrif	0.982896
1393	b3791	wt_plusrif	wt	plusrif	1.22185
1394	b2899	wt_plusrif	wt	plusrif	1.29272
1395	b4515	wt_plusrif	wt	plusrif	1.80139
1396	b4502	wt_plusrif	wt	plusrif	0.991298
1397	b1539	wt_plusrif	wt	plusrif	1.40643
1398	b4637	wt_plusrif	wt	plusrif	1.67677
1399	b0889	wt_plusrif	wt	plusrif	1.53605
1400	b3599	wt_plusrif	wt	plusrif	1.1241
1401	b3679	wt_plusrif	wt	plusrif	1.23273
1402	b0376	wt_plusrif	wt	plusrif	1.38288
1403	b0940	wt_plusrif	wt	plusrif	1.33829
1404	b4258	wt_plusrif	wt	plusrif	1.47625
1405	b0270	wt_plusrif	wt	plusrif	1.3759
1406	b1423	wt_plusrif	wt	plusrif	1.31177
1407	b2927	wt_plusrif	wt	plusrif	1.09202
1408	b4127	wt_plusrif	wt	plusrif	1.41248
1409	b0879	wt_plusrif	wt	plusrif	1.63829
1410	b1414	wt_plusrif	wt	plusrif	1.47126
1411	b4125	wt_plusrif	wt	plusrif	1.48986
1412	b0324	wt_plusrif	wt	plusrif	1.41493
1413	b3636	wt_plusrif	wt	plusrif	1.7342
1414	b1533	wt_plusrif	wt	plusrif	1.45424
1415	b2750	wt_plusrif	wt	plusrif	1.74495
1416	b1882	wt_plusrif	wt	plusrif	1.21661
1417	b0392	wt_plusrif	wt	plusrif	1.42637
1418	b4389	wt_plusrif	wt	plusrif	1.51078
1419	b3995	wt_plusrif	wt	plusrif	1.49478
1420	b0806	wt_plusrif	wt	plusrif	1.03769
1421	b1560	wt_plusrif	wt	plusrif	1.27607
1422	b0751	wt_plusrif	wt	plusrif	1.68659
1423	b0941	wt_plusrif	wt	plusrif	1.5161
1424	b1011	wt_plusrif	wt	plusrif	1.16149
1425	b2614	wt_plusrif	wt	plusrif	1.49896
1426	b4136	wt_plusrif	wt	plusrif	1.74978
1427	b3860	wt_plusrif	wt	plusrif	1.81291
1428	b0026	wt_plusrif	wt	plusrif	1.44553
1429	b3963	wt_plusrif	wt	plusrif	1.45941
1430	b1990	wt_plusrif	wt	plusrif	1.15708
1431	b1299	wt_plusrif	wt	plusrif	1.21052
1432	b1849	wt_plusrif	wt	plusrif	1.68457
1433	b2132	wt_plusrif	wt	plusrif	1.38762
1434	b4315	wt_plusrif	wt	plusrif	1.48412
1435	b3843	wt_plusrif	wt	plusrif	1.39077
1436	b1109	wt_plusrif	wt	plusrif	1.31479
1437	b1326	wt_plusrif	wt	plusrif	1.26693
1438	b3745	wt_plusrif	wt	plusrif	1.34576
1439	b2297	wt_plusrif	wt	plusrif	1.59909
1440	b2542	wt_plusrif	wt	plusrif	1.79681
1441	b4568	wt_plusrif	wt	plusrif	1.1473
1442	b3816	wt_plusrif	wt	plusrif	1.31558
1443	b2582	wt_plusrif	wt	plusrif	1.12477
1444	b2008	wt_plusrif	wt	plusrif	1.47256
1445	b4321	wt_plusrif	wt	plusrif	1.44727
1446	b1913	wt_plusrif	wt	plusrif	1.70813
1447	b0003	wt_plusrif	wt	plusrif	1.59998
1448	b2302	wt_plusrif	wt	plusrif	1.09571
1449	b2809	wt_plusrif	wt	plusrif	1.10496
1450	b0148	wt_plusrif	wt	plusrif	1.43284
1451	b2743	wt_plusrif	wt	plusrif	1.67225
1452	b4539	wt_plusrif	wt	plusrif	1.3084
1453	b4500	wt_plusrif	wt	plusrif	1.26694
1454	b0368	wt_plusrif	wt	plusrif	1.38475
1455	b2463	wt_plusrif	wt	plusrif	1.66437
1456	b1203	wt_plusrif	wt	plusrif	1.59802
1457	b0298	wt_plusrif	wt	plusrif	1.33669
1458	b4572	wt_plusrif	wt	plusrif	1.62299
1459	b2318	wt_plusrif	wt	plusrif	1.60598
1460	b3156	wt_plusrif	wt	plusrif	1.31224
1461	b3600	wt_plusrif	wt	plusrif	1.23294
1462	b4043	wt_plusrif	wt	plusrif	1.13509
1463	b0965	wt_plusrif	wt	plusrif	1.28318
1464	b1188	wt_plusrif	wt	plusrif	1.23886
1465	b2697	wt_plusrif	wt	plusrif	1.46932
1466	b2553	wt_plusrif	wt	plusrif	1.46972
1467	b2030	wt_plusrif	wt	plusrif	1.7712
1468	b3887	wt_plusrif	wt	plusrif	1.29216
1469	b1583	wt_plusrif	wt	plusrif	1.46661
1470	b2647	wt_plusrif	wt	plusrif	1.27128
1471	b2937	wt_plusrif	wt	plusrif	1.39061
1472	b1247	wt_plusrif	wt	plusrif	1.69175
1473	b0576	wt_plusrif	wt	plusrif	1.72431
1474	b4153	wt_plusrif	wt	plusrif	1.51313
1475	b4207	wt_plusrif	wt	plusrif	1.27706
1476	b0812	wt_plusrif	wt	plusrif	0.920074
1477	b1738	wt_plusrif	wt	plusrif	1.6153
1478	b0994	wt_plusrif	wt	plusrif	1.35499
1479	b3346	wt_plusrif	wt	plusrif	1.58404
1480	b3441	wt_plusrif	wt	plusrif	1.28903
1481	b2790	wt_plusrif	wt	plusrif	0.99957
1482	b0632	wt_plusrif	wt	plusrif	1.79862
1483	b1081	wt_plusrif	wt	plusrif	1.52802
1484	b3522	wt_plusrif	wt	plusrif	1.46287
1485	b3998	wt_plusrif	wt	plusrif	1.66605
1486	b1806	wt_plusrif	wt	plusrif	1.3724
1487	b0929	wt_plusrif	wt	plusrif	1.69275
1488	b0697	wt_plusrif	wt	plusrif	1.42076
1489	b2106	wt_plusrif	wt	plusrif	1.30885
1490	b3125	wt_plusrif	wt	plusrif	1.06643
1491	b3780	wt_plusrif	wt	plusrif	1.29813
1492	b1651	wt_plusrif	wt	plusrif	1.81291
1493	b1578	wt_plusrif	wt	plusrif	1.20584
1494	b4352	wt_plusrif	wt	plusrif	1.30963
1495	b0957	wt_plusrif	wt	plusrif	0.919554
1496	b0441	wt_plusrif	wt	plusrif	1.32671
1497	b1952	wt_plusrif	wt	plusrif	1.03884
1498	b0741	wt_plusrif	wt	plusrif	1.57625
1499	b2787	wt_plusrif	wt	plusrif	1.55169
1500	b2216	wt_plusrif	wt	plusrif	1.54628
1501	b0179	wt_plusrif	wt	plusrif	1.48492
1502	b2478	wt_plusrif	wt	plusrif	1.3147
1503	b2947	wt_plusrif	wt	plusrif	1.33403
1504	b0131	wt_plusrif	wt	plusrif	1.36513
1505	b1827	wt_plusrif	wt	plusrif	1.26715
1506	b3266	wt_plusrif	wt	plusrif	1.39498
1507	b3616	wt_plusrif	wt	plusrif	1.36955
1508	b0243	wt_plusrif	wt	plusrif	1.44854
1509	b0675	wt_plusrif	wt	plusrif	1.39812
1510	b3209	wt_plusrif	wt	plusrif	1.68688
1511	b0912	wt_plusrif	wt	plusrif	1.43243
1512	b0976	wt_plusrif	wt	plusrif	1.34802
1513	b0528	wt_plusrif	wt	plusrif	1.6111
1514	b1294	wt_plusrif	wt	plusrif	1.53383
1515	b3098	wt_plusrif	wt	plusrif	1.05054
1516	b2662	wt_plusrif	wt	plusrif	1.57161
1517	b3029	wt_plusrif	wt	plusrif	1.06452
1518	b3446	wt_plusrif	wt	plusrif	1.63971
1519	b1678	wt_plusrif	wt	plusrif	0.834024
1520	b3180	wt_plusrif	wt	plusrif	1.39046
1521	b3602	wt_plusrif	wt	plusrif	1.29941
1522	b2664	wt_plusrif	wt	plusrif	1.5997
1523	b0623	wt_plusrif	wt	plusrif	1.51361
1524	b0608	wt_plusrif	wt	plusrif	1.57882
1525	b2418	wt_plusrif	wt	plusrif	1.40419
1526	b0750	wt_plusrif	wt	plusrif	1.40303
1527	b0951	wt_plusrif	wt	plusrif	1.55685
1528	b2417	wt_plusrif	wt	plusrif	1.58534
1529	b1195	wt_plusrif	wt	plusrif	1.12143
1530	b3495	wt_plusrif	wt	plusrif	1.05701
1531	b4390	wt_plusrif	wt	plusrif	1.40062
1532	b0449	wt_plusrif	wt	plusrif	1.38646
1533	b1000	wt_plusrif	wt	plusrif	1.00713
1534	b1507	wt_plusrif	wt	plusrif	1.35018
1535	b4260	wt_plusrif	wt	plusrif	1.251
1536	b3370	wt_plusrif	wt	plusrif	1.43327
1537	b3502	wt_plusrif	wt	plusrif	1.25796
1538	b0288	wt_plusrif	wt	plusrif	1.3526
1539	b0048	wt_plusrif	wt	plusrif	0.907574
1540	b3790	wt_plusrif	wt	plusrif	1.42643
1541	b3597	wt_plusrif	wt	plusrif	1.42713
1542	b2411	wt_plusrif	wt	plusrif	1.39471
1543	b2300	wt_plusrif	wt	plusrif	1.37459
1544	b2595	wt_plusrif	wt	plusrif	1.53627
1545	b1621	wt_plusrif	wt	plusrif	1.30772
1546	b3390	wt_plusrif	wt	plusrif	1.54777
1547	b1181	wt_plusrif	wt	plusrif	1.62569
1548	b1284	wt_plusrif	wt	plusrif	1.78366
1549	b1919	wt_plusrif	wt	plusrif	1.17253
1550	b4554	wt_plusrif	wt	plusrif	1.21356
1551	b0493	wt_plusrif	wt	plusrif	1.64357
1552	b0430	wt_plusrif	wt	plusrif	1.4416
1553	b2943	wt_plusrif	wt	plusrif	1.28449
1554	b1177	wt_plusrif	wt	plusrif	1.54856
1555	b4456	wt_plusrif	wt	plusrif	1.2807
1556	b2909	wt_plusrif	wt	plusrif	1.18827
1557	b0174	wt_plusrif	wt	plusrif	1.56884
1558	b2566	wt_plusrif	wt	plusrif	1.36727
1559	b3980	wt_plusrif	wt	plusrif	1.73206
1560	b2763	wt_plusrif	wt	plusrif	1.73964
1561	b3206	wt_plusrif	wt	plusrif	1.19275
1562	b4349	wt_plusrif	wt	plusrif	1.70871
1563	b0891	wt_plusrif	wt	plusrif	1.57809
1564	ERCC-00126	wt_plusrif	wt	plusrif	1.81291
1565	b2097	wt_plusrif	wt	plusrif	1.81291
1566	b2709	wt_plusrif	wt	plusrif	1.25307
1567	b3308	wt_plusrif	wt	plusrif	1.81291
1568	b3943	wt_plusrif	wt	plusrif	1.42731
1569	b3449	wt_plusrif	wt	plusrif	1.31536
1570	b3105	wt_plusrif	wt	plusrif	1.42005
1571	b4322	wt_plusrif	wt	plusrif	1.41248
1572	b3337	wt_plusrif	wt	plusrif	0.882864
1573	b3987	wt_plusrif	wt	plusrif	1.81291
1574	b0094	wt_plusrif	wt	plusrif	1.67664
1575	b2594	wt_plusrif	wt	plusrif	1.2725
1576	b2125	wt_plusrif	wt	plusrif	1.47968
1577	b3842	wt_plusrif	wt	plusrif	0.988672
1578	b1870	wt_plusrif	wt	plusrif	1.40562
1579	b2741	wt_plusrif	wt	plusrif	1.35201
1580	b2152	wt_plusrif	wt	plusrif	1.71154
1581	b0823	wt_plusrif	wt	plusrif	1.49947
1582	b0880	wt_plusrif	wt	plusrif	1.36455
1583	b4298	wt_plusrif	wt	plusrif	1.28929
1584	b3268	wt_plusrif	wt	plusrif	1.81291
1585	b2659	wt_plusrif	wt	plusrif	1.40368
1586	b4167	wt_plusrif	wt	plusrif	1.04583
1587	b3888	wt_plusrif	wt	plusrif	1.52246
1588	b1718	wt_plusrif	wt	plusrif	1.54729
1589	b1740	wt_plusrif	wt	plusrif	1.41968
1590	b4040	wt_plusrif	wt	plusrif	1.43128
1591	b1531	wt_plusrif	wt	plusrif	1.57526
1592	b1848	wt_plusrif	wt	plusrif	1.06063
1593	b3702	wt_plusrif	wt	plusrif	1.47486
1594	b1875	wt_plusrif	wt	plusrif	1.43729
1595	b3850	wt_plusrif	wt	plusrif	1.43899
1596	b4154	wt_plusrif	wt	plusrif	1.11448
1597	b4171	wt_plusrif	wt	plusrif	1.18527
1598	b2733	wt_plusrif	wt	plusrif	1.52534
1599	b2217	wt_plusrif	wt	plusrif	1.42013
1600	b3405	wt_plusrif	wt	plusrif	1.35793
1601	b0579	wt_plusrif	wt	plusrif	1.43409
1602	b0271	wt_plusrif	wt	plusrif	1.39152
1603	b1978	wt_plusrif	wt	plusrif	1.53505
1604	b4303	wt_plusrif	wt	plusrif	1.46274
1605	b0023	wt_plusrif	wt	plusrif	1.26591
1606	b3743	wt_plusrif	wt	plusrif	1.31091
1607	b0167	wt_plusrif	wt	plusrif	1.53266
1608	b4146	wt_plusrif	wt	plusrif	1.3813
1609	b2188	wt_plusrif	wt	plusrif	1.7055
1610	b0604	wt_plusrif	wt	plusrif	1.40328
1611	b3942	wt_plusrif	wt	plusrif	1.62161
1612	b4022	wt_plusrif	wt	plusrif	1.41873
1613	b1288	wt_plusrif	wt	plusrif	1.32659
1614	b2739	wt_plusrif	wt	plusrif	1.27685
1615	b2989	wt_plusrif	wt	plusrif	1.41071
1616	b4367	wt_plusrif	wt	plusrif	1.14314
1617	b3017	wt_plusrif	wt	plusrif	1.35219
1618	b4327	wt_plusrif	wt	plusrif	1.44206
1619	b3813	wt_plusrif	wt	plusrif	1.30937
1620	b1053	wt_plusrif	wt	plusrif	1.6901
1621	b2611	wt_plusrif	wt	plusrif	1.41797
1622	b3701	wt_plusrif	wt	plusrif	1.53169
1623	b3028	wt_plusrif	wt	plusrif	1.28434
1624	b0465	wt_plusrif	wt	plusrif	1.78423
1625	b1248	wt_plusrif	wt	plusrif	1.41347
1626	b1274	wt_plusrif	wt	plusrif	1.46293
1627	b2026	wt_plusrif	wt	plusrif	1.81291
1628	b2811	wt_plusrif	wt	plusrif	1.39105
1629	b1819	wt_plusrif	wt	plusrif	1.50442
1630	b1279	wt_plusrif	wt	plusrif	1.30994
1631	b4051	wt_plusrif	wt	plusrif	1.01992
1632	b1325	wt_plusrif	wt	plusrif	1.27224
1633	b1277	wt_plusrif	wt	plusrif	1.33709
1634	b0172	wt_plusrif	wt	plusrif	1.12975
1635	ERCC-00130	wt_plusrif	wt	plusrif	1.81291
1636	b3194	wt_plusrif	wt	plusrif	1.60598
1637	b2586	wt_plusrif	wt	plusrif	1.32055
1638	b2813	wt_plusrif	wt	plusrif	1.70807
1639	b0269	wt_plusrif	wt	plusrif	1.50752
1640	b1622	wt_plusrif	wt	plusrif	1.25397
1641	b3464	wt_plusrif	wt	plusrif	1.37161
1642	b3556	wt_plusrif	wt	plusrif	1.04856
1643	b1779	wt_plusrif	wt	plusrif	1.47359
1644	b1900	wt_plusrif	wt	plusrif	1.66019
1645	b1184	wt_plusrif	wt	plusrif	1.45007
1646	b3363	wt_plusrif	wt	plusrif	1.36612
1647	b1649	wt_plusrif	wt	plusrif	1.30852
1648	b4406	wt_plusrif	wt	plusrif	1.23072
1649	b3630	wt_plusrif	wt	plusrif	1.5765
1650	b3614	wt_plusrif	wt	plusrif	1.46477
1651	b3400	wt_plusrif	wt	plusrif	1.40589
1652	b1787	wt_plusrif	wt	plusrif	1.65693
1653	b3474	wt_plusrif	wt	plusrif	1.75797
1654	b1657	wt_plusrif	wt	plusrif	1.38224
1655	b2898	wt_plusrif	wt	plusrif	1.08174
1656	b2187	wt_plusrif	wt	plusrif	1.30606
1657	b2891	wt_plusrif	wt	plusrif	1.63337
1658	b3753	wt_plusrif	wt	plusrif	1.27814
1659	b2995	wt_plusrif	wt	plusrif	1.32265
1660	b0642	wt_plusrif	wt	plusrif	1.32182
1661	b1469	wt_plusrif	wt	plusrif	1.786
1662	b0420	wt_plusrif	wt	plusrif	1.81291
1663	b0694	wt_plusrif	wt	plusrif	1.20354
1664	b1226	wt_plusrif	wt	plusrif	1.43766
1665	b2861	wt_plusrif	wt	plusrif	1.02969
1666	b3164	wt_plusrif	wt	plusrif	1.4603
1667	b1660	wt_plusrif	wt	plusrif	1.72482
1668	b0124	wt_plusrif	wt	plusrif	1.23553
1669	b4736	wt_plusrif	wt	plusrif	1.37924
1670	b3832	wt_plusrif	wt	plusrif	1.41413
1671	b3891	wt_plusrif	wt	plusrif	1.25189
1672	b4059	wt_plusrif	wt	plusrif	0.939243
1673	b2312	wt_plusrif	wt	plusrif	1.62011
1674	b3627	wt_plusrif	wt	plusrif	1.61721
1675	b1461	wt_plusrif	wt	plusrif	1.08564
1676	b4683	wt_plusrif	wt	plusrif	1.30103
1677	b3932	wt_plusrif	wt	plusrif	1.15774
1678	b3221	wt_plusrif	wt	plusrif	1.3532
1679	b3916	wt_plusrif	wt	plusrif	1.30703
1680	b1842	wt_plusrif	wt	plusrif	1.3792
1681	b4375	wt_plusrif	wt	plusrif	1.6516
1682	b0800	wt_plusrif	wt	plusrif	1.0854
1683	b2518	wt_plusrif	wt	plusrif	1.23648
1684	b0191	wt_plusrif	wt	plusrif	1.52952
1685	b0610	wt_plusrif	wt	plusrif	1.32115
1686	b0949	wt_plusrif	wt	plusrif	1.43695
1687	b3784	wt_plusrif	wt	plusrif	1.7778
1688	b4350	wt_plusrif	wt	plusrif	1.50567
1689	b2105	wt_plusrif	wt	plusrif	1.40585
1690	b4472	wt_plusrif	wt	plusrif	1.71183
1691	b4254	wt_plusrif	wt	plusrif	1.07172
1692	b0027	wt_plusrif	wt	plusrif	1.65682
1693	b3169	wt_plusrif	wt	plusrif	1.32014
1694	b3471	wt_plusrif	wt	plusrif	1.64253
1695	b2660	wt_plusrif	wt	plusrif	1.5894
1696	b1335	wt_plusrif	wt	plusrif	1.37014
1697	b2355	wt_plusrif	wt	plusrif	1.16475
1698	b3034	wt_plusrif	wt	plusrif	1.41743
1699	b2446	wt_plusrif	wt	plusrif	1.17499
1700	b1522	wt_plusrif	wt	plusrif	1.2253
1701	b3981	wt_plusrif	wt	plusrif	1.25014
1702	b2065	wt_plusrif	wt	plusrif	1.34445
1703	b3185	wt_plusrif	wt	plusrif	1.46587
1704	b2908	wt_plusrif	wt	plusrif	1.23848
1705	b1283	wt_plusrif	wt	plusrif	1.1292
1706	b4211	wt_plusrif	wt	plusrif	1.18416
1707	b0791	wt_plusrif	wt	plusrif	1.29761
1708	b0890	wt_plusrif	wt	plusrif	1.68162
1709	b2379	wt_plusrif	wt	plusrif	1.47019
1710	b4310	wt_plusrif	wt	plusrif	1.42949
1711	b3173	wt_plusrif	wt	plusrif	1.2285
1712	b3671	wt_plusrif	wt	plusrif	1.31909
1713	b4042	wt_plusrif	wt	plusrif	1.15341
1714	b2047	wt_plusrif	wt	plusrif	1.70908
1715	b2561	wt_plusrif	wt	plusrif	1.4313
1716	b3099	wt_plusrif	wt	plusrif	1.15497
1717	b3045	wt_plusrif	wt	plusrif	1.23753
1718	b3243	wt_plusrif	wt	plusrif	1.3516
1719	b3351	wt_plusrif	wt	plusrif	1.44639
1720	b2389	wt_plusrif	wt	plusrif	1.55782
1721	b3738	wt_plusrif	wt	plusrif	1.50999
1722	b0146	wt_plusrif	wt	plusrif	0.917399
1723	b0156	wt_plusrif	wt	plusrif	1.37553
1724	b3538	wt_plusrif	wt	plusrif	1.81291
1725	b0740	wt_plusrif	wt	plusrif	1.39383
1726	b3724	wt_plusrif	wt	plusrif	1.60878
1727	b0401	wt_plusrif	wt	plusrif	1.69139
1728	b1251	wt_plusrif	wt	plusrif	0.959188
1729	b1896	wt_plusrif	wt	plusrif	1.11377
1730	b0050	wt_plusrif	wt	plusrif	1.26245
1731	b4108	wt_plusrif	wt	plusrif	1.30926
1732	b4019	wt_plusrif	wt	plusrif	1.61134
1733	b0599	wt_plusrif	wt	plusrif	1.18475
1734	b0687	wt_plusrif	wt	plusrif	1.3436
1735	b0313	wt_plusrif	wt	plusrif	1.2529
1736	b1664	wt_plusrif	wt	plusrif	1.1636
1737	b1442	wt_plusrif	wt	plusrif	1.70255
1738	b0149	wt_plusrif	wt	plusrif	1.50614
1739	b0955	wt_plusrif	wt	plusrif	0.980144
1740	b2040	wt_plusrif	wt	plusrif	1.535
1741	b0914	wt_plusrif	wt	plusrif	1.66876
1742	b3033	wt_plusrif	wt	plusrif	1.43594
1743	b0525	wt_plusrif	wt	plusrif	1.23199
1744	b1456	wt_plusrif	wt	plusrif	1.37333
1745	b3725	wt_plusrif	wt	plusrif	1.65334
1746	b4137	wt_plusrif	wt	plusrif	1.52902
1747	b0194	wt_plusrif	wt	plusrif	1.54767
1748	b0979	wt_plusrif	wt	plusrif	1.70011
1749	b2641	wt_plusrif	wt	plusrif	1.35263
1750	b3213	wt_plusrif	wt	plusrif	1.81066
1751	b3604	wt_plusrif	wt	plusrif	1.5793
1752	b1967	wt_plusrif	wt	plusrif	1.6809
1753	b4030	wt_plusrif	wt	plusrif	1.1369
1754	b3698	wt_plusrif	wt	plusrif	1.05378
1755	b0157	wt_plusrif	wt	plusrif	1.44212
1756	b4526	wt_plusrif	wt	plusrif	0.69897
1757	b0448	wt_plusrif	wt	plusrif	1.65818
1758	b1210	wt_plusrif	wt	plusrif	1.36659
1759	b1490	wt_plusrif	wt	plusrif	1.13111
1760	b2017	wt_plusrif	wt	plusrif	1.26708
1761	b3350	wt_plusrif	wt	plusrif	1.68503
1762	b3309	wt_plusrif	wt	plusrif	1.81212
1763	b4155	wt_plusrif	wt	plusrif	1.2293
1764	b3155	wt_plusrif	wt	plusrif	1.32693
1765	b0221	wt_plusrif	wt	plusrif	1.09262
1766	b1710	wt_plusrif	wt	plusrif	1.32577
1767	b4661	wt_plusrif	wt	plusrif	1.23089
1768	b2286	wt_plusrif	wt	plusrif	1.67318
1769	b3100	wt_plusrif	wt	plusrif	1.05789
1770	b3774	wt_plusrif	wt	plusrif	1.25021
1771	b4037	wt_plusrif	wt	plusrif	1.59995
1772	b4209	wt_plusrif	wt	plusrif	1.45607
1773	b0786	wt_plusrif	wt	plusrif	1.12548
1774	b4023	wt_plusrif	wt	plusrif	1.59561
1775	b1727	wt_plusrif	wt	plusrif	1.58117
1776	b1662	wt_plusrif	wt	plusrif	1.16574
1777	b3923	wt_plusrif	wt	plusrif	1.43499
1778	b1114	wt_plusrif	wt	plusrif	1.70044
1779	b2830	wt_plusrif	wt	plusrif	1.34107
1780	b3939	wt_plusrif	wt	plusrif	1.31458
1781	b2530	wt_plusrif	wt	plusrif	1.43906
1782	b0410	wt_plusrif	wt	plusrif	1.23924
1783	b1872	wt_plusrif	wt	plusrif	1.19121
1784	b3404	wt_plusrif	wt	plusrif	1.61964
1785	b3516	wt_plusrif	wt	plusrif	1.45486
1786	b1214	wt_plusrif	wt	plusrif	1.49017
1787	b4474	wt_plusrif	wt	plusrif	1.55526
1788	b0568	wt_plusrif	wt	plusrif	1.54715
1789	b0885	wt_plusrif	wt	plusrif	1.26685
1790	b4547	wt_plusrif	wt	plusrif	0.912512
1791	b4478	wt_plusrif	wt	plusrif	1.50174
1792	b3778	wt_plusrif	wt	plusrif	1.68581
1793	b1591	wt_plusrif	wt	plusrif	1.51767
1794	b4575	wt_plusrif	wt	plusrif	0.936492
1795	b0356	wt_plusrif	wt	plusrif	1.44783
1796	b1233	wt_plusrif	wt	plusrif	1.79168
1797	b0709	wt_plusrif	wt	plusrif	1.5358
1798	b2665	wt_plusrif	wt	plusrif	1.05861
1799	b2041	wt_plusrif	wt	plusrif	1.59273
1800	b4359	wt_plusrif	wt	plusrif	1.71382
1801	b4221	wt_plusrif	wt	plusrif	1.47354
1802	b0019	wt_plusrif	wt	plusrif	1.47206
1803	b1988	wt_plusrif	wt	plusrif	1.81291
1804	b2615	wt_plusrif	wt	plusrif	1.28475
1805	b4590	wt_plusrif	wt	plusrif	1.30103
1806	b2630	wt_plusrif	wt	plusrif	1.29472
1807	b1108	wt_plusrif	wt	plusrif	1.14936
1808	b4407	wt_plusrif	wt	plusrif	1.81291
1809	b3473	wt_plusrif	wt	plusrif	1.58273
1810	b0808	wt_plusrif	wt	plusrif	1.50854
1811	b0291	wt_plusrif	wt	plusrif	1.27606
1812	b3041	wt_plusrif	wt	plusrif	1.33392
1813	b2027	wt_plusrif	wt	plusrif	1.47072
1814	b0207	wt_plusrif	wt	plusrif	1.16735
1815	b0083	wt_plusrif	wt	plusrif	1.57929
1816	b1704	wt_plusrif	wt	plusrif	1.62214
1817	b4052	wt_plusrif	wt	plusrif	1.51746
1818	b3166	wt_plusrif	wt	plusrif	1.68397
1819	b0601	wt_plusrif	wt	plusrif	1.40754
1820	b1642	wt_plusrif	wt	plusrif	1.30314
1821	b2565	wt_plusrif	wt	plusrif	1.63052
1822	b2740	wt_plusrif	wt	plusrif	1.67587
1823	b2802	wt_plusrif	wt	plusrif	1.34464
1824	b3438	wt_plusrif	wt	plusrif	1.17127
1825	b2133	wt_plusrif	wt	plusrif	1.61657
1826	b0633	wt_plusrif	wt	plusrif	1.47657
1827	b1972	wt_plusrif	wt	plusrif	1.42561
1828	b3494	wt_plusrif	wt	plusrif	0.7595
1829	b0584	wt_plusrif	wt	plusrif	1.63558
1830	b3838	wt_plusrif	wt	plusrif	1.39679
1831	b1766	wt_plusrif	wt	plusrif	1.64985
1832	b0761	wt_plusrif	wt	plusrif	1.54599
1833	b1246	wt_plusrif	wt	plusrif	1.6816
1834	b1374	wt_plusrif	wt	plusrif	1.3341
1835	b2019	wt_plusrif	wt	plusrif	1.08032
1836	b0506	wt_plusrif	wt	plusrif	1.48521
1837	b0346	wt_plusrif	wt	plusrif	0.95525
1838	b0916	wt_plusrif	wt	plusrif	1.50257
1839	b2618	wt_plusrif	wt	plusrif	1.50098
1840	b1241	wt_plusrif	wt	plusrif	1.31592
1841	b2780	wt_plusrif	wt	plusrif	1.7315
1842	b4372	wt_plusrif	wt	plusrif	1.50566
1843	b1110	wt_plusrif	wt	plusrif	1.5248
1844	b3176	wt_plusrif	wt	plusrif	1.36552
1845	b3460	wt_plusrif	wt	plusrif	1.37892
1846	b2805	wt_plusrif	wt	plusrif	1.57985
1847	b4263	wt_plusrif	wt	plusrif	1.17106
1848	b2696	wt_plusrif	wt	plusrif	0.93897
1849	b0412	wt_plusrif	wt	plusrif	1.15045
1850	b2539	wt_plusrif	wt	plusrif	1.50373
1851	b0876	wt_plusrif	wt	plusrif	1.57439
1852	b2941	wt_plusrif	wt	plusrif	1.06596
1853	b2402	wt_plusrif	wt	plusrif	1.34539
1854	b3931	wt_plusrif	wt	plusrif	1.39041
1855	b0014	wt_plusrif	wt	plusrif	1.40464
1856	b2021	wt_plusrif	wt	plusrif	1.26414
1857	b0031	wt_plusrif	wt	plusrif	1.38335
1858	b1693	wt_plusrif	wt	plusrif	1.37941
1859	b0071	wt_plusrif	wt	plusrif	1.55172
1860	b0684	wt_plusrif	wt	plusrif	1.31336
1861	b3253	wt_plusrif	wt	plusrif	1.2672
1862	b4223	wt_plusrif	wt	plusrif	1.47483
1863	b3844	wt_plusrif	wt	plusrif	1.5334
1864	b2200	wt_plusrif	wt	plusrif	1.63896
1865	b2392	wt_plusrif	wt	plusrif	1.14576
1866	b2516	wt_plusrif	wt	plusrif	1.25813
1867	b1824	wt_plusrif	wt	plusrif	1.33024
1868	b0467	wt_plusrif	wt	plusrif	1.35048
1869	b4705	wt_plusrif	wt	plusrif	0.824924
1870	b1211	wt_plusrif	wt	plusrif	1.70436
1871	b0447	wt_plusrif	wt	plusrif	1.43439
1872	b0993	wt_plusrif	wt	plusrif	1.69085
1873	b0421	wt_plusrif	wt	plusrif	1.79523
1874	b2340	wt_plusrif	wt	plusrif	1.31736
1875	b1271	wt_plusrif	wt	plusrif	1.50123
1876	b0233	wt_plusrif	wt	plusrif	1.30494
1877	b1088	wt_plusrif	wt	plusrif	1.51047
1878	b2504	wt_plusrif	wt	plusrif	0.86035
1879	b2234	wt_plusrif	wt	plusrif	1.43117
1880	b3293	wt_plusrif	wt	plusrif	1.18325
1881	b1593	wt_plusrif	wt	plusrif	1.26423
1882	b2944	wt_plusrif	wt	plusrif	1.36648
1883	b4707	wt_plusrif	wt	plusrif	1.55803
1884	b4232	wt_plusrif	wt	plusrif	1.2736
1885	b1015	wt_plusrif	wt	plusrif	1.77555
1886	b0399	wt_plusrif	wt	plusrif	1.43706
1887	b0871	wt_plusrif	wt	plusrif	0.940211
1888	b1852	wt_plusrif	wt	plusrif	1.43314
1889	b2574	wt_plusrif	wt	plusrif	1.48879
1890	b0299	wt_plusrif	wt	plusrif	1.43076
1891	b1174	wt_plusrif	wt	plusrif	1.61471
1892	b4553	wt_plusrif	wt	plusrif	1.03897
1893	b3188	wt_plusrif	wt	plusrif	1.4996
1894	b2007	wt_plusrif	wt	plusrif	1.32542
1895	b0267	wt_plusrif	wt	plusrif	1.3262
1896	b0237	wt_plusrif	wt	plusrif	1.55191
1897	b2232	wt_plusrif	wt	plusrif	1.63131
1898	b2201	wt_plusrif	wt	plusrif	1.2882
1899	b2716	wt_plusrif	wt	plusrif	1.34474
1900	b1199	wt_plusrif	wt	plusrif	1.51811
1901	b4213	wt_plusrif	wt	plusrif	1.49515
1902	b3807	wt_plusrif	wt	plusrif	1.24965
1903	b2838	wt_plusrif	wt	plusrif	1.29682
1904	b2231	wt_plusrif	wt	plusrif	1.81291
1905	b0393	wt_plusrif	wt	plusrif	1.26462
1906	b3231	wt_plusrif	wt	plusrif	1.70915
1907	b2444	wt_plusrif	wt	plusrif	1.57339
1908	b3693	wt_plusrif	wt	plusrif	1.43465
1909	b3661	wt_plusrif	wt	plusrif	1.40169
1910	b3804	wt_plusrif	wt	plusrif	1.34537
1911	b0160	wt_plusrif	wt	plusrif	1.41422
1912	b4397	wt_plusrif	wt	plusrif	1.39663
1913	b1128	wt_plusrif	wt	plusrif	1.14184
1914	b3052	wt_plusrif	wt	plusrif	1.50332
1915	b4084	wt_plusrif	wt	plusrif	1.55682
1916	b1962	wt_plusrif	wt	plusrif	1.26712
1917	b1606	wt_plusrif	wt	plusrif	1.19441
1918	b0775	wt_plusrif	wt	plusrif	1.55602
1919	b1095	wt_plusrif	wt	plusrif	1.78612
1920	b3172	wt_plusrif	wt	plusrif	1.1356
1921	b3505	wt_plusrif	wt	plusrif	1.72836
1922	b2776	wt_plusrif	wt	plusrif	1.30103
1923	b3225	wt_plusrif	wt	plusrif	1.5019
1924	b2715	wt_plusrif	wt	plusrif	1.16694
1925	b2316	wt_plusrif	wt	plusrif	1.49061
1926	b4199	wt_plusrif	wt	plusrif	0.964048
1927	ERCC-00145	wt_plusrif	wt	plusrif	1.81291
1928	b3044	wt_plusrif	wt	plusrif	1.13189
1929	b0397	wt_plusrif	wt	plusrif	1.74879
1930	b4490	wt_plusrif	wt	plusrif	1.5403
1931	b1136	wt_plusrif	wt	plusrif	1.45461
1932	b0903	wt_plusrif	wt	plusrif	1.43326
1933	b1532	wt_plusrif	wt	plusrif	1.55309
1934	b2735	wt_plusrif	wt	plusrif	1.19837
1935	b3064	wt_plusrif	wt	plusrif	1.22681
1936	b3149	wt_plusrif	wt	plusrif	1.5021
1937	b0226	wt_plusrif	wt	plusrif	1.01587
1938	b1426	wt_plusrif	wt	plusrif	1.58122
1939	b2471	wt_plusrif	wt	plusrif	1.16511
1940	b0451	wt_plusrif	wt	plusrif	1.81291
1941	b1992	wt_plusrif	wt	plusrif	1.42386
1942	b2687	wt_plusrif	wt	plusrif	1.24431
1943	b2258	wt_plusrif	wt	plusrif	1.51432
1944	b0711	wt_plusrif	wt	plusrif	1.31056
1945	b3830	wt_plusrif	wt	plusrif	0.972016
1946	b0360	wt_plusrif	wt	plusrif	0.968008
1947	b3291	wt_plusrif	wt	plusrif	1.5064
1948	b1653	wt_plusrif	wt	plusrif	1.76767
1949	b1130	wt_plusrif	wt	plusrif	1.32356
1950	b2948	wt_plusrif	wt	plusrif	1.47319
1951	b2180	wt_plusrif	wt	plusrif	1.34927
1952	b1060	wt_plusrif	wt	plusrif	1.05253
1953	b3237	wt_plusrif	wt	plusrif	1.21441
1954	b2745	wt_plusrif	wt	plusrif	1.67582
1955	b3265	wt_plusrif	wt	plusrif	1.64707
1956	b1118	wt_plusrif	wt	plusrif	1.65429
1957	b0919	wt_plusrif	wt	plusrif	1.35479
1958	b3204	wt_plusrif	wt	plusrif	1.81291
1959	b4039	wt_plusrif	wt	plusrif	1.18785
1960	b4122	wt_plusrif	wt	plusrif	1.26654
1961	b4224	wt_plusrif	wt	plusrif	0.884833
1962	b0121	wt_plusrif	wt	plusrif	1.44876
1963	b1635	wt_plusrif	wt	plusrif	1.13806
1964	b3554	wt_plusrif	wt	plusrif	1.06464
1965	b0074	wt_plusrif	wt	plusrif	1.42898
1966	b1300	wt_plusrif	wt	plusrif	1.65147
1967	b1341	wt_plusrif	wt	plusrif	1.35921
1968	b4065	wt_plusrif	wt	plusrif	1.36756
1969	b2369	wt_plusrif	wt	plusrif	1.16495
1970	b3828	wt_plusrif	wt	plusrif	1.22778
1971	b0377	wt_plusrif	wt	plusrif	1.63895
1972	b3956	wt_plusrif	wt	plusrif	1.40248
1973	b1087	wt_plusrif	wt	plusrif	1.23176
1974	b3168	wt_plusrif	wt	plusrif	1.55568
1975	b0611	wt_plusrif	wt	plusrif	1.13301
1976	b0097	wt_plusrif	wt	plusrif	1.21216
1977	b2107	wt_plusrif	wt	plusrif	1.6695
1978	b2587	wt_plusrif	wt	plusrif	1.34693
1979	b4449	wt_plusrif	wt	plusrif	1.49595
1980	b3284	wt_plusrif	wt	plusrif	1.00173
1981	b0767	wt_plusrif	wt	plusrif	1.41966
1982	b3385	wt_plusrif	wt	plusrif	1.67072
1983	b3429	wt_plusrif	wt	plusrif	1.73453
1984	b1003	wt_plusrif	wt	plusrif	1.16781
1985	b0963	wt_plusrif	wt	plusrif	1.11208
1986	b3288	wt_plusrif	wt	plusrif	1.41976
1987	b2474	wt_plusrif	wt	plusrif	1.32201
1988	b3151	wt_plusrif	wt	plusrif	1.79182
1989	b0882	wt_plusrif	wt	plusrif	1.23571
1990	b1412	wt_plusrif	wt	plusrif	0.941964
1991	b1107	wt_plusrif	wt	plusrif	1.43234
1992	b3655	wt_plusrif	wt	plusrif	1.10571
1993	b1332	wt_plusrif	wt	plusrif	1.12969
1994	b1648	wt_plusrif	wt	plusrif	0.939362
1995	b4355	wt_plusrif	wt	plusrif	1.34067
1996	b3148	wt_plusrif	wt	plusrif	1.54152
1997	b3941	wt_plusrif	wt	plusrif	1.29399
1998	b3336	wt_plusrif	wt	plusrif	1.04227
[truncated: 3,022 more rows]

## Sheet: S4A
Halflife of transcripts in different strains
	bnum	gene_name	halflife_minutes_wt	halflife_minutes_dppk	base_abundance_wt	base_abundance_dppk	halflife_minutes_filt_wt	halflife_minutes_filt_dppk
1	b0814	ompX	9.59853	10.5628	0.00184836	0.00579383	9.59853	10.5628
2	b3591	selA	31.2343	26.0175	5.93110554633132e-05	0.000362697	31.2343	26.0175
3	b4292	fecR	28.8802	43.7754	7.29056433854961e-05	0.000833885	28.8802	43.7754
4	b2571	rseB	47.4732	35.3229	9.77970025428835e-05	0.000506344	47.4732	35.3229
5	b3067	rpoD	84.6873	28.7095	0.000296135	0.00459978	65	28.7095
6	b0337	codA	28.3464	NA	3.16979430941838e-05	NA	28.3464	NA
7	b0674	asnB	13.1794	7.33399	0.00975009	0.0336571	13.1794	7.33399
8	b3279	yrdA	22.0331	26.2161	5.63057876607186e-05	0.000247622	22.0331	26.2161
9	b4685	yrbN	15.1026	9.70486	3.02779682108926e-06	3.15202554752701e-05	15.1026	9.70486
10	b2979	glcD	17.9178	NA	6.17568518938141e-05	NA	17.9178	NA
11	b0757	galK	18.8472	19.9249	4.19822741336668e-05	0.000228597	18.8472	19.9249
12	b4361	dnaC	38.1333	10.4824	3.74799049897587e-05	0.000289633	38.1333	10.4824
13	b0478	ybaL	25.7776	17.4972	5.63691774185167e-05	0.000584275	25.7776	17.4972
14	b3607	cysE	31.4537	30.2995	0.000131336	0.000757506	31.4537	30.2995
15	b3468	yhhN	27.6174	NA	3.15453755221224e-05	NA	27.6174	NA
16	b1179	ycgL	22.0766	15.6533	4.5304366785397e-05	8.87179439130037e-05	22.0766	15.6533
17	b2488	hyfH	36.461	NA	3.52735367345018e-06	NA	36.461	NA
18	b1611	fumC	17.0172	17.8987	0.000150621	0.000373999	17.0172	17.8987
19	b2450	yffS	26.0932	34.5823	1.27546283360481e-05	4.28463390843688e-05	26.0932	34.5823
20	b2930	yggF	24.6492	NA	6.92779012432839e-06	NA	24.6492	NA
21	b2933	cmtA	12.6368	NA	3.64857811625607e-06	NA	12.6368	NA
22	b4029	yjbH	35.1973	NA	1.1325565649671e-05	NA	35.1973	NA
23	b4272	insC6	11.1131	15.7945	1.3525458767025e-05	0.000112997	11.1131	15.7945
24	b2926	pgk	16.319	23.0883	0.000485255	0.00254463	16.319	23.0883
25	b1525	sad	18.1709	27.8746	3.69502629337646e-05	0.000145072	18.1709	27.8746
26	b4000	hupA	21.9588	18.2892	0.000127129	0.000436285	21.9588	18.2892
27	b0704	ybfC	33.1792	NA	3.11480508948437e-06	NA	33.1792	NA
28	b0627	tatE	29.3951	13.7251	4.82056279965898e-05	0.000114806	29.3951	13.7251
29	b0357	frmR	16.3061	15.4104	1.59357500283923e-05	0.000220708	16.3061	15.4104
30	b1009	rutD	51.3033	NA	0.00113214	NA	51.3033	NA
31	b4324	uxuR	10.7236	38.7196	0.000122659	0.000844171	10.7236	38.7196
32	b4371	rsmC	17.0868	25.3037	4.26104583335941e-05	0.000162636	17.0868	25.3037
33	b2627	abpB	40.983	24.9527	2.19172557588291e-05	0.000178304	40.983	24.9527
34	b3135	agaA	33.0954	NA	7.89851209133958e-06	NA	33.0954	NA
35	b2795	ppnN	50.1649	13.0425	3.78640296231119e-05	0.000471426	50.1649	13.0425
36	b0165	unknown	30.8887	19.9209	3.70901811905226e-06	1.86710145730328e-05	30.8887	19.9209
37	b3407	yhgF	69.036	35.6331	3.47263055001768e-05	0.000317597	65	35.6331
38	b3569	xylR	36.3931	NA	1.30616572007743e-05	NA	36.3931	NA
39	b0413	nrdR	18.9503	19.6606	5.29254125553849e-05	0.000366023	18.9503	19.6606
40	b4611	sibE	31.3731	NA	6.11708784762791e-06	NA	31.3731	NA
41	b0154	hemL	19.5943	27.0465	0.000205238	0.00163799	19.5943	27.0465
42	b0628	lipA	14.4926	18.1173	0.000163674	0.000849886	14.4926	18.1173
43	b3957	argE	24.6571	25.4874	0.000210846	0.000550474	24.6571	25.4874
44	b4399	creC	42.0448	31.1551	2.08966108921228e-05	0.000107336	42.0448	31.1551
45	b1046	clsC	16.3666	15.674	5.75929754499283e-05	0.000258852	16.3666	15.674
46	b1445	ortT	21.9427	22.8045	1.85790242639809e-06	1.17017334012914e-05	21.9427	22.8045
47	b0197	metQ	30.7705	18.4093	0.000211823	0.00144186	30.7705	18.4093
48	b0661	miaB	31.1633	33.0127	7.20078640352322e-05	0.000712908	31.1633	33.0127
49	b0877	ybjX	36.3608	23.2938	5.53808491650317e-05	0.000247239	36.3608	23.2938
50	b0497	rhsD	37.8626	NA	5.03084421633552e-05	NA	37.8626	NA
51	b2860	insD4	20.3142	25.2088	2.02621394424376e-05	0.00025188	20.3142	25.2088
52	b1918	tcyL	23.0608	15.6414	7.07637136409998e-05	0.000293966	23.0608	15.6414
53	b3632	waaQ	31.3865	43.377	3.8913311434753e-05	0.000275838	31.3865	43.377
54	b2674	nrdI	11.6943	23.2251	8.49978677367021e-05	0.000919347	11.6943	23.2251
55	b0863	artI	69.3016	26.5605	3.79920995137965e-05	0.000396359	65	26.5605
56	b0870	ltaE	22.9771	20.417	9.32735056752418e-05	0.000560501	22.9771	20.417
57	b3042	ubiK	22.3788	12.0925	5.17406536690609e-05	0.000122375	22.3788	12.0925
58	b0783	moaC	43.4348	23.176	0.000102549	0.000729923	43.4348	23.176
59	b2131	osmF	12.6258	13.1165	0.000190795	0.000527106	12.6258	13.1165
60	b2403	valY	37.6861	NA	6.22904595895971e-06	NA	37.6861	NA
61	b3233	yhcB	27.6179	15.5675	0.000238943	0.000426872	27.6179	15.5675
62	b4323	uxuB	43.8009	NA	0.000168542	NA	43.8009	NA
63	b0176	rseP	35.1686	21.0126	9.12372247117869e-05	0.000450492	35.1686	21.0126
64	b0819	ldtB	24.1883	23.2223	0.000110403	0.000616617	24.1883	23.2223
65	b4113	basR	13.4009	15.2056	5.0524556068557e-05	0.000230138	13.4009	15.2056
66	b1344	ttcA	29.0612	15.3732	4.72495659666982e-05	0.000194808	29.0612	15.3732
67	b0354	yaiL	20.4058	24.1779	2.77859811517153e-05	7.4236539163502e-05	20.4058	24.1779
68	b3304	rplR	90.7065	34.9136	0.000226153	0.00174974	65	34.9136
69	b4378	yjjV	43.5847	NA	1.2196378594086e-05	NA	43.5847	NA
70	b3431	glgX	53.0968	27.4776	0.000632556	0.00117761	53.0968	27.4776
71	b2118	yehI	37.8695	NA	1.2769519598386e-05	NA	37.8695	NA
72	b2993	hybD	25.3099	25.0767	1.85259057824959e-05	0.000181472	25.3099	25.0767
73	b1793	yoaF	19.3264	37.3918	1.23191825520858e-05	4.03833283121952e-05	19.3264	37.3918
74	b3496	dtpB	28.4361	12.7607	0.000109314	0.000164405	28.4361	12.7607
75	b3827	bioP	22.2507	17.3246	1.60292286269102e-05	0.000656277	22.2507	17.3246
76	b0461	tomB	10.5346	9.32564	0.000208701	0.000979459	10.5346	9.32564
77	b1931	yedK	17.2848	9.44478	9.94969024434974e-06	8.29686314868104e-05	17.2848	9.44478
78	b0779	uvrB	30.8037	20.7261	0.000321905	0.00661012	30.8037	20.7261
79	b2817	amiC	25.9031	40.2224	3.19799005265056e-05	0.000385335	25.9031	40.2224
80	b3978	glyT	34.2746	NA	3.00232191636725e-06	NA	34.2746	NA
81	b0556	rzpD	42.7723	NA	3.55608918378824e-06	NA	42.7723	NA
82	b1542	ydfI	55.8604	NA	7.1805154844124e-06	NA	55.8604	NA
83	b2156	lysP	45.1549	26.5695	4.56954672632809e-05	0.000470886	45.1549	26.5695
84	b0734	cydB	33.7634	30.5293	0.000197741	0.00111688	33.7634	30.5293
85	b3621	waaC	71.6065	NA	1.49969279318408e-05	NA	65	NA
86	b0644	ybeQ	12.5646	NA	1.81436780459816e-05	NA	12.5646	NA
87	b0190	yaeQ	29.3254	16.1999	1.46745274020319e-05	0.000134578	29.3254	16.1999
88	b3985	rplJ	84.6399	38.9683	0.00026875	0.00435991	65	38.9683
89	b3528	dctA	20.4925	26.6691	9.77442621189718e-06	9.04387578058673e-05	20.4925	26.6691
90	b0259	insH1	51.836	30.9648	8.60797192018081e-05	0.00040159	51.836	30.9648
91	b3500	gor	32.8576	40.7922	0.00012545	0.000502392	32.8576	40.7922
92	b0231	dinB	12.7586	19.5718	7.10528167217882e-05	0.0017722	12.7586	19.5718
93	b2508	guaB	17.3342	28.8074	0.000648962	0.000544125	17.3342	28.8074
94	b2746	ispF	45.1324	NA	1.21190153924741e-05	NA	45.1324	NA
95	b3030	parE	62.7946	28.5038	5.92011443605711e-05	0.000691021	62.7946	28.5038
96	b1047	opgC	51.5361	NA	7.45249775846479e-06	NA	51.5361	NA
97	b0906	ycaP	9.63742	NA	4.36520584395913e-06	NA	9.63742	NA
98	b0232	yafN	20.8073	18.716	1.15632163007578e-05	0.000343959	20.8073	18.716
99	b1588	ynfF	43.5652	28.0609	1.62655272845412e-05	7.38523953218503e-05	43.5652	28.0609
100	b1129	phoQ	31.1936	22.3969	5.2863045218479e-05	0.00050729	31.1936	22.3969
101	b0372	insF2	30.3715	23.4962	1.42597602162372e-05	0.000106577	30.3715	23.4962
102	b2925	fbaA	33.3379	25.8203	0.000450773	0.00128287	33.3379	25.8203
103	b3531	bcsZ	30.8471	NA	4.38947238073606e-06	NA	30.8471	NA
104	b2266	elaB	15.6946	32.3903	0.000240047	0.00110606	15.6946	32.3903
105	b2235	nrdB	26.8803	31.787	4.09732825692333e-05	0.000226968	26.8803	31.787
106	b1085	yceQ	12.7747	6.71671	5.28467037432738e-05	0.000366151	12.7747	6.71671
107	b3783	rho	65.3922	28.8024	7.78196842218333e-05	0.00164821	65	28.8024
108	b4259	holC	22.4427	19.177	1.06183887913732e-05	9.24061905844532e-05	22.4427	19.177
109	b1034	ycdX	40.529	16.297	7.99979536352289e-05	0.000344443	40.529	16.297
110	b0432	cyoA	21.7212	26.5724	9.04187672249436e-05	0.000389518	21.7212	26.5724
111	b4238	nrdD	9.76769	19.0005	6.08489723051034e-05	0.00107187	9.76769	19.0005
112	b0688	pgm	31.4522	34.9295	0.000209206	0.00216655	31.4522	34.9295
113	b1372	stfR	27.2924	NA	1.64180397985681e-05	NA	27.2924	NA
114	b0307	ykgF	37.0117	28.2382	2.12843561127105e-05	0.000158277	37.0117	28.2382
115	b2958	yggN	23.525	21.8522	4.59578210638727e-05	0.000200489	23.525	21.8522
116	b1480	sra	52.6689	NA	5.92223478483159e-05	NA	52.6689	NA
117	b2095	gatZ	31.2812	18.1977	7.94068531471313e-05	0.000282612	31.2812	18.1977
118	b1519	tam	10.5043	9.68499	9.73424118545412e-05	0.000192482	10.5043	9.68499
119	b1579	intQ	16.0421	NA	5.52325519325371e-06	NA	16.0421	NA
120	b3377	yhfT	23.1959	NA	5.53611022218323e-06	NA	23.1959	NA
121	b1544	ydfK	31.4152	NA	5.66900905140304e-07	NA	31.4152	NA
122	b1249	clsA	32.9258	27.0295	0.000158525	0.000697708	32.9258	27.0295
123	b3417	malP	24.4401	10.2921	0.000160255	0.000986353	24.4401	10.2921
124	b3640	dut	40.5995	30.6734	6.14986425394493e-05	0.000287462	40.5995	30.6734
125	b2177	yejA	42.1755	19.5233	3.06763872175958e-05	0.000114834	42.1755	19.5233
126	b2865	ygeR	29.8946	21.7262	1.45908516954885e-05	0.00014676	29.8946	21.7262
127	b3032	cpdA	26.2916	27.5065	0.000112902	0.000631119	26.2916	27.5065
128	b3555	yiaG	40.8515	14.6181	0.000237499	0.000434728	40.8515	14.6181
129	b4640	unknown	35.8548	NA	2.37780788214086e-06	NA	35.8548	NA
130	b0384	psiF	8.55049	7.68753	5.40027587171451e-05	6.97019420813716e-05	8.55049	7.68753
131	b1027	insE4	20.4024	14.5284	6.23160648391697e-06	4.81373185792948e-05	20.4024	14.5284
132	b1932	yedL	45.5605	18.404	0.00021296	0.000636161	45.5605	18.404
133	b2006	yeeW	33.2367	7.76606	1.74964735174768e-06	1.58067551326749e-05	33.2367	7.76606
134	b3534	bcsQ	38.5821	NA	8.86933445033262e-06	NA	38.5821	NA
135	b0860	artJ	13.8776	10.1862	0.000127725	0.000554105	13.8776	10.1862
136	b3849	trkH	42.7473	23.0466	9.39404485809935e-05	0.000335825	42.7473	23.0466
137	b0502	ylbG	22.1707	NA	6.73594982553816e-06	NA	22.1707	NA
138	b0670	glnU	37.0712	25.1798	1.88249606900026e-05	0.000140621	37.0712	25.1798
139	b2494	bepA	28.2454	13.1886	0.000261412	0.000856777	28.2454	13.1886
140	b2495	yfgD	32.1391	23.067	2.92480432145524e-05	0.000165381	32.1391	23.067
141	b0122	yacC	20.5898	25.5008	1.20575691879098e-05	8.59166296928499e-05	20.5898	25.5008
142	b0732	mngB	43.2267	NA	2.773444774088e-05	NA	43.2267	NA
143	b0749	lysQ	19.9999	15.9422	2.00033983154013e-06	2.33116764174647e-05	19.9999	15.9422
144	b2331	smrB	26.393	14.1653	1.76843169420498e-05	9.25370183583159e-05	26.393	14.1653
145	b2073	yegL	16.0073	NA	3.55561960055473e-06	NA	16.0073	NA
146	b3601	mtlR	16.6759	25.9845	4.31810389788276e-05	0.000291262	16.6759	25.9845
147	b3187	ispB	19.7882	21.1409	0.000106287	0.000726882	19.7882	21.1409
148	b3406	greB	22.0844	NA	1.68980926470349e-05	NA	22.0844	NA
149	b1847	yebF	11.0996	11.4669	7.50584138634594e-05	0.000924544	11.0996	11.4669
150	b0261	mmuM	23.0935	38.7105	2.33942087608052e-05	0.00163838	23.0935	38.7105
151	b3583	sgbE	19.6678	NA	1.13757604928914e-05	NA	19.6678	NA
152	b1954	dsrA	7.46753	NA	1.34698913372489e-05	NA	7.46753	NA
153	b2437	eutR	34.4105	39.5473	1.44676644736912e-05	0.000104891	34.4105	39.5473
154	b1163	bluF	44.7641	NA	9.76747725201144e-06	NA	44.7641	NA
155	b1865	nudB	31.1803	24.1315	5.22198092267534e-05	0.000386668	31.1803	24.1315
156	b0928	aspC	37.8162	19.6996	0.000384633	0.00252127	37.8162	19.6996
157	b0445	ybaE	17.5987	NA	1.62020715797967e-05	NA	17.5987	NA
158	b1449	curA	13.0034	9.98733	0.000112745	0.00021461	13.0034	9.98733
159	b1647	ydhF	12.121	6.50996	0.000140078	0.000373194	12.121	6.50996
160	b3248	yhdE	11.7751	29.2454	4.98626708791454e-05	0.000315887	11.7751	29.2454
161	b0284	paoC	27.4194	36.9271	4.96383063064351e-05	0.000215734	27.4194	36.9271
162	b0659	ybeY	23.4565	19.0281	4.05124985057555e-05	0.000352311	23.4565	19.0281
163	b3809	dapF	29.1768	24.9933	4.92169989628832e-05	0.000437664	29.1768	24.9933
164	b4255	rraB	22.3904	31.3277	7.51711132087777e-05	0.000659005	22.3904	31.3277
165	b1712	ihfA	16.6516	14.6491	0.000194856	0.00129492	16.6516	14.6491
166	b0093	ftsQ	67.6575	28.6478	0.000105051	0.000592088	65	28.6478
167	b1119	nagK	29.7462	24.5698	9.07588662519671e-05	0.000535562	29.7462	24.5698
168	b3357	crp	11.4306	16.6224	0.000353072	0.000689336	11.4306	16.6224
169	b1225	narH	21.7255	29.4476	2.20011794863205e-05	0.000116609	21.7255	29.4476
170	b2159	nfo	23.5501	15.2754	3.11151303074305e-05	0.000344589	23.5501	15.2754
171	b0896	dmsC	30.6593	NA	1.60084730057505e-05	NA	30.6593	NA
172	b3660	yicL	39.9085	NA	1.65678250979429e-05	NA	39.9085	NA
173	b3866	yihI	9.34714	13.2571	8.53711099959782e-05	0.000244493	9.34714	13.2571
174	b2794	queF	34.978	16.6423	1.75683295425986e-05	0.000129256	34.978	16.6423
175	b4151	frdD	17.2475	19.9617	1.09529854078105e-05	4.94281081697542e-05	17.2475	19.9617
176	b3395	hofM	19.533	22.1458	2.66139334469599e-06	1.74148066764551e-05	19.533	22.1458
177	b0415	ribE	59.6355	21.8965	1.96117770983226e-05	0.000321071	59.6355	21.8965
178	b1668	ydhS	24.9698	11.2228	0.000100605	0.000271638	24.9698	11.2228
179	b4551	yheV	28.8881	29.7301	1.55363854088922e-05	9.76277287881808e-05	28.8881	29.7301
180	b2831	mutH	23.5887	NA	2.82013323334142e-05	NA	23.5887	NA
181	b3059	plsY	12.1454	NA	1.96248267629704e-05	NA	12.1454	NA
182	b4147	efp	23.9111	20.8806	7.86421143148496e-05	0.000402791	23.9111	20.8806
183	b1397	paaJ	34.6637	30.5544	2.91599160668608e-05	0.000113996	34.6637	30.5544
184	b0840	deoR	28.1981	26.446	2.46092026087239e-05	0.000224994	28.1981	26.446
185	b0585	fes	36.5274	26.531	7.66169687844031e-05	0.000472361	36.5274	26.531
186	b0931	pncB	42.332	23.003	0.000238621	0.00116511	42.332	23.003
187	b1610	tus	20.5635	NA	2.08820003163105e-05	NA	20.5635	NA
188	b2164	psuT	34.3468	NA	7.71202075318798e-06	NA	34.3468	NA
189	b1054	lpxL	14.381	28.9792	5.67470760222347e-05	0.000270177	14.381	28.9792
190	b1958	yedI	42.7894	31.8522	0.000117971	0.000339807	42.7894	31.8522
191	b0428	cyoE	41.2236	NA	9.72142848759662e-05	NA	41.2236	NA
192	b0081	mraZ	18.1234	13.8454	0.00019473	0.000702425	18.1234	13.8454
193	b4188	yjfN	8.02792	NA	1.23420163114996e-05	NA	8.02792	NA
194	b1543	ydfJ	26.0053	NA	1.25742865235247e-05	NA	26.0053	NA
195	b2309	hisJ	1.31069e+06	52.7439	0.000197179	0.00114699	65	52.7439
196	b4179	rnr	38.4343	17.2251	0.000154791	0.00214791	38.4343	17.2251
197	b1656	sodB	35.6623	NA	1.05065961250409e-05	NA	35.6623	NA
198	b2793	syd	28.7813	NA	8.79034163191085e-06	NA	28.7813	NA
199	b0192	nlpE	29.728	25.9274	5.67962274044408e-05	0.000310965	29.728	25.9274
200	b1298	puuD	7.17867	17.9957	2.23316436060959e-05	0.00012718	7.17867	17.9957
201	b3925	glpX	29.2114	NA	1.40668999350712e-05	NA	29.2114	NA
202	b0577	ybdG	30.2	32.3437	1.70496530178069e-05	0.000144191	30.2	32.3437
203	b3012	dkgA	17.7266	10.8388	0.000127469	0.000245191	17.7266	10.8388
204	b1176	minC	32.0735	16.3625	4.8901318261426e-05	0.000291012	32.0735	16.3625
205	b0878	macA	30.5631	NA	1.99615078740894e-05	NA	30.5631	NA
206	b0137	yadL	33.0959	NA	3.5712438083545e-06	NA	33.0959	NA
207	b2013	yeeE	33.1027	12.6566	0.000279857	0.00214977	33.1027	12.6566
208	b4170	mutL	47.132	31.6623	7.7364394840387e-05	0.000565992	47.132	31.6623
209	b4089	alsR	35.1454	16.0517	1.67718994607691e-05	5.81409148397955e-05	35.1454	16.0517
210	b1719	thrS	20.5306	17.4905	0.000865596	0.00455571	20.5306	17.4905
211	b0407	yajC	37.7394	22.8909	6.58917853013876e-05	0.000312179	37.7394	22.8909
212	b2198	ccmD	38.8767	20.627	3.37466431739162e-06	1.82090656534158e-05	38.8767	20.627
213	b0988	insB4	14.8233	12.0481	1.86710137627612e-05	0.000376179	14.8233	12.0481
214	b3177	folP	21.3691	22.6001	2.70992863144329e-05	9.00897756306807e-05	21.3691	22.6001
215	b1866	aspS	27.7106	20.1254	0.000394333	0.00272115	27.7106	20.1254
216	b4145	yjeJ	39.6137	NA	7.72900929552057e-06	NA	39.6137	NA
217	b0948	rlmL	29.0599	29.7474	0.00010582	0.000407086	29.0599	29.7474
218	b0789	clsB	25.117	22.1629	2.99443394233237e-05	0.000178971	25.117	22.1629
219	b4025	pgi	48.3622	16.1128	0.000105225	0.00102245	48.3622	16.1128
220	b0565	ompT	30.8792	31.2165	0.000175437	0.0012075	30.8792	31.2165
221	b1097	mltG	38.0005	23.8517	2.06321420873603e-05	0.000137972	38.0005	23.8517
222	b4468	unknown	26.621	NA	3.33724988577412e-05	NA	26.621	NA
223	b2679	proX	16.7931	NA	5.10283622826613e-06	NA	16.7931	NA
224	b3487	yhiI	17.1675	28.1101	1.70535713158967e-05	0.000336382	17.1675	28.1101
225	b0887	cydD	45.0588	30.2569	3.86184630043291e-05	0.0001648	45.0588	30.2569
226	b3532	bcsB	33.896	NA	1.08837334936989e-05	NA	33.896	NA
227	b2666	yqaE	18.0972	8.11278	7.75612823105122e-06	8.16804205563958e-05	18.0972	8.11278
228	b3160	yhbW	12.4455	18.3276	7.69426111172494e-05	0.000317261	12.4455	18.3276
229	b0175	cdsA	26.7596	15.0507	7.68240652240977e-05	0.000364335	26.7596	15.0507
230	b3572	avtA	31.2895	25.9812	0.000127134	0.00148753	31.2895	25.9812
231	b1083	flgL	17.8215	17.0177	2.50520084443028e-05	8.63892943165952e-05	17.8215	17.0177
232	b0932	pepN	23.1165	15.6386	0.000268829	0.00131055	23.1165	15.6386
233	b1594	mlc	32.8994	NA	2.79671838416517e-05	NA	32.8994	NA
234	b3267	yhdV	12.414	8.31573	4.27491461994773e-05	4.84081205143363e-05	12.414	8.31573
235	b4633	xisD	18.5343	7.8154	6.66699402649821e-06	3.68349892376278e-05	18.5343	7.8154
236	b1086	rluC	19.4405	27.0655	2.23244790516785e-05	8.88150865261957e-05	19.4405	27.0655
237	b1323	tyrR	26.1777	24.1409	0.000158618	0.00102724	26.1777	24.1409
238	b3755	yieP	29.9012	23.6113	6.7887469780765e-06	4.13309325980752e-05	29.9012	23.6113
239	b0059	rapA	26.0455	21.5649	0.000182784	0.00256953	26.0455	21.5649
240	b4302	sgcA	28.7774	NA	8.86270155250977e-06	NA	28.7774	NA
241	b2452	eutH	17.0052	NA	8.81863183911546e-06	NA	17.0052	NA
242	b0816	unknown	6.7661	NA	5.47913445340933e-05	NA	6.7661	NA
243	b2439	eutL	27.9507	45.6519	2.63361399806479e-05	0.000129877	27.9507	45.6519
244	b3124	garK	11.9826	35.6886	2.21853770673377e-05	0.000100653	11.9826	35.6886
245	b4114	eptA	8.03597	NA	1.31319790427104e-05	NA	8.03597	NA
246	b0598	cstA	30.1842	31.537	2.7142000196003e-05	0.000228255	30.1842	31.537
247	b2434	ypeA	26.0304	17.3041	3.858103067511e-05	0.000224309	26.0304	17.3041
248	b2283	nuoG	71.3592	35.4009	0.000326147	0.00207101	65	35.4009
249	b0668	glnW	38.8396	NA	1.88133124251217e-05	NA	38.8396	NA
250	b2829	ptsP	40.8771	26.6307	0.000142197	0.000827612	40.8771	26.6307
251	b0593	entC	57.4133	30.7828	7.11848685001702e-05	0.000232404	57.4133	30.7828
252	b3731	atpC	57.2969	NA	2.46393959474636e-05	NA	57.2969	NA
253	b3205	rapZ	57.3078	41.0362	5.26654736181384e-05	0.000296255	57.3078	41.0362
254	b3523	yhjE	36.1044	19.6724	0.00035044	0.0010443	36.1044	19.6724
255	b1813	nudL	22.8049	22.9673	1.58817562057005e-05	9.73373404004732e-05	22.8049	22.9673
256	b0471	ybaB	32.5691	25.0855	3.10251158046931e-05	0.000214877	32.5691	25.0855
257	b0781	moaA	18.1617	15.1626	0.000269046	0.00106244	18.1617	15.1626
258	b3386	rpe	33.7836	26.0309	0.000107123	0.000435894	33.7836	26.0309
259	b1091	fabH	18.39	15.258	0.000387248	0.00102039	18.39	15.258
260	b1604	ydgH	15.1964	12.5567	0.000105079	0.000269974	15.1964	12.5567
261	b1313	ycjQ	28.5318	NA	3.17010317957011e-06	NA	28.5318	NA
262	b3183	obgE	18.9448	24.2109	0.000302264	0.002079	18.9448	24.2109
263	b4518	ymdF	18.5331	30.2097	0.000353004	0.000206513	18.5331	30.2097
264	b2096	gatY	20.6182	12.8183	0.000128128	0.000449601	20.6182	12.8183
265	b2748	ftsB	13.083	19.8023	2.82867201751458e-05	0.000124322	13.083	19.8023
266	b3006	exbB	19.8592	17.6828	0.000248657	0.000888388	19.8592	17.6828
267	b1381	ydbH	41.6875	NA	3.1538492172255e-05	NA	41.6875	NA
268	b2378	lpxP	25.0978	NA	6.67813994873805e-06	NA	25.0978	NA
269	b0114	aceE	30.8627	20.1482	0.000416711	0.00815797	30.8627	20.1482
270	b3448	yhhA	7.62438	8.73022	8.87781972602436e-05	0.000243883	7.62438	8.73022
271	b3746	ravA	22.4125	16.3516	0.000118053	0.00038729	22.4125	16.3516
272	b1887	cheW	60.9363	NA	1.53817685885013e-06	NA	60.9363	NA
273	b4121	yjdF	19.5433	NA	4.40286221252061e-06	NA	19.5433	NA
274	b2301	yfcF	25.0076	20.8657	1.56364549368382e-05	0.000159418	25.0076	20.8657
275	b3699	gyrB	20.288	38.5799	0.000204324	0.00101551	20.288	38.5799
276	b0755	gpmA	16.3733	10.3239	0.000532313	0.00159928	16.3733	10.3239
277	b0049	apaH	44.9149	19.6074	4.2982676898594e-05	0.000317147	44.9149	19.6074
278	b1334	fnr	11.8467	13.098	0.000290162	0.00100574	11.8467	13.098
279	b0171	pyrH	28.0454	28.7351	4.33529611235716e-05	0.000273085	28.0454	28.7351
280	b1902	ftnB	37.7912	NA	4.49845782921676e-06	NA	37.7912	NA
281	b1415	aldA	42.9363	NA	1.72657091324404e-05	NA	42.9363	NA
282	b2520	yfhM	27.3295	25.8434	0.000212041	0.000938683	27.3295	25.8434
283	b3426	glpD	11.059	24.1425	5.14600388559649e-05	0.000486558	11.059	24.1425
284	b0802	ybiJ	7.6892	6.86804	0.000661365	0.00128737	7.6892	6.86804
285	b3153	yhbO	11.0359	10.6235	2.48313111592387e-05	0.00012779	11.0359	10.6235
286	b3650	spoT	43.4387	37.4546	8.76066798126766e-05	0.00051718	43.4387	37.4546
287	b4063	soxR	12.4362	7.45436	9.31925118066585e-06	7.62979863879491e-05	12.4362	7.45436
288	b2153	folE	39.4726	20.7803	0.000114343	0.00141158	39.4726	20.7803
289	b1370	insH5	26.1791	23.421	1.48467014620522e-05	7.22276326886528e-05	26.1791	23.421
290	b1855	lpxM	31.089	24.2732	8.42103770251841e-05	0.00030031	31.089	24.2732
291	b3290	trkA	11.3706	17.131	0.000111087	0.000288448	11.3706	17.131
292	b1699	ydiS	55.8668	NA	8.32088987343841e-06	NA	55.8668	NA
293	b2421	cysM	73.5454	29.1695	3.55900521207357e-05	0.000678583	65	29.1695
294	b1084	rne	36.467	21.0074	0.000238409	0.00264485	36.467	21.0074
295	b0238	gpt	8.14013	NA	4.97934853916614e-06	NA	8.14013	NA
296	b3040	zupT	16.9808	16.7407	0.000161333	0.000414652	16.9808	16.7407
297	b2101	yegW	26.8525	NA	7.33523246316503e-06	NA	26.8525	NA
298	b1584	speG	40.0217	16.2294	5.88155469368328e-05	0.000328228	40.0217	16.2294
299	b3001	gpr	8.73631	10.1656	2.17108239792082e-05	0.00011429	8.73631	10.1656
300	b3397	nudE	21.6204	34.7885	3.08794215627659e-05	0.000724995	21.6204	34.7885
301	b3202	rpoN	57.48	27.8161	0.000134047	0.000920302	57.48	27.8161
302	b0756	galM	14.7274	16.7671	9.77312431455977e-05	0.000750156	14.7274	16.7671
303	b4219	msrA	14.2802	12.5681	0.000194378	0.000510046	14.2802	12.5681
304	b0921	cmoM	20.519	17.4994	8.12639392929386e-05	0.000417293	20.519	17.4994
305	b2786	barA	52.2123	NA	2.64840532163879e-05	NA	52.2123	NA
306	b2550	yphH	24.6058	20.6897	2.5616997406444e-05	0.000131665	24.6058	20.6897
307	b3499	rlmJ	29.4631	21.9694	2.08843814850998e-05	8.6701921862172e-05	29.4631	21.9694
308	b3919	tpiA	10.6215	20.4189	0.000191587	0.000732577	10.6215	20.4189
309	b3325	gspD	93.5804	NA	1.05594724614928e-05	NA	65	NA
310	b1454	yncG	6.81902	5.65085	3.56636024326781e-05	0.000167173	6.81902	5.65085
311	b3281	aroE	65.7996	30.5338	6.08688844305791e-05	0.000356644	65	30.5338
312	b0110	ampD	23.4222	13.9763	1.27804190933573e-05	6.51109479882082e-05	23.4222	13.9763
313	b1010	rutC	24.6261	NA	0.00101457	NA	24.6261	NA
314	b0315	pdeL	33.2923	NA	6.04459688990273e-06	NA	33.2923	NA
315	b3639	dfp	30.7285	21.7383	0.000119842	0.000579149	30.7285	21.7383
316	b0289	ecpE	23.2643	NA	7.11819094079092e-06	NA	23.2643	NA
317	b2501	ppk	59.3413	NA	8.7581097195904e-05	NA	59.3413	NA
318	b0177	bamA	35.0133	25.5222	0.000285727	0.00146267	35.0133	25.5222
319	b4086	alsC	26.1438	NA	3.97670427932249e-06	NA	26.1438	NA
320	b1436	yncJ	28.254	10.4926	8.55863443067709e-06	0.000179572	28.254	10.4926
321	b4480	unknown	40.1319	29.7357	1.59599829129462e-05	6.57457571030867e-05	40.1319	29.7357
322	b2380	pyrS	15.0289	23.9808	3.9452227453722e-05	0.000157472	15.0289	23.9808
323	b2580	ung	42.6506	28.2033	2.90002399141061e-05	0.000102375	42.6506	28.2033
324	b0592	fepB	25.8367	20.1141	5.56516718391315e-05	0.000289798	25.8367	20.1141
325	b3834	ubiJ	27.0611	28.8454	3.84234962212687e-05	0.000380314	27.0611	28.8454
326	b4467	unknown	31.9636	NA	5.53531435289953e-05	NA	31.9636	NA
327	b0724	sdhB	37.2333	28.5072	3.97529590264296e-05	0.000243651	37.2333	28.5072
328	b0954	fabA	33.7808	37.2547	0.000227449	0.00128549	33.7808	37.2547
329	b1254	yciB	19.8077	19.4947	3.88731151219451e-05	0.000160779	19.8077	19.4947
330	b1702	ppsA	24.0877	16.1419	0.000436206	0.000739392	24.0877	16.1419
331	b0619	dpiB	28.4512	23.2563	2.19914293943644e-05	0.000228151	28.4512	23.2563
332	b4049	dusA	34.7079	29.0293	2.2125806922086e-05	0.000134537	34.7079	29.0293
333	b0220	ivy	26.2639	NA	1.67375064320891e-05	NA	26.2639	NA
334	b3835	ubiB	53.9374	39.346	1.34665163445813e-05	0.000168718	53.9374	39.346
335	b0482	ybaP	28.2597	22.9838	1.41256921224792e-05	0.000230816	28.2597	22.9838
336	b1193	emtA	14.391	11.6086	6.87729866939255e-05	0.000218958	14.391	11.6086
337	b1264	trpE	27.9715	10.1555	0.0033271	0.0023475	27.9715	10.1555
338	b4236	unknown	64.7608	36.1152	2.1971277190194e-05	7.37704211849647e-05	64.7608	36.1152
339	b2323	fabB	18.1457	15.6821	0.00105672	0.00607434	18.1457	15.6821
340	b1273	yciN	22.0644	12.1533	1.27577780649815e-05	3.69079545397646e-05	22.0644	12.1533
341	b3836	tatA	16.2416	13.214	5.96152719718959e-05	0.000234212	16.2416	13.214
342	b3727	pstC	47.167	NA	8.08433059199113e-05	NA	47.167	NA
343	b0009	mog	21.6211	18.494	1.12836546367685e-05	6.11426331589835e-05	21.6211	18.494
344	b3347	fkpA	46.7006	26.1106	8.35182016031662e-05	0.000630184	46.7006	26.1106
345	b0047	kefC	32.9169	41.3271	4.84422825373462e-05	0.000532492	32.9169	41.3271
346	b0773	ybhB	11.23	15.473	8.6823837720544e-05	0.000156247	11.23	15.473
347	b4201	priB	64.0342	39.2068	0.000152784	0.00175707	64.0342	39.2068
348	b1514	lsrC	35.3728	NA	1.35249826311453e-05	NA	35.3728	NA
349	b2699	recA	13.9454	13.9607	0.000201605	0.0110497	13.9454	13.9607
350	b2127	mlrA	8.21045	16.7506	4.49360515101547e-05	0.000278498	8.21045	16.7506
351	b2597	raiA	10.3909	NA	0.00057004	NA	10.3909	NA
352	b3232	zapE	44.087	NA	1.17433854510875e-05	NA	44.087	NA
353	b1067	yceH	18.8498	18.5559	0.000167425	0.000582088	18.8498	18.5559
354	b2531	iscR	23.607	11.6823	0.00114397	0.00330611	23.607	11.6823
355	b1339	abgR	22.8733	13.1848	5.38071478976496e-05	0.000212682	22.8733	13.1848
356	b1714	pheS	30.514	21.1546	9.33624867121333e-05	0.000367112	30.514	21.1546
357	b0464	acrR	10.4807	13.8852	1.10296018877467e-05	5.52577063935592e-05	10.4807	13.8852
358	b1398	paaK	48.5501	29.6664	3.84056106731605e-05	0.000103564	48.5501	29.6664
359	b3848	yigZ	48.9739	NA	2.72300409530476e-05	NA	48.9739	NA
360	b1002	agp	14.9265	8.94331	6.06956697680018e-05	0.000242644	14.9265	8.94331
361	b2950	yggR	19.7285	NA	6.97857471451926e-06	NA	19.7285	NA
362	b0712	pxpC	21.769	28.0556	0.000254142	0.00103773	21.769	28.0556
363	b2952	yggT	37.6379	32.1263	2.93530401669036e-05	0.000100905	37.6379	32.1263
364	b1854	pykA	31.3704	25.799	0.000275499	0.00108425	31.3704	25.799
365	b3302	rpmD	79.9821	40.8836	0.000206265	0.00141895	65	40.8836
366	b3341	rpsG	83.0374	34.9621	0.000389086	0.00199875	65	34.9621
367	b2012	yeeD	38.14	27.3164	6.91391231751051e-05	0.000841153	38.14	27.3164
368	b3026	qseC	29.2073	NA	1.04444325725978e-05	NA	29.2073	NA
369	b2901	bglA	22.3886	19.1262	5.69755432564405e-05	0.000330467	22.3886	19.1262
370	b3670	ilvN	24.9132	9.64545	1.10740579613137e-05	0.000106267	24.9132	9.64545
371	b4045	yjbJ	36.8231	NA	7.33349549945915e-06	NA	36.8231	NA
372	b4262	lptG	19.5408	35.6599	7.42074402228301e-05	0.000438706	19.5408	35.6599
373	b2317	dedA	42.5443	21.5176	8.44079339645818e-05	0.000325189	42.5443	21.5176
374	b1608	rstA	35.0007	18.3043	3.36838097946832e-05	0.000404391	35.0007	18.3043
375	b1035	ycdY	39.5735	27.4791	4.5973443455943e-05	0.000227546	39.5735	27.4791
376	b3803	hemX	24.9956	24.643	4.36449027849886e-05	0.000231423	24.9956	24.643
377	b2511	der	31.5852	37.2147	0.000200554	0.00160478	31.5852	37.2147
378	b2181	yejG	13.4894	10.1915	7.31197151722218e-05	0.000744065	13.4894	10.1915
379	b2415	ptsH	25.986	15.1632	0.000217345	0.000660732	25.986	15.1632
380	b4459	ryjA	14.3361	NA	5.03111566259849e-06	NA	14.3361	NA
381	b0378	yaiW	44.2634	23.8406	5.73702550629423e-05	0.000397587	44.2634	23.8406
382	b3317	rplB	87.246	34.9208	0.000157657	0.00228476	65	34.9208
383	b2432	yfeY	39.1601	22.6532	1.79265057180954e-05	0.000257847	39.1601	22.6532
384	b3564	xylB	17.9887	NA	6.81650936402209e-05	NA	17.9887	NA
385	b0225	yafQ	19.7071	NA	7.70623685109989e-06	NA	19.7071	NA
386	b2354	yfdK	38.0929	NA	6.12620090613143e-06	NA	38.0929	NA
387	b1013	rutR	18.1522	NA	9.28092884439987e-06	NA	18.1522	NA
388	b3131	agaR	17.7662	30.4932	3.51862644692842e-05	0.000259805	17.7662	30.4932
389	b2631	rnlB	32.0678	12.2313	1.38642833695653e-05	0.000160284	32.0678	12.2313
390	b2779	eno	34.7477	23.1865	0.000438853	0.00435552	34.7477	23.1865
391	b3054	ygiF	23.7981	16.6265	9.33853617896256e-05	0.000477729	23.7981	16.6265
392	b4581	unknown	10.0158	8.64473	7.44179824735722e-05	0.000344421	10.0158	8.64473
393	b1452	yncE	28.0695	26.6428	0.000192765	0.00113981	28.0695	26.6428
394	b3256	accC	29.0716	44.8655	4.95112941730577e-05	0.000609161	29.0716	44.8655
395	b4054	tyrB	30.2316	16.8725	0.000214416	0.000818744	30.2316	16.8725
396	b3228	sspB	57.9971	43.5559	1.41778348861182e-05	0.000358673	57.9971	43.5559
397	b2535	csiE	14.9563	19.6517	5.55515115436339e-05	0.000198897	14.9563	19.6517
398	b1546	tfaQ	42.1345	NA	3.59550878005401e-06	NA	42.1345	NA
399	b0760	modF	31.2494	19.6579	2.06348654038975e-05	0.000290399	31.2494	19.6579
400	b2390	ypeC	20.9549	40.3724	2.62809948070668e-05	0.000141334	20.9549	40.3724
401	b1101	ptsG	21.3471	13.9471	0.00018251	0.000795581	21.3471	13.9471
402	b4376	osmY	11.0539	7.41832	0.00018573	0.000829545	11.0539	7.41832
403	b4120	melB	39.6649	NA	1.42620236082163e-05	NA	39.6649	NA
404	b1051	msyB	17.2709	8.42212	9.53708752969595e-05	0.000282365	17.2709	8.42212
405	b0513	ybbY	42.3017	NA	6.98138329478778e-06	NA	42.3017	NA
406	b0682	chiQ	13.8849	13.8591	1.27258329549021e-06	1.03317374798767e-05	13.8849	13.8591
407	b1723	pfkB	30.7966	19.0313	6.08979885902295e-05	0.000570429	30.7966	19.0313
408	b3165	rpsO	21.1212	13.9697	2.86061529671154e-05	0.000163993	21.1212	13.9697
409	b0265	insA2	35.4387	11.7065	1.32252550524351e-06	3.59051260233632e-05	35.4387	11.7065
410	b3924	fpr	14.2669	NA	2.62658334020339e-05	NA	14.2669	NA
411	b3005	exbD	32.6633	34.2264	5.68185655338422e-05	0.000356432	32.6633	34.2264
412	b3084	rlmG	22.1179	NA	1.02635043286754e-05	NA	22.1179	NA
413	b0161	degP	35.8451	31.4439	0.000214436	0.00251465	35.8451	31.4439
414	b3396	mrcA	53.4096	NA	2.62921326371121e-05	NA	53.4096	NA
415	b1654	grxD	29.1025	NA	9.51909982140681e-05	NA	29.1025	NA
416	b3685	yidE	20.9974	NA	1.31438660757882e-05	NA	20.9974	NA
417	b2249	yfaY	30.665	21.0693	9.18136715279104e-05	0.000198648	30.665	21.0693
418	b2964	nupG	13.4308	NA	2.48570648398584e-05	NA	13.4308	NA
419	b1440	ydcS	16.285	11.379	6.91512853569689e-05	0.000585605	16.285	11.379
420	b3634	coaD	33.7926	14.5521	1.75863135588689e-05	0.000100189	33.7926	14.5521
421	b1462	yddH	10.5686	NA	2.99364134959167e-05	NA	10.5686	NA
422	b0956	matP	16.9792	13.0317	1.15202219030272e-05	6.53617839069379e-05	16.9792	13.0317
423	b3053	glnE	36.3976	22.7643	0.000119812	0.000729156	36.3976	22.7643
424	b1603	pntA	32.9321	23.0521	0.000358999	0.00219988	32.9321	23.0521
425	b3469	zntA	15.5943	24.1694	7.39324362254765e-05	0.000212034	15.5943	24.1694
426	b0316	yahB	9.4656	23.6192	1.0926229513327e-05	6.29146586192612e-05	9.4656	23.6192
427	b1955	yedP	11.7319	9.4945	0.000208601	0.000993517	11.7319	9.4945
428	b0952	pqiC	30.3341	56.2533	2.07303252623619e-05	8.94991819090793e-05	30.3341	56.2533
429	b1969	hprR	14.1497	37.0554	7.0520416080682e-06	0.000183243	14.1497	37.0554
430	b4296	yjhF	31.5019	NA	9.88915973067101e-06	NA	31.5019	NA
431	b3402	yhgE	56.8566	30.2369	7.56914564860151e-06	7.20027546713113e-05	56.8566	30.2369
432	b0115	aceF	40.1742	27.6152	0.000281052	0.00641897	40.1742	27.6152
433	b1609	rstB	58.9964	53.8814	1.52224023941811e-05	0.000202422	58.9964	53.8814
434	b0962	helD	19.4969	21.9244	7.52153515202583e-05	0.00032328	19.4969	21.9244
435	b1681	sufD	35.7568	34.7479	0.000448676	0.00200916	35.7568	34.7479
436	b1447	ydcZ	27.1207	17.3235	2.54369096086268e-05	0.000160953	27.1207	17.3235
437	b3608	gpsA	83.4691	30.2643	4.60220881806794e-05	0.000736326	65	30.2643
438	b1770	ydjF	36.8264	NA	5.60738652844881e-06	NA	36.8264	NA
439	b0815	opgE	22.1345	32.2527	1.02212233026397e-05	8.86403925330353e-05	22.1345	32.2527
440	b3744	asnA	10.817	18.9237	0.00185471	0.00258001	10.817	18.9237
441	b0426	yajQ	24.2923	61.4669	0.000149947	0.00103024	24.2923	61.4669
442	b1671	ydhX	24.3268	NA	7.87433713105714e-06	NA	24.3268	NA
443	b1020	phoH	19.5165	19.042	0.000205299	0.000778446	19.5165	19.042
444	b4293	fecI	23.196	NA	6.51252193494374e-05	NA	23.196	NA
445	b1068	yceM	22.696	23.8445	0.000163781	0.000827512	22.696	23.8445
446	b1679	sufE	55.1469	NA	3.63723712734108e-05	NA	55.1469	NA
447	b1817	manX	16.6685	10.4108	5.47558853238509e-05	0.00048574	16.6685	10.4108
448	b2628	abpA	17.2114	30.4375	2.85592359234217e-05	0.000214264	17.2114	30.4375
449	b4190	yjfP	16.6413	11.0861	2.3877927888344e-05	7.99969528855224e-05	16.6413	11.0861
450	b0373	insE2	34.6602	18.8467	6.0838068361249e-06	4.47447565018752e-05	34.6602	18.8467
451	b0974	hyaC	15.1664	30.5557	4.61892354193883e-06	2.75304413371025e-05	15.1664	30.5557
452	b2803	fucK	47.1155	29.8072	9.32010602225447e-06	3.95547294689072e-05	47.1155	29.8072
453	b4805	raiZ	9.69547	NA	0.00014086	NA	9.69547	NA
454	b0004	thrC	44.1654	15.7707	0.000264178	0.0014605	44.1654	15.7707
455	b1911	glyW	29.2375	NA	3.74155056376903e-06	NA	29.2375	NA
456	b0624	crcB	51.8873	NA	8.4970371805459e-06	NA	51.8873	NA
457	b1853	yebK	23.3497	NA	2.95092386835868e-05	NA	23.3497	NA
458	b0514	glxK	54.0421	29.6714	7.04742408028462e-06	7.74378855835561e-05	54.0421	29.6714
459	b1243	oppA	37.7638	20.8987	0.000112642	0.000219704	37.7638	20.8987
460	b0788	ybhN	29.0172	21.2555	1.0927082039955e-05	8.474830051056e-05	29.0172	21.2555
461	b2129	yehX	39.0954	NA	1.16470924827121e-05	NA	39.0954	NA
462	b4210	ytfF	16.4925	NA	1.47708274616345e-05	NA	16.4925	NA
463	b2755	cas1	37.2475	NA	1.63670349817956e-05	NA	37.2475	NA
464	b1413	hrpA	38.1942	28.1278	0.000161562	0.000518568	38.1942	28.1278
465	b3152	yraR	6.96646	NA	2.28869133912365e-05	NA	6.96646	NA
466	b0347	mhpA	20.2083	NA	8.29813951325888e-06	NA	20.2083	NA
467	b1513	lsrA	39.2131	NA	1.29684852594219e-05	NA	39.2131	NA
468	b1912	pgsA	27.9555	18.173	2.36253151863303e-05	0.000153126	27.9555	18.173
469	b3672	ivbL	21.8642	NA	4.98372607203667e-06	NA	21.8642	NA
470	b0053	surA	41.6835	28.6917	0.000177048	0.00114779	41.6835	28.6917
471	unknown	unknown	40.2445	NA	1.55591808095175e-05	NA	40.2445	NA
472	b0321	yahG	24.1845	NA	6.6435398413361e-06	NA	24.1845	NA
473	b3362	yhfG	5.36255	6.22048	5.04531537306038e-05	0.000167014	5.36255	6.22048
474	b3908	sodA	27.9701	14.3182	0.000396633	0.0022007	27.9701	14.3182
475	b2894	xerD	11.277	17.5054	4.56094007494389e-05	0.000375017	11.277	17.5054
476	b1024	pgaA	11.3966	NA	9.87827161477068e-06	NA	11.3966	NA
477	b2717	hycI	15.5924	28.302	3.44390009043254e-05	0.000208108	15.5924	28.302
478	b3960	argH	48.1114	43.4876	0.000253092	0.00156416	48.1114	43.4876
479	b1741	cho	40.2272	22.2387	1.28258588098267e-05	0.000278835	40.2272	22.2387
480	b1133	mnmA	67.5011	32.3244	6.53192868526664e-05	0.000640328	65	32.3244
481	b4360	yjjA	39.1059	16.1317	1.24795091766976e-05	8.48716741740214e-05	39.1059	16.1317
482	b1997	insC3	10.77	19.6671	1.48966280479959e-05	0.000107943	10.77	19.6671
483	b2897	sdhE	38.8684	11.7458	8.40985036719894e-06	0.000159497	38.8684	11.7458
484	b1617	uidA	17.6135	NA	8.59803704570857e-06	NA	17.6135	NA
485	b4470	unknown	25.1156	34.7683	1.70354353977454e-05	0.000134489	25.1156	34.7683
486	b0103	coaE	19.8561	15.7317	0.000115312	0.000135273	19.8561	15.7317
487	b3933	ftsN	23.0748	23.378	4.35815913346743e-05	0.000250283	23.0748	23.378
488	b1431	ydcL	22.911	7.10544	4.75143364210583e-05	0.000199799	22.911	7.10544
489	b0700	rhsC	19.622	NA	1.75060692166331e-05	NA	19.622	NA
490	b1994	insH6	60.3116	34.5046	5.66560675692218e-05	0.000326519	60.3116	34.5046
491	b0425	panE	10.1878	13.1004	0.000111129	0.000317853	10.1878	13.1004
492	b3548	yhjY	17.553	13.11	0.000111139	0.00064764	17.553	13.11
493	b4464	unknown	40.3772	16.2638	2.19955583401811e-05	0.000119681	40.3772	16.2638
494	b2468	aegA	17.6422	NA	9.11357144178549e-06	NA	17.6422	NA
495	b1850	eda	25.4479	35.3236	8.29412883354711e-05	0.000579351	25.4479	35.3236
496	b1340	smrA	17.7048	13.7269	0.000120644	0.000171955	17.7048	13.7269
497	b2091	gatD	22.6928	41.9101	6.01796338886337e-06	7.34899595996904e-05	22.6928	41.9101
498	b1843	yobB	25.4708	24.8694	1.58240457676561e-05	6.65575766538919e-05	25.4708	24.8694
499	b0256	insI1	18.7514	11.2675	1.21153213790949e-05	9.83239561994812e-05	18.7514	11.2675
500	b0180	fabZ	22.7499	25.8878	5.31705145548398e-05	0.000298343	22.7499	25.8878
501	b4442	micA	15.1599	NA	6.63126214160301e-06	NA	15.1599	NA
502	b0754	aroG	27.0451	21.5274	0.000162918	0.00173956	27.0451	21.5274
503	b2736	ygbJ	23.6713	NA	4.48355909118806e-06	NA	23.6713	NA
504	b2844	yqeF	23.9285	20.5062	1.04806854034101e-05	0.00020214	23.9285	20.5062
505	b1269	rluB	62.4204	36.2241	4.84673794930427e-05	0.000249675	62.4204	36.2241
506	b3216	yhcD	25.9143	NA	1.06860441955698e-05	NA	25.9143	NA
507	b3735	atpH	53.5664	37.2084	4.28574497559264e-05	0.000474039	53.5664	37.2084
508	b4408	csrB	3.5856	NA	5.94051453528323e-05	NA	5	NA
509	b2707	srlR	30.9411	21.4959	6.41361781069164e-06	8.12194518771466e-05	30.9411	21.4959
510	b3805	hemC	15.1363	15.6239	8.40597476529261e-05	0.000464512	15.1363	15.6239
511	b1996	insD3	19.1468	24.4841	2.45387214725154e-05	0.000253558	19.1468	24.4841
512	b2905	gcvT	26.2167	16.077	8.93335915112858e-05	0.000376672	26.2167	16.077
513	b1993	cobU	18.1462	15.3365	1.43145732116618e-05	6.67364386593692e-05	18.1462	15.3365
514	b3613	envC	24.2907	22.2735	4.6903449663445e-05	0.000189359	24.2907	22.2735
515	b3260	dusB	46.1929	NA	2.22873097203194e-05	NA	46.1929	NA
516	b2513	yfgM	43.9042	28.4159	3.48310830956872e-05	0.000395918	43.9042	28.4159
517	b2263	menH	11.0449	NA	2.0240596898142e-05	NA	11.0449	NA
518	b2293	hxpA	28.1847	17.6315	9.31989054671086e-05	0.000504531	28.1847	17.6315
519	b0753	ybgS	18.525	NA	4.83502822457473e-05	NA	18.525	NA
520	b3732	atpD	50.0721	NA	0.000109931	NA	50.0721	NA
521	b1432	insQ	22.3976	27.6888	2.89146739060023e-05	0.000148689	22.3976	27.6888
522	b3247	rng	26.4547	28.3569	5.29000328084058e-05	0.000432876	26.4547	28.3569
523	b1844	exoX	30.0865	25.0613	5.64042105445112e-05	0.000375957	30.0865	25.0613
524	b2063	yegH	12.2272	28.8727	1.87559626934896e-05	0.000193055	12.2272	28.8727
525	b3697	yidA	29.0795	26.1616	1.64241476172579e-05	0.000160899	29.0795	26.1616
526	b4295	yjhU	20.6347	19.0981	3.9069891775477e-05	0.000377796	20.6347	19.0981
527	b0784	moaD	44.2856	40.9179	2.79244250363893e-05	0.000206786	44.2856	40.9179
528	b0607	uspG	15.9436	9.69848	0.000152974	0.000569792	15.9436	9.69848
529	b1814	sdaA	24.3983	18.5379	4.20728877648047e-05	0.000415348	24.3983	18.5379
530	b2142	yohK	8.74661	12.3723	3.80363651386946e-05	0.000148996	8.74661	12.3723
531	b4220	tamA	20.8279	24.6329	4.14393278604989e-05	0.000179889	20.8279	24.6329
532	b2557	purL	65.6582	27.5782	0.000126819	0.00201188	65	27.5782
533	b1792	yeaO	9.8697	NA	3.10237217306392e-05	NA	9.8697	NA
534	b3871	bipA	37.8302	39.5233	0.000264244	0.00335556	37.8302	39.5233
535	b1951	rcsA	14.1309	NA	4.32459230069008e-06	NA	14.1309	NA
536	b4187	aidB	11.763	9.75258	0.000113484	0.000619617	11.763	9.75258
537	b4200	rpsF	53.5215	32.3625	0.000159912	0.00139415	53.5215	32.3625
538	b1809	yoaB	37.2588	NA	2.80598009607879e-05	NA	37.2588	NA
539	b0552	insH2	56.6025	29.8129	8.15759676019642e-05	0.000428947	56.6025	29.8129
540	b1112	bhsA	23.9619	NA	4.45434696208254e-05	NA	23.9619	NA
541	b4177	purA	32.1867	25.1621	0.000211224	0.00980411	32.1867	25.1621
542	b0972	hyaA	9.30765	NA	7.48285811275845e-06	NA	9.30765	NA
543	b1876	argS	21.9685	23.5121	0.000129679	0.000674442	21.9685	23.5121
544	b4403	yjtD	28.2082	22.0423	1.86561226501534e-05	5.83528853259661e-05	28.2082	22.0423
545	b3003	yghA	19.1327	10.0502	5.13538308600091e-05	0.000208238	19.1327	10.0502
546	b1375	ynaE	33.4141	NA	6.79698970084616e-07	NA	33.4141	NA
547	b3831	udp	21.8547	14.5366	0.000138771	0.000580984	21.8547	14.5366
548	b2395	pdeA	38.2305	NA	1.65250826728984e-05	NA	38.2305	NA
549	b1460	ydcC	23.3246	NA	1.71372282008082e-06	NA	23.3246	NA
550	b1055	trhO	58.6017	33.6385	3.81928140542973e-05	0.000151736	58.6017	33.6385
551	b1823	cspC	21.1468	26.208	0.000140674	0.000627422	21.1468	26.208
552	b0473	htpG	31.7142	22.7434	0.00024313	0.00267104	31.7142	22.7434
553	b1563	relE	27.3996	61.9626	0.000117304	0.00149898	27.3996	61.9626
554	b1200	dhaK	22.6849	NA	0.000131776	NA	22.6849	NA
555	b4725	rseD	10.7918	NA	1.3547333373282e-05	NA	10.7918	NA
556	b0006	yaaA	19.1702	14.5251	2.27938042462049e-05	0.00010127	19.1702	14.5251
557	b3332	gspK	21.4059	NA	4.2155634670361e-06	NA	21.4059	NA
558	b4555	yicS	8.5712	14.6118	3.05631827877514e-06	1.52856626202568e-05	8.5712	14.6118
559	b1762	ynjI	42.6085	NA	1.95437500392563e-05	NA	42.6085	NA
560	b4235	tldE	18.1704	14.6488	0.000128392	0.000456729	18.1704	14.6488
561	b1092	fabD	22.1366	14.8779	0.00036266	0.00100154	22.1366	14.8779
562	b4265	idnT	15.6775	NA	1.49407408789032e-05	NA	15.6775	NA
563	b4271	intB	30.1904	NA	1.72204937809646e-05	NA	30.1904	NA
564	b0200	gmhB	16.198	18.6058	3.99456556280319e-05	0.000252064	16.198	18.6058
565	b4005	purD	33.6542	44.5333	3.34840932645048e-05	0.000288423	33.6542	44.5333
566	b2136	yohD	10.0615	10.5369	2.88518216427428e-05	0.000131268	10.0615	10.5369
567	b0227	yafL	21.5375	12.6536	9.91738880450952e-06	3.71104573403108e-05	21.5375	12.6536
568	b1620	malI	33.8223	18.9046	1.82151419891793e-05	0.000144699	33.8223	18.9046
569	b3789	rffH	21.5792	25.5708	2.97365320771549e-05	0.000153521	21.5792	25.5708
570	b3259	prmA	18.6603	18.6075	3.42479668889585e-05	0.000284414	18.6603	18.6075
571	b1100	ycfH	9.87491	10.7928	7.12255206661041e-05	0.000371784	9.87491	10.7928
572	b0020	nhaR	30.6103	24.6267	1.63807905766e-05	0.000163057	30.6103	24.6267
573	b1612	fumA	46.7767	48.9142	4.73734886839993e-05	0.000239799	46.7767	48.9142
574	b0720	gltA	27.0133	15.6585	0.00240267	0.00341637	27.0133	15.6585
575	b0922	mukF	35.7733	24.9689	6.40006442965375e-05	0.000357312	35.7733	24.9689
576	b2134	pbpG	59.32	27.112	5.54270635843621e-05	0.000242995	59.32	27.112
577	b0758	galT	22.354	22.9866	9.58351754163349e-06	7.28970124724037e-05	22.354	22.9866
578	b0817	mntR	19.9998	NA	9.14161275989778e-06	NA	19.9998	NA
579	b0038	caiB	38.4257	NA	6.32834517932837e-06	NA	38.4257	NA
580	b0673	metT	51.0671	14.5916	1.43094953473942e-05	0.000139595	51.0671	14.5916
581	b2400	gltX	39.7262	25.8974	8.35767122202819e-05	0.000728936	39.7262	25.8974
582	b0708	phr	61.0774	31.0584	1.38380862264308e-05	0.00019153	61.0774	31.0584
583	b3432	glgB	36.4303	24.8285	0.00143046	0.00257859	36.4303	24.8285
584	b0947	ycbX	44.4332	14.2336	9.02250703573849e-05	0.000273504	44.4332	14.2336
585	b3162	deaD	28.7749	29.9364	0.000496515	0.00832304	28.7749	29.9364
586	b2821	ptrA	52.9048	41.1822	0.00012742	0.000432866	52.9048	41.1822
587	b0489	qmcA	6.91747	10.1869	2.57256973798652e-05	0.00013857	6.91747	10.1869
588	b4242	mgtA	20.3666	40.7102	6.05751061002183e-05	0.000645757	20.3666	40.7102
589	b0837	yliI	38.116	17.841	3.73331468018624e-05	0.000288898	38.116	17.841
590	b4119	melA	13.0453	21.981	1.69387165342783e-05	0.000136871	13.0453	21.981
591	b0872	hcr	35.5204	NA	8.92151416708764e-06	NA	35.5204	NA
592	b0239	frsA	20.5712	26.0895	9.60545770012437e-05	0.000473781	20.5712	26.0895
593	b3751	rbsB	18.2099	27.754	7.39613157846157e-06	7.70127949458527e-05	18.2099	27.754
594	b1592	clcB	79.7874	NA	9.22474854953576e-06	NA	65	NA
595	b2887	ygfT	21.4952	NA	8.52638517103126e-06	NA	21.4952	NA
596	b1012	rutA	9.87864	68.3846	0.006571	0.0055195	9.87864	65
597	b0846	rcdA	19.667	7.74538	4.5225056902864e-06	2.11129866798114e-05	19.667	7.74538
598	b0925	ldtD	10.2437	14.6059	0.00030428	0.00124325	10.2437	14.6059
599	b4711	insH21	55.6334	28.219	7.90714691297709e-05	0.000422626	55.6334	28.219
600	b4126	yjdI	14.1052	6.47028	1.29483581207671e-05	6.31715969900787e-05	14.1052	6.47028
601	b2808	gcvA	23.1863	29.7905	4.99554368747098e-05	0.000149819	23.1863	29.7905
602	b1206	dauA	15.4414	NA	1.65323040095105e-05	NA	15.4414	NA
603	b3609	secB	19.1753	15.8115	9.68058494535947e-05	0.000545537	19.1753	15.8115
604	b3533	bcsA	45.6123	NA	5.99981251325929e-06	NA	45.6123	NA
605	b0967	rlmI	24.5507	25.4979	4.31266542200663e-05	0.000178336	24.5507	25.4979
606	b0214	rnhA	19.6293	NA	1.53947070692473e-05	NA	19.6293	NA
607	b0056	yabP	29.3701	NA	6.46907163292358e-06	NA	29.3701	NA
608	b3656	yicI	29.1845	NA	1.03882282616839e-05	NA	29.1845	NA
609	b4486	unknown	27.477	36.1648	3.77959967025284e-05	0.000245936	27.477	36.1648
610	b2900	yqfB	20.2684	21.3493	1.10975364691685e-05	5.80674824774629e-05	20.2684	21.3493
611	b1636	pdxY	22.1565	16.6973	3.22583164080123e-05	0.000125516	22.1565	16.6973
612	b2081	trhP	59.2746	28.2826	7.40383373364018e-05	0.000487196	59.2746	28.2826
613	b3503	arsC	15.7895	9.94279	1.35753850162655e-05	6.70818264378414e-05	15.7895	9.94279
614	b0264	insB2	35.21	23.9289	2.77059710289082e-06	7.51237402346019e-05	35.21	23.9289
615	b0966	hspQ	11.8443	16.1261	0.000213767	0.000835121	11.8443	16.1261
616	b1280	lapB	32.0704	28.9535	3.44196350040176e-05	0.000450786	32.0704	28.9535
617	b1278	pgpB	9.48228	9.00057	2.36501422751743e-05	0.000117031	9.48228	9.00057
618	b2514	hisS	35.596	24.373	0.000147004	0.00099132	35.596	24.373
619	b3423	glpR	34.618	31.5118	2.61191834037663e-05	0.000193154	34.618	31.5118
620	b3465	rsmD	23.3021	28.8336	1.10621709600183e-05	9.21516383560768e-05	23.3021	28.8336
621	b3433	asd	14.2976	11.0911	0.00648673	0.010855	14.2976	11.0911
622	b2288	nuoA	34.34	21.0362	9.05082604920971e-05	0.000485889	34.34	21.0362
623	b3450	ugpC	36.2753	24.8387	4.01387827343537e-05	0.000184385	36.2753	24.8387
624	b0468	ybaN	24.3849	20.9301	1.07834835195043e-05	8.54705481020152e-05	24.3849	20.9301
625	b1190	dadX	26.2464	NA	1.02041521757927e-05	NA	26.2464	NA
626	b3605	lldD	64.0497	26.8209	4.50688077854311e-05	0.000185964	64.0497	26.8209
627	b2320	pdxB	29.9743	33.0793	5.82584882657352e-05	0.000311213	29.9743	33.0793
628	b3498	prlC	15.3384	15.5306	0.000444067	0.00145282	15.3384	15.5306
629	b3461	rpoH	10.6697	22.4621	0.00107952	0.0084232	10.6697	22.4621
630	b0726	sucA	66.3136	32.1375	0.000169717	0.000967209	65	32.1375
631	b3182	dacB	48.859	NA	1.71289798464988e-05	NA	48.859	NA
632	b0258	ykfC	30.8262	NA	1.41675714378976e-05	NA	30.8262	NA
633	b4044	dinF	59.0629	43.5921	6.70697553036873e-06	0.00022829	59.0629	43.5921
634	b3310	rplN	69.5302	40.3085	0.000400015	0.00636556	65	40.3085
635	b1312	ycjP	27.9729	NA	1.47829127211201e-06	NA	27.9729	NA
636	b3967	murI	32.3831	14.6197	1.55822447238104e-05	0.000132905	32.3831	14.6197
637	b0960	yccS	33.6246	34.9414	2.38415531275687e-05	0.000225151	33.6246	34.9414
638	b3024	ygiW	8.41347	8.77013	3.43352523660635e-05	0.000187998	8.41347	8.77013
639	b0987	gfcA	23.5216	NA	1.08006794598562e-06	NA	23.5216	NA
640	b2067	dgcE	37.9621	24.6759	7.95535590984601e-05	0.000309357	37.9621	24.6759
641	b3856	mobB	35.3002	17.6342	1.35257483345977e-05	7.18002614607632e-05	35.3002	17.6342
642	b0495	ybbA	31.9276	NA	2.81551453925381e-05	NA	31.9276	NA
643	b4309	nanS	51.2863	22.6305	9.92823950482912e-06	4.84572080461366e-05	51.2863	22.6305
644	b4382	deoA	20.6196	22.4055	0.000103466	0.000877143	20.6196	22.4055
645	b1468	narZ	48.858	15.4537	0.000466125	0.00133994	48.858	15.4537
646	b0541	insF3	35.6054	21.6183	1.22735469420876e-05	0.000101243	35.6054	21.6183
647	b4305	sgcX	24.2769	16.4295	8.53406385537507e-06	5.83420937798208e-05	24.2769	16.4295
648	b3821	pldA	30.1087	NA	1.45170697188775e-05	NA	30.1087	NA
649	b3588	aldB	24.899	22.399	3.53061047561789e-05	0.000152801	24.899	22.399
650	b0917	ycaR	11.4243	13.3622	3.14828458417725e-05	0.000137176	11.4243	13.3622
651	b2576	srmB	25.5173	24.311	4.23536987275505e-05	0.000345496	25.5173	24.311
652	b3167	rbfA	31.7869	24.9215	2.22825285834293e-05	0.000186762	31.7869	24.9215
653	b0606	ahpF	40.2643	26.4396	0.000263678	0.00593796	40.2643	26.4396
654	b2537	hcaR	19.8448	14.9632	2.84833742063759e-05	0.000108138	19.8448	14.9632
655	b1324	tpx	11.3135	14.8594	0.000142232	0.000529347	11.3135	14.8594
656	b2874	yqeA	17.3265	NA	9.70915917533934e-06	NA	17.3265	NA
657	b2329	aroC	28.9369	29.7916	6.69762299930497e-05	0.000415797	28.9369	29.7916
658	b2426	ucpA	40.3926	28.6462	6.76675810661475e-06	0.0002023	40.3926	28.6462
659	b0123	cueO	18.8188	20.5677	9.4000453288749e-05	0.000543471	18.8188	20.5677
660	b1260	trpA	64.7889	22.4049	0.00169155	0.0022111	64.7889	22.4049
661	b4362	dnaT	17.1135	11.6583	4.35898132408678e-05	0.000270812	17.1135	11.6583
662	b1914	uvrY	15.7736	41.9125	6.78765881145976e-05	0.000584971	15.7736	41.9125
663	b4256	yjgM	20.2423	NA	1.26004852805254e-05	NA	20.2423	NA
664	b0838	gstB	26.1567	19.647	0.000106728	0.000377277	26.1567	19.647
665	b1833	letA	28.0449	23.6368	2.0691749378918e-05	0.000123621	28.0449	23.6368
666	b3742	mioC	22.7176	20.2641	3.69824486119364e-05	0.000253071	22.7176	20.2641
667	b3352	yheS	28.2289	19.2683	9.61110485513094e-05	0.000526354	28.2289	19.2683
668	b1818	manY	28.612	14.827	7.00764384642487e-05	0.00053696	28.612	14.827
669	b3529	pdeK	32.1424	21.0101	3.68810128633385e-05	0.000215679	32.1424	21.0101
670	b3091	uxaA	33.7611	NA	3.407339319884e-05	NA	33.7611	NA
671	b0710	ybgI	15.9076	17.1076	8.94423449820646e-05	0.000250577	15.9076	17.1076
672	b0944	ycbF	33.8967	NA	7.41726183973022e-06	NA	33.8967	NA
673	b1379	hslJ	21.8543	13.5243	3.63523287680564e-05	0.000164202	21.8543	13.5243
674	b3637	rpmB	45.9486	30.1589	4.15743367523785e-05	0.000329566	45.9486	30.1589
675	b2458	eutD	14.4601	NA	4.03320105603581e-06	NA	14.4601	NA
676	b0314	betT	16.2514	NA	3.02186953418589e-05	NA	16.2514	NA
677	b2214	ftp	31.0393	23.1144	1.3616494298495e-05	0.00020984	31.0393	23.1144
678	b0070	setA	23.9308	29.8847	3.83875616820994e-05	0.000149403	23.9308	29.8847
679	b0133	panC	27.3736	23.314	0.000161335	0.000780613	27.3736	23.314
680	b0463	acrA	30.0029	16.4922	0.000126475	0.000864956	30.0029	16.4922
681	b4304	sgcC	36.3367	NA	1.08933508358258e-05	NA	36.3367	NA
682	b2968	yghD	22.2433	NA	5.3210799302509e-06	NA	22.2433	NA
683	b2246	yfaV	33.3888	NA	6.27474582773248e-06	NA	33.3888	NA
684	b2688	gshA	23.7184	23.5494	0.000209623	0.0013473	23.7184	23.5494
685	b3829	metE	14.5303	15.0547	3.05007342916297e-05	0.000713567	14.5303	15.0547
686	b1093	fabG	22.6318	18.07	0.000315564	0.0012005	22.6318	18.07
687	b1261	trpB	50.7736	16.6891	0.00236841	0.00278806	50.7736	16.6891
688	b0409	secF	35.96	58.2184	4.49491272080946e-05	0.000441017	35.96	58.2184
689	b0422	xseB	24.3621	20.7487	2.3502844764615e-05	0.000107247	24.3621	20.7487
690	b2080	yegP	16.4238	9.59364	7.72708637271154e-05	0.00022878	16.4238	9.59364
691	b2988	gss	25.072	20.1282	0.000144128	0.00179068	25.072	20.1282
692	b1491	digH	40.2837	21.4682	1.15179004899634e-05	5.9504103356907e-05	40.2837	21.4682
693	b2528	iscA	36.2441	25.7235	0.000650286	0.00345534	36.2441	25.7235
694	b2088	insE5	23.6561	NA	6.24769242302297e-06	NA	23.6561	NA
695	b1209	lolB	23.3409	21.875	3.31815608161967e-05	0.000150738	23.3409	21.875
696	b0713	pxpA	33.4685	30.2497	4.06280937978811e-05	0.000272502	33.4685	30.2497
697	b2039	rfbA	33.9847	NA	3.54145344941417e-05	NA	33.9847	NA
698	b3022	mqsR	32.6204	15.9409	0.000195576	0.00192347	32.6204	15.9409
699	b3319	rplD	70.1274	28.9768	0.000156973	0.00233775	65	28.9768
700	b1724	ydiZ	15.7769	10.2648	9.66784653913031e-06	4.76592884206034e-05	15.7769	10.2648
701	b1096	pabC	18.7416	22.4361	2.45652598082363e-05	0.000123618	18.7416	22.4361
702	b4214	cysQ	20.4709	16.9528	0.000298007	0.000625935	20.4709	16.9528
703	b4331	kptA	17.356	12.3413	1.47640079634142e-05	9.02417491148432e-05	17.356	12.3413
704	b4208	cycA	25.5614	15.9538	0.000102159	0.000722948	25.5614	15.9538
705	b3234	degQ	31.4659	19.1488	0.000107148	0.000306803	31.4659	19.1488
706	b4696	unknown	30.1326	NA	6.71066227100418e-05	NA	30.1326	NA
707	b0159	mtn	33.066	40.7274	7.39531769759221e-05	0.000542774	33.066	40.7274
708	b3648	gmk	16.7262	12.5811	8.40129427254663e-05	0.000668123	16.7262	12.5811
709	b2476	purC	36.4165	43.1264	2.20238750144841e-05	0.000766259	36.4165	43.1264
710	b3107	yhaL	10.7533	22.7734	4.59172608899966e-05	0.000162471	10.7533	22.7734
711	b3179	rlmE	15.5663	15.6105	0.00023522	0.00124418	15.5663	15.6105
712	b2060	wzc	32.0683	NA	3.54011044981612e-06	NA	32.0683	NA
713	b1094	acpP	18.8769	14.3927	0.000151504	0.000560065	18.8769	14.3927
714	b2975	glcA	37.5727	25.8714	7.6578795402434e-05	0.000231936	37.5727	25.8714
715	b1383	ydbL	18.8648	14.7309	3.81467724676842e-06	2.77703927896138e-05	18.8648	14.7309
716	b3993	thiE	52.6976	24.0508	0.000312335	0.0011146	52.6976	24.0508
717	b2886	ygfS	18.2351	NA	4.75619812502644e-06	NA	18.2351	NA
718	b1587	ynfE	39.5311	NA	1.63515467393206e-05	NA	39.5311	NA
719	b0211	mltD	27.6611	29.0957	2.94678443525091e-05	0.000177892	27.6611	29.0957
720	b0605	ahpC	36.0356	21.1707	0.000729013	0.00672596	36.0356	21.1707
721	b2113	mrp	23.0208	17.2602	7.91142785454141e-05	0.000551112	23.0208	17.2602
722	b3653	gltS	14.3534	16.6888	5.25047493985867e-05	0.000350502	14.3534	16.6888
723	b0926	mepK	29.6915	23.9431	0.000125894	0.000490391	29.6915	23.9431
724	b4356	lgoT	35.8914	NA	1.69848327234077e-05	NA	35.8914	NA
725	b3571	malS	34.2401	36.4072	1.226901437594e-05	8.12381862434118e-05	34.2401	36.4072
726	b2431	yfeX	18.2361	31.9046	5.77447014264164e-05	0.000588435	18.2361	31.9046
727	b0868	ybjS	43.0436	31.909	2.10285720500147e-05	0.00019272	43.0436	31.909
728	b0696	kdpC	22.0092	26.1488	8.26847793796889e-06	7.80935046027818e-05	22.0092	26.1488
729	b1837	yebW	14.3612	13.9189	3.58463340177824e-05	0.000154883	14.3612	13.9189
730	b2953	yggU	53.4901	17.8795	1.1787025092759e-05	5.35272720990939e-05	53.4901	17.8795
731	b0683	fur	32.3033	20.807	0.000137883	0.000994424	32.3033	20.807
732	b3617	kbl	14.8047	12.026	7.68178159807944e-05	0.000573163	14.8047	12.026
733	b1132	hflD	66.5529	43.2803	2.50132457586796e-05	0.000220927	65	43.2803
734	b3764	maoP	14.4195	15.4231	6.49468872411755e-05	9.92831509712065e-05	14.4195	15.4231
735	b1562	hokD	25.6474	NA	6.08721505261847e-05	NA	25.6474	NA
736	b2564	pdxJ	17.0113	16.9678	8.66820841570312e-05	0.000338354	17.0113	16.9678
737	b3537	bcsF	46.9829	10.5732	1.21984843329625e-05	2.36418497066976e-05	46.9829	10.5732
738	b2192	insH8	50.9809	28.9248	8.18625288835208e-05	0.000412858	50.9809	28.9248
739	b1275	cysB	54.5317	31.9663	5.66610413982294e-05	0.000244684	54.5317	31.9663
740	b0714	nei	49.0521	35.5098	2.93412856483497e-06	5.41073025013811e-05	49.0521	35.5098
741	b3994	thiC	39.5458	18.3288	0.00131182	0.00419189	39.5458	18.3288
742	b4107	yjdN	22.7424	11.7687	8.69414433044281e-05	0.000504182	22.7424	11.7687
743	b1427	rimL	19.9267	9.6542	1.13101703402501e-05	7.3779105913939e-05	19.9267	9.6542
744	b2114	metG	39.1858	31.0187	8.95925355220717e-05	0.00101092	39.1858	31.0187
745	b1765	ydjA	13.4563	12.0989	9.32612493358569e-05	0.000409655	13.4563	12.0989
746	b0902	pflA	28.3927	21.3524	6.18238912324356e-05	0.00041262	28.3927	21.3524
747	b3526	kdgK	18.0072	22.9135	8.60148371517178e-05	0.000281257	18.0072	22.9135
748	b3847	pepQ	24.8393	16.1867	0.000189713	0.000621199	24.8393	16.1867
749	b0845	ybjJ	41.4528	30.3129	2.55228517671636e-05	0.00024731	41.4528	30.3129
750	b2510	yfgJ	33.6202	NA	8.0162015193628e-06	NA	33.6202	NA
751	b3962	sthA	36.3859	34.0451	5.58042862002763e-05	0.000264956	36.3859	34.0451
752	b1183	umuD	26.8839	15.0261	5.74901173065612e-06	0.000498461	26.8839	15.0261
753	b0950	pqiA	32.6204	33.6826	2.58031216358037e-05	0.000221199	32.6204	33.6826
754	b1745	astB	1.31069e+06	NA	0.000198757	NA	65	NA
755	b1404	insI2	38.2318	9.86102	8.15678924994102e-06	7.56639318672777e-05	38.2318	9.86102
756	b0766	ybhA	29.4111	19.3123	1.36396558612835e-05	6.29351846668631e-05	29.4111	19.3123
757	b1708	nlpC	25.9504	NA	5.01949082374218e-05	NA	25.9504	NA
758	b2049	cpsB	35.3014	NA	5.3475282554608e-06	NA	35.3014	NA
759	b1892	flhD	28.9793	NA	2.03314279638829e-06	NA	28.9793	NA
760	b3870	glnA	21299160	44.9614	0.0044387	0.016751	65	44.9614
761	b0273	argF	19.5303	18.7831	9.50696674343652e-05	0.00169451	19.5303	18.7831
762	b1619	hdhA	45.1898	12.8662	0.000148337	0.000731108	45.1898	12.8662
763	b0660	ybeZ	12.8312	13.706	0.000267679	0.00133894	12.8312	13.706
764	b3859	srkA	33.6814	22.1841	3.18966850915044e-05	0.000356842	33.6814	22.1841
765	b3928	zapB	32.0727	NA	6.45734046597023e-05	NA	32.0727	NA
766	b4396	rob	9.66372	12.244	0.000461992	0.00205098	9.66372	12.244
767	b3973	birA	49.0979	48.2736	2.25127144070011e-05	0.000117639	49.0979	48.2736
768	b4124	dcuR	22.337	26.8544	1.18822677187703e-05	5.81229723955608e-05	22.337	26.8544
769	b2250	yfaZ	22.6935	NA	2.20774312021163e-05	NA	22.6935	NA
770	b4096	phnL	15.0632	NA	6.78792692592758e-06	NA	15.0632	NA
771	b0283	paoD	38.6958	NA	1.60668004015847e-05	NA	38.6958	NA
772	b0790	ybhP	17.336	10.6976	2.01204749224153e-05	0.000158716	17.336	10.6976
773	b1846	yebE	33.5553	21.7245	2.67204152591633e-05	0.000311911	33.5553	21.7245
774	b1384	feaR	38.1595	17.5144	4.78321436325795e-06	8.16787438903873e-05	38.1595	17.5144
775	b3258	panF	23.7558	NA	1.3828916331252e-05	NA	23.7558	NA
776	b4496	unknown	24.7136	26.8557	1.8571937480835e-05	0.000108298	24.7136	26.8557
777	b0973	hyaB	27.994	NA	5.44820486517732e-06	NA	27.994	NA
778	b0809	glnQ	1.31069e+06	NA	0.000119221	NA	65	NA
779	b0065	yabI	43.8144	20.6149	3.37267943969748e-05	0.000341875	43.8144	20.6149
780	b0850	ybjC	14.6188	NA	9.14128125100784e-06	NA	14.6188	NA
781	b3192	mlaC	14.2217	21.9027	0.000183031	0.000643949	14.2217	21.9027
782	b4301	sgcE	20.6774	11.7127	1.63946371337877e-05	6.98803299812067e-05	20.6774	11.7127
783	b0847	ybjL	57.451	33.7316	4.67577215083669e-05	0.000607377	57.451	33.7316
784	b0480	ushA	20.5523	22.9475	6.43036687765942e-05	0.00036919	20.5523	22.9475
785	b3147	lpoA	25.0351	19.6156	0.000133557	0.000507815	25.0351	19.6156
786	b1162	bluR	14.0873	16.0996	4.02225925418057e-05	0.000434286	14.0873	16.0996
787	b2889	idi	11.4443	11.2737	1.83778625238712e-05	0.000165772	11.4443	11.2737
788	b3056	cca	16.9588	24.5838	0.00013	0.000955764	16.9588	24.5838
789	b3154	yhbP	30.8245	14.9697	1.02338329778212e-05	6.40932530660216e-05	30.8245	14.9697
790	b3544	dppA	38.8114	18.1312	0.000138261	0.000610476	38.8114	18.1312
791	b3781	trxA	13.7114	26.8636	0.000168139	0.00111717	13.7114	26.8636
792	b0557	borD	29.2568	NA	1.09766018230365e-06	NA	29.2568	NA
793	b0825	fsaA	10.2417	14.1936	1.14867540563253e-05	4.70648590390652e-05	10.2417	14.1936
794	b0423	thiI	55.8534	26.2468	2.79749108728416e-05	0.000522536	55.8534	26.2468
795	b0224	ldtF	50.0173	23.9472	6.41109253845935e-05	0.000478888	50.0173	23.9472
796	b1285	pdeR	30.056	11.3092	0.000118186	0.00052191	30.056	11.3092
797	b0848	ybjM	30.7282	11.0785	8.33394427502154e-06	0.000104364	30.7282	11.0785
798	b3521	rcdB	26.0405	NA	1.00154885321664e-05	NA	26.0405	NA
799	b2262	menB	18.5748	19.7836	0.000171251	0.000684364	18.5748	19.7836
800	b3782	rhoL	7.30758	12.2114	1.09885316579192e-05	8.20320771116871e-05	7.30758	12.2114
801	b2749	ygbE	16.3506	12.3116	5.89323987027361e-05	0.000132232	16.3506	12.3116
802	b0274	insB3	12.0789	15.5298	6.82731148082606e-06	0.000119875	12.0789	15.5298
803	b1725	yniA	26.932	17.7973	0.000192042	0.000730569	26.932	17.7973
804	b3353	yheT	26.3907	31.2593	2.51746894505491e-05	0.00013018	26.3907	31.2593
805	b1736	chbA	31.4872	10.7016	8.0145782937558e-06	1.92250567080627e-05	31.4872	10.7016
806	b1276	acnA	24.7945	19.2721	0.000297806	0.0032715	24.7945	19.2721
807	b3339	tufA	65.8551	34.0898	0.00169385	0.00794133	65	34.0898
808	b0588	fepC	35.1188	NA	9.53640128285124e-06	NA	35.1188	NA
809	b3883	yihV	9.53843	NA	1.23433419625557e-05	NA	9.53843	NA
810	b3912	cpxR	14.6403	13.7031	0.000137342	0.000601006	14.6403	13.7031
811	b3210	arcB	30.6249	33.8697	2.87918017255429e-05	0.000174208	30.6249	33.8697
812	b1687	ydiJ	61.0992	21.2619	0.000201741	0.00131874	61.0992	21.2619
813	b0222	gmhA	19.7697	15.6204	8.39176705938868e-05	0.000436213	19.7697	15.6204
814	b3415	gntT	16.0706	35.0459	9.50551588323777e-06	0.000156542	16.0706	35.0459
815	ERCC-00046	unknown	6553560	22282200	0.00149881	0.00515303	65	65
816	b0678	nagB	16.9226	NA	2.78629295753836e-05	NA	16.9226	NA
817	b3222	nanK	13.9629	NA	4.28046982841893e-05	NA	13.9629	NA
818	b3031	yqiA	44.5817	28.7193	2.94767923065475e-05	0.000197146	44.5817	28.7193
819	b3885	yihX	43.0742	20.4159	3.05715432296634e-05	0.000187087	43.0742	20.4159
820	b2233	yfaL	22.9217	26.6394	4.16000763294395e-05	0.000325184	22.9217	26.6394
821	b2558	mltF	42.7175	NA	8.71963651293309e-06	NA	42.7175	NA
822	b2313	cvpA	31.7915	19.168	4.67371748388916e-05	0.000587198	31.7915	19.168
823	b2210	mqo	41.3835	36.2502	3.68535818385354e-05	0.000514788	41.3835	36.2502
824	b2144	sanA	25.848	NA	6.6906696067043e-06	NA	25.848	NA
825	b2924	mscS	29.4743	17.2679	0.000121348	0.00049322	29.4743	17.2679
826	b4057	yjbR	17.5937	15.219	4.73641820802312e-05	0.000292025	17.5937	15.219
827	b1917	tcyN	33.9151	17.4005	7.03324362809579e-05	0.00029556	33.9151	17.4005
828	b0995	torR	12.1088	NA	9.40093348401478e-06	NA	12.1088	NA
829	b2559	tadA	23.3871	27.2113	8.14012137964327e-06	0.000292229	23.3871	27.2113
830	b1089	rpmF	33.685	32.6557	7.70157876359535e-05	0.000434385	33.685	32.6557
831	b1267	yciO	11.117	11.4774	6.49589499838402e-05	0.000307512	11.117	11.4774
832	b2343	yfcZ	17.8567	NA	3.91286747642116e-05	NA	17.8567	NA
833	b2130	yehY	49.2149	23.621	2.17507226609126e-05	0.000109935	49.2149	23.621
834	b2296	ackA	23.427	27.8405	0.000182589	0.00102365	23.427	27.8405
835	b2330	prmB	27.3241	21.7615	7.0364317360796e-05	0.00036044	27.3241	21.7615
836	b0388	aroL	19.3398	18.4526	0.00011985	0.00135617	19.3398	18.4526
837	b1897	otsB	8.461	8.96013	0.00020829	0.000971365	8.461	8.96013
838	b3454	livF	30.4217	25.3275	0.00010732	0.000244492	30.4217	25.3275
839	b3929	rraA	33.6183	90.3419	9.13341785820071e-05	0.00089348	33.6183	65
840	b3565	xylA	25.8841	NA	6.13955923590007e-05	NA	25.8841	NA
841	b2393	nupC	30.7976	22.9023	2.74281225142968e-05	0.0001516	30.7976	22.9023
842	b4168	tsaE	21.7317	15.2314	4.74866950312089e-05	0.000164653	21.7317	15.2314
843	b0699	ybfA	14.1825	NA	9.42516743778986e-06	NA	14.1825	NA
844	b2610	ffh	18.645	22.6405	0.000221112	0.000975765	18.645	22.6405
845	b1684	sufA	11.9371	23.2715	0.000165288	0.00101969	11.9371	23.2715
846	b3321	rpsJ	70.9242	36.6418	4.86116647588299e-05	0.000809166	65	36.6418
847	b1790	nimR	25.1984	NA	1.08876895116427e-05	NA	25.1984	NA
848	b3845	fadA	25.989	19.0505	4.68196752907165e-05	0.00012025	25.989	19.0505
849	b1048	opgG	71.4292	30.4886	9.02535244442542e-05	0.000561234	65	30.4886
850	b3917	sbp	38.741	NA	6.71978908870797e-06	NA	38.741	NA
851	b2157	yeiE	15.9709	22.0719	2.03798447828447e-05	0.000128309	15.9709	22.0719
852	b2788	gudX	25.5707	32.4551	3.72637312515383e-05	6.8190817584151e-05	25.5707	32.4551
853	b2168	fruK	10.2413	16.5056	5.4637668008964e-05	0.000230911	10.2413	16.5056
854	b1845	ptrB	31.8735	16.6621	7.17692182457696e-05	0.000300677	31.8735	16.6621
855	b2837	galR	15.1415	21.4158	4.38223338418725e-05	0.000216047	15.1415	21.4158
856	b1528	ydeA	37.7142	23.6018	6.19539442812127e-05	0.000224876	37.7142	23.6018
857	b2303	folX	19.072	9.58641	7.79782780937351e-05	0.000329776	19.072	9.58641
858	b2143	cdd	12.9497	15.1505	8.80516502086525e-05	0.000337833	12.9497	15.1505
859	b3097	yqjC	7.17111	7.11071	0.000106818	0.00111531	7.17111	7.11071
860	b2775	yqcE	19.2645	NA	5.05686387073165e-06	NA	19.2645	NA
861	b2777	queE	9.85964	19.5733	4.96458933832568e-05	0.000562466	9.85964	19.5733
862	b1832	msrC	28.1239	10.8684	8.68089061430036e-05	0.000456945	28.1239	10.8684
863	b0866	ybjQ	10.0838	8.02861	8.20640499613457e-05	0.000470712	10.0838	8.02861
864	b2236	yfaE	47.4719	28.6627	4.86187758395322e-06	4.51467203249135e-05	47.4719	28.6627
865	b2892	recJ	57.1653	41.7501	5.97438397110558e-05	0.000810478	57.1653	41.7501
866	b3996	nudC	14.319	16.6104	7.27591050407527e-05	0.000197472	14.319	16.6104
867	b4380	yjjI	7.33545	6.71762	3.41445461344379e-05	0.000217232	7.33545	6.71762
868	b1804	rnd	30.1347	NA	1.15137212447626e-05	NA	30.1347	NA
869	b3966	btuB	45.6544	35.1662	2.16403137296082e-05	0.000143419	45.6544	35.1662
870	b3021	mqsA	26.7102	10.9577	0.000251198	0.00158766	26.7102	10.9577
871	b3590	selB	41.7236	37.8659	0.00010581	0.000526648	41.7236	37.8659
872	b1117	lolD	65.9573	NA	2.52919879407041e-05	NA	65	NA
873	b2410	yfeH	40.5222	23.0498	2.91702929174381e-05	0.000194249	40.5222	23.0498
874	b3094	exuR	9.07321	18.5026	0.000212106	0.00142738	9.07321	18.5026
875	b3729	glmS	15.3149	20.1696	0.000566312	0.00303671	15.3149	20.1696
876	b3038	ygiC	21.7764	28.196	9.47834221365574e-05	0.000429365	21.7764	28.196
877	b1805	fadD	27.8766	27.0526	4.28579309602737e-05	0.000151677	27.8766	27.0526
878	b2752	cysD	31.6556	9.98348	0.00026774	0.00557706	31.6556	9.98348
879	b3218	insH10	54.1238	33.6861	7.98137956499643e-05	0.000395419	54.1238	33.6861
880	b3009	yghB	43.2073	20.0259	2.9978030744867e-05	0.000216368	43.2073	20.0259
881	b1981	shiA	41.7942	15.7281	6.85059021021709e-05	0.000235352	41.7942	15.7281
882	b0818	ybiR	32.3777	28.17	1.54198642510378e-05	0.000119332	32.3777	28.17
883	b0470	dnaX	30.2879	21.9131	0.000129404	0.00043803	30.2879	21.9131
884	b2243	glpC	30.2991	NA	7.38757320218708e-06	NA	30.2991	NA
885	b0745	lysW	37.1311	NA	1.57905652552135e-06	NA	37.1311	NA
886	b0102	zapD	52.5911	28.4245	7.54097242599036e-05	0.000173534	52.5911	28.4245
887	b3936	rpmE	25.0575	37.8823	0.000102702	0.000550299	25.0575	37.8823
888	b0910	cmk	13.273	13.0841	0.000214569	0.000778643	13.273	13.0841
889	b2567	rnc	20.9854	17.2156	7.88879042532827e-05	0.000479375	20.9854	17.2156
890	b1728	ydjM	13.2691	NA	7.57778793857197e-06	NA	13.2691	NA
891	b2137	yohF	11.1521	9.80116	7.21734086062056e-05	0.000267533	11.1521	9.80116
892	b0213	yafS	24.6808	NA	1.31258350410424e-05	NA	24.6808	NA
893	b2893	dsbC	17.9916	19.2066	4.27703069118753e-05	0.000346332	17.9916	19.2066
894	b1925	fliS	25.5637	17.2034	2.2793509044286e-06	1.32543327420129e-05	25.5637	17.2034
895	b2112	yehE	11.1819	NA	6.31666119405256e-06	NA	11.1819	NA
896	b3593	rhsA	20.0577	NA	2.03441586694126e-05	NA	20.0577	NA
897	b2299	yfcD	27.0655	24.0167	2.67086817589347e-05	0.000188908	27.0655	24.0167
898	b3456	livM	42.3775	27.3077	0.000298238	0.000620029	42.3775	27.3077
899	b0254	perR	37.5482	NA	7.24975579410664e-06	NA	37.5482	NA
900	b2342	fadI	17.1298	NA	3.23916594973981e-05	NA	17.1298	NA
901	b1658	purR	22.7679	21.1964	6.29106615632358e-05	0.000399545	22.7679	21.1964
902	b2675	nrdE	37.846	27.0523	7.73097328346678e-05	0.000876524	37.846	27.0523
903	b3824	rhtB	18.3148	22.778	3.5094021505177e-05	8.71016921260001e-05	18.3148	22.778
904	b1753	ynjA	37.0674	24.6218	1.38201890567433e-05	7.70825939285846e-05	37.0674	24.6218
905	b0457	pdeB	13.6123	NA	2.67031699556766e-05	NA	13.6123	NA
906	b1064	grxB	47.9818	25.7513	2.92491663133992e-05	0.000359629	47.9818	25.7513
907	b1345	intR	10.1195	NA	1.12988194389976e-05	NA	10.1195	NA
908	b1739	osmE	5.63123	NA	0.000150923	NA	5.63123	NA
909	b4218	ytfL	24.198	32.1747	1.30545903735771e-05	0.000155851	24.198	32.1747
910	b1682	sufC	30.3164	29.675	0.000213881	0.000977995	30.3164	29.675
911	b2440	eutC	26.4637	26.823	3.96775737811583e-05	0.000206251	26.4637	26.823
912	b3463	ftsE	21.3522	24.2167	7.96274828926755e-05	0.000486519	21.3522	24.2167
913	b3226	nanR	13.2073	21.0091	4.00037627435964e-05	0.000258109	13.2073	21.0091
914	b4251	bdcR	28.1787	31.6644	1.02673393596921e-05	0.000123486	28.1787	31.6644
915	b1829	htpX	15.5012	24.1478	0.000152507	0.00289584	15.5012	24.1478
916	b2569	lepA	46.7528	33.0903	0.000181046	0.000974373	46.7528	33.0903
917	b1098	tmk	49.8137	34.4921	1.47704338148954e-05	0.000181115	49.8137	34.4921
918	b4024	lysC	10.4046	12.8177	0.00576618	0.0122761	10.4046	12.8177
919	b0742	cpoB	58.8621	33.5093	8.31588678197165e-05	0.000656565	58.8621	33.5093
920	b3603	lldP	38.3649	30.5734	0.000103304	0.00020479	38.3649	30.5734
921	b4064	ghxP	34.8551	35.4784	3.12275421191141e-05	0.00037145	34.8551	35.4784
922	b4018	iclR	10.6445	15.4266	0.000216727	0.000280519	10.6445	15.4266
923	b1198	dhaM	32.1176	23.8619	0.000116675	0.000193736	32.1176	23.8619
924	b0132	rpnC	31.2602	NA	3.15004082326866e-06	NA	31.2602	NA
925	b3959	argB	36.7306	24.5617	0.000184587	0.000785532	36.7306	24.5617
926	b1263	trpD	35.0809	12.243	0.0040611	0.00287906	35.0809	12.243
927	b0080	cra	15.7953	26.346	4.45005940852305e-05	0.000422897	15.7953	26.346
928	b0658	ybeX	47.6894	36.6372	3.59913043468898e-05	0.0010629	47.6894	36.6372
929	b2102	yegX	43.0877	NA	1.09721814634354e-05	NA	43.0877	NA
930	b3549	tag	31.7854	9.75664	3.21064620220047e-05	0.00020115	31.7854	9.75664
931	b2562	yfhL	39.6763	NA	4.52870155975833e-06	NA	39.6763	NA
932	b2433	yfeZ	33.7267	16.5373	1.62764402878777e-05	0.000104947	33.7267	16.5373
933	b2678	proW	29.1177	NA	4.79431033831285e-06	NA	29.1177	NA
934	b4206	ytfB	9.07528	10.1701	0.000108297	0.000288078	9.07528	10.1701
935	ERCC-00096	unknown	63242200	NA	0.0156283	NA	65	NA
936	b2515	ispG	38.2622	38.8237	0.000140661	0.00161095	38.2622	38.8237
937	b2470	acrD	39.7264	45.6095	2.21057686286328e-05	0.000341404	39.7264	45.6095
938	b2540	hcaC	41.5059	38.45	5.10819162255764e-06	3.53752449640608e-05	41.5059	38.45
939	b1152	jayE	21.7068	NA	2.21278407963476e-06	NA	21.7068	NA
940	b2010	dacD	40.3625	25.2748	1.35760331014393e-05	7.18980781183899e-05	40.3625	25.2748
941	b2261	menC	23.0012	27.1775	0.000100784	0.000643547	23.0012	27.1775
942	b4443	gcvB	40.6683	NA	5.66629711301759e-06	NA	40.6683	NA
943	b4466	unknown	20.9333	NA	2.80814110548609e-05	NA	20.9333	NA
944	b4418	sraB	24.1596	14.5473	8.6477618900791e-06	5.53597116038474e-05	24.1596	14.5473
945	b3530	bcsC	10.7401	17.6123	7.21136794332765e-05	0.000544777	10.7401	17.6123
946	b2962	yggX	30.4187	15.2967	1.42199711854507e-05	4.20557999931536e-05	30.4187	15.2967
947	b2171	yeiP	30.3635	NA	1.44354791666315e-05	NA	30.3635	NA
948	b1564	relB	23.3521	NA	3.33786981978609e-05	NA	23.3521	NA
949	b2512	bamB	41.6557	46.3266	0.000151955	0.0016539	41.6557	46.3266
950	b1202	ycgV	21.2774	39.9255	3.75593478730598e-05	0.000182735	21.2774	39.9255
951	b1864	yebC	46.4056	23.854	5.95989117868036e-05	0.000786456	46.4056	23.854
952	b3356	yhfA	24.7882	22.9406	1.73818116379043e-05	6.28574388517942e-05	24.7882	22.9406
953	b1446	ydcY	10.9461	11.49	6.27071965911413e-05	0.000241274	10.9461	11.49
954	b1488	ddpX	2.78526e+06	NA	0.000263908	NA	65	NA
955	b2267	elaA	19.4625	NA	6.4273342514111e-06	NA	19.4625	NA
956	b1322	ycjF	55.4838	21.696	7.68150587367223e-05	0.000470471	55.4838	21.696
957	b4457	csrC	8.94197	7.9159	0.000463516	0.000425061	8.94197	7.9159
958	b3422	rtcR	26.0405	NA	1.02756577595753e-05	NA	26.0405	NA
959	b1180	ycgM	23.5176	19.5605	0.000236455	0.000337139	23.5176	19.5605
960	b2167	fruA	11.7359	20.9093	0.000189556	0.000637434	11.7359	20.9093
961	b0864	artP	31.6198	12.738	3.21871770690145e-05	0.000243636	31.6198	12.738
962	b0112	aroP	43.2242	16.4568	0.000166072	0.000855881	43.2242	16.4568
963	b3457	livH	35.9943	22.033	0.000246724	0.00040997	35.9943	22.033
964	b3480	nikE	24.9533	NA	4.78830248074828e-06	NA	24.9533	NA
965	b1688	ydiK	40.4535	17.6311	6.12161977093796e-05	0.000228662	40.4535	17.6311
966	b2538	hcaE	19.0435	22.5175	2.9586187572842e-05	0.000207051	19.0435	22.5175
967	b1752	ydjZ	17.0973	9.54996	1.25322949901705e-05	3.31588139186615e-05	17.0973	9.54996
968	b3766	ilvL	6.47353	NA	1.11202730570853e-05	NA	6.47353	NA
969	b1259	yciG	36.4433	NA	9.25387173298906e-06	NA	36.4433	NA
970	b1956	dgcQ	25.5059	12.6138	7.8782549957928e-05	0.000389049	25.5059	12.6138
971	b2806	rlmM	41.4224	NA	7.15435526882597e-05	NA	41.4224	NA
972	b1749	xthA	42.3408	28.3098	5.67097529355841e-05	0.000129491	42.3408	28.3098
973	b2289	lrhA	36.8567	39.4967	0.000130468	0.000681527	36.8567	39.4967
974	b2684	mprA	41.6381	61.3729	1.68860061602502e-05	0.000533871	41.6381	61.3729
975	b3035	tolC	18.3083	15.6692	0.000279962	0.00168655	18.3083	15.6692
976	b3880	yihS	17.4356	NA	7.68730579883394e-06	NA	17.4356	NA
977	b3568	xylH	41.5525	NA	1.24978346024267e-05	NA	41.5525	NA
978	b2466	ypfG	30.008	NA	1.64025600160762e-05	NA	30.008	NA
979	b0126	can	26.5382	19.9379	9.87377566452309e-05	0.000616677	26.5382	19.9379
980	b2766	ygcN	39.3335	NA	2.90603647410402e-06	NA	39.3335	NA
981	b3857	mobA	19.043	22.4639	3.71776616206302e-05	0.000157018	19.043	22.4639
982	b4174	hflK	53.4057	32.6007	0.000117225	0.000735326	53.4057	32.6007
983	b0253	ykfA	51.1489	13.7794	1.90029687315317e-05	0.00011969	51.1489	13.7794
984	b3208	mtgA	17.3013	20.0695	2.719270335648e-05	0.000542572	17.3013	20.0695
985	b0692	potE	14.7468	15.132	2.63864769244294e-05	0.000110059	14.7468	15.132
986	b2585	pssA	23.6932	23.0147	0.000148519	0.000700392	23.6932	23.0147
987	b3037	ygiB	11.8517	15.7594	0.000261284	0.000516571	11.8517	15.7594
988	b1709	btuD	34.2973	23.5116	5.99257924168182e-05	0.000281836	34.2973	23.5116
989	b3338	chiA	29.1356	31.9812	3.27301350614076e-05	0.000240947	29.1356	31.9812
990	b2922	yggE	14.1032	13.0111	0.000288968	0.000965745	14.1032	13.0111
991	b0118	acnB	28.865	30.8333	0.00111527	0.00859864	28.865	30.8333
992	b2341	fadJ	19.5972	31.2638	4.65208782243041e-05	0.000192469	19.5972	31.2638
993	b3997	hemE	24.2162	22.5843	7.74418893850894e-05	0.000371695	24.2162	22.5843
994	b1175	minD	39.82	23.5642	5.65857973832848e-05	0.000360625	39.82	23.5642
995	b1613	manA	50.2166	14.92	5.26727128098728e-05	6.82951861453626e-05	50.2166	14.92
996	b3238	yhcN	8.27074	6.61089	1.66526094425725e-05	9.93468207375583e-05	8.27074	6.61089
997	b3354	yheU	15.675	10.8495	2.6555597808246e-05	9.4281329443312e-05	15.675	10.8495
998	b2977	glcG	23.8579	24.0559	1.78800942677587e-05	0.000123997	23.8579	24.0559
999	b4222	ytfP	27.5401	NA	3.89041015547246e-05	NA	27.5401	NA
1000	b2186	yejK	37.7955	35.2586	2.81732461163865e-05	0.000219285	37.7955	35.2586
1001	b1867	yecD	21.1761	13.6125	0.000204943	0.000427274	21.1761	13.6125
1002	b0281	intF	35.169	37.7167	2.57116730133198e-05	0.000262279	35.169	37.7167
1003	b0849	grxA	20.6554	9.36812	4.38493092143368e-06	5.97552517550282e-05	20.6554	9.36812
1004	b2572	rseA	14.4472	22.9775	0.00107959	0.00485446	14.4472	22.9775
1005	b1090	plsX	16.5288	NA	9.38245111327108e-05	NA	16.5288	NA
1006	b4607	unknown	41.6633	NA	3.24028122372403e-06	NA	41.6633	NA
1007	b0672	leuW	42.0147	14.8974	2.18767875612854e-05	0.000184823	42.0147	14.8974
1008	b3915	fieF	17.1056	13.1923	8.13133982414304e-05	0.000465665	17.1056	13.1923
1009	b2951	yggS	23.2623	16.5649	1.76825250732583e-05	0.000101065	23.2623	16.5649
1010	b0077	ilvI	25.1265	15.6633	0.000314374	0.000756739	25.1265	15.6633
1011	b1337	abgB	40.1688	20.1453	1.31556065008469e-05	7.62708152662192e-05	40.1688	20.1453
1012	b1733	chbG	27.0243	30.2112	3.09590208799839e-05	0.000355035	27.0243	30.2112
1013	b1523	yneG	35.4623	32.4477	5.06660241839794e-06	5.97478204532589e-05	35.4623	32.4477
1014	b2170	setB	20.3107	NA	3.95483144624687e-06	NA	20.3107	NA
1015	b1808	yoaA	51.1836	33.5347	1.52304408374962e-05	0.000227364	51.1836	33.5347
1016	b1637	tyrS	32.5893	25.9415	0.000170792	0.00105356	32.5893	25.9415
1017	b4156	yjeM	49.3622	NA	1.36159623392201e-05	NA	49.3622	NA
1018	b0431	cyoB	26.1879	26.1845	0.000123693	0.000500627	26.1879	26.1845
1019	b3223	nanE	38.0429	25.9561	1.50447854641271e-05	8.62464611608815e-05	38.0429	25.9561
1020	b1266	yciV	10.8075	15.6911	2.97531093866885e-05	0.000155977	10.8075	15.6911
1021	b4160	psd	44.9178	23.4889	5.09148789460954e-05	0.000366373	44.9178	23.4889
1022	b0907	serC	39.3922	18.9237	0.000515166	0.00223271	39.3922	18.9237
1023	b0631	ybeD	10.9897	NA	5.83090787512776e-05	NA	10.9897	NA
1024	b2465	tktB	29.3825	14.7222	0.000808702	0.00243153	29.3825	14.7222
1025	b3316	rpsS	87.5744	36.6967	5.57373953764821e-05	0.000755929	65	36.6967
1026	b1839	yebY	32.2591	26.9696	1.63815932944939e-05	5.80439628737499e-05	32.2591	26.9696
1027	b3810	yigA	57.9288	NA	2.00295316541628e-05	NA	57.9288	NA
1028	b2285	nuoE	58.0566	29.2673	9.90530366743547e-05	0.000528194	58.0566	29.2673
1029	b0064	araC	31.9354	23.1182	8.15995853586049e-05	0.000325697	31.9354	23.1182
1030	b4142	groS	30.2486	7.24068	0.000119551	0.000581059	30.2486	7.24068
1031	b4388	serB	24.3391	20.5656	3.96592612479951e-05	0.000175183	24.3391	20.5656
1032	b2416	ptsI	32.3155	16.8744	0.00121534	0.00493077	32.3155	16.8744
1033	b3770	ilvE	18.6518	18.1875	8.51384717292553e-05	0.000634715	18.6518	18.1875
1034	b3036	unknown	15.5956	19.2249	3.27731119147848e-05	7.33938152997458e-05	15.5956	19.2249
1035	b1103	hinT	28.8012	12.1814	2.50457859399857e-05	0.0002233	28.8012	12.1814
1036	b3229	sspA	40.1525	25.2355	4.59991643495105e-05	0.000878008	40.1525	25.2355
1037	b3008	metC	25.6865	13.6073	5.12023197133648e-05	0.000820762	25.6865	13.6073
1038	b3574	plaR	32.6733	19.3065	2.1864000069691e-05	0.00010059	32.6733	19.3065
1039	b3644	yicC	16.9996	25.9331	6.88091171191968e-05	0.000219609	16.9996	25.9331
1040	b0285	paoB	12.2119	NA	2.84548482967332e-05	NA	12.2119	NA
1041	b4523	yciX	35.307	9.81449	3.4020281735716e-05	4.80477351782415e-05	35.307	9.81449
1042	b2240	glpT	9.54892	NA	1.59210842832949e-05	NA	9.54892	NA
1043	b0209	yafD	16.6608	15.9217	0.000148249	0.000784606	16.6608	15.9217
1044	b0219	yafV	15.5482	22.0098	7.77830313107244e-05	0.000473261	15.5482	22.0098
1045	b1395	paaH	73.3461	NA	8.78444425503734e-06	NA	65	NA
1046	b1953	yodD	10.8573	19.574	0.000147005	0.000634632	10.8573	19.574
1047	b0113	pdhR	11.291	17.6954	2.31820534569566e-05	0.000832064	11.291	17.6954
1048	b0774	bioA	40.0517	NA	8.1225578762295e-06	NA	40.0517	NA
1049	b2009	sbmC	19.7396	8.37587	3.1777202349774e-05	0.000334425	19.7396	8.37587
1050	b2555	qseG	44.7368	21.462	1.05372818031852e-05	0.000101103	44.7368	21.462
1051	b3741	mnmG	63.1253	29.0807	4.40362815903334e-05	0.000651903	63.1253	29.0807
1052	b2847	yqeI	52.2632	NA	2.14078041341953e-06	NA	52.2632	NA
1053	b3728	pstS	27.8527	25.8186	0.000189963	0.00102922	27.8527	25.8186
1054	b4393	trpR	43.3961	NA	1.095328945208e-05	NA	43.3961	NA
1055	b1706	ydiU	28.3257	19.5769	2.4323149847619e-05	0.00040168	28.3257	19.5769
1056	b3991	thiG	75.6773	25.9045	0.000243874	0.00106475	65	25.9045
1057	b1272	sohB	17.0753	21.7975	4.23640261294992e-05	0.00014598	17.0753	21.7975
1058	b0198	metI	54.2011	24.0771	9.55966011660596e-05	0.00081198	54.2011	24.0771
1059	b0930	asnS	62.4708	38.8155	9.92217530039636e-05	0.00205004	62.4708	38.8155
1060	b4203	rplI	72.3544	33.6387	0.000135485	0.0010032	65	33.6387
1061	b4013	metA	21.7222	13.2677	0.000110718	0.00558952	21.7222	13.2677
1062	b2469	narQ	22.9347	28.2043	1.91784645286152e-05	0.000159386	22.9347	28.2043
1063	b4461	unknown	30.1255	28.881	1.52750393562766e-05	0.000241838	30.1255	28.881
1064	b3410	feoC	45.2216	NA	2.10392201620268e-05	NA	45.2216	NA
1065	b0888	trxB	36.0603	32.4171	0.000145481	0.000551683	36.0603	32.4171
1066	b3421	rtcB	61.6552	31.6474	8.55346410451197e-05	0.000327297	61.6552	31.6474
1067	b1234	rssA	26.7967	13.5005	7.67276576432762e-05	0.000274642	26.7967	13.5005
1068	b3358	yhfK	47.3953	NA	2.72827491086219e-05	NA	47.3953	NA
1069	b4284	insI3	32.8485	NA	8.87229335578546e-06	NA	32.8485	NA
1070	b2068	alkA	11.449	13.7035	3.1864684200767e-05	0.000164528	11.449	13.7035
1071	b2287	nuoB	42.4706	26.608	0.000128196	0.000709118	42.4706	26.608
1072	b3230	rpsI	67.6628	43.7066	5.00463259699986e-05	0.000553499	65	43.7066
1073	b0839	dacC	10.159	13.9061	0.00024466	0.00148008	10.159	13.9061
1074	b0582	insL2	79.2631	NA	2.69793384866251e-05	NA	65	NA
1075	b0444	queC	21.6747	18.0909	1.81169654565797e-05	0.000105612	21.6747	18.0909
1076	b3482	rhsB	12.6655	NA	1.75206654508695e-05	NA	12.6655	NA
1077	b3307	rpsN	66.0008	33.3517	0.000330027	0.00342069	65	33.3517
1078	b0904	focA	15.9991	10.8354	0.000132503	0.000397508	15.9991	10.8354
1079	b2377	yfdY	27.3325	7.5396	1.29741680655011e-05	0.000121689	27.3325	7.5396
1080	b2388	glk	30.2164	38.0253	5.06033977558922e-05	0.000614631	30.2164	38.0253
1081	b1424	opgD	42.518	NA	4.11640906996301e-05	NA	42.518	NA
1082	b3676	yidH	61.3471	NA	9.36474396399389e-06	NA	61.3471	NA
1083	b2140	dusC	34.8384	NA	6.45853780864872e-06	NA	34.8384	NA
1084	b3895	fdhD	39.838	NA	3.49103805423901e-05	NA	39.838	NA
1085	b0072	leuC	41.4674	11.3935	0.00214564	0.0022055	41.4674	11.3935
1086	b0015	dnaJ	49.6039	16.9373	0.000218707	0.0011184	49.6039	16.9373
1087	b3333	gspL	20.637	37.2711	6.601183056351e-06	4.68741516850756e-05	20.637	37.2711
1088	b1473	yddG	52.8046	NA	4.68686126981492e-06	NA	52.8046	NA
1089	b1963	drpB	18.6239	11.8245	0.000128386	0.000571889	18.6239	11.8245
1090	b2022	hisB	27.4138	18.2324	0.000343029	0.000561445	27.4138	18.2324
1091	b3355	prkB	19.0487	18.2951	6.20016675765474e-05	0.000277108	19.0487	18.2951
1092	b0439	lon	35.9774	27.2651	0.000599252	0.00476974	35.9774	27.2651
1093	b0918	kdsB	16.1637	22.8819	9.1086694317771e-05	0.000511607	16.1637	22.8819
1094	b3018	plsC	29.7571	20.3479	1.82723333178091e-05	0.000176529	29.7571	20.3479
1095	b0062	araA	32.8497	NA	7.62836591754701e-06	NA	32.8497	NA
1096	b3736	atpF	36.9342	38.2364	5.29236906937161e-05	0.000514322	36.9342	38.2364
1097	b3982	nusG	23.6136	20.8177	0.000113909	0.000618054	23.6136	20.8177
1098	b2789	gudP	24.689	NA	5.87175670744194e-06	NA	24.689	NA
1099	b2737	ygbK	31.0916	NA	5.32790547686114e-06	NA	31.0916	NA
1100	b0096	lpxC	26.2384	NA	0.00109088	NA	26.2384	NA
1101	b3200	lptA	36.7627	46.7398	0.000112623	0.000711044	36.7627	46.7398
1102	b2997	hybO	28.0493	NA	7.2624728094034e-06	NA	28.0493	NA
1103	b4180	rlmB	60.531	32.3367	2.12649553389573e-05	0.000194561	60.531	32.3367
1104	b0280	yagN	11.416	8.96233	3.34379297706405e-05	7.37505963715508e-05	11.416	8.96233
1105	b3255	accB	19.3023	16.8127	5.35900401035529e-05	0.000404325	19.3023	16.8127
1106	b4062	soxS	8.0495	NA	0.000146991	NA	8.0495	NA
1107	b0223	yafJ	29.3909	23.6443	4.10507741317936e-05	0.000288355	29.3909	23.6443
1108	b3788	rffG	39.5166	NA	1.41146695637444e-05	NA	39.5166	NA
1109	b1624	ydgJ	37.7794	25.5912	0.000139264	0.000481741	37.7794	25.5912
1110	b4162	orn	19.4282	22.4966	4.4456978803571e-05	8.53392564547079e-05	19.4282	22.4966
1111	b3207	yrbL	11.4538	15.2432	0.000155472	0.00266317	11.4538	15.2432
1112	b1711	btuC	28.6092	NA	1.60758710492951e-05	NA	28.6092	NA
1113	b4529	ydbJ	31.4386	15.7805	5.49462896430469e-05	0.000299584	31.4386	15.7805
1114	b1477	yddM	23.4876	13.1667	7.70453806038374e-05	0.000435005	23.4876	13.1667
1115	b0590	fepD	29.8785	27.2574	2.14251530701357e-05	0.000265937	29.8785	27.2574
1116	b4092	phnP	25.159	19.7919	1.08758092052907e-05	6.53496180192187e-05	25.159	19.7919
1117	b4169	amiB	28.4945	24.4982	0.000125759	0.000427714	28.4945	24.4982
1118	b0795	ybhG	21.197	24.2306	1.33704207078012e-05	0.000183888	21.197	24.2306
1119	b0369	hemB	42.1206	27.4401	7.06153717487162e-05	0.000588074	42.1206	27.4401
1120	b1036	ycdZ	31.3953	25.9585	1.44444053969175e-05	8.46440006585676e-05	31.3953	25.9585
1121	b1290	sapF	57.1085	40.6843	3.87786138343286e-05	0.00012678	57.1085	40.6843
1122	b3726	pstA	52.7175	29.66	0.000103465	0.000285186	52.7175	29.66
1123	b1661	cfa	27.183	10.9064	0.00122707	0.00431428	27.183	10.9064
1124	b2089	insF5	20.4307	21.6584	1.44217602604255e-05	0.00011761	20.4307	21.6584
1125	b4138	dcuA	33.5594	39.9733	0.000265048	0.000794633	33.5594	39.9733
1126	b4391	ettA	20.0446	21.3011	0.000327307	0.00172076	20.0446	21.3011
1127	b0722	sdhD	32.8675	15.5353	2.31748378100155e-05	9.00096760856136e-05	32.8675	15.5353
1128	b3492	yhiN	14.8521	24.1805	2.60626029125321e-05	0.000186841	14.8521	24.1805
1129	b1150	ymfR	0.397919	28.4917	7.29400084190206e-07	6.52333597483317e-06	5	28.4917
1130	b2545	yphC	45.6141	24.3124	1.45606681679267e-05	9.09846708667106e-05	45.6141	24.3124
1131	b2408	yfeN	13.2151	NA	2.34864646710277e-06	NA	13.2151	NA
1132	b2172	yeiQ	24.3743	NA	4.21414230651948e-05	NA	24.3743	NA
1133	b3219	yhcF	37.4489	NA	9.20854031243243e-06	NA	37.4489	NA
1134	b2004	cbeA	20.0001	NA	4.54641756494206e-06	NA	20.0001	NA
1135	b3519	treF	10.0167	10.078	0.000379975	0.00136899	10.0167	10.078
1136	b1033	ghrA	27.8508	19.5349	0.000109284	0.000443479	27.8508	19.5349
1137	b4392	slt	17.2225	26.7899	0.000112484	0.000579701	17.2225	26.7899
1138	b3592	yibF	8.77538	13.719	5.23288928153851e-05	0.000411684	8.77538	13.719
1139	b1321	ycjX	37.9038	20.4131	0.00011557	0.000588469	37.9038	20.4131
1140	b4532	hicA	5.11085	NA	6.59718010186126e-06	NA	5.11085	NA
1141	b3573	ysaA	25.076	14.6159	2.83824352592889e-06	3.25023630640627e-05	25.076	14.6159
1142	b0402	proY	40.9023	NA	2.4299169537464e-05	NA	40.9023	NA
1143	b0494	tesA	23.8144	30.8933	4.3222011674416e-05	0.00030023	23.8144	30.8933
1144	b2556	glrK	17.0563	19.7185	2.63345934703969e-05	0.000182715	17.0563	19.7185
1145	b4488	unknown	8.15117	15.2934	0.000663302	0.00395129	8.15117	15.2934
1146	b0744	valT	32.0012	NA	5.87271447766641e-06	NA	32.0012	NA
1147	b3320	rplC	77.9231	31.0504	0.000142152	0.00232226	65	31.0504
1148	b4426	mcaS	28.4131	9.20161	2.01100799212417e-06	1.06880313042718e-05	28.4131	9.20161
1149	b1676	pykF	19.7257	12.6945	0.000435288	0.00216459	19.7257	12.6945
1150	b2260	menE	39.7974	28.0871	2.87934420226025e-05	0.000196269	39.7974	28.0871
1151	b1781	yeaE	25.693	NA	4.06317735143818e-06	NA	25.693	NA
1152	b2523	pepB	50.7547	33.9364	0.00014525	0.000731723	50.7547	33.9364
1153	b1115	ycfT	28.3487	NA	3.00328733222144e-06	NA	28.3487	NA
1154	b3737	atpE	42.6238	31.5681	3.6992400086987e-05	0.000335616	42.6238	31.5681
1155	b2843	kduI	36.8672	19.0306	5.51467701672772e-06	4.87249373631365e-05	36.8672	19.0306
1156	b1422	ydcI	36.101	20.8723	3.35783563672213e-05	0.000418205	36.101	20.8723
1157	b0526	cysS	24.3024	29.1996	4.23102420348141e-05	0.000339096	24.3024	29.1996
1158	b2822	recC	26.1854	25.5037	0.000127204	0.000442789	26.1854	25.5037
1159	b4212	ytfH	10.6665	29.0628	1.32694317646784e-05	0.000239151	10.6665	29.0628
1160	b0723	sdhA	36.0787	21.5783	0.000147925	0.000742525	36.0787	21.5783
1161	b1968	hprS	40.4337	NA	4.82189364725182e-06	NA	40.4337	NA
1162	b3057	bacA	44.8681	NA	2.60173871549163e-05	NA	44.8681	NA
1163	b1399	paaX	44.0759	14.7488	8.58487316967173e-05	0.000214644	44.0759	14.7488
1164	b0569	nfrB	24.8159	16.3607	1.26761313412134e-05	0.000145752	24.8159	16.3607
1165	b4157	yjeN	34.7855	NA	3.7574427788634e-06	NA	34.7855	NA
1166	b3049	glgS	21.1742	NA	1.0428888095335e-05	NA	21.1742	NA
1167	b0419	yajO	9.03675	10.1396	0.000309313	0.00100829	9.03675	10.1396
1168	b2718	hycH	18.0249	32.5235	1.459537801593e-05	6.58298031634468e-05	18.0249	32.5235
1169	b2835	lplT	40.7074	NA	3.16297349612484e-05	NA	40.7074	NA
1170	b0488	ybbJ	9.11635	12.8086	3.46971447040646e-05	0.00021992	9.11635	12.8086
1171	b0215	dnaQ	12.7925	16.4497	9.86491447850491e-05	0.000379168	12.7925	16.4497
1172	b1512	lsrR	19.664	32.9572	2.81802850338335e-05	0.000148351	19.664	32.9572
1173	b4273	insD6	20.1728	29.4096	2.16570647914999e-05	0.000248924	20.1728	29.4096
1174	b2907	ubiH	21.8335	26.3576	7.43045616591023e-05	0.000483806	21.8335	26.3576
1175	b0677	nagA	17.2568	12.7711	7.01250952462012e-05	0.000345042	17.2568	12.7711
1176	b4226	ppa	28.7492	41.154	5.20949665954167e-05	0.000333199	28.7492	41.154
1177	b3163	nlpI	12.8835	10.1665	0.000167788	0.00161868	12.8835	10.1665
1178	b1201	dhaR	29.7222	40.9095	1.32386041768989e-05	9.40841746348829e-05	29.7222	40.9095
1179	b4112	basS	42.0609	32.1843	2.55198057157392e-05	0.000116718	42.0609	32.1843
1180	b3129	prlF	37.2481	8.78719	1.76803972966214e-05	0.000179027	37.2481	8.78719
1181	b3633	waaA	29.7061	19.6884	2.22023392487342e-05	8.88597285088811e-05	29.7061	19.6884
1182	b3649	rpoZ	19.1169	15.5584	0.000122386	0.000558216	19.1169	15.5584
1183	b1759	nudG	16.4847	14.9553	1.41580219770693e-05	4.79098953956555e-05	16.4847	14.9553
1184	b1640	anmK	38.6474	31.1609	4.29186041276602e-05	0.000103843	38.6474	31.1609
1185	b1641	slyB	13.4985	15.81	0.000430142	0.0021031	13.4985	15.81
1186	b0173	dxr	41.3422	25.2988	4.5064082576883e-05	0.000341479	41.3422	25.2988
1187	b2206	napA	35.1417	NA	1.10128573040866e-05	NA	35.1417	NA
1188	b1105	lpoB	40.4212	29.8498	6.81071253058776e-05	0.000624195	40.4212	29.8498
1189	b1359	ydaU	24.7591	NA	5.32714873362263e-06	NA	24.7591	NA
1190	b2914	rpiA	23.3536	17.7253	4.96811279031158e-05	0.000337246	23.3536	17.7253
1191	b1373	tfaR	44.2279	NA	4.76210274897525e-06	NA	44.2279	NA
1192	b2075	mdtB	31.9465	35.912	2.73636049102358e-05	0.000161686	31.9465	35.912
1193	b3085	ygjP	10.0562	14.5104	9.04391670449782e-06	4.44050474591758e-05	10.0562	14.5104
1194	b4202	rpsR	69.3746	31.4588	8.18315923372438e-05	0.00067052	65	31.4588
1195	b0462	acrB	61.0645	38.94	0.000155795	0.00210118	61.0645	38.94
1196	b1450	mcbR	39.2577	7.17371	1.81786339247185e-05	6.05403542146633e-05	39.2577	7.17371
1197	b2441	eutB	15.0393	15.7563	0.00015224	0.00120045	15.0393	15.7563
1198	b2620	smpB	26.9897	NA	1.75121606181144e-05	NA	26.9897	NA
1199	b0985	gfcC	44.1919	NA	3.71240836761903e-06	NA	44.1919	NA
1200	b1222	narX	20.6794	32.1034	7.57806961728248e-05	0.000182912	20.6794	32.1034
1201	b0924	mukB	56.574	41.6364	0.000186139	0.00155179	56.574	41.6364
1202	b0186	ldcC	31.4737	19.8484	7.63035550685498e-05	0.000402799	31.4737	19.8484
1203	b1834	letB	50.5033	NA	3.95780644100387e-05	NA	50.5033	NA
1204	b2810	csdA	25.5695	31.7301	3.05914989278742e-05	0.000487587	25.5695	31.7301
1205	b4475	unknown	53.0973	NA	3.74996251872935e-05	NA	53.0973	NA
1206	b0634	mrdB	30.3583	15.8178	6.91369714073192e-05	0.000408485	30.3583	15.8178
1207	b3517	gadA	23.038	14.7646	1.41553152689256e-05	0.000171547	23.038	14.7646
1208	b0807	rlmF	33.7333	NA	2.08479018485961e-05	NA	33.7333	NA
1209	b1493	gadB	14.298	12.5062	2.04031152706677e-05	0.000207863	14.298	12.5062
1210	b3802	hemY	40.1118	27.2567	3.80501341619143e-05	0.000219329	40.1118	27.2567
1211	b2976	glcB	33.4566	21.3399	0.00021521	0.00190566	33.4566	21.3399
1212	b2405	xapR	18.3865	18.598	1.7186903543234e-05	0.000130275	18.3865	18.598
1213	b3734	atpA	49.5084	40.3153	0.000110133	0.000967741	49.5084	40.3153
1214	b4558	yifL	11.9345	11.6549	2.11306166513362e-05	8.30448558000231e-05	11.9345	11.6549
1215	b4381	deoC	16.2564	17.1858	6.54569560294169e-05	0.000612217	16.2564	17.1858
1216	b2957	ansB	36.8808	NA	7.34900166483776e-06	NA	36.8808	NA
1217	b3491	yhiM	30.1961	NA	3.9578134904519e-06	NA	30.1961	NA
1218	b1517	lsrF	29.5307	NA	1.05056827907849e-05	NA	29.5307	NA
1219	b3772	ilvA	34.5821	25.5519	6.48164943680761e-05	0.000490429	34.5821	25.5519
1220	b4217	ytfK	43.3894	NA	6.17618783265249e-05	NA	43.3894	NA
1221	b2942	metK	22.2606	23.4648	0.00064908	0.010856	22.2606	23.4648
1222	b0394	mak	16.501	NA	1.7923580384441e-05	NA	16.501	NA
1223	b3440	yhhX	23.3888	11.6827	4.3551057076593e-05	0.0002044	23.3888	11.6827
1224	b0641	lptE	33.5331	36.6689	5.47012591915657e-05	0.000441842	33.5331	36.6689
1225	b2194	ccmH	48.3103	33.1097	9.35761234531737e-06	8.41213462917448e-05	48.3103	33.1097
1226	b2230	yfaA	14.1143	NA	7.20858226877634e-06	NA	14.1143	NA
1227	b1757	ynjE	19.5171	22.8568	1.02051440983606e-05	8.08963747921391e-05	19.5171	22.8568
1228	b2438	eutK	35.2385	58.7963	1.87984017624372e-05	0.000155162	35.2385	58.7963
1229	b3178	ftsH	25.327	32.0911	0.000641097	0.00534655	25.327	32.0911
1230	b0109	nadC	27.8706	NA	3.23450140178853e-05	NA	27.8706	NA
1231	b1328	pgrR	29.3208	20.1952	1.10685732098621e-05	4.41305501146932e-05	29.3208	20.1952
1232	b4225	chpB	15.5653	14.1639	2.71119096082539e-05	0.000234541	15.5653	14.1639
1233	b1207	prs	58.5806	43.1495	8.50459858776478e-05	0.00125496	58.5806	43.1495
1234	b0836	bssR	37.2514	70.2621	0.0010828	0.00471115	37.2514	65
1235	b2284	nuoF	62.1206	32.7638	0.000223139	0.0012573	62.1206	32.7638
1236	b2509	xseA	43.1318	NA	3.65245004924454e-05	NA	43.1318	NA
1237	b2981	yghO	41.809	31.9143	3.57519179342564e-06	4.42837080964032e-05	41.809	31.9143
1238	b2435	amiA	35.3671	26.3284	2.80304979214455e-05	0.000414647	35.3671	26.3284
1239	b1467	narY	50.7283	22.5352	0.000126937	0.000449981	50.7283	22.5352
1240	b3867	hemN	22.9824	24.701	0.000131189	0.000602328	22.9824	24.701
1241	b3935	priA	28.2669	37.7642	2.59786792617062e-05	0.000245949	28.2669	37.7642
1242	b0414	ribD	26.1184	25.8542	0.000111765	0.000719701	26.1184	25.8542
1243	b0895	dmsB	18.8654	NA	4.77103956017358e-06	NA	18.8654	NA
1244	b0727	sucB	73.0389	32.2403	0.000113859	0.000762949	65	32.2403
1245	b0835	rimO	54.6036	NA	1.17402062055782e-05	NA	54.6036	NA
1246	b3687	ibpA	10.2968	6.2365	0.000119177	0.000801237	10.2968	6.2365
1247	b2918	argK	26.455	NA	4.45656898204081e-06	NA	26.455	NA
1248	b4058	uvrA	38.7242	28.1761	0.000205281	0.00358322	38.7242	28.1761
1249	b3175	secG	21.1687	18.8728	0.000136417	0.000680595	21.1687	18.8728
1250	b3884	csqR	21.7235	27.9261	1.28239723574453e-05	0.000109284	21.7235	27.9261
1251	b4416	rybA	6.58294	NA	6.42320382813684e-05	NA	6.58294	NA
1252	b0828	iaaA	19.5208	11.054	0.000267259	0.00254764	19.5208	11.054
1253	b1082	flgK	16.762	NA	1.74169946986976e-05	NA	16.762	NA
1254	b4398	creB	35.7377	15.157	5.20572213457959e-05	0.000259625	35.7377	15.157
1255	b0484	copA	15.091	25.7512	0.000434281	0.0010697	15.091	25.7512
1256	b3418	malT	28.585	31.1382	9.29272257806961e-05	0.000353871	28.585	31.1382
1257	b0537	intD	15.4223	15.4062	5.26820766005395e-05	0.0003022	15.4223	15.4062
1258	b3954	yijO	18.1361	18.7283	8.34294975335241e-06	5.50959491007903e-05	18.1361	18.7283
1259	b4036	lamB	17.1833	NA	8.99553347720665e-06	NA	17.1833	NA
1260	b4278	insG	31.0041	37.2804	8.50035344733196e-06	0.000111373	31.0041	37.2804
1261	b0178	skp	17.4744	20.0455	0.000396445	0.00138084	17.4744	20.0455
1262	b3249	mreD	11.7089	38.047	1.69075808623226e-05	0.000102548	11.7089	38.047
1263	b3536	bcsE	55.2661	17.7939	0.0002075	0.000385987	55.2661	17.7939
1264	b4351	mrr	17.2498	23.3614	1.68909031937417e-05	0.000130632	17.2498	23.3614
1265	b0025	ribF	25.2199	14.5047	0.000118736	0.000570528	25.2199	14.5047
1266	b1075	flgD	23.1262	NA	2.66533953278415e-06	NA	23.1262	NA
1267	b3470	tusA	33.6791	19.5941	6.47400227224805e-06	2.72357536032932e-05	33.6791	19.5941
1268	b3081	fadH	13.9251	NA	1.1331036926464e-05	NA	13.9251	NA
1269	b0443	fadM	13.1311	NA	5.78955623707063e-06	NA	13.1311	NA
1270	b0039	caiA	29.193	NA	4.08950990937678e-06	NA	29.193	NA
1271	b1703	ppsR	31.4624	10.7911	3.8133695896755e-05	7.98002407827036e-05	31.4624	10.7911
1272	b3236	mdh	22.5112	24.6721	0.000335303	0.00110708	22.5112	24.6721
1273	b3769	ilvM	29.8508	9.63051	4.71535537247243e-06	0.000105934	29.8508	9.63051
1274	b4248	yjgH	46.8212	24.6553	1.91861694954629e-05	4.61515159512339e-05	46.8212	24.6553
1275	b2619	ratA	34.1563	34.5617	2.18283885087265e-05	0.0001751	34.1563	34.5617
1276	b0589	fepG	30.3792	33.0601	1.35225513701165e-05	0.000117764	30.3792	33.0601
1277	b0911	rpsA	41.0778	43.7369	0.00101227	0.016969	41.0778	43.7369
1278	b2332	yfcO	29.9771	18.7849	3.09617718895488e-05	0.000235869	29.9771	18.7849
1279	b2912	fau	32.9434	30.4018	8.44605787375329e-06	0.000108537	32.9434	30.4018
1280	b0927	gloC	49.9874	23.0512	8.26134506439789e-05	0.00056321	49.9874	23.0512
1281	b3945	gldA	21.9047	19.0129	1.42471443172171e-05	7.36303644406241e-05	21.9047	19.0129
1282	b1079	flgH	17.3941	NA	2.88979144180284e-06	NA	17.3941	NA
1283	b1050	yceK	15.12	12.9518	0.000331226	0.000731944	15.12	12.9518
1284	b3349	slyD	18.7308	30.4708	0.000236693	0.00133427	18.7308	30.4708
1285	b0139	htrE	20.5567	NA	7.83078883064909e-06	NA	20.5567	NA
1286	b2904	gcvH	32.5144	14.7339	3.39074985097497e-05	0.000162294	32.5144	14.7339
1287	b0656	insH3	62.6397	30.7472	8.41967928846629e-05	0.000465291	62.6397	30.7472
1288	b3251	mreB	38.8612	37.9537	0.000169048	0.00234138	38.8612	37.9537
1289	b1463	nhoA	11.1723	13.9527	5.85544262675496e-05	0.000188231	11.1723	13.9527
1290	b1186	nhaB	44.4192	NA	2.15449230300419e-05	NA	44.4192	NA
1291	b4233	mpl	16.9614	27.9546	0.000114166	0.000783385	16.9614	27.9546
1292	b0474	adk	56.5685	33.5977	5.2127089651643e-05	0.000403818	56.5685	33.5977
1293	b4267	idnD	31.8925	NA	1.39228448143096e-06	NA	31.8925	NA
1294	b3846	fadB	24.2747	NA	7.34072852730176e-05	NA	24.2747	NA
1295	b0248	yafX	19.2638	NA	9.12847196195519e-06	NA	19.2638	NA
1296	b3552	yiaD	34.7909	28.3474	1.62792995242707e-05	3.94719379370094e-05	34.7909	28.3474
1297	b0821	ybiU	23.1571	16.65	2.33801251569633e-05	8.19104017148865e-05	23.1571	16.65
1298	b4386	lplA	25.9587	NA	1.92840697604189e-05	NA	25.9587	NA
1299	b0801	hcxB	22.6825	10.0226	5.86605121194303e-05	0.000810732	22.6825	10.0226
1300	b1297	puuA	21.9983	44.8984	9.39074416168532e-05	0.000256165	21.9983	44.8984
1301	b0886	cydC	43.4153	NA	4.87647973645203e-05	NA	43.4153	NA
1302	b2290	alaA	33.9987	19.6619	0.00016756	0.00133695	33.9987	19.6619
1303	b4578	unknown	33.1142	NA	4.11086800197776e-06	NA	33.1142	NA
1304	b2218	rcsC	35.883	26.8749	3.32032531126709e-05	0.000213486	35.883	26.8749
1305	b2969	yghE	24.0978	NA	2.7682422597461e-05	NA	24.0978	NA
1306	b0476	aes	24.0796	25.2738	8.54657705814064e-06	6.7153439540102e-05	24.0796	25.2738
1307	b3447	ggt	19.1473	21.7209	5.88028866363368e-05	0.000201058	19.1473	21.7209
1308	b3610	grxC	19.2086	12.6011	8.26561762627392e-05	0.000383361	19.2086	12.6011
1309	b4658	unknown	7.7495	7.22543	7.54266185996727e-05	0.000227936	7.7495	7.22543
1310	b4620	yjbT	17.9906	12.86	6.51960386900162e-06	3.9049472724225e-05	17.9906	12.86
1311	b2003	yeeT	17.4384	36.8239	2.93006437202415e-06	1.81725756724779e-05	17.4384	36.8239
1312	b0487	cueR	8.04881	9.19915	2.97391569673197e-05	0.000153753	8.04881	9.19915
1313	b1217	chaB	15.1112	7.44611	2.77220866368451e-05	0.000139008	15.1112	7.44611
1314	b1232	purU	46.8149	19.53	5.56149859130267e-05	0.000424065	46.8149	19.53
1315	b0418	pgpA	21.7462	18.0422	5.02001002802073e-05	0.000441056	21.7462	18.0422
1316	b0007	yaaJ	24.9103	31.0402	2.25983917054574e-05	5.94163617250436e-05	24.9103	31.0402
1317	b1418	cybB	30.8578	NA	2.12215922821095e-05	NA	30.8578	NA
1318	b3197	kdsD	39.5807	25.6044	4.65992756292824e-05	0.000391307	39.5807	25.6044
1319	b4269	ahr	14.7314	16.4843	0.00017655	0.00037997	14.7314	16.4843
1320	b3806	cyaA	16.5494	14.9961	0.000648857	0.00173756	16.5494	14.9961
1321	b0051	rsmA	14.5456	21.4002	8.68039571200049e-05	0.000403992	14.5456	21.4002
1322	b4014	aceB	39.5222	14.5624	0.0165577	0.0198534	39.5222	14.5624
1323	b4333	yjiK	30.0561	16.6044	2.36029553692114e-06	1.53268025563805e-05	30.0561	16.6044
1324	b2315	folC	57.714	NA	2.82071314917364e-05	NA	57.714	NA
1325	b3201	lptB	41.932	32.4032	0.000112606	0.000828388	41.932	32.4032
1326	b3110	cyuP	30.564	NA	5.18159191947971e-06	NA	30.564	NA
1327	b2747	ispD	52.8717	35.3974	2.46950508273178e-05	0.000289574	52.8717	35.3974
1328	b3089	sstT	34.5007	NA	3.53172430650514e-05	NA	34.5007	NA
1329	b3559	glyS	30.1245	29.9746	0.000307897	0.00178589	30.1245	29.9746
1330	b4149	blc	11.4808	9.56991	2.60925336652483e-05	0.000174888	11.4808	9.56991
1331	b1464	yddE	46.3019	26.2292	1.11226527259618e-05	0.000163434	46.3019	26.2292
1332	b1929	yedE	40.4859	NA	1.7427720476619e-05	NA	40.4859	NA
1333	b0459	maa	32.4399	38.4545	2.69478010397403e-05	0.000320638	32.4399	38.4545
1334	b3010	yqhC	18.0818	17.4579	2.04327185997049e-05	0.000210551	18.0818	17.4579
1335	b3524	yhjG	14.114	11.6552	0.000149639	0.000691675	14.114	11.6552
1336	b0125	hpt	26.6252	20.1847	4.38488963393899e-05	0.000373334	26.6252	20.1847
1337	b3911	cpxA	32.5232	20.9283	6.05145801373479e-05	0.000427032	32.5232	20.9283
1338	b2079	baeR	18.2423	30.7026	3.38629205727542e-05	0.000131197	18.2423	30.7026
1339	b2839	lysR	45.327	NA	1.04789435939125e-05	NA	45.327	NA
1340	b0935	ssuD	26.2149	NA	4.71960676918242e-06	NA	26.2149	NA
1341	b2029	gnd	75.4533	30.2063	0.000531997	0.00242367	65	30.2063
1342	b3733	atpG	56.6815	45.0636	5.10274211056093e-05	0.00041319	56.6815	45.0636
1343	b3128	garD	30.1597	29.9512	1.31944360914611e-05	8.31365028204855e-05	30.1597	29.9512
1344	b4234	yjgA	11.7161	12.2874	6.08419573047055e-05	0.000321564	11.7161	12.2874
1345	b0002	thrA	20.3776	9.39985	0.00132754	0.00816993	20.3776	9.39985
1346	b1982	amn	73.9673	17.4592	0.000108572	0.000441853	65	17.4592
1347	b2020	hisD	14.8376	14.1527	0.000758698	0.000733184	14.8376	14.1527
1348	b2366	dsdA	32.6804	23.819	2.05056691745237e-05	9.13027351172868e-05	32.6804	23.819
1349	b3414	nfuA	13.8016	17.4971	0.000348708	0.00173039	13.8016	17.4971
1350	b0082	rsmH	25.4315	25.7679	0.000393827	0.000794915	25.4315	25.7679
1351	b1520	yneE	37.0189	10.8947	1.83700129448902e-05	8.02047308454676e-05	37.0189	10.8947
1352	b3535	yhjR	10.6114	5.79568	1.64900653324656e-05	4.81812434223449e-05	10.6114	5.79568
1353	b0024	yaaY	41.354	7.64342	5.64621059781856e-06	6.32295460292686e-05	41.354	7.64342
1354	b0404	acpH	30.3832	NA	1.17679203823204e-05	NA	30.3832	NA
1355	b3706	mnmE	29.7644	34.8306	4.68860406801903e-05	0.00048548	29.7644	34.8306
1356	b3331	gspJ	36.4134	NA	2.32637992085017e-06	NA	36.4134	NA
1357	b2344	fadL	28.0573	NA	2.55667036741348e-05	NA	28.0573	NA
1358	b1778	msrB	14.9634	16.6847	3.30676800909498e-05	0.000149482	14.9634	16.6847
1359	b2046	wzxC	54.1265	19.9379	1.86589748290508e-06	1.76171735360819e-05	54.1265	19.9379
1360	b1333	uspE	30.1272	11.326	0.000164597	0.000822386	30.1272	11.326
1361	b2155	cirA	45.6766	31.5207	3.35430565980577e-05	0.000707658	45.6766	31.5207
1362	b0055	djlA	36.8705	NA	1.64026491016433e-05	NA	36.8705	NA
1363	b4414	tff	90.7196	NA	2.33370494140506e-05	NA	65	NA
1364	b2237	inaA	20.1391	19.952	1.27484717460708e-05	0.000149039	20.1391	19.952
1365	b2637	yfjT	23.2437	16.611	1.77990741071616e-05	7.03373232987803e-05	23.2437	16.611
1366	b2135	yohC	6.72115	4.75158	0.000277224	0.000923967	6.72115	5
1367	b0456	ybaA	11.8985	8.19597	4.11820033135353e-05	0.000128711	11.8985	8.19597
1368	b2324	mnmC	26.4638	NA	1.70380693311565e-05	NA	26.4638	NA
1369	b3083	higB	45.2993	NA	1.78253830381745e-06	NA	45.2993	NA
1370	b1659	ydhB	13.6402	27.9437	1.80525821158059e-05	0.000138794	13.6402	27.9437
1371	b1406	pdxI	60.3123	12.2743	5.26831901449312e-05	0.000220133	60.3123	12.2743
1372	b0782	moaB	32.0395	16.5122	0.000242462	0.0013583	32.0395	16.5122
1373	b1991	cobT	39.121	29.8814	4.35955905559979e-05	0.000254846	39.121	29.8814
1374	b0119	yacL	8.96277	11.0302	1.96560220857263e-05	7.82111306998848e-05	8.96277	11.0302
1375	b4297	yjhG	43.7971	21.1511	1.88271200921589e-05	0.000170747	43.7971	21.1511
1376	b3501	arsR	24.375	NA	1.68012176372493e-06	NA	24.375	NA
1377	b4491	unknown	50.2093	NA	1.14704329057557e-05	NA	50.2093	NA
1378	b1059	solA	49.0779	39.9294	0.000113052	0.000214153	49.0779	39.9294
1379	b2304	yfcH	19.0169	16.5396	0.000304488	0.00146874	19.0169	16.5396
1380	b3365	nirB	20.6924	NA	7.45353101478206e-06	NA	20.6924	NA
1381	b1871	cmoB	48.5428	29.7213	3.22033743595023e-05	0.000414727	48.5428	29.7213
1382	b1863	ruvC	47.2651	34.2948	1.49365254946416e-05	0.000300304	47.2651	34.2948
1383	b2326	epmC	32.9095	NA	3.2431059213232e-06	NA	32.9095	NA
1384	b3988	rpoC	5898200	NA	0.00148214	NA	65	NA
1385	b3952	pflC	21.6827	NA	5.40326601463315e-06	NA	21.6827	NA
1386	b3958	argC	21.9468	22.6139	0.000199093	0.00116722	21.9468	22.6139
1387	b0134	panB	17.182	13.548	0.00015799	0.000499743	17.182	13.548
1388	b1537	ydeJ	29.374	24.862	3.74538375130555e-05	9.45030252242501e-05	29.374	24.862
1389	b0736	ybgC	33.8547	21.6061	2.92237578024722e-05	0.000123019	33.8547	21.6061
1390	b3825	pldB	28.7803	23.9478	4.31431675251454e-05	0.000411512	28.7803	23.9478
1391	b1386	tynA	40.6928	NA	9.89091615315205e-06	NA	40.6928	NA
1392	b2475	ypfJ	9.61383	11.1347	8.9060418764972e-05	0.000450536	9.61383	11.1347
1393	b3791	wecE	16.6668	15.1472	7.05699598079325e-05	0.000257177	16.6668	15.1472
1394	b2899	yqfA	19.621	11.2704	0.000428043	0.00120811	19.621	11.2704
1395	b4515	cydX	63.2985	31.4458	2.05856490132657e-05	8.7479706133167e-05	63.2985	31.4458
1396	b4502	yeiW	9.80163	19.353	4.21576245249289e-06	3.36344121552487e-05	9.80163	19.353
1397	b1539	ydfG	25.4936	15.503	9.76269624386433e-05	0.000590999	25.4936	15.503
1398	b4637	uof	47.5083	9.26678	6.24303935327613e-06	5.85681616909836e-05	47.5083	9.26678
1399	b0889	lrp	34.3595	17.3737	0.000412582	0.00089701	34.3595	17.3737
1400	b3599	mtlA	13.3075	13.7906	0.000118373	0.000324104	13.3075	13.7906
1401	b3679	yidK	17.0897	NA	2.64787925617071e-06	NA	17.0897	NA
1402	b0376	ampH	24.1479	20.2351	9.43244088783795e-05	0.000271905	24.1479	20.2351
1403	b0940	elfC	21.7917	NA	1.08925673544383e-05	NA	21.7917	NA
1404	b4258	valS	29.9396	32.8387	0.000252715	0.00221746	29.9396	32.8387
1405	b0270	yagG	23.7629	NA	8.37362236336596e-06	NA	23.7629	NA
1406	b1423	ydcJ	20.501	15.0125	7.89300976919275e-05	0.000259775	20.501	15.0125
1407	b2927	epd	12.36	24.2381	4.79375654087184e-05	0.000863319	12.36	24.2381
1408	b4127	yjdJ	25.8512	10.7701	5.87229004417371e-06	3.7682602862805e-05	25.8512	10.7701
1409	b0879	macB	43.4797	36.3465	4.71577714231296e-05	0.000332968	43.4797	36.3465
1410	b1414	ydcF	29.5981	18.6006	6.45005347287386e-05	0.000330051	29.5981	18.6006
1411	b4125	dcuS	30.8933	NA	3.17870894477633e-06	NA	30.8933	NA
1412	b0324	yahJ	25.9972	16.6938	4.40237042842632e-05	0.000175628	25.9972	16.6938
1413	b3636	rpmG	54.225	29.5667	9.92773435911761e-06	8.02476619198261e-05	54.225	29.5667
1414	b1533	eamA	28.4605	16.5298	4.91127269735609e-05	0.000135697	28.4605	16.5298
1415	b2750	cysC	55.5836	15.6369	4.37227944629645e-05	0.00101995	55.5836	15.6369
1416	b1882	cheY	16.4668	NA	2.66359444340004e-06	NA	16.4668	NA
1417	b0392	ykiA	26.6912	23.3963	7.80177811851769e-06	5.78467296660807e-05	26.6912	23.3963
1418	b4389	radA	32.4177	23.4005	5.47068846564666e-05	0.000238568	32.4177	23.4005
1419	b3995	rsd	31.2449	24.3042	4.40034332926182e-05	0.000198272	31.2449	24.3042
1420	b0806	mcbA	10.9067	NA	0.000209953	NA	10.9067	NA
1421	b1560	ydfU	18.8828	NA	1.36100570959334e-06	NA	18.8828	NA
1422	b0751	pnuC	48.595	14.0023	0.000399845	0.00115205	48.595	14.0023
1423	b0941	elfG	32.8174	NA	1.37034411740121e-05	NA	32.8174	NA
1424	b1011	rutB	14.5039	NA	0.00229412	NA	14.5039	NA
1425	b2614	grpE	31.5472	12.9496	9.84613202035864e-05	0.000742251	31.5472	12.9496
1426	b4136	dsbD	56.2056	NA	1.84595691037324e-05	NA	56.2056	NA
1427	b3860	dsbA	67.5449	21.5754	3.11124130979043e-05	0.000180057	65	21.5754
1428	b0026	ileS	27.895	22.6039	0.000781985	0.00491537	27.895	22.6039
1429	b3963	fabR	28.8009	31.3725	5.52604696717365e-05	0.000660897	28.8009	31.3725
1430	b1990	ldtA	14.3576	13.6955	4.43353542077202e-05	0.000259503	14.3576	13.6955
1431	b1299	puuR	16.2375	21.9096	1.8606209084766e-05	0.000139605	16.2375	21.9096
1432	b1849	purT	48.3688	22.5082	3.6242583761416e-05	0.000320972	48.3688	22.5082
1433	b2132	bglX	24.413	24.1289	4.56129045546825e-05	0.000405565	24.413	24.1289
1434	b4315	fimI	30.4872	18.7401	2.00328109244662e-05	9.93811533007462e-05	30.4872	18.7401
1435	b3843	ubiD	24.5907	21.9314	0.000226414	0.00102925	24.5907	21.9314
1436	b1109	ndh	20.6436	24.7868	8.44357516028339e-05	0.00104808	20.6436	24.7868
1437	b1326	mpaA	18.4895	17.6016	7.38452815780178e-05	0.000288719	18.4895	17.6016
1438	b3745	viaA	22.1696	23.1005	7.85571493520454e-05	0.000210893	22.1696	23.1005
1439	b2297	pta	39.7273	41.7204	0.000176377	0.00111186	39.7273	41.7204
1440	b2542	hcaD	62.6342	NA	1.56646613090049e-05	NA	62.6342	NA
1441	b4568	ytjA	14.0378	9.40861	2.90833258255056e-05	0.000108559	14.0378	9.40861
1442	b3816	corA	20.6814	18.5603	6.51266204534801e-05	0.000162993	20.6814	18.5603
1443	b2582	trxC	13.328	12.0321	6.20244120617709e-05	0.000475011	13.328	12.0321
1444	b2008	yeeA	29.6866	13.4345	2.34942979969249e-05	0.000215991	29.6866	13.4345
1445	b4321	gntP	28.007	NA	3.45630093117816e-06	NA	28.007	NA
1446	b1913	uvrC	51.0663	37.8336	4.50912173035589e-05	0.000419095	51.0663	37.8336
1447	b0003	thrB	39.8089	11.5039	0.000485401	0.00294916	39.8089	11.5039
1448	b2302	yfcG	12.4656	7.78868	4.76388968471769e-05	0.000222397	12.4656	7.78868
1449	b2809	ygdI	12.7339	NA	8.43151711932509e-06	NA	12.7339	NA
1450	b0148	hrpB	27.0919	26.4591	5.59751392884268e-05	0.00049238	27.0919	26.4591
1451	b2743	pcm	47.0161	27.6623	4.65100809521159e-05	0.000261854	47.0161	27.6623
1452	b4539	yoeB	20.3424	28.1606	3.07278753646162e-05	0.000675702	20.3424	28.1606
1453	b4500	unknown	18.49	NA	2.02318009669034e-05	NA	18.49	NA
1454	b0368	tauD	24.252	31.9942	1.31437455768696e-05	6.56861757805412e-05	24.252	31.9942
1455	b2463	maeB	46.171	25.0646	8.17707029577567e-05	0.000621775	46.171	25.0646
1456	b1203	ychF	39.6298	17.2437	3.66588459216486e-05	0.000254827	39.6298	17.2437
1457	b0298	insE1	21.7116	15.5662	7.42764363918577e-06	4.80468016258939e-05	21.7116	15.5662
1458	b4572	unknown	41.9752	NA	5.76780968290223e-06	NA	41.9752	NA
1459	b2318	truA	40.3628	41.13	8.9668176997664e-05	0.000490478	40.3628	41.13
1460	b3156	yhbS	20.523	49.978	9.32981166242361e-05	0.000871422	20.523	49.978
1461	b3600	mtlD	17.098	20.2569	0.000125377	0.000654732	17.098	20.2569
1462	b4043	lexA	13.6488	17.0178	7.9760268333407e-05	0.00215477	13.6488	17.0178
1463	b0965	yccU	19.1944	20.9273	4.12147423254548e-05	0.000155584	19.1944	20.9273
1464	b1188	ycgB	17.3324	0.399533	0.00144033	0.00188632	17.3324	5
1465	b2697	alaS	29.4656	28.2454	0.000313863	0.0014433	29.4656	28.2454
1466	b2553	glnB	29.4932	NA	8.56549883844951e-06	NA	29.4932	NA
1467	b2030	insH7	59.0475	29.6048	8.1897263682565e-05	0.000408288	59.0475	29.6048
1468	b3887	dtd	19.5958	26.3869	3.93573037938417e-05	0.000173564	19.5958	26.3869
1469	b1583	ynfB	29.2826	11.7917	5.70308545983401e-05	0.000248884	29.2826	11.7917
1470	b2647	ypjA	18.6756	26.3901	8.42370668615314e-05	0.00112997	18.6756	26.3901
1471	b2937	speB	24.5818	14.343	6.07815048026695e-05	0.000246208	24.5818	14.343
1472	b1247	oppF	49.1758	26.7943	7.95490151345288e-05	0.000239022	49.1758	26.7943
1473	b0576	pheP	53.0036	NA	7.04557272467218e-06	NA	53.0036	NA
1474	b4153	frdB	32.5932	26.3472	4.46306022427254e-06	4.73227264033165e-05	32.5932	26.3472
1475	b4207	fklB	18.9261	24.378	2.73410427560615e-05	0.000140592	18.9261	24.378
1476	b0812	dps	8.31906	5.1295	0.000202446	0.00252056	8.31906	5.1295
1477	b1738	chbB	41.2387	NA	1.56536977637457e-05	NA	41.2387	NA
1478	b0994	torT	22.646	28.8898	6.99974692741445e-06	7.54058492083164e-05	22.646	28.8898
1479	b3346	yheO	38.3739	17.1004	3.64693777674186e-05	0.000315867	38.3739	17.1004
1480	b3441	yhhY	19.4551	NA	9.89062626060137e-06	NA	19.4551	NA
1481	b2790	yqcA	9.9901	19.4933	3.1485881567033e-05	8.40015197694168e-05	9.9901	19.4933
1482	b0632	dacA	62.895	26.6228	5.52051150251457e-05	0.000225726	62.895	26.6228
1483	b1081	flgJ	33.7305	NA	2.95232648247812e-06	NA	33.7305	NA
1484	b3522	yhjD	29.0313	9.3287	4.0647930327787e-05	0.000181631	29.0313	9.3287
1485	b3998	nfi	46.3497	32.7857	1.47181600303092e-05	0.000231911	46.3497	32.7857
1486	b1806	yeaY	23.5721	19.8501	7.02000792266454e-05	0.000757331	23.5721	19.8501
1487	b0929	ompF	49.2887	18.8911	0.000733789	0.000886914	49.2887	18.8911
1488	b0697	kdpB	26.3488	NA	8.67039076043343e-06	NA	26.3488	NA
1489	b2106	rcnA	20.3633	NA	3.4207556447858e-05	NA	20.3633	NA
1490	b3125	garR	11.6528	NA	3.14768285272741e-05	NA	11.6528	NA
1491	b3780	rhlB	19.8668	15.5482	0.000233864	0.000933534	19.8668	15.5482
1492	b1651	gloA	74.0826	27.654	3.26013067331467e-05	0.000310559	65	27.654
1493	b1578	insD7	16.0636	23.9594	1.11470262087187e-05	0.000114716	16.0636	23.9594
1494	b4352	yjiA	20.4002	26.8184	3.65443302927926e-05	0.000132223	20.4002	26.8184
1495	b0957	ompA	8.30911	20.5209	0.00660185	0.0188301	8.30911	20.5209
1496	b0441	ppiD	21.2183	31.1442	0.000173177	0.00134983	21.2183	31.1442
1497	b1952	dsrB	10.9356	NA	4.47916489996117e-06	NA	10.9356	NA
1498	b0741	pal	37.6919	25.5856	0.000335126	0.00163075	37.6919	25.5856
1499	b2787	gudD	35.6195	22.9219	4.90633181597932e-05	0.000153327	35.6195	22.9219
1500	b2216	rcsD	35.1786	31.2166	6.05457223267827e-05	0.000299535	35.1786	31.2166
1501	b0179	lpxD	30.5435	23.1914	0.000221923	0.00123647	30.5435	23.1914
1502	b2478	dapA	20.6397	18.3759	0.000263475	0.00238841	20.6397	18.3759
1503	b2947	gshB	21.5791	26.1103	0.000108099	0.000461666	21.5791	26.1103
1504	b0131	panD	23.1808	32.6912	0.000124977	0.000454493	23.1808	32.6912
1505	b1827	kdgR	18.4992	NA	1.29076695016005e-05	NA	18.4992	NA
1506	b3266	acrF	24.83	NA	1.52119642160972e-05	NA	24.83	NA
1507	b3616	tdh	23.4183	17.3689	0.000131427	0.000937728	23.4183	17.3689
1508	b0243	proA	28.0895	36.8912	0.000210171	0.00191298	28.0895	36.8912
1509	b0675	umpH	25.0106	35.5339	5.09438322524326e-05	0.000257135	25.0106	35.5339
1510	b3209	elbB	48.6271	NA	2.62845501749824e-05	NA	48.6271	NA
1511	b0912	ihfB	27.0663	NA	5.46253175754654e-05	NA	27.0663	NA
1512	b0976	hyaE	22.2854	24.1562	9.39080343376968e-07	1.30990755396007e-05	22.2854	24.1562
1513	b0528	ybcJ	40.8413	NA	7.48776528255499e-06	NA	40.8413	NA
1514	b1294	sapA	34.1846	13.8451	0.000129838	0.000462239	34.1846	13.8451
1515	b3098	yqjD	11.2342	10.9938	0.000252385	0.0021286	11.2342	10.9938
1516	b2662	gabT	37.2917	17.4769	0.000300979	0.00212893	37.2917	17.4769
1517	b3029	ygiN	11.6017	18.6025	4.71203177085253e-05	0.000168594	11.6017	18.6025
1518	b3446	yrhB	43.6228	NA	3.4650432140047e-06	NA	43.6228	NA
1519	b1678	ldtE	6.82376	6.18645	0.000496989	0.00133002	6.82376	6.18645
1520	b3180	yhbY	24.5732	NA	3.6723940733299e-05	NA	24.5732	NA
1521	b3602	yibL	19.9255	NA	3.74156223741895e-05	NA	19.9255	NA
1522	b2664	glaR	39.7835	23.8597	5.35840870219786e-05	0.000359557	39.7835	23.8597
1523	b0623	cspE	32.6295	NA	0.000296876	NA	32.6295	NA
1524	b0608	ybdR	37.9161	NA	1.61541552926964e-05	NA	37.9161	NA
1525	b2418	pdxK	25.3626	NA	2.90900323195759e-05	NA	25.3626	NA
1526	b0750	nadA	25.2946	9.68226	0.00117114	0.003184	25.2946	9.68226
1527	b0951	pqiB	36.0455	44.4214	3.5686484977507e-05	0.000223403	36.0455	44.4214
1528	b2417	crr	38.4896	13.662	0.000480426	0.00212565	38.4896	13.662
1529	b1195	ymgE	13.2261	NA	6.18497571184419e-05	NA	13.2261	NA
1530	b3495	uspA	11.4028	13.7571	0.000447015	0.00148646	11.4028	13.7571
1531	b4390	nadR	25.1549	19.4131	7.26763762082414e-05	0.000402747	25.1549	19.4131
1532	b0449	mdlB	24.3476	NA	1.76647994468517e-05	NA	24.3476	NA
1533	b1000	cbpA	10.1656	7.414	0.000150814	0.000671684	10.1656	7.414
1534	b1507	hipA	22.3963	NA	1.49909630048016e-05	NA	22.3963	NA
1535	b4260	pepA	17.8239	19.1766	0.000182533	0.00136704	17.8239	19.1766
1536	b3370	frlA	27.1187	NA	3.37179562342923e-06	NA	27.1187	NA
1537	b3502	arsB	18.1115	21.4814	1.44284851623521e-05	0.000105118	18.1115	21.4814
1538	b0288	ykgJ	22.5217	NA	5.1286404910285e-06	NA	22.5217	NA
1539	b0048	folA	8.08303	NA	2.05677639546768e-05	NA	8.08303	NA
1540	b3790	rffC	26.6947	47.3496	1.32660726241e-05	5.9456666642079e-05	26.6947	47.3496
1541	b3597	yibH	26.7378	13.7149	0.000140556	0.000369082	26.7378	13.7149
1542	b2411	ligA	24.8149	37.1255	4.42338736795158e-05	0.000158165	24.8149	37.1255
1543	b2300	yfcE	23.6916	21.3467	5.32940957054488e-05	0.00036802	23.6916	21.3467
1544	b2595	bamD	34.3769	26.0132	3.36437069380071e-05	0.00031845	34.3769	26.0132
1545	b1621	malX	20.3103	NA	1.3000645235503e-05	NA	20.3103	NA
1546	b3390	aroK	35.2994	26.1649	0.000100555	0.000890006	35.2994	26.1649
1547	b1181	ycgN	42.2364	15.1943	4.68057987197205e-05	0.000105306	42.2364	15.1943
1548	b1284	yciT	60.7663	34.2275	2.11450520988785e-05	0.000156919	60.7663	34.2275
1549	b1919	dcyD	14.8776	11.6665	0.00017392	0.000692448	14.8776	11.6665
1550	b4554	yibT	16.3515	NA	4.07593040444426e-05	NA	16.3515	NA
1551	b0493	ybbO	44.0121	30.8104	1.9332923540009e-05	0.000137506	44.0121	30.8104
1552	b0430	cyoC	27.6439	34.1267	3.43558592115866e-05	0.000154105	27.6439	34.1267
1553	b2943	galP	19.2526	35.672	1.13990014206671e-05	5.38087970755208e-05	19.2526	35.672
1554	b1177	ycgJ	35.3642	NA	6.46314895319545e-06	NA	35.3642	NA
1555	b4456	glmZ	19.0852	NA	2.99833778453702e-06	NA	19.0852	NA
1556	b2909	ygfB	15.4265	14.1798	6.31067649433553e-05	0.00034133	15.4265	14.1798
1557	b0174	uppS	37.0548	20.3198	2.74451928494897e-05	0.000108083	37.0548	20.3198
1558	b2566	era	23.2953	27.3218	0.000188483	0.00159548	23.2953	27.3218
1559	b3980	tufB	53.9579	36.6841	0.000995461	0.00421807	53.9579	36.6841
1560	b2763	cysI	54.9089	16.2326	0.00054661	0.0077521	54.9089	16.2326
1561	b3206	npr	15.5865	NA	1.59475937476477e-05	NA	15.5865	NA
1562	b4349	hsdM	51.1345	28.9521	2.7028921833303e-05	0.000143449	51.1345	28.9521
1563	b0891	lolA	37.8519	22.4075	1.97539446613644e-05	0.000168117	37.8519	22.4075
1564	ERCC-00126	unknown	125.858	NA	6.7099505472016e-06	NA	65	NA
1565	b2097	fbaB	91.953	16.7031	9.04311967743132e-05	0.0014762	65	16.7031
1566	b2709	norR	17.9088	31.8748	0.000105491	0.0013207	17.9088	31.8748
1567	b3308	rplE	68.2683	34.6962	0.000565293	0.00728152	65	34.6962
1568	b3943	yijE	26.7489	NA	6.60735619791097e-06	NA	26.7489	NA
1569	b3449	ugpQ	20.671	19.9011	6.47963500527897e-05	0.000308254	20.671	19.9011
1570	b3105	yhaJ	26.306	38.3706	4.79057623534433e-05	0.000170881	26.306	38.3706
1571	b4322	uxuA	25.8511	NA	0.000174989	NA	25.8511	NA
1572	b3337	bfd	7.63596	8.16648	3.43482380534228e-05	0.00015002	7.63596	8.16648
1573	b3987	rpoB	5242840	55.2423	0.00125566	0.0140671	65	55.2423
1574	b0094	ftsA	47.4936	34.1599	0.000141169	0.000768315	47.4936	34.1599
1575	b2594	rluD	18.7282	24.1468	6.59799308576675e-05	0.00023993	18.7282	24.1468
1576	b2125	btsR	30.1774	NA	6.73032715586867e-06	NA	30.1774	NA
1577	b3842	rfaH	9.74253	24.4056	1.929813095228e-05	0.000111441	9.74253	24.4056
1578	b1870	cmoA	25.4462	22.2889	4.62061044354265e-05	0.000372409	25.4462	22.2889
1579	b2741	rpoS	22.4913	21.553	0.00226314	0.0140603	22.4913	21.553
1580	b2152	yeiB	51.4681	NA	1.48872100776736e-05	NA	51.4681	NA
1581	b0823	ybiW	31.5841	NA	1.57527714268329e-05	NA	31.5841	NA
1582	b0880	cspD	23.1498	17.5273	0.000145974	0.00041296	23.1498	17.5273
1583	b4298	yjhH	19.4667	22.6849	7.89671629689991e-06	5.9627422851868e-05	19.4667	22.6849
1584	b3268	yhdW	2621420	30.1034	0.000374845	0.00329806	65	30.1034
1585	b2659	glaH	25.3326	9.68178	0.000350628	0.00351376	25.3326	9.68178
1586	b4167	nnr	11.1129	12.1351	0.000377194	0.000831369	11.1129	12.1351
1587	b3888	fabY	33.3012	33.4028	7.53565908324445e-05	0.000463394	33.3012	33.4028
1588	b1718	infC	35.2605	46.0586	0.000337498	0.00267666	35.2605	46.0586
1589	b1740	nadE	26.2833	16.6386	0.000209094	0.000545987	26.2833	16.6386
1590	b4040	ubiA	26.9946	19.777	8.18247757698073e-05	0.000475579	26.9946	19.777
1591	b1531	marA	37.6063	58.8343	4.09181667364741e-05	0.000450142	37.6063	58.8343
1592	b1848	yebG	11.4981	8.3293	1.98090393891914e-05	0.00079109	11.4981	8.3293
1593	b3702	dnaA	29.8445	16.3212	7.5819633507197e-05	0.00118036	29.8445	16.3212
1594	b1875	yecM	27.3711	14.8874	3.92602104451592e-05	0.000150539	27.3711	14.8874
1595	b3850	hemG	27.4782	18.7798	3.58829062081501e-05	0.000167678	27.4782	18.7798
1596	b4154	frdA	13.0162	27.7149	1.89259217832371e-05	0.000172257	13.0162	27.7149
1597	b4171	miaA	15.3203	18.6182	0.000496701	0.00273454	15.3203	18.6182
1598	b2733	mutS	33.5226	26.4477	6.34989859051881e-05	0.000390197	33.5226	26.4477
1599	b2217	rcsB	26.3105	19.6542	0.000206698	0.000769622	26.3105	19.6542
1600	b3405	ompR	22.7996	32.8786	0.000214048	0.000926444	22.7996	32.8786
1601	b0579	ybdF	27.1703	NA	7.2342782314667e-06	NA	27.1703	NA
1602	b0271	yagH	24.6332	NA	1.43116984356778e-05	NA	24.6332	NA
1603	b1978	yeeJ	34.2805	35.2741	4.2044617575525e-05	0.000352579	34.2805	35.2741
1604	b4303	sgcQ	29.0231	23.4956	1.81162107702133e-05	0.000148838	29.0231	23.4956
1605	b0023	rpsT	18.4464	15.7857	2.50826765109357e-05	6.54084114509034e-05	18.4464	15.7857
1606	b3743	asnC	20.4602	NA	4.78979483195756e-06	NA	20.4602	NA
1607	b0167	glnD	34.0924	21.2834	0.000361524	0.00150298	34.0924	21.2834
1608	b4146	epmB	24.0604	32.4054	2.45862930948683e-05	0.000156014	24.0604	32.4054
1609	b2188	yejM	50.7581	27.1673	5.39568398979913e-05	0.000258221	50.7581	27.1673
1610	b0604	dsbG	25.3093	NA	1.19513135199226e-05	NA	25.3093	NA
1611	b3942	katG	41.8416	30.4976	0.00124361	0.00597401	41.8416	30.4976
1612	b4022	rluF	26.226	18.7004	3.77725018067044e-05	0.000253967	26.226	18.7004
1613	b1288	fabI	21.2124	13.9494	0.000216877	0.00104701	21.2124	13.9494
1614	b2739	ygbM	18.9169	NA	6.28846583331492e-06	NA	18.9169	NA
1615	b2989	yghU	25.7462	18.5224	6.32273521815098e-05	0.000255792	25.7462	18.5224
1616	b4367	fhuF	13.9039	14.2306	0.000377622	0.00115868	13.9039	14.2306
1617	b3017	ftsP	22.5006	36.4984	7.9697871342075e-05	0.000490261	22.5006	36.4984
1618	b4327	hypT	27.6732	17.7051	1.26652696185784e-05	8.94771913374092e-05	27.6732	17.7051
1619	b3813	uvrD	20.3878	22.8822	0.000265435	0.00148744	20.3878	22.8822
1620	b1053	mdtG	48.9892	32.0202	1.29353774155752e-05	0.000130414	48.9892	32.0202
1621	b2611	ypjD	26.1798	16.622	2.86280730116423e-05	0.000193742	26.1798	16.622
1622	b3701	dnaN	34.0167	30.3288	6.56332035575833e-05	0.000784261	34.0167	30.3288
1623	b3028	mdaB	19.246	17.3745	4.51741168090847e-05	6.92182930549393e-05	19.246	17.3745
1624	b0465	mscK	60.8456	44.4127	1.7092015387329e-05	0.000205266	60.8456	44.4127
1625	b1248	yciU	25.9101	NA	2.52985933433954e-05	NA	25.9101	NA
1626	b1274	topA	29.0355	18.4339	0.000529172	0.00195807	29.0355	18.4339
1627	b2026	hisI	68.3461	31.1658	8.82092417811753e-05	0.00026111	65	31.1658
1628	b2811	csdE	24.6067	25.6637	1.56321408781106e-05	0.000174007	24.6067	25.6637
1629	b1819	manZ	31.9461	25.739	4.88086793229062e-05	0.000356034	31.9461	25.739
1630	b1279	lapA	20.4144	13.3697	3.29791434553177e-05	0.000285095	20.4144	13.3697
1631	b4051	qorA	10.4694	11.4606	0.000238231	0.000562215	10.4694	11.4606
1632	b1325	ycjG	18.7171	26.2481	5.33462362880008e-05	0.000324678	18.7171	26.2481
1633	b1277	ribA	21.7317	21.6007	3.9486846941791e-05	0.000198069	21.7317	21.6007
1634	b0172	frr	13.482	23.9249	0.00016155	0.00111054	13.482	23.9249
1635	ERCC-00130	unknown	63569880	NA	0.0140586	NA	65	NA
1636	b3194	mlaE	40.3629	27.8734	4.77404800230416e-05	0.000383489	40.3629	27.8734
1637	b2586	yfiM	20.9195	20.9703	8.86614742702724e-05	0.000246367	20.9195	20.9703
1638	b2813	mltA	51.0582	25.4291	1.8767850824988e-05	0.000186215	51.0582	25.4291
1639	b0269	yagF	32.1754	NA	4.48262461617082e-06	NA	32.1754	NA
1640	b1622	malY	17.946	21.0028	4.17904997672586e-05	0.000174468	17.946	21.0028
1641	b3464	ftsY	23.5292	22.7259	0.000122667	0.000765144	23.5292	22.7259
1642	b3556	cspA	11.183	12.5614	4.01551216903591e-05	0.000506145	11.183	12.5614
1643	b1779	gapA	29.7573	16.5183	0.000503457	0.00443622	29.7573	16.5183
1644	b1900	araG	45.7289	NA	1.40015119756678e-05	NA	45.7289	NA
1645	b1184	umuC	28.1886	22.0755	1.58769025240959e-05	0.000831799	28.1886	22.0755
1646	b3363	ppiA	23.2338	NA	2.32372299376472e-05	NA	23.2338	NA
1647	b1649	nemR	20.348	24.209	5.69458945239295e-05	0.000618215	20.348	24.209
1648	b4406	yaeP	17.0105	8.81008	9.59672217902846e-05	0.000347872	17.0105	8.81008
1649	b3630	waaP	37.7134	NA	1.01153590749724e-05	NA	37.7134	NA
1650	b3614	yibQ	29.1587	31.4927	8.30363098125997e-06	0.000116539	29.1587	31.4927
1651	b3400	hslR	25.4619	8.98198	8.02591910276781e-05	0.000474576	25.4619	8.98198
1652	b1787	yeaK	45.3867	18.6845	8.28488764108458e-06	7.99846942670658e-05	45.3867	18.6845
1653	b3474	yhhT	57.2758	NA	9.61173494337777e-06	NA	57.2758	NA
1654	b1657	ydhP	24.1124	NA	2.92521841273144e-05	NA	24.1124	NA
1655	b2898	ygfZ	12.0709	13.7215	0.000313234	0.00105166	12.0709	13.7215
1656	b2187	yejL	20.2332	11.9316	1.8060304852107e-05	8.45631695713962e-05	20.2332	11.9316
1657	b2891	prfB	42.9907	23.6888	9.39378751524684e-05	0.000910385	42.9907	23.6888
1658	b3753	rbsR	18.9732	NA	4.65387211891279e-06	NA	18.9732	NA
1659	b2995	hybB	21.021	NA	5.56209901527515e-06	NA	21.021	NA
1660	b0642	leuS	20.9808	22.5768	0.000467753	0.00260875	20.9808	22.5768
1661	b1469	narU	61.0941	8.57248	0.000140153	0.000339569	61.0941	8.57248
1662	b0420	dxs	67.2761	27.8455	5.43411868351928e-05	0.000360084	65	27.8455
1663	b0694	kdpE	15.9787	17.0221	2.8953807572735e-05	0.000132424	15.9787	17.0221
1664	b1226	narJ	27.3945	36.7264	1.24545873553708e-05	7.20183177768357e-05	27.3945	36.7264
1665	b2861	insC4	10.7076	16.4705	1.47678590226307e-05	0.000106789	10.7076	16.4705
1666	b3164	pnp	28.8602	22.8698	0.000320105	0.00238166	28.8602	22.8698
1667	b1660	ydhC	53.0669	NA	1.10715865894447e-05	NA	53.0669	NA
1668	b0124	gcd	17.2	17.9105	0.000493556	0.00146813	17.2	17.9105
1669	b4736	yliM	23.9463	15.8173	9.50795607814735e-06	9.75419833944336e-05	23.9463	15.8173
1670	b3832	rmuC	25.9493	24.0188	2.10997044077995e-05	0.000292909	25.9493	24.0188
1671	b3891	fdhE	17.8602	26.1085	6.50539927506621e-05	0.000330254	17.8602	26.1085
1672	b4059	ssb	8.69447	NA	4.99867342007993e-05	NA	8.69447	NA
1673	b2312	purF	41.6977	31.1561	0.000103817	0.000807278	41.6977	31.1561
1674	b3627	waaO	41.42	NA	8.41162921379865e-06	NA	41.42	NA
1675	b1461	pptA	12.1798	11.0851	6.11192875947859e-06	1.71120657028023e-05	12.1798	11.0851
1676	b4683	yqeL	20.0001	NA	0	NA	20.0001	NA
1677	b3932	hslV	14.3792	12.741	0.000191142	0.000681084	14.3792	12.741
1678	b3221	yhcH	22.5526	NA	3.207686933305e-05	NA	22.5526	NA
1679	b3916	pfkA	20.278	17.621	0.000416862	0.00375099	20.278	17.621
1680	b1842	holE	23.9443	11.3813	1.3822088108672e-05	4.72209171337456e-05	23.9443	11.3813
1681	b4375	prfC	44.8331	32.9259	4.83088034063376e-05	0.000230229	44.8331	32.9259
1682	b0800	ybiB	12.173	18.0284	0.000100298	0.000424167	12.173	18.0284
1683	b2518	ndk	17.2377	NA	1.37773586380929e-05	NA	17.2377	NA
1684	b0191	arfB	33.8471	9.53429	2.00884830513422e-05	0.000138944	33.8471	9.53429
1685	b0610	rnk	20.9485	14.0403	8.8800366656749e-06	6.1662724364662e-05	20.9485	14.0403
1686	b0949	uup	27.3494	28.1607	6.37473544772541e-05	0.000344225	27.3494	28.1607
1687	b3784	rfe	59.951	19.0532	2.24892109699263e-05	0.000110842	59.951	19.0532
1688	b4350	hsdR	32.0385	52.6517	2.4099496159424e-05	0.000198254	32.0385	52.6517
1689	b2105	rcnR	25.4595	NA	9.17855363113132e-06	NA	25.4595	NA
1690	b4472	unknown	51.5029	46.3555	3.85890136082176e-05	0.000313927	51.5029	46.3555
1691	b4254	argI	11.7956	27.6341	0.000112543	0.000781169	11.7956	27.6341
1692	b0027	lspA	45.3758	29.5105	6.61024044392164e-05	0.000631868	45.3758	29.5105
1693	b3169	nusA	20.8995	14.7161	0.000330712	0.00150573	20.8995	14.7161
1694	b3471	yhhQ	43.9066	38.7383	2.41748138510837e-05	0.000155818	43.9066	38.7383
1695	b2660	lhgD	38.8504	13.5853	0.000161103	0.00130247	38.8504	13.5853
1696	b1335	ogt	23.4497	18.9766	4.82439796450184e-05	0.000302357	23.4497	18.9766
1697	b2355	yfdL	14.6134	NA	1.40707167952086e-06	NA	14.6134	NA
1698	b3034	nudF	26.1474	22.7829	2.69928592384568e-05	0.000106384	26.1474	22.7829
1699	b2446	yffO	14.9619	NA	6.09553299920811e-06	NA	14.9619	NA
1700	b1522	dgcF	16.7998	25.2181	9.44833077804249e-06	8.06175557433435e-05	16.7998	25.2181
1701	b3981	secE	17.7887	16.3134	0.000215538	0.00114122	17.7887	16.3134
1702	b2065	dcd	22.1027	49.2093	8.92730281441702e-05	0.000910228	22.1027	49.2093
1703	b3185	rpmA	29.2331	NA	3.56479012827481e-05	NA	29.2331	NA
1704	b2908	pepP	17.3174	20.0796	0.000193784	0.000924033	17.3174	20.0796
1705	b1283	osmB	13.4647	10.4679	3.16423323750246e-05	0.000169007	13.4647	10.4679
1706	b4211	qorB	15.2812	17.3973	3.31965158224161e-05	0.000139376	15.2812	17.3973
1707	b0791	ybhQ	19.8429	26.1164	3.5984903437125e-05	0.000327051	19.8429	26.1164
1708	b0890	ftsK	48.0423	29.5644	0.000224605	0.00144242	48.0423	29.5644
1709	b2379	alaC	29.5249	19.2496	0.000228024	0.00151406	29.5249	19.2496
1710	b4310	nanM	26.8835	NA	2.39278738979443e-05	NA	26.8835	NA
1711	b3173	yhbX	16.924	NA	6.09921804619598e-06	NA	16.924	NA
1712	b3671	ilvB	20.8494	8.70625	9.6320286328908e-05	0.000818409	20.8494	8.70625
1713	b4042	dgkA	14.2367	16.946	2.93901063299113e-05	0.000138514	14.2367	16.946
1714	b2047	wcaJ	51.1776	NA	2.3977924534046e-06	NA	51.1776	NA
1715	b2561	yfhH	26.9961	12.9166	2.81280664778335e-05	0.000135619	26.9961	12.9166
1716	b3099	yqjE	14.2878	18.4704	0.00024125	0.00261577	14.2878	18.4704
1717	b3045	insD5	17.2794	22.4813	2.42351631707469e-05	0.000247888	17.2794	22.4813
1718	b3243	aaeR	22.4698	34.5594	2.71329568439919e-05	0.000222355	22.4698	34.5594
1719	b3351	kefG	27.9502	15.3636	5.23934692570513e-05	0.000204265	27.9502	15.3636
1720	b2389	yfeO	36.1258	19.8799	4.63112141429206e-05	0.000400061	36.1258	19.8799
1721	b3738	atpB	32.3586	22.3513	7.33497474819181e-05	0.000479579	32.3586	22.3513
1722	b0146	sfsA	8.26797	NA	2.2855438264049e-05	NA	8.26797	NA
1723	b0156	erpA	23.7426	NA	0.000138406	NA	23.7426	NA
1724	b3538	bcsG	71.3477	33.043	7.74559245002417e-05	9.72793077123786e-05	65	33.043
1725	b0740	tolB	24.7645	27.8629	0.000567083	0.00212531	24.7645	27.8629
1726	b3724	phoU	40.6241	27.9189	8.27022931745811e-05	0.000320534	40.6241	27.9189
1727	b0401	brnQ	49.1347	30.8518	3.78670548062087e-05	0.000139785	49.1347	30.8518
1728	b1251	yciI	9.10307	NA	1.21402183074613e-05	NA	9.10307	NA
1729	b1896	otsA	12.9947	12.6293	0.00056422	0.00222271	12.9947	12.6293
1730	b0050	apaG	18.2998	21.521	5.37258818998678e-05	0.000246065	18.2998	21.521
1731	b4108	yjdM	20.3827	14.127	6.89939298015275e-06	7.15758234710834e-05	20.3827	14.127
1732	b4019	metH	40.8639	20.7767	9.96010417837412e-05	0.00213624	40.8639	20.7767
1733	b0599	hcxA	15.3022	23.0013	4.39105112909422e-05	0.000942911	15.3022	23.0013
1734	b0687	seqA	22.0595	18.8808	7.21858920826258e-05	0.000324193	22.0595	18.8808
1735	b0313	betI	17.9019	24.9909	1.61786715657797e-05	0.000308225	17.9019	24.9909
1736	b1664	ydhQ	14.5746	19.3197	8.29428390955967e-05	0.000467253	14.5746	19.3197
1737	b1442	ydcU	50.414	NA	1.6468444674726e-05	NA	50.414	NA
1738	b0149	mrcB	32.0733	39.6738	7.82200493605637e-05	0.00071058	32.0733	39.6738
1739	b0955	ycbZ	9.55309	12.2825	7.97245099799612e-05	0.000560856	9.55309	12.2825
1740	b2040	rfbD	34.2768	27.8392	8.42917018579205e-05	0.000323694	34.2768	27.8392
1741	b0914	msbA	46.6397	38.2283	2.91551157276354e-05	0.000156527	46.6397	38.2283
1742	b3033	yqiB	27.286	17.7082	3.32152904405855e-05	0.000164541	27.286	17.7082
1743	b0525	ppiB	17.0604	13.6853	0.000171159	0.000518008	17.0604	13.6853
1744	b1456	rhsE	23.6228	NA	1.22763489119594e-05	NA	23.6228	NA
1745	b3725	pstB	45.0133	27.1335	9.63084772609948e-05	0.000327832	45.0133	27.1335
1746	b4137	cutA	33.8083	NA	6.95225375187465e-06	NA	33.8083	NA
1747	b0194	proS	35.2918	20.8047	0.000187509	0.000982073	35.2918	20.8047
1748	b0979	appB	50.1312	NA	1.25950484538713e-05	NA	50.1312	NA
1749	b2641	unknown	22.5234	16.5253	1.2745247008675e-05	8.8937305645338e-05	22.5234	16.5253
1750	b3213	gltD	64.6641	23.9912	0.00147697	0.00531127	64.6641	23.9912
1751	b3604	lldR	37.958	NA	2.20098633700712e-05	NA	37.958	NA
1752	b1967	hchA	47.9627	17.6799	5.90083331786162e-05	0.000244087	47.9627	17.6799
1753	b4030	psiE	13.7057	7.98329	0.000352427	0.000834751	13.7057	7.98329
1754	b3698	yidB	11.3184	8.17581	4.66583350345823e-05	0.000140186	11.3184	8.17581
1755	b0157	yadS	27.6773	NA	9.48471965294734e-06	NA	27.6773	NA
1756	b4526	ydaE	0.207181	NA	1.09460314266261e-07	NA	5	NA
1757	b0448	mdlA	45.5179	33.4936	2.22953509346161e-05	0.000256707	45.5179	33.4936
1758	b1210	hemA	23.2591	18.6398	0.000158896	0.000663933	23.2591	18.6398
1759	b1490	dosC	13.5243	6.95179	0.000144306	0.000615538	13.5243	6.95179
1760	b2017	yefM	18.4962	23.76	2.41947128237001e-05	0.000366559	18.4962	23.76
1761	b3350	kefB	48.4209	19.9458	7.56749535728527e-05	0.000335845	48.4209	19.9458
1762	b3309	rplX	64.8813	29.9933	0.000233047	0.00310844	64.8813	29.9933
1763	b4155	epmA	16.9551	24.8941	8.16367320316775e-06	8.34916783020289e-05	16.9551	24.8941
1764	b3155	yhbQ	21.229	21.2972	7.83638325901459e-06	8.5901713776326e-05	21.229	21.2972
1765	b0221	fadE	12.3772	23.0647	0.000196778	0.000458424	12.3772	23.0647
1766	b1710	btuE	21.1723	16.1654	4.83206871491718e-05	0.000167468	21.1723	16.1654
1767	b4661	unknown	17.0174	NA	1.78458482193283e-05	NA	17.0174	NA
1768	b2286	nuoC	47.1174	26.803	0.000228323	0.00106367	47.1174	26.803
1769	b3100	yqjK	11.4259	25.2532	7.04493066584439e-05	0.00056922	11.4259	25.2532
1770	b3774	ilvC	17.7914	9.02232	0.000100497	0.00399986	17.7914	9.02232
1771	b4037	malM	39.8057	21.9579	8.92030996301641e-06	9.84029443951309e-05	39.8057	21.9579
1772	b4209	ytfE	28.5807	21.649	7.78409556061273e-06	0.000227111	28.5807	21.649
1773	b0786	ybhL	13.3498	12.091	0.000106415	0.000565701	13.3498	12.091
1774	b4023	yjbD	39.4106	19.4992	8.26727051255796e-05	0.000101627	39.4106	19.4992
1775	b1727	hxpB	38.1219	22.6709	1.46923221212222e-05	9.36904905173057e-05	38.1219	22.6709
1776	b1662	ribC	14.6468	19.6511	8.80297405054054e-05	0.000203559	14.6468	19.6511
1777	b3923	uspD	27.2262	32.4233	0.0001122	0.000386198	27.2262	32.4233
1778	b1114	mfd	50.1699	26.0117	0.000125173	0.000668544	50.1699	26.0117
1779	b2830	rppH	21.9315	22.8139	7.72278970760385e-05	0.000359482	21.9315	22.8139
1780	b3939	metB	20.6337	12.4421	3.92632883655581e-05	0.00391365	20.6337	12.4421
1781	b2530	iscS	27.4827	15.7019	0.00298446	0.00957603	27.4827	15.7019
1782	b0410	yajD	17.3478	15.1922	3.88752060745326e-05	7.31003070501029e-05	17.3478	15.1922
1783	b1872	torZ	15.5313	NA	1.54688675076778e-05	NA	15.5313	NA
1784	b3404	envZ	41.6525	41.862	4.38929056557979e-05	0.000190968	41.6525	41.862
1785	b3516	gadX	28.5008	22.9952	9.39256552401911e-06	6.66310840042342e-05	28.5008	22.9952
1786	b1214	ychA	30.9147	19.9398	0.000155304	0.000747383	30.9147	19.9398
1787	b4474	unknown	35.9133	NA	2.61865622631173e-06	NA	35.9133	NA
1788	b0568	nfrA	35.2494	21.5915	3.14839707060667e-05	0.00023096	35.2494	21.5915
1789	b0885	aat	18.4865	17.3544	0.000101536	0.000315776	18.4865	17.3544
1790	b4547	ypfN	8.17546	19.9021	3.07345475215493e-05	0.000161916	8.17546	19.9021
1791	b4478	unknown	31.7495	NA	6.46333099593632e-06	NA	31.7495	NA
1792	b3778	rep	48.5076	26.1245	2.02121165839909e-05	0.000243297	48.5076	26.1245
1793	b1591	dmsD	32.9363	23.702	7.49015913212996e-06	3.53136626776271e-05	32.9363	23.702
1794	b4575	unknown	8.63956	9.83434	1.68616583817254e-05	0.000237301	8.63956	9.83434
1795	b0356	frmA	28.0434	26.4584	7.15539206297019e-05	0.000921171	28.0434	26.4584
1796	b1233	ychJ	61.8982	23.003	1.76406555273108e-05	0.000107399	61.8982	23.003
1797	b0709	dtpD	34.3397	17.9307	0.000190406	0.000565675	34.3397	17.9307
1798	b2665	kbp	11.4449	7.79062	0.000107944	0.000576233	11.4449	7.79062
1799	b2041	rfbB	39.1497	29.8447	5.44355619468833e-05	0.000198392	39.1497	29.8447
1800	b4359	opgB	51.7394	38.5048	3.7330997377037e-05	0.000294922	51.7394	38.5048
1801	b4221	tamB	29.7537	29.5193	8.84536241603851e-05	0.000346234	29.7537	29.5193
1802	b0019	nhaA	29.6526	11.3081	0.000211293	0.000997608	29.6526	11.3081
1803	b1988	nac	65.7142	18.3634	0.00569928	0.0240191	65	18.3634
1804	b2615	nadK	19.264	8.48083	6.35232091704345e-05	0.000258911	19.264	8.48083
1805	b4590	unknown	20.0001	NA	0	NA	20.0001	NA
1806	b2630	rnlA	19.7116	22.4794	3.93755376609567e-05	0.000335453	19.7116	22.4794
1807	b1108	ycfP	14.1044	16.2381	0.000149589	0.000641198	14.1044	16.2381
1808	b4407	thiS	68.6842	27.9946	7.07833382449491e-05	0.000321886	65	27.9946
1809	b3473	yhhS	38.2588	37.1778	1.67843881537418e-05	0.000408012	38.2588	37.1778
1810	b0808	ybiO	32.2511	14.3992	3.002024092723e-05	0.000215255	32.2511	14.3992
1811	b0291	ecpC	18.8823	NA	1.90164021495552e-05	NA	18.8823	NA
1812	b3041	ribB	21.5734	17.2434	0.000250734	0.000568529	21.5734	17.2434
1813	b2027	wzzB	29.5607	19.4193	5.94354507172229e-05	0.000222191	29.5607	19.4193
1814	b0207	dkgB	14.7012	NA	8.85513119990687e-06	NA	14.7012	NA
1815	b0083	ftsL	37.9572	22.4623	0.000129363	0.000255444	37.9572	22.4623
1816	b1704	aroH	41.8927	27.8247	0.000170658	0.00176037	41.8927	27.8247
1817	b4052	dnaB	32.92	29.2437	2.65986298672894e-05	0.000290902	32.92	29.2437
1818	b3166	truB	48.3026	23.6764	2.02427327561754e-05	0.000164245	48.3026	23.6764
1819	b0601	ybdM	25.5589	31.5667	9.81821215637301e-06	4.05950436750367e-05	25.5589	31.5667
1820	b1642	slyA	20.0973	13.6686	3.26201213572712e-05	0.000194386	20.0973	13.6686
1821	b2565	recO	42.709	30.3894	1.51285775895647e-05	0.000177449	42.709	30.3894
1822	b2740	ygbN	47.4102	NA	6.06329698455427e-06	NA	47.4102	NA
1823	b2802	fucI	22.1129	NA	8.33781371169035e-06	NA	22.1129	NA
1824	b3438	gntR	14.8343	19.9586	4.08429483790543e-05	0.000342528	14.8343	19.9586
1825	b2133	dld	41.359	22.3748	8.88439794496338e-05	0.00046964	41.359	22.3748
1826	b0633	rlpA	29.9619	16.8188	0.000199094	0.000948822	29.9619	16.8188
1827	b1972	msrQ	26.6448	23.5536	3.42367521216886e-05	0.000311569	26.6448	23.5536
1828	b3494	uspB	5.74778	5.48691	0.000132854	0.000406598	5.74778	5.48691
1829	b0584	fepA	43.2093	44.3927	9.89565164354974e-05	0.00063512	43.2093	44.3927
1830	b3838	tatB	24.934	22.7666	4.986476690178e-05	0.000311947	24.934	22.7666
1831	b1766	sppA	44.6531	32.261	9.02470644237124e-05	0.000289255	44.6531	32.261
1832	b0761	modE	35.1556	25.8452	1.36399765134176e-05	0.00014284	35.1556	25.8452
1833	b1246	oppD	48.0397	20.777	7.50443156104405e-05	0.000206183	48.0397	20.777
1834	b1374	pinR	21.5823	NA	2.72697241993098e-06	NA	21.5823	NA
1835	b2019	hisG	12.0314	14.481	0.000361955	0.000378757	12.0314	14.481
1836	b0506	allR	30.5641	43.714	0.000165633	0.000885518	30.5641	43.714
1837	b0346	mhpR	9.0209	16.0619	5.16566242396318e-05	0.000406114	9.0209	16.0619
1838	b0916	ycaQ	31.8102	24.8543	1.12989725594336e-05	7.39511232760056e-05	31.8102	24.8543
1839	b2618	yfjF	31.6942	23.7893	6.48028568979917e-06	5.37685418582082e-05	31.6942	23.7893
1840	b1241	adhE	20.6977	12.3953	0.000851949	0.00441995	20.6977	12.3953
1841	b2780	pyrG	53.8894	23.1284	0.000246763	0.00295016	53.8894	23.1284
1842	b4372	holD	32.0374	27.4532	6.20420001927476e-06	0.000145767	32.0374	27.4532
1843	b1110	ycfJ	33.4812	NA	1.4239097958294e-05	NA	33.4812	NA
1844	b3176	glmM	23.2015	24.6368	0.00026344	0.000962961	23.2015	24.6368
1845	b3460	livJ	23.929	15.8087	0.000552309	0.00143724	23.929	15.8087
1846	b2805	fucR	38.0061	33.0546	7.56854855897426e-06	3.52063676930308e-05	38.0061	33.0546
1847	b4263	yjgR	14.8274	13.1795	0.000157693	0.000450125	14.8274	13.1795
1848	b2696	csrA	8.68901	6.48203	0.000104764	0.000264816	8.68901	6.48203
1849	b0412	yajI	14.1402	NA	6.57657793142781e-06	NA	14.1402	NA
1850	b2539	hcaF	31.8955	24.9363	5.85645136451119e-06	4.79442539828895e-05	31.8955	24.9363
1851	b0876	ybjD	37.5306	22.7441	4.24629671372433e-05	0.000234177	37.5306	22.7441
1852	b2941	yqgD	11.6403	NA	2.96918997054389e-06	NA	11.6403	NA
1853	b2402	valX	22.1508	NA	1.96269147716836e-05	NA	22.1508	NA
1854	b3931	hslU	24.5703	21.2319	0.000298176	0.00143643	24.5703	21.2319
1855	b0014	dnaK	25.3884	14.0136	0.00222304	0.0141846	25.3884	14.0136
1856	b2021	hisC	18.3715	14.6132	0.000517852	0.000513414	18.3715	14.6132
1857	b0031	dapB	24.174	13.1458	0.000920557	0.00178765	24.174	13.1458
1858	b1693	aroD	23.9559	14.2247	6.19829766534009e-05	0.000137043	23.9559	14.2247
1859	b0071	leuD	35.6218	18.5806	0.000904617	0.0010645	35.6218	18.5806
1860	b0684	fldA	20.576	11.8717	8.80640543838029e-05	0.000353989	20.576	11.8717
1861	b3253	yhdH	18.5011	14.2319	8.5060013740465e-05	0.000360757	18.5011	14.2319
1862	b4223	unknown	29.8422	NA	2.99440104872232e-05	NA	29.8422	NA
1863	b3844	fre	34.1506	21.3382	0.000127348	0.000814751	34.1506	21.3382
1864	b2200	ccmB	43.5471	NA	4.07662222038671e-06	NA	43.5471	NA
1865	b2392	mntH	13.9883	21.7577	0.000287049	0.00103525	13.9883	21.7577
1866	b2516	rodZ	18.1188	22.0844	0.000241744	0.00104159	18.1188	22.0844
1867	b1824	yobF	21.3915	15.0851	6.09484280007175e-05	0.00031447	21.3915	15.0851
1868	b0467	priC	22.4119	14.347	2.97816253086252e-05	0.000137072	22.4119	14.347
1869	b4705	mntS	6.68227	NA	4.64282971507225e-05	NA	6.68227	NA
1870	b1211	prfA	50.6246	37.4943	7.72787226550827e-05	0.000332557	50.6246	37.4943
1871	b0447	decR	27.1887	14.8348	8.94184809105131e-06	9.44593946367429e-05	27.1887	14.8348
1872	b0993	torS	49.0741	NA	1.0028182128462e-05	NA	49.0741	NA
1873	b0421	ispA	62.406	21.9752	3.33570882628056e-05	0.00025481	62.406	21.9752
1874	b2340	sixA	20.7665	18.7628	0.000109935	0.0011154	20.7665	18.7628
1875	b1271	yciK	31.7121	14.5886	7.71118578051091e-05	0.00025762	31.7121	14.5886
1876	b0233	yafO	20.1808	20.8925	4.98314923312887e-06	0.000224445	20.1808	20.8925
1877	b1088	yceD	32.3945	26.4121	0.000169344	0.00109889	32.3945	26.4121
1878	b2504	yfgG	7.2502	NA	9.02760427522443e-06	NA	7.2502	NA
1879	b2234	nrdA	26.9878	27.4539	5.48980344877745e-05	0.000198171	26.9878	27.4539
1880	b3293	yhdN	15.2493	NA	2.73147393148828e-05	NA	15.2493	NA
1881	b1593	ynfK	18.3752	21.3341	1.75401329835691e-05	0.000106207	18.3752	21.3341
1882	b2944	yggI	23.2528	NA	2.77590197345208e-06	NA	23.2528	NA
1883	b4707	esrE	36.1436	36.0409	8.61800078538371e-06	8.81516879386438e-05	36.1436	36.0409
1884	b4232	fbp	18.7757	20.429	0.000124226	0.000360137	18.7757	20.429
1885	b1015	putP	59.6416	19.4954	0.000112483	0.00052212	59.6416	19.4954
1886	b0399	phoB	27.3562	27.1276	4.30315886151214e-05	0.000285641	27.3562	27.1276
1887	b0871	poxB	8.71387	7.83858	0.000600038	0.00212336	8.71387	7.83858
1888	b1852	zwf	27.1108	16.3316	0.000390357	0.00134507	27.1108	16.3316
1889	b2574	nadB	30.8167	20.7489	0.000315756	0.00134638	30.8167	20.7489
1890	b0299	insF1	26.9625	29.5278	1.4267816128651e-05	0.000104838	26.9625	29.5278
1891	b1174	minE	41.182	38.3342	6.81085530123994e-06	3.71769023872157e-05	41.182	38.3342
1892	b4553	ysaB	10.9389	12.0616	5.72660407684305e-06	3.09989728117819e-05	10.9389	12.0616
1893	b3188	sfsB	31.5938	26.4698	4.98440068216456e-06	3.73888101389126e-05	31.5938	26.4698
1894	b2007	yeeX	21.1554	13.6297	0.000152332	0.000617353	21.1554	13.6297
1895	b0267	yagA	21.1933	NA	4.12049499517996e-06	NA	21.1933	NA
1896	b0237	pepD	35.6379	20.8964	0.000107265	0.00111313	35.6379	20.8964
1897	b2232	ubiG	42.7866	24.521	3.07058729836847e-05	0.000355708	42.7866	24.521
1898	b2201	ccmA	19.4179	25.2317	1.3168536187126e-05	8.75708273785544e-05	19.4179	25.2317
1899	b2716	ascB	22.1175	NA	1.20160194419148e-05	NA	22.1175	NA
1900	b1199	dhaL	32.9696	18.3524	0.000138976	0.000182526	32.9696	18.3524
1901	b4213	cpdB	31.2716	38.3183	2.04514789049571e-05	0.000301093	31.2716	38.3183
1902	b3807	cyaY	17.7683	14.408	1.19774337738103e-05	3.68627940556155e-05	17.7683	14.408
1903	b2838	lysA	19.8069	29.3361	6.22725474770246e-06	5.08116045838715e-05	19.8069	29.3361
1904	b2231	gyrA	69.0897	37.6366	0.000120524	0.000872704	65	37.6366
1905	b0393	rdgC	18.3916	NA	7.02122262131389e-05	NA	18.3916	NA
1906	b3231	rplM	51.1862	45.0794	5.15127114576114e-05	0.0004896	51.1862	45.0794
1907	b2444	yffM	37.4447	8.46454	4.32409965964926e-06	1.58057758789615e-05	37.4447	8.46454
1908	b3693	dgoK	27.2054	15.9217	7.79244752148313e-06	4.76385659285124e-05	27.2054	15.9217
1909	b3661	nlpA	25.217	9.48149	3.59426470166278e-05	0.00029756	25.217	9.48149
1910	b3804	hemD	22.1499	17.8418	3.27175754267026e-05	0.000139992	22.1499	17.8418
1911	b0160	dgt	25.955	24.2504	2.02038189760822e-05	0.000133113	25.955	24.2504
1912	b4397	creA	24.9248	11.0774	3.15726469708759e-05	0.000145273	24.9248	11.0774
1913	b1128	roxA	13.8624	22.1879	0.000268624	0.00146082	13.8624	22.1879
1914	b3052	hldE	31.8651	26.4366	0.000114827	0.000559865	31.8651	26.4366
1915	b4084	alsK	36.0432	NA	7.89757575299056e-06	NA	36.0432	NA
1916	b1962	yedJ	18.4976	17.4871	0.000112515	0.000676879	18.4976	17.4871
1917	b1606	folM	15.6461	16.4574	4.16817007109946e-05	0.000146928	15.6461	16.4574
1918	b0775	bioB	35.9766	NA	1.49702038812664e-05	NA	35.9766	NA
1919	b1095	fabF	61.1108	NA	6.94759431930672e-05	NA	61.1108	NA
1920	b3172	argG	13.6645	35.6358	0.0004515	0.00258429	13.6645	35.6358
1921	b3505	insH11	53.501	35.0612	8.1203674110812e-05	0.00042012	53.501	35.0612
1922	b2776	ygcE	19.9999	NA	4.98825251583446e-06	NA	19.9999	NA
1923	b3225	nanA	31.7614	NA	2.34968641680745e-05	NA	31.7614	NA
1924	b2715	ascF	14.6871	NA	1.61749418149725e-05	NA	14.6871	NA
1925	b2316	accD	30.9463	25.7314	0.000311246	0.00155534	30.9463	25.7314
1926	b4199	yjfY	9.20552	NA	1.57187133427357e-05	NA	9.20552	NA
1927	ERCC-00145	unknown	2621420	NA	0.000516277	NA	65	NA
1928	b3044	insC5	13.5484	19.5533	1.40100141324446e-05	9.59962095234697e-05	13.5484	19.5533
1929	b0397	sbcC	56.0777	43.6384	2.78449256477454e-05	0.000131264	56.0777	43.6384
1930	b4490	unknown	34.6975	25.4774	4.26733070656548e-05	0.000129284	34.6975	25.4774
1931	b1136	icd	28.4848	13.2377	0.00269815	0.00704251	28.4848	13.2377
1932	b0903	pflB	27.1184	25.5798	0.00144527	0.00483105	27.1184	25.5798
1933	b1532	marB	35.7343	35.7119	5.86005732557581e-06	5.17852873243332e-05	35.7343	35.7119
1934	b2735	ygbI	15.7894	30.8861	4.70360045642632e-05	0.000157681	15.7894	30.8861
1935	b3064	tsaD	16.8583	21.5226	0.000137419	0.000409028	16.8583	21.5226
1936	b3149	diaA	31.7762	22.3544	2.58948641150314e-05	0.000195545	31.7762	22.3544
1937	b0226	dinJ	10.3722	NA	4.52094701279291e-05	NA	10.3722	NA
1938	b1426	ydcH	38.1257	NA	1.14139774864977e-06	NA	38.1257	NA
1939	b2471	yffB	14.6255	NA	7.65149909196325e-06	NA	14.6255	NA
1940	b0451	amtB	21299160	40.0905	0.00387024	0.0217848	65	40.0905
1941	b1992	cobS	26.5376	28.9773	3.15431182057936e-05	0.000169558	26.5376	28.9773
1942	b2687	luxS	17.5513	23.2148	0.000213786	0.000809353	17.5513	23.2148
1943	b2258	arnF	32.6831	15.418	3.73482222100842e-06	4.43596459967281e-05	32.6831	15.418
1944	b0711	pxpB	20.4439	24.384	0.000107514	0.000449398	20.4439	24.384
1945	b3830	ysgA	9.37597	9.98622	0.000112767	0.000547441	9.37597	9.98622
1946	b0360	insC1	9.28983	16.4867	1.43761123643419e-05	0.000101268	9.28983	16.4867
1947	b3291	mscL	32.0922	8.2802	6.59413522885036e-05	0.000210655	32.0922	8.2802
1948	b1653	lhr	58.5691	35.4123	0.000127524	0.000532464	58.5691	35.4123
1949	b1130	phoP	21.0651	25.4731	5.44017789083538e-05	0.00042487	21.0651	25.4731
1950	b2948	yqgE	29.7297	16.389	5.21348625378194e-05	0.000405229	29.7297	16.389
1951	b2180	yejF	22.3496	39.9439	2.07314192203113e-05	0.000182558	22.3496	39.9439
1952	b1060	bssS	11.2858	19.0004	8.72562948199831e-05	0.000643374	11.2858	19.0004
1953	b3237	argR	16.3836	NA	3.110551565942e-05	NA	16.3836	NA
1954	b2745	truD	47.4041	34.3139	2.90665783654397e-05	0.000292755	47.4041	34.3139
1955	b3265	acrE	44.3679	NA	1.26968165805357e-06	NA	44.3679	NA
1956	b1118	lolE	45.1116	40.8647	4.58654975069251e-05	0.00030025	45.1116	40.8647
1957	b0919	ycbJ	22.6353	22.6363	4.83440758035312e-05	0.000159572	22.6353	22.6363
1958	b3204	ptsN	69.276	39.167	3.50297288299723e-05	0.000266062	65	39.167
1959	b4039	ubiC	15.4116	19.4495	5.89998984925199e-05	0.000275236	15.4116	19.4495
1960	b4122	fumB	18.473	32.1706	9.86677851878991e-06	6.64495223763662e-05	18.473	32.1706
1961	b4224	chpS	7.67067	NA	6.22539323702558e-06	NA	7.67067	NA
1962	b0121	speE	28.1033	23.4095	7.38990231899391e-05	0.000361183	28.1033	23.4095
1963	b1635	gstA	13.7422	14.2936	0.000226687	0.000652248	13.7422	14.2936
1964	b3554	yiaF	11.6048	18.9115	0.000179181	0.000918919	11.6048	18.9115
1965	b0074	leuA	26.8524	8.44989	0.00133416	0.00149068	26.8524	8.44989
1966	b1300	puuC	44.8202	NA	9.18739214252191e-06	NA	44.8202	NA
1967	b1341	dgcM	22.8669	NA	2.05720938512592e-05	NA	22.8669	NA
1968	b4065	yjcE	23.3109	25.0451	3.9421918686198e-05	0.000166953	23.3109	25.0451
1969	b2369	evgA	14.62	NA	7.08431142351033e-06	NA	14.62	NA
1970	b3828	metR	16.896	14.091	7.27344806390025e-05	0.00307314	16.896	14.091
1971	b0377	sbmA	43.5463	25.1085	5.52198019022903e-05	0.000223425	43.5463	25.1085
1972	b3956	ppc	25.263	16.9189	0.00108542	0.00474862	25.263	16.9189
1973	b1087	yceF	17.0516	14.7163	8.06022399933577e-05	0.000225462	17.0516	14.7163
1974	b3168	infB	35.9484	27.7054	0.000529955	0.00329643	35.9484	27.7054
1975	b0611	rna	13.5834	11.4393	6.18956304485989e-05	0.000337042	13.5834	11.4393
1976	b0097	secM	16.2988	12.3426	2.99756825230708e-05	0.000170135	16.2988	12.3426
1977	b2107	rcnB	46.7193	NA	4.02981263845051e-05	NA	46.7193	NA
1978	b2587	kgtP	22.2296	13.1488	0.00142765	0.00320071	22.2296	13.1488
1979	b4449	sraG	31.3292	NA	3.93476987780664e-06	NA	31.3292	NA
1980	b3284	smg	10.0399	9.89749	0.000260007	0.000910712	10.0399	9.89749
1981	b0767	pgl	26.2824	21.7828	0.000119282	0.000545069	26.2824	21.7828
1982	b3385	gph	46.851	39.3198	0.000108815	0.000475156	46.851	39.3198
1983	b3429	glgA	54.2657	54.1935	0.000551473	0.0023914	54.2657	54.1935
1984	b1003	yccJ	14.7167	7.94092	0.000388395	0.000825098	14.7167	7.94092
1985	b0963	mgsA	12.9443	NA	4.82837342052343e-05	NA	12.9443	NA
1986	b3288	fmt	26.2882	18.9005	0.000126065	0.0007245	26.2882	18.9005
1987	b2474	tmcA	20.99	35.4295	2.89116463503176e-05	0.000211296	20.99	35.4295
1988	b3151	yraQ	61.919	26.4352	3.08958186349253e-05	0.000335941	61.919	26.4352
1989	b0882	clpA	17.2073	21.5407	0.00665377	0.0181264	17.2073	21.5407
1990	b1412	azoR	8.74911	15.6166	0.00117843	0.00169063	8.74911	15.6166
1991	b1107	nagZ	27.0605	16.7078	7.53387386906659e-05	0.000371421	27.0605	16.7078
1992	b3655	yicH	12.7558	27.4484	0.000178816	0.000914686	12.7558	27.4484
1993	b1332	ynaJ	13.48	9.88518	3.33395059099806e-05	0.000107604	13.48	9.88518
1994	b1648	ydhL	8.69685	NA	1.74814088472062e-05	NA	8.69685	NA
1995	b4355	tsr	21.9112	NA	1.19356422739655e-05	NA	21.9112	NA
1996	b3148	yraN	34.7953	37.0818	8.40668722609213e-06	3.93980443745023e-05	34.7953	37.0818
1997	b3941	metF	19.6785	16.3294	5.3880931222653e-05	0.00522018	19.6785	16.3294
1998	b3336	bfr	11.0222	9.06455	8.18261009461316e-05	0.000367447	11.0222	9.06455
[truncated: 1,064 more rows]

## Sheet: S4B
GO analysis of transcripts stabilized in WT
goterm	golabel	cat0_down	cat0_up	cat1_down	cat1_up	cat2_down	cat2_up	cat3_down	cat3_up
GO:0003735	structural constituent of ribosome	0	-0.037	-0.004	-1.274	0	-6.049	-14.394	0
GO:0030529	intracellular ribonucleoprotein complex	0	-0.037	-0.004	-1.274	0	-6.049	-14.394	0
GO:0005840	ribosome	0	-0.039	-0.003	-1.354	0	-5.584	-13.9	0
GO:0006412	translation	0	-0.062	-0.008	-1.231	0	-4.302	-12.118	0
GO:0003723	RNA binding	0	-0.067	-0.098	-0.463	0	-5.449	-11.347	0
GO:0019843	rRNA binding	0	-0.032	-0.041	-0.592	0	-5.576	-11.087	0
GO:0022625	cytosolic large ribosomal subunit	0	-0.024	-0.021	-0.673	0	-4.129	-8.805	0
GO:0022627	cytosolic small ribosomal subunit	0	-0.013	0	-0.75	0	-2.209	-5.534	0
GO:0003700	transcription factor activity	sequence-specific DNA binding	0	-0.074	-5.199	0	0	-3.861	-0.076
GO:0005622	intracellular	0	-0.065	-0.338	-0.157	0	-2.782	-4.508	0
GO:0019740	nitrogen utilization	-1.94	0	0	-0.28	0	-1.71	-1.824	0
GO:0000049	tRNA binding	0	-0.02	-0.15	-0.235	0	-2.355	-4.116	0
GO:0015934	large ribosomal subunit	0	-0.005	0	-0.28	0	-1.71	-3.432	0
GO:0070180	large ribosomal subunit rRNA binding	0	-0.005	0	-0.28	0	-1.71	-3.432	0
GO:0060698	endoribonuclease inhibitor activity	-2.115	0	0	-0.187	0	-1.138	-0.852	-0.002
GO:0009228	thiamine biosynthetic process	0	-0.012	0	-0.656	-0.008	-1.047	-3.119	0
GO:0010468	regulation of gene expression	-1.94	0	-0.323	-0.044	0	-1.71	-0.691	-0.007
GO:0000156	phosphorelay response regulator activity	0	-0.007	-2.869	0	0	-2.283	0	-0.132
GO:0004497	monooxygenase activity	-2.115	0	-0.457	-0.016	0	-1.138	0	-0.066
GO:0016705	oxidoreductase activity acting on paired donors with incorporation or reduction of molecular oxygen	-2.115	0	-0.457	-0.016	0	-1.138	0	-0.066
GO:0051252	regulation of RNA metabolic process	-2.115	0	-0.457	-0.016	0	-1.138	0	-0.066
GO:0005198	structural molecule activity	0	-0.01	-2.888	0	0	-2.187	0	-0.198
GO:0006208	pyrimidine nucleobase catabolic process	-2.416	0	0	-0.093	0	-0.568	0	-0.033
GO:0006210	thymine catabolic process	-2.416	0	0	-0.093	0	-0.568	0	-0.033
GO:0006212	uracil catabolic process	-2.416	0	0	-0.093	0	-0.568	0	-0.033
GO:0008428	ribonuclease inhibitor activity	-2.416	0	0	-0.093	0	-0.568	0	-0.033
GO:0052614	uracil oxygenase activity	-2.416	0	0	-0.093	0	-0.568	0	-0.033
GO:0060699	regulation of endoribonuclease activity	-2.416	0	0	-0.093	0	-0.568	0	-0.033
GO:1900190	regulation of single-species biofilm formation	-2.416	0	0	-0.093	0	-0.568	0	-0.033
GO:0000160	phosphorelay signal transduction system	0	-0.029	-2.749	0	-0.002	-1.709	0	-0.566
GO:0060702	negative regulation of endoribonuclease activity	-1.94	0	0	-0.28	-0.009	-0.747	-0.691	-0.007
