# Supplementary material for: Polyphosphate modulates the stress-responsive formation of functional RNA-protein condensates in bacteria and mammalian cells
Source: PLoS Biol. 2026 Apr 27;24(4):e3003775. doi: 10.1371/journal.pbio.3003775 (PMC13193609; doi:10.1371/journal.pbio.3003775)
Supplement: S6 Data — (XLSX) [file pbio.3003775.s015.xlsx]

## Sheet: 6E
Relative change in P-body number/cell normalized to uninduced
NIH3T3-PPX (Uninduced)	NIH3T3-PPX (Induced)
1.05139	0.695237
0.948613	0.458365
0.989305	0.725212
1.01069	0.717112
1.05682	0.795029
1.09091	0.919082
0.852274	0.920456
1.0633	0.750001
0.911404	0.818183
1.02533	0.835454
	0.607603
	0.835454

## Sheet: 6G
Relative change in P-body number/cell normalized to mock
Mock	PPK
0.994417	1.30139
1.01862	1.4394
0.986961	1.44175
0.935161	0.716039
0.995258	1.04602
1.06958	0.974722
0.810524	2.49016
1.18948	2.41812

## Sheet: S5B
PPX-mCherry intensity (AU)
NIH3t3-scPPX (Uninduced)	NIH3T3-scPPX (Induced)
5.426	2.833
5.169	3.15
3.273	2.549
4.462	3.686
4.821	3.904
4.423	3.005
4.497	2.509
4.049	2.789
5.067	2.94
5.124	2.947
5.76	2.774
5.418	2.503
4.827	2.606
4.827	3.334
4.929	3.615
5.595	3.679
4.304	3.057
5.139	4.429
6.372	4.032
6.308	2.989
4.632	4.059
5.407	4.464
3.132
5.523
5.268
5.328
4.502

## Sheet: S5D
PPX-mCherry intensity (AU)
Mock	ecPPK1
4.088	5.049
4.174	5.708
3.917	4.402
4.39	5.399
3.694	7.254
3.921	7.254
4.087	5.988
3.192	5.016
3.372	5.645
3.674	5.762
3.156	6.389
4.174	5.46
3.551	5.152
3.893
