# Supplementary material for: Polyphosphate modulates the stress-responsive formation of functional RNA-protein condensates in bacteria and mammalian cells
Source: PLoS Biol. 2026 Apr 27;24(4):e3003775. doi: 10.1371/journal.pbio.3003775 (PMC13193609; doi:10.1371/journal.pbio.3003775)
Supplement: S7 Data — In the supplementary data file, the first tab gives more detailed descriptions of the data sets shown and the analysis used. (XLSX) [file pbio.3003775.s016.xlsx]

## Sheet: N1 Wt v ppk
Checked	Protein FDR Confidence: Combined	Master	Accession	Description	Exp. q-value: Combined	Sum PEP Score	Coverage [%]	# Peptides	# PSMs	# Unique Peptides	# Protein Groups	# AAs	MW [kDa]	calc. pI	Score Sequest HT: Sequest HT	# Peptides (by Search Engine): Sequest HT	# Razor Peptides	Abundance Ratio: (Heavy) / (Light)	Abundance Ratio (log2): (Heavy) / (Light)	Abundance Ratio Variability [%]: (Heavy) / (Light)	Abundances (Grouped): Light	Abundances (Grouped): Heavy	Found in Sample: [S34] F18: Light, Sample, N_20220819	Found in Sample: [S35] F19: Light, Sample, N_20220819	Found in Sample: [S38] F18: Heavy, Sample, N_20220819	Found in Sample: [S39] F19: Heavy, Sample, N_20220819	Modifications
TRUE	High	Master Protein	B1XEI5	tRNA-modifying protein YgfZ OS=Escherichia coli (strain K12 / DH10B) OX=316385 GN=ygfZ PE=3 SV=1	0	6.656	3	1	2	1	1	326	36.1	5.27	5.14	1	0	#VALUE!	#VALUE!				High	Not Found	High	Not Found
TRUE	High	Master Protein	P0DTT0	50S ribosomal subunit assembly factor BipA OS=Escherichia coli (strain K12) OX=83333 GN=bipA PE=1 SV=1	0	5.052	2	1	1	1	1	607	67.3	5.33	2.46	1	0	#VALUE!	#VALUE!				High	Not Found	Not Found	Not Found
	Checked	Confidence	Annotated Sequence	Modifications	Modifications in Master Proteins	Qvality PEP	Qvality q-value	# Protein Groups	# Proteins	# PSMs	Master Protein Accessions	Positions in Master Proteins	# Missed Cleavages	Theo. MH+ [Da]	# Razor Quan Results	Abundance Ratio: (Heavy) / (Light)	Abundance Ratio Adj. P-Value: (Heavy) / (Light)	#VALUE!	#VALUE!	Abundances (Grouped): Heavy	Precursor Quan Result ID	Quan Info	Quan Channel	Found in Sample: [S34] F18: Light, Sample, N_20220819	Found in Sample: [S35] F19: Light, Sample, N_20220819	Found in Sample: [S38] F18: Heavy, Sample, N_20220819	Found in Sample: [S39] F19: Heavy, Sample, N_20220819	Confidence (by Search Engine): Sequest HT	Percolator q-Value (by Search Engine): Sequest HT	Percolator PEP (by Search Engine): Sequest HT	XCorr (by Search Engine): Sequest HT	Top Apex RT [min]	Sequence in Protein	Positions in Protein	Peptide Group Modifications in Protein	Quan Usage
	TRUE	High	[K].GLCMPTDLPR.[F]	1xCarbamidomethyl [C3]; 1xDimethyl:2H(4) [N-Term]		0.000316398	0	1	1	2	P09831	P09831 [188-197]	0	1191.62	0			#VALUE!	#VALUE!		1426	Redundant	Heavy	Peak Found	Peak Found	High	High	High	0	7.142e-05	2.89	136.88	K.GLCMPTDLPR.F	[188-197]		Not Used
		Checked	Confidence	Identifying Node	PSM Ambiguity	Annotated Sequence	Modifications	# Protein Groups	# Proteins	Master Protein Accessions	Protein Accessions	# Missed Cleavages	Charge	DeltaScore	DeltaCn	Rank	Search Engine Rank	#VALUE!	#VALUE!	Theo. MH+ [Da]	DeltaM [ppm]	Deltam/z [Da]	Activation Type	MS Order	Isolation Interference [%]	Ion Inject Time [ms]	RT [min]	First Scan	Spectrum File	File ID	Quan Info	Quan Channel	XCorr	Percolator q-Value	Percolator PEP	Precursor Abundance	Apex RT [min]	Precursor Quan Result ID
		TRUE	High	Sequest HT (A4)	Selected	[K].gLcMPTDLPR.[F]	N-Term(Dimethyl:2H(4)); C3(Carbamidomethyl)	1	1	P09831	P09831	0	2	0.8512	0	1	1	0.000596899	-10.7102	1191.62	1.29	0.00077	HCD (High Energy Collision Dissociation)	MS2	33.345	54	136.661	29908	diMe-N_RP50_10787733_180min_HCD_20220819.raw	F18		Heavy	2.89	0	7.142e-05	668317	136.88	4397
		TRUE	High	Sequest HT (A4)	Selected	[K].gLcMPTDLPR.[F]	N-Term(Dimethyl:2H(4)); C3(Carbamidomethyl)	1	1	P09831	P09831	0	2	0.7622	0	1	1	0.000595238	-10.7142	1191.62	0.84	0.0005	HCD (High Energy Collision Dissociation)	MS2	16.6319	54	75.0161	20939	diMe-N_RP50_10787733_180min_HCD_20220822.raw	F19		Heavy	1.43	0	0.0002064	353104	75.27	4420
	TRUE	High	[K].GLCMPTDLPR.[F]	1xCarbamidomethyl [C3]; 1xOxidation [M4]; 1xDimethyl:2H(4) [N-Term]		0.000381342	0	1	1	5	P09831	P09831 [188-197]	0	1207.61	0	0.488	0.650876	#VALUE!	#VALUE!	65.5	1427		Heavy	Peak Found	Not Found	High	High	High	0.0001362	0.0006643	2.26	104.38	K.GLCMPTDLPR.F	[188-197]		Used
		Checked	Confidence	Identifying Node	PSM Ambiguity	Annotated Sequence	Modifications	# Protein Groups	# Proteins	Master Protein Accessions	Protein Accessions	# Missed Cleavages	Charge	DeltaScore	DeltaCn	Rank	Search Engine Rank	#VALUE!	#VALUE!	Theo. MH+ [Da]	DeltaM [ppm]	Deltam/z [Da]	Activation Type	MS Order	Isolation Interference [%]	Ion Inject Time [ms]	RT [min]	First Scan	Spectrum File	File ID	Quan Info	Quan Channel	XCorr	Percolator q-Value	Percolator PEP	Precursor Abundance	Apex RT [min]	Precursor Quan Result ID
		TRUE	High	Sequest HT (A4)	Selected	[K].gLcmPTDLPR.[F]	N-Term(Dimethyl:2H(4)); C3(Carbamidomethyl); M4(Oxidation)	1	1	P09831	P09831	0	2	0.7751	0	1	1	0.0006	-10.7027	1207.61	0.35	0.00021	HCD (High Energy Collision Dissociation)	MS2	32.6289	54	104.87	20591	diMe-N_RP50_10787733_180min_HCD_20220819.raw	F18		Heavy	2.09	0	8.818e-05	734125	104.36	2148
		TRUE	High	Sequest HT (A4)	Selected	[K].gLcmPTDLPR.[F]	N-Term(Dimethyl:2H(4)); C3(Carbamidomethyl); M4(Oxidation)	1	1	P09831	P09831	0	2	0.6238	0	1	1	0.000591837	-10.7225	1207.61	0.49	0.00029	HCD (High Energy Collision Dissociation)	MS2	63.9211	54	62.3065	16222	diMe-N_RP50_10787733_180min_HCD_20220822.raw	F19		Heavy	2.02	0.0001362	0.0008515
		TRUE	High	Sequest HT (A4)	Selected	[K].gLcmPTDLPR.[F]	N-Term(Dimethyl:2H(4)); C3(Carbamidomethyl); M4(Oxidation)	1	1	P09831	P09831	0	2	0.8	0	1	1	0.000611111	-10.6763	1207.61	0.18	0.00011	HCD (High Energy Collision Dissociation)	MS2	19.8068	54	63.332	16578	diMe-N_RP50_10787733_180min_HCD_20220822.raw	F19		Heavy	1.35	0.0001362	0.002159
		TRUE	High	Sequest HT (A4)	Selected	[K].gLcmPTDLPR.[F]	N-Term(Dimethyl:2H(4)); C3(Carbamidomethyl); M4(Oxidation)	1	1	P09831	P09831	0	2	0.7301	0	1	1	0.000607143	-10.6857	1207.61	0.28	0.00017	HCD (High Energy Collision Dissociation)	MS2	57.0472	54	103.871	20329	diMe-N_RP50_10787733_180min_HCD_20220819.raw	F18		Heavy	2.26	0.0001362	0.0006643	734125	104.36	2148
		TRUE	High	Sequest HT (A4)	Selected	[K].gLcmPTDLPR.[F]	N-Term(Dimethyl:2H(4)); C3(Carbamidomethyl); M4(Oxidation)	1	1	P09831	P09831	0	2	0.6765	0	1	1	0.0006	-10.7027	1207.61	0.3	0.00018	HCD (High Energy Collision Dissociation)	MS2	62.9885	54	61.1317	15795	diMe-N_RP50_10787733_180min_HCD_20220822.raw	F19		Heavy	1.02	0.000841	0.01483	95791	61.21	2987
	TRUE	High	[R].GLITEHVQHTGSQR.[G]	1xDimethyl:2H(4) [N-Term]		1.23499e-08	0	1	1	16	P09831	P09831 [1429-1442]	0	1594.86	0	2.693	0.662961	#VALUE!	#VALUE!	145.8	1456		Heavy	Peak Found	Peak Found	High	High	High	0	6.74e-08	4.43	127.51	R.GLITEHVQHTGSQR.G	[1429-1442]		Used
		Checked	Confidence	Identifying Node	PSM Ambiguity	Annotated Sequence	Modifications	# Protein Groups	# Proteins	Master Protein Accessions	Protein Accessions	# Missed Cleavages	Charge	DeltaScore	DeltaCn	Rank	Search Engine Rank	#VALUE!	#VALUE!	Theo. MH+ [Da]	DeltaM [ppm]	Deltam/z [Da]	Activation Type	MS Order	Isolation Interference [%]	Ion Inject Time [ms]	RT [min]	First Scan	Spectrum File	File ID	Quan Info	Quan Channel	XCorr	Percolator q-Value	Percolator PEP	Precursor Abundance	Apex RT [min]	Precursor Quan Result ID
		TRUE	High	Sequest HT (A4)	Selected	[R].gLITEHVQHTGSQR.[G]	N-Term(Dimethyl:2H(4))	1	1	P09831	P09831	0	3	0.6238	0	1	1	0.000538462	-10.8589	1594.86	0.39	0.00021	HCD (High Energy Collision Dissociation)	MS2	16.7814	54	127.306	26749	diMe-N_RP50_10787733_180min_HCD_20220819.raw	F18		Heavy	4.28	0	8.393e-10	264046	127.54	3433
		TRUE	High	Sequest HT (A4)	Selected	[R].gLITEHVQHTGSQR.[G]	N-Term(Dimethyl:2H(4))	1	1	P09831	P09831	0	4	0.6569	0	1	1	0.00040625	-11.2653	1594.86	0.64	0.00026	HCD (High Energy Collision Dissociation)	MS2	24.6632	54	127.106	26686	diMe-N_RP50_10787733_180min_HCD_20220819.raw	F18		Heavy	4.43	0	6.74e-08	491191	127.51	3368
		TRUE	High	Sequest HT (A4)	Selected	[R].gLITEHVQHTGSQR.[G]	N-Term(Dimethyl:2H(4))	1	1	P09831	P09831	0	3	0.494	0	1	1	0.000533333	-10.8727	1594.86	-0.9	-0.00048	HCD (High Energy Collision Dissociation)	MS2	48.4513	54	126.301	26458	diMe-N_RP50_10787733_180min_HCD_20220819.raw	F18		Heavy	3.32	0	3.336e-06	264046	127.54	3433
		TRUE	High	Sequest HT (A4)	Selected	[R].gLITEHVQHTGSQR.[G]	N-Term(Dimethyl:2H(4))	1	1	P09831	P09831	0	3	0.5785	0	1	1	0.000538462	-10.8589	1594.86	-0.26	-0.00014	HCD (High Energy Collision Dissociation)	MS2	13.1955	54	128.307	27092	diMe-N_RP50_10787733_180min_HCD_20220819.raw	F18		Heavy	3.63	0	4.991e-09	264046	127.54	3433
		TRUE	High	Sequest HT (A4)	Selected	[R].gLITEHVQHTGSQR.[G]	N-Term(Dimethyl:2H(4))	1	1	P09831	P09831	0	4	0.6605	0	1	1	0.000396226	-11.3014	1594.86	0.53	0.00021	HCD (High Energy Collision Dissociation)	MS2	16.0381	54	128.111	27027	diMe-N_RP50_10787733_180min_HCD_20220819.raw	F18		Heavy	4.33	0	2.822e-06	491191	127.51	3368
		TRUE	High	Sequest HT (A4)	Selected	[R].gLITEHVQHTGSQR.[G]	N-Term(Dimethyl:2H(4))	1	1	P09831	P09831	0	4	0.5948	0	1	1	0.000375	-11.3808	1594.86	0.24	9e-05	HCD (High Energy Collision Dissociation)	MS2	33.7798	54	126.101	26404	diMe-N_RP50_10787733_180min_HCD_20220819.raw	F18		Heavy	3.48	0	1.517e-05	491191	127.51	3368
		TRUE	High	Sequest HT (A4)	Selected	[R].gLITEHVQHTGSQR.[G]	N-Term(Dimethyl:2H(4))	1	1	P09831	P09831	0	4	0.6008	0	1	1	0.000394495	-11.3077	1594.86	-1.09	-0.00043	HCD (High Energy Collision Dissociation)	MS2	0	54	41.497	9191	diMe-N_RP50_10787733_180min_HCD_20220822.raw	F19		Heavy	2.43	0	2.517e-05	148301	41.85	1293
		TRUE	High	Sequest HT (A4)	Selected	[R].gLITEHVQHTGSQR.[G]	N-Term(Dimethyl:2H(4))	1	1	P09831	P09831	0	3	0.7555	0	1	1	0.000532258	-10.8756	1594.86	-1.24	-0.00066	HCD (High Energy Collision Dissociation)	MS2	76.5552	54	41.9152	9331	diMe-N_RP50_10787733_180min_HCD_20220822.raw	F19		Heavy	2.29	0	3.169e-05
		TRUE	High	Sequest HT (A4)	Selected	[R].gLITEHVQHTGSQR.[G]	N-Term(Dimethyl:2H(4))	1	1	P09831	P09831	0	3	0.4426	0	1	1	0.000525641	-10.8936	1594.86	0.78	0.00041	HCD (High Energy Collision Dissociation)	MS2	24.863	54	44.161	10039	diMe-N_RP50_10787733_180min_HCD_20220822.raw	F19		Heavy	2.96	0	1.301e-07	210338	43.73	1491
		TRUE	High	Sequest HT (A4)	Selected	[R].gLITEHVQHTGSQR.[G]	N-Term(Dimethyl:2H(4))	1	1	P09831	P09831	0	4	0.6875	0	1	1	0.000405405	-11.2683	1594.86	-0.37	-0.00015	HCD (High Energy Collision Dissociation)	MS2	6.42142	54	43.705	9891	diMe-N_RP50_10787733_180min_HCD_20220822.raw	F19		Heavy	3.68	0	5.238e-08	430808	43.71	1461
		TRUE	High	Sequest HT (A4)	Selected	[R].gLITEHVQHTGSQR.[G]	N-Term(Dimethyl:2H(4))	1	1	P09831	P09831	0	3	0.5802	0	1	1	0.000536232	-10.8649	1594.86	-0.69	-0.00037	HCD (High Energy Collision Dissociation)	MS2	14.399	54	42.9151	9648	diMe-N_RP50_10787733_180min_HCD_20220822.raw	F19		Heavy	3.43	0	2.07e-07	119943	42.63	1406
		TRUE	High	Sequest HT (A4)	Selected	[R].gLITEHVQHTGSQR.[G]	N-Term(Dimethyl:2H(4))	1	1	P09831	P09831	0	4	0.5923	0	1	1	0.0004	-11.2877	1594.86	0.65	0.00026	HCD (High Energy Collision Dissociation)	MS2	35.798	54	42.7036	9588	diMe-N_RP50_10787733_180min_HCD_20220822.raw	F19		Heavy	3.63	0	7.037e-05	290417	42.68	1393
		TRUE	High	Sequest HT (A4)	Selected	[R].gLITEHVQHTGSQR.[G]	N-Term(Dimethyl:2H(4))	1	1	P09831	P09831	0	4	0.6477	0	1	1	0.0004	-11.2877	1594.86	0.15	6e-05	HCD (High Energy Collision Dissociation)	MS2	22.9126	54	44.7125	10239	diMe-N_RP50_10787733_180min_HCD_20220822.raw	F19		Heavy	3.52	0	1.572e-05	313753	44.68	1554
		TRUE	High	Sequest HT (A4)	Selected	[R].gLITEHVQHTGSQR.[G]	N-Term(Dimethyl:2H(4))	1	1	P09831	P09831	0	3	0.3655	0	1	1	0.000537037	-10.8627	1594.86	-0.54	-0.00029	HCD (High Energy Collision Dissociation)	MS2	39.625	54	129.317	27394	diMe-N_RP50_10787733_180min_HCD_20220819.raw	F18		Heavy	1.97	0.0001362	0.0008127	264046	127.54	3433
		TRUE	High	Sequest HT (A4)	Selected	[R].gLITEHVQHTGSQR.[G]	N-Term(Dimethyl:2H(4))	1	1	P09831	P09831	0	4	0.6262	0	1	1	0.000404494	-11.2716	1594.86	0.89	0.00036	HCD (High Energy Collision Dissociation)	MS2	30.5068	54	129.126	27341	diMe-N_RP50_10787733_180min_HCD_20220819.raw	F18		Heavy	2.14	0.0001362	0.001043	491191	127.51	3368
		TRUE	High	Sequest HT (A4)	Selected	[R].gLITEHVQHTGSQR.[G]	N-Term(Dimethyl:2H(4))	1	1	P09831	P09831	0	4	0.3718	0	1	1	0.000391304	-11.3194	1594.86	0.23	9e-05	HCD (High Energy Collision Dissociation)	MS2	27.8398	54	125.097	26126	diMe-N_RP50_10787733_180min_HCD_20220819.raw	F18		Heavy	0.78	0.00505	0.09328	491191	127.51	3368
	TRUE	High	[R].GEEILANWSTFATK.[F]	1xDimethyl:2H(4) [N-Term]; 1xDimethyl:2H(4) [K14]		2.12183e-09	0	1	1	4	P09831	P09831 [1443-1456]	0	1630.89	0			#VALUE!	#VALUE!		1340	Redundant	Heavy	Peak Found	Peak Found	High	High	High	0	1.172e-10	4.76	105.94	R.GEEILANWSTFATK.F	[1443-1456]		Not Used
		Checked	Confidence	Identifying Node	PSM Ambiguity	Annotated Sequence	Modifications	# Protein Groups	# Proteins	Master Protein Accessions	Protein Accessions	# Missed Cleavages	Charge	DeltaScore	DeltaCn	Rank	Search Engine Rank	#VALUE!	#VALUE!	Theo. MH+ [Da]	DeltaM [ppm]	Deltam/z [Da]	Activation Type	MS Order	Isolation Interference [%]	Ion Inject Time [ms]	RT [min]	First Scan	Spectrum File	File ID	Quan Info	Quan Channel	XCorr	Percolator q-Value	Percolator PEP	Precursor Abundance	Apex RT [min]	Precursor Quan Result ID
		TRUE	High	Sequest HT (A4)	Selected	[R].gEEILANWSTFATk.[F]	N-Term(Dimethyl:2H(4)); K14(Dimethyl:2H(4))	1	1	P09831	P09831	0	3	0.8858	0	1	1	0.0005625	-10.7959	1630.89	0.16	9e-05	HCD (High Energy Collision Dissociation)	MS2	29.6109	54	106.029	31517	diMe-N_RP50_10787733_180min_HCD_20220822.raw	F19		Heavy	2.89	0	0.0004	205032	105.95	6992
		TRUE	High	Sequest HT (A4)	Selected	[R].gEEILANWSTFATk.[F]	N-Term(Dimethyl:2H(4)); K14(Dimethyl:2H(4))	1	1	P09831	P09831	0	2	0.8758	0	1	1	0.000811594	-10.267	1630.89	0.69	0.00056	HCD (High Energy Collision Dissociation)	MS2	0	54	105.691	31436	diMe-N_RP50_10787733_180min_HCD_20220822.raw	F19		Heavy	3.14	0	2.947e-09	1249987	105.94	6978
		TRUE	High	Sequest HT (A4)	Selected	[R].gEEILANWSTFATk.[F]	N-Term(Dimethyl:2H(4)); K14(Dimethyl:2H(4))	1	1	P09831	P09831	0	2	0.9076	0	1	1	0.000818182	-10.2553	1630.89	-0.33	-0.00027	HCD (High Energy Collision Dissociation)	MS2	13.2042	54	154.029	38071	diMe-N_RP50_10787733_180min_HCD_20220819.raw	F18		Heavy	4.76	0	1.172e-10	947666	154.14	7315
		TRUE	High	Sequest HT (A4)	Selected	[R].gEEILANWSTFATk.[F]	N-Term(Dimethyl:2H(4)); K14(Dimethyl:2H(4))	1	1	P09831	P09831	0	3	0.8547	0	1	1	0.0005	-10.9658	1630.89	0.04	2e-05	HCD (High Energy Collision Dissociation)	MS2	23.5237	54	154.073	38097	diMe-N_RP50_10787733_180min_HCD_20220819.raw	F18		Heavy	2.89	0.0001362	0.001427	124069	154.15	7326
	TRUE	High	[R].GEEILANWSTFATK.[F]	1xDimethyl [K14]; 1xDimethyl [N-Term]	P09831 1xDimethyl [K1456]	1.3987e-08	0	1	1	3	P09831	P09831 [1443-1456]	0	1622.84	0	2.493	0.697365	#VALUE!	#VALUE!	142.7	1340		Light	High	High	Peak Found	Peak Found	High	0	2.05e-09	4.51	105.94	R.GEEILANWSTFATK.F	[1443-1456]	1xDimethyl [K1456]	Used
		Checked	Confidence	Identifying Node	PSM Ambiguity	Annotated Sequence	Modifications	# Protein Groups	# Proteins	Master Protein Accessions	Protein Accessions	# Missed Cleavages	Charge	DeltaScore	DeltaCn	Rank	Search Engine Rank	#VALUE!	#VALUE!	Theo. MH+ [Da]	DeltaM [ppm]	Deltam/z [Da]	Activation Type	MS Order	Isolation Interference [%]	Ion Inject Time [ms]	RT [min]	First Scan	Spectrum File	File ID	Quan Info	Quan Channel	XCorr	Percolator q-Value	Percolator PEP	Precursor Abundance	Apex RT [min]	Precursor Quan Result ID
		TRUE	High	Sequest HT (A2)	Selected	[R].gEEILANWSTFATk.[F]	N-Term(Dimethyl); K14(Dimethyl)	1	1	P09831	P09831	0	3	0.7574	0	1	1	0.000552632	-10.8214	1622.84	0.38	0.00021	HCD (High Energy Collision Dissociation)	MS2	18.538	54	106.042	31520	diMe-N_RP50_10787733_180min_HCD_20220822.raw	F19		Light	2.02	0	0.002679	70593.1	106.01	6992
		TRUE	High	Sequest HT (A2)	Selected	[R].gEEILANWSTFATk.[F]	N-Term(Dimethyl); K14(Dimethyl)	1	1	P09831	P09831	0	2	0.6132	0	1	1	0.000828571	-10.2371	1622.84	0.35	0.00029	HCD (High Energy Collision Dissociation)	MS2	13.5812	54	105.808	31460	diMe-N_RP50_10787733_180min_HCD_20220822.raw	F19		Light	2.87	0	2.674e-06	432312	106	6978
		TRUE	High	Sequest HT (A2)	Selected	[R].gEEILANWSTFATk.[F]	N-Term(Dimethyl); K14(Dimethyl)	1	1	P09831	P09831	0	2	0.6364	0	1	1	0.000875	-10.1584	1622.84	-0.08	-7e-05	HCD (High Energy Collision Dissociation)	MS2	33.7134	54	154.039	38076	diMe-N_RP50_10787733_180min_HCD_20220819.raw	F18		Light	4.51	0	2.05e-09	349803	154.16	7315
	TRUE	High	[K].GMAGGLIAIRPPVGSAFR.[S]	1xOxidation [M2]; 1xDimethyl:2H(4) [N-Term]		7.19371e-05	0	1	1	5	P09831	P09831 [1301-1318]	0	1818.04	0	100	2.71818e-17	#VALUE!	#VALUE!	200	1485		Heavy	Not Found	Not Found	High	High	High	0	0.0001262	3.17	91.93	K.GMAGGLIAIRPPVGSAFR.S	[1301-1318]		Used
		Checked	Confidence	Identifying Node	PSM Ambiguity	Annotated Sequence	Modifications	# Protein Groups	# Proteins	Master Protein Accessions	Protein Accessions	# Missed Cleavages	Charge	DeltaScore	DeltaCn	Rank	Search Engine Rank	#VALUE!	#VALUE!	Theo. MH+ [Da]	DeltaM [ppm]	Deltam/z [Da]	Activation Type	MS Order	Isolation Interference [%]	Ion Inject Time [ms]	RT [min]	First Scan	Spectrum File	File ID	Quan Info	Quan Channel	XCorr	Percolator q-Value	Percolator PEP	Precursor Abundance	Apex RT [min]	Precursor Quan Result ID
		TRUE	High	Sequest HT (A4)	Selected	[K].gmAGGLIAIRPPVGSAFR.[S]	N-Term(Dimethyl:2H(4)); M2(Oxidation)	1	1	P09831	P09831	0	3	0.5648	0	1	1	0.000571429	-10.7731	1818.04	-0.07	-4e-05	HCD (High Energy Collision Dissociation)	MS2	53.6936	54	93.4808	27568	diMe-N_RP50_10787733_180min_HCD_20220822.raw	F19		Heavy	1.93	0	0.0002088
		TRUE	High	Sequest HT (A4)	Selected	[K].gmAGGLIAIRPPVGSAFR.[S]	N-Term(Dimethyl:2H(4)); M2(Oxidation)	1	1	P09831	P09831	0	3	0.7085	0	1	1	0.000666667	-10.5507	1818.04	0.03	2e-05	HCD (High Energy Collision Dissociation)	MS2	19.1745	54	92.4611	27207	diMe-N_RP50_10787733_180min_HCD_20220822.raw	F19		Heavy	2.71	0	1.366e-05	456532	91.93
		TRUE	High	Sequest HT (A4)	Selected	[K].gmAGGLIAIRPPVGSAFR.[S]	N-Term(Dimethyl:2H(4)); M2(Oxidation)	1	1	P09831	P09831	0	3	0.6309	0	1	1	0.000603774	-10.6937	1818.04	0.53	0.00032	HCD (High Energy Collision Dissociation)	MS2	53.273	54	154.327	38250	diMe-N_RP50_10787733_180min_HCD_20220819.raw	F18		Heavy	3.17	0	0.0001262	268701	154.71	7113
		TRUE	High	Sequest HT (A4)	Selected	[K].gmAGGLIAIRPPVGSAFR.[S]	N-Term(Dimethyl:2H(4)); M2(Oxidation)	1	1	P09831	P09831	0	3	0.5367	0	1	1	0.0005	-10.9658	1818.04	0.02	1e-05	HCD (High Energy Collision Dissociation)	MS2	17.9508	54	91.4599	26896	diMe-N_RP50_10787733_180min_HCD_20220822.raw	F19		Heavy	2.18	0.0001362	0.0008416	456532	91.93
		TRUE	High	Sequest HT (A4)	Selected	[K].gmAGGLIAIRPPVGSAFR.[S]	N-Term(Dimethyl:2H(4)); M2(Oxidation)	1	1	P09831	P09831	0	3	0.6131	0	1	1	0.000605505	-10.6896	1818.04	-1.09	-0.00066	HCD (High Energy Collision Dissociation)	MS2	58.3265	54	152.849	37416	diMe-N_RP50_10787733_180min_HCD_20220819.raw	F18		Heavy	1.37	0.003433	0.06664	268701	154.71	7113
	TRUE	High	[K].QFNYSAEELDSVIR.[V]	1xDimethyl:2H(4) [N-Term]		1.92122e-08	0	1	1	2	P09831	P09831 [460-473]	0	1702.86	0			#VALUE!	#VALUE!		2787	Redundant	Heavy	Peak Found	Peak Found	High	High	High	0	1.831e-09	4.41	96.47	K.QFNYSAEELDSVIR.V	[460-473]		Not Used
		Checked	Confidence	Identifying Node	PSM Ambiguity	Annotated Sequence	Modifications	# Protein Groups	# Proteins	Master Protein Accessions	Protein Accessions	# Missed Cleavages	Charge	DeltaScore	DeltaCn	Rank	Search Engine Rank	#VALUE!	#VALUE!	Theo. MH+ [Da]	DeltaM [ppm]	Deltam/z [Da]	Activation Type	MS Order	Isolation Interference [%]	Ion Inject Time [ms]	RT [min]	First Scan	Spectrum File	File ID	Quan Info	Quan Channel	XCorr	Percolator q-Value	Percolator PEP	Precursor Abundance	Apex RT [min]	Precursor Quan Result ID
		TRUE	High	Sequest HT (A4)	Selected	[K].qFNYSAEELDSVIR.[V]	N-Term(Dimethyl:2H(4))	1	1	P09831	P09831	0	2	0.7622	0	1	1	0.000850877	-10.1988	1702.86	-1.14	-0.00097	HCD (High Energy Collision Dissociation)	MS2	47.8171	54	96.294	28619	diMe-N_RP50_10787733_180min_HCD_20220822.raw	F19		Heavy	3.7	0	1.378e-09	664227	96.47	6384
		TRUE	High	Sequest HT (A4)	Selected	[K].qFNYSAEELDSVIR.[V]	N-Term(Dimethyl:2H(4))	1	1	P09831	P09831	0	2	0.8549	0	1	1	0.000848837	-10.2022	1702.86	-0.86	-0.00073	HCD (High Energy Collision Dissociation)	MS2	9.21968	54	150.517	36129	diMe-N_RP50_10787733_180min_HCD_20220819.raw	F18		Heavy	4.41	0	1.831e-09	533767	150.59	6627
	TRUE	High	[K].QFNYSAEELDSVIR.[V]	1xDimethyl [N-Term]		0.000434579	0	1	1	1	P09831	P09831 [460-473]	0	1698.83	0	2.151	0.77064	#VALUE!	#VALUE!	136.5	2787		Light	Peak Found	High	Peak Found	Peak Found	High	0	0.0001482	2.51	96.47	K.QFNYSAEELDSVIR.V	[460-473]		Used
		Checked	Confidence	Identifying Node	PSM Ambiguity	Annotated Sequence	Modifications	# Protein Groups	# Proteins	Master Protein Accessions	Protein Accessions	# Missed Cleavages	Charge	DeltaScore	DeltaCn	Rank	Search Engine Rank	#VALUE!	#VALUE!	Theo. MH+ [Da]	DeltaM [ppm]	Deltam/z [Da]	Activation Type	MS Order	Isolation Interference [%]	Ion Inject Time [ms]	RT [min]	First Scan	Spectrum File	File ID	Quan Info	Quan Channel	XCorr	Percolator q-Value	Percolator PEP	Precursor Abundance	Apex RT [min]	Precursor Quan Result ID
		TRUE	High	Sequest HT (A2)	Selected	[K].qFNYSAEELDSVIR.[V]	N-Term(Dimethyl)	1	1	P09831	P09831	0	2	0.7649	0	1	1	0.000849315	-10.2014	1698.83	-0.73	-0.00062	HCD (High Energy Collision Dissociation)	MS2	9.56349	54	96.3745	28642	diMe-N_RP50_10787733_180min_HCD_20220822.raw	F19		Light	2.51	0	0.0001482	264457	96.51	6384
	TRUE	High	[R].FGVTPAYLVNADVIQIK.[V]	1xDimethyl:2H(4) [N-Term]; 1xDimethyl:2H(4) [K17]		0.000116891	0	1	1	2	P09831	P09831 [915-931]	0	1912.14	0	1.831	0.809555	#VALUE!	#VALUE!	129.4	1151		Heavy	Not Found	Peak Found	High	High	High	0	0.0003686	2.8	121.48	R.FGVTPAYLVNADVIQIK.V	[915-931]		Used
		Checked	Confidence	Identifying Node	PSM Ambiguity	Annotated Sequence	Modifications	# Protein Groups	# Proteins	Master Protein Accessions	Protein Accessions	# Missed Cleavages	Charge	DeltaScore	DeltaCn	Rank	Search Engine Rank	#VALUE!	#VALUE!	Theo. MH+ [Da]	DeltaM [ppm]	Deltam/z [Da]	Activation Type	MS Order	Isolation Interference [%]	Ion Inject Time [ms]	RT [min]	First Scan	Spectrum File	File ID	Quan Info	Quan Channel	XCorr	Percolator q-Value	Percolator PEP	Precursor Abundance	Apex RT [min]	Precursor Quan Result ID
		TRUE	High	Sequest HT (A4)	Selected	[R].fGVTPAYLVNADVIQIk.[V]	N-Term(Dimethyl:2H(4)); K17(Dimethyl:2H(4))	1	1	P09831	P09831	0	3	0.7489	0	1	1	0.000666667	-10.5507	1912.14	-0.03	-2e-05	HCD (High Energy Collision Dissociation)	MS2	15.239	54	121.413	35241	diMe-N_RP50_10787733_180min_HCD_20220822.raw	F19		Heavy	2.19	0	2.355e-05	40844	121.48	7346
		TRUE	High	Sequest HT (A4)	Selected	[R].fGVTPAYLVNADVIQIk.[V]	N-Term(Dimethyl:2H(4)); K17(Dimethyl:2H(4))	1	1	P09831	P09831	0	3	0.5679	0	1	1	0.000636364	-10.6179	1912.14	0.77	0.00049	HCD (High Energy Collision Dissociation)	MS2	41.6108	54	158.323	40385	diMe-N_RP50_10787733_180min_HCD_20220819.raw	F18		Heavy	2.8	0	0.0003686	23026.5	158.36	7542
	TRUE	High	[R].ETLSIVGWR.[D]	1xDimethyl:2H(4) [N-Term]		0.00114712	0	1	1	2	P09831	P09831 [109-117]	0	1092.63	0	1.677	0.865409	#VALUE!	#VALUE!	125.3	1052		Heavy	Peak Found	Peak Found	High	High	High	0.0002611	0.007762	2.87	87.2	R.ETLSIVGWR.D	[109-117]		Used
		Checked	Confidence	Identifying Node	PSM Ambiguity	Annotated Sequence	Modifications	# Protein Groups	# Proteins	Master Protein Accessions	Protein Accessions	# Missed Cleavages	Charge	DeltaScore	DeltaCn	Rank	Search Engine Rank	#VALUE!	#VALUE!	Theo. MH+ [Da]	DeltaM [ppm]	Deltam/z [Da]	Activation Type	MS Order	Isolation Interference [%]	Ion Inject Time [ms]	RT [min]	First Scan	Spectrum File	File ID	Quan Info	Quan Channel	XCorr	Percolator q-Value	Percolator PEP	Precursor Abundance	Apex RT [min]	Precursor Quan Result ID
		TRUE	High	Sequest HT (A4)	Selected	[R].eTLSIVGWR.[D]	N-Term(Dimethyl:2H(4))	1	1	P09831	P09831	0	2	0.7324	0	1	1	0.000549451	-10.8297	1092.63	0.91	0.0005	HCD (High Energy Collision Dissociation)	MS2	17.3956	54	86.9725	25342	diMe-N_RP50_10787733_180min_HCD_20220822.raw	F19		Heavy	2.84	0	0.0003011	2.54031e+06	87.2	5593
		TRUE	High	Sequest HT (A4)	Selected	[R].eTLSIVGWR.[D]	N-Term(Dimethyl:2H(4))	1	1	P09831	P09831	0	2	0.676	0	1	1	0.000541667	-10.8503	1092.63	0.96	0.00052	HCD (High Energy Collision Dissociation)	MS2	27.7772	54	147.544	34519	diMe-N_RP50_10787733_180min_HCD_20220819.raw	F18		Heavy	2.87	0.0002611	0.007762			5950
	TRUE	High	[R].FAACNLDR.[N]	1xCarbamidomethyl [C4]; 1xDimethyl [N-Term]		0.00140849	0	1	1	1	P09831	P09831 [346-353]	0	994.477	0			#VALUE!	#VALUE!		1095	Redundant	Light	Peak Found	High	Peak Found	Peak Found	High	0	0.0005285	2.28	38.07	R.FAACNLDR.N	[346-353]		Not Used
		Checked	Confidence	Identifying Node	PSM Ambiguity	Annotated Sequence	Modifications	# Protein Groups	# Proteins	Master Protein Accessions	Protein Accessions	# Missed Cleavages	Charge	DeltaScore	DeltaCn	Rank	Search Engine Rank	#VALUE!	#VALUE!	Theo. MH+ [Da]	DeltaM [ppm]	Deltam/z [Da]	Activation Type	MS Order	Isolation Interference [%]	Ion Inject Time [ms]	RT [min]	First Scan	Spectrum File	File ID	Quan Info	Quan Channel	XCorr	Percolator q-Value	Percolator PEP	Precursor Abundance	Apex RT [min]	Precursor Quan Result ID
		TRUE	High	Sequest HT (A2)	Unambiguous	[R].fAAcNLDR.[N]	N-Term(Dimethyl); C4(Carbamidomethyl)	1	1	P09831	P09831	0	2	0.5175	0	1	1	0.0005	-10.9658	994.477	-0.54	-0.00027	HCD (High Energy Collision Dissociation)	MS2	3.38806	54	38.3067	8168	diMe-N_RP50_10787733_180min_HCD_20220822.raw	F19		Light	2.28	0	0.0005285	1.30576e+06	38.18	1002
	TRUE	High	[R].FAACNLDR.[N]	1xCarbamidomethyl [C4]; 1xDimethyl:2H(4) [N-Term]		0.000141766	0	1	1	3	P09831	P09831 [346-353]	0	998.503	0	2.108	0.77866	#VALUE!	#VALUE!	135.6	1095		Heavy	Peak Found	Peak Found	High	High	High	0	2.923e-05	2.52	38.07	R.FAACNLDR.N	[346-353]		Used
		Checked	Confidence	Identifying Node	PSM Ambiguity	Annotated Sequence	Modifications	# Protein Groups	# Proteins	Master Protein Accessions	Protein Accessions	# Missed Cleavages	Charge	DeltaScore	DeltaCn	Rank	Search Engine Rank	#VALUE!	#VALUE!	Theo. MH+ [Da]	DeltaM [ppm]	Deltam/z [Da]	Activation Type	MS Order	Isolation Interference [%]	Ion Inject Time [ms]	RT [min]	First Scan	Spectrum File	File ID	Quan Info	Quan Channel	XCorr	Percolator q-Value	Percolator PEP	Precursor Abundance	Apex RT [min]	Precursor Quan Result ID
		TRUE	High	Sequest HT (A4)	Selected	[R].fAAcNLDR.[N]	N-Term(Dimethyl:2H(4)); C4(Carbamidomethyl)	1	1	P09831	P09831	0	2	0.7817	0	1	1	0.0005	-10.9658	998.503	-0.22	-0.00011	HCD (High Energy Collision Dissociation)	MS2	1.362	54	80.0247	14563	diMe-N_RP50_10787733_180min_HCD_20220819.raw	F18		Heavy	2.52	0	2.923e-05	1.67104e+06	80	1111
		TRUE	High	Sequest HT (A4)	Selected	[R].fAAcNLDR.[N]	N-Term(Dimethyl:2H(4)); C4(Carbamidomethyl)	1	1	P09831	P09831	0	2	0.8344	0	1	1	0.00048	-11.0247	998.503	-0.25	-0.00012	HCD (High Energy Collision Dissociation)	MS2	30.3437	54	37.8082	8016	diMe-N_RP50_10787733_180min_HCD_20220822.raw	F19		Heavy	1.57	0.0004988	0.01282	3429426	38.07	1002
		TRUE	High	Sequest HT (A4)	Selected	[R].fAAcNLDR.[N]	N-Term(Dimethyl:2H(4)); C4(Carbamidomethyl)	1	1	P09831	P09831	0	2	0.8281	0	1	1	0.0005	-10.9658	998.503	-0.1	-5e-05	HCD (High Energy Collision Dissociation)	MS2	17.1683	54	79.0174	14346	diMe-N_RP50_10787733_180min_HCD_20220819.raw	F18		Heavy	0.64	0.005593	0.1037	1.67104e+06	80	1111
	TRUE	High	[R].GAILADGK.[T]	1xDimethyl [K8]; 1xDimethyl [N-Term]	P09831 1xDimethyl [K50]	0.00115427	0	1	1	9	P09831	P09831 [43-50]	0	800.488	0	2.341	0.732807	#VALUE!	#VALUE!	140.1	1280		Light	High	High	Peak Found	Peak Found	High	0	0.0004253	1.98	25.53	R.GAILADGK.T	[43-50]	1xDimethyl [K50]	Used
		Checked	Confidence	Identifying Node	PSM Ambiguity	Annotated Sequence	Modifications	# Protein Groups	# Proteins	Master Protein Accessions	Protein Accessions	# Missed Cleavages	Charge	DeltaScore	DeltaCn	Rank	Search Engine Rank	#VALUE!	#VALUE!	Theo. MH+ [Da]	DeltaM [ppm]	Deltam/z [Da]	Activation Type	MS Order	Isolation Interference [%]	Ion Inject Time [ms]	RT [min]	First Scan	Spectrum File	File ID	Quan Info	Quan Channel	XCorr	Percolator q-Value	Percolator PEP	Precursor Abundance	Apex RT [min]	Precursor Quan Result ID
		TRUE	High	Sequest HT (A2)	Selected	[R].gAILADGk.[T]	N-Term(Dimethyl); K8(Dimethyl)	1	1	P09831	P09831	0	2	0.3401	0	1	1	0.000416667	-11.2288	800.488	0.24	0.0001	HCD (High Energy Collision Dissociation)	MS2	25.1195	54	25.3326	4360	diMe-N_RP50_10787733_180min_HCD_20220822.raw	F19		Light	1.97	0	0.002694			219
		TRUE	High	Sequest HT (A2)	Selected	[R].gAILADGk.[T]	N-Term(Dimethyl); K8(Dimethyl)	1	1	P09831	P09831	0	2	0.4096	0	1	1	0.000409091	-11.2553	800.488	-0.22	-9e-05	HCD (High Energy Collision Dissociation)	MS2	77.7463	54	26.3364	4630	diMe-N_RP50_10787733_180min_HCD_20220822.raw	F19		Light	1.66	0	0.002065	176198	26.76	269
		TRUE	High	Sequest HT (A2)	Selected	[R].gAILADGk.[T]	N-Term(Dimethyl); K8(Dimethyl)	1	1	P09831	P09831	0	2	0.1367	0	1	1	0.000387097	-11.335	800.488	-0.31	-0.00012	HCD (High Energy Collision Dissociation)	MS2	38.2097	54	51.7602	8188	diMe-N_RP50_10787733_180min_HCD_20220819.raw	F18		Light	1.39	0	0.001107	72551	51.63
		TRUE	High	Sequest HT (A2)	Selected	[R].gAILADGk.[T]	N-Term(Dimethyl); K8(Dimethyl)	1	1	P09831	P09831	0	2	0.2386	0	1	1	0.000395349	-11.3046	800.488	0.43	0.00017	HCD (High Energy Collision Dissociation)	MS2	33.6733	54	50.753	7995	diMe-N_RP50_10787733_180min_HCD_20220819.raw	F18		Light	1.76	0	0.001077	72551	51.63
		TRUE	High	Sequest HT (A2)	Selected	[R].gAILADGk.[T]	N-Term(Dimethyl); K8(Dimethyl)	1	1	P09831	P09831	0	2	0.3384	0	1	1	0.000444444	-11.1357	800.488	0.09	4e-05	HCD (High Energy Collision Dissociation)	MS2	36.2582	54	49.7426	7809	diMe-N_RP50_10787733_180min_HCD_20220819.raw	F18		Light	1.98	0	0.0004253
		TRUE	High	Sequest HT (A2)	Selected	[R].gAILADGk.[T]	N-Term(Dimethyl); K8(Dimethyl)	1	1	P09831	P09831	0	2	0.1345	0	1	1	0.000428571	-11.1882	800.488	0.14	6e-05	HCD (High Energy Collision Dissociation)	MS2	19.3708	54	54.7906	8794	diMe-N_RP50_10787733_180min_HCD_20220819.raw	F18		Light	1.19	0.0002213	0.009286
		TRUE	High	Sequest HT (A2)	Selected	[R].gAILADGk.[T]	N-Term(Dimethyl); K8(Dimethyl)	1	1	P09831	P09831	0	2	0.0435	0	1	1	0.000410256	-11.2512	800.488	0.39	0.00016	HCD (High Energy Collision Dissociation)	MS2	35.1832	54	53.7815	8590	diMe-N_RP50_10787733_180min_HCD_20220819.raw	F18		Light	1.15	0.000403	0.01641
		TRUE	High	Sequest HT (A2)	Selected	[R].gAILADGk.[T]	N-Term(Dimethyl); K8(Dimethyl)	1	1	P09831	P09831	0	2	0.2231	0	1	1	0.000393617	-11.3109	800.488	-0.94	-0.00037	HCD (High Energy Collision Dissociation)	MS2	47.4795	54	48.7334	7633	diMe-N_RP50_10787733_180min_HCD_20220819.raw	F18		Light	1.3	0.0007534	0.03377
		TRUE	High	Sequest HT (A2)	Selected	[R].gAILADGk.[T]	N-Term(Dimethyl); K8(Dimethyl)	1	1	P09831	P09831	0	2	0.0333	0	1	1	0.0005	-10.9658	800.488	-0.06	-3e-05	HCD (High Energy Collision Dissociation)	MS2	21.318	54	52.7658	8386	diMe-N_RP50_10787733_180min_HCD_20220819.raw	F18		Light	1.2	0.002749	0.06129
	TRUE	High	[R].GAILADGK.[T]	1xDimethyl:2H(4) [N-Term]; 1xDimethyl:2H(4) [K8]		0.000260885	0	1	1	13	P09831	P09831 [43-50]	0	808.538	0			#VALUE!	#VALUE!		1280	Redundant	Heavy	Peak Found	Peak Found	High	High	High	0	5.75e-05	2.48	25.53	R.GAILADGK.T	[43-50]		Not Used
		Checked	Confidence	Identifying Node	PSM Ambiguity	Annotated Sequence	Modifications	# Protein Groups	# Proteins	Master Protein Accessions	Protein Accessions	# Missed Cleavages	Charge	DeltaScore	DeltaCn	Rank	Search Engine Rank	#VALUE!	#VALUE!	Theo. MH+ [Da]	DeltaM [ppm]	Deltam/z [Da]	Activation Type	MS Order	Isolation Interference [%]	Ion Inject Time [ms]	RT [min]	First Scan	Spectrum File	File ID	Quan Info	Quan Channel	XCorr	Percolator q-Value	Percolator PEP	Precursor Abundance	Apex RT [min]	Precursor Quan Result ID
		TRUE	High	Sequest HT (A4)	Selected	[R].gAILADGk.[T]	N-Term(Dimethyl:2H(4)); K8(Dimethyl:2H(4))	1	1	P09831	P09831	0	2	0.2995	0	1	1	0.0005	-10.9658	808.538	0.02	1e-05	HCD (High Energy Collision Dissociation)	MS2	21.1317	54	55.4582	8932	diMe-N_RP50_10787733_180min_HCD_20220819.raw	F18		Heavy	1.87	0	0.0002363	132637	55.93
		TRUE	High	Sequest HT (A4)	Selected	[R].gAILADGk.[T]	N-Term(Dimethyl:2H(4)); K8(Dimethyl:2H(4))	1	1	P09831	P09831	0	2	0.3014	0	1	1	0.0004	-11.2877	808.538	0.35	0.00014	HCD (High Energy Collision Dissociation)	MS2	42.5355	54	51.4426	8128	diMe-N_RP50_10787733_180min_HCD_20220819.raw	F18		Heavy	2.09	0	0.0001067	118091	51.68
		TRUE	High	Sequest HT (A4)	Selected	[R].gAILADGk.[T]	N-Term(Dimethyl:2H(4)); K8(Dimethyl:2H(4))	1	1	P09831	P09831	0	2	0.3354	0	1	1	0.000416667	-11.2288	808.538	-0.48	-0.0002	HCD (High Energy Collision Dissociation)	MS2	28.606	54	56.4631	9143	diMe-N_RP50_10787733_180min_HCD_20220819.raw	F18		Heavy	1.58	0	7.44e-05
		TRUE	High	Sequest HT (A4)	Selected	[R].gAILADGk.[T]	N-Term(Dimethyl:2H(4)); K8(Dimethyl:2H(4))	1	1	P09831	P09831	0	2	0.2099	0	1	1	0.0004	-11.2877	808.538	0.25	0.0001	HCD (High Energy Collision Dissociation)	MS2	49.2315	54	50.4356	7934	diMe-N_RP50_10787733_180min_HCD_20220819.raw	F18		Heavy	1.81	0	9.91e-05
		TRUE	High	Sequest HT (A4)	Selected	[R].gAILADGk.[T]	N-Term(Dimethyl:2H(4)); K8(Dimethyl:2H(4))	1	1	P09831	P09831	0	2	0.3831	0	1	1	0.0005	-10.9658	808.538	-0.02	-1e-05	HCD (High Energy Collision Dissociation)	MS2	52.1558	54	49.4315	7754	diMe-N_RP50_10787733_180min_HCD_20220819.raw	F18		Heavy	2.48	0	5.75e-05	118209	49.65
		TRUE	High	Sequest HT (A4)	Selected	[R].gAILADGk.[T]	N-Term(Dimethyl:2H(4)); K8(Dimethyl:2H(4))	1	1	P09831	P09831	0	2	0.3623	0	1	1	0.000395349	-11.3046	808.538	-0.43	-0.00017	HCD (High Energy Collision Dissociation)	MS2	53.9535	54	48.4293	7575	diMe-N_RP50_10787733_180min_HCD_20220819.raw	F18		Heavy	2.07	0	0.0001602	118209	49.65
		TRUE	High	Sequest HT (A4)	Selected	[R].gAILADGk.[T]	N-Term(Dimethyl:2H(4)); K8(Dimethyl:2H(4))	1	1	P09831	P09831	0	2	0.3882	0	1	1	0.000363636	-11.4252	808.538	0.11	4e-05	HCD (High Energy Collision Dissociation)	MS2	8.0101	54	26.2215	4602	diMe-N_RP50_10787733_180min_HCD_20220822.raw	F19		Heavy	2.37	0	0.0001113			262
		TRUE	High	Sequest HT (A4)	Selected	[R].gAILADGk.[T]	N-Term(Dimethyl:2H(4)); K8(Dimethyl:2H(4))	1	1	P09831	P09831	0	2	0.2711	0	1	1	0.000404762	-11.2706	808.538	0.42	0.00017	HCD (High Energy Collision Dissociation)	MS2	55.3455	54	25.2195	4324	diMe-N_RP50_10787733_180min_HCD_20220822.raw	F19		Heavy	2.25	0.0001362	0.001216	894500	25.53	219
		TRUE	High	Sequest HT (A4)	Selected	[R].gAILADGk.[T]	N-Term(Dimethyl:2H(4)); K8(Dimethyl:2H(4))	1	1	P09831	P09831	0	2	0.1849	0	1	1	0.000416667	-11.2288	808.538	-0.24	-0.0001	HCD (High Energy Collision Dissociation)	MS2	67.3092	54	46.4241	7211	diMe-N_RP50_10787733_180min_HCD_20220819.raw	F18		Heavy	1.46	0.0001362	0.003657	118209	49.65
		TRUE	High	Sequest HT (A4)	Selected	[R].gAILADGk.[T]	N-Term(Dimethyl:2H(4)); K8(Dimethyl:2H(4))	1	1	P09831	P09831	0	2	0.232	0	1	1	0.000394737	-11.3068	808.538	-0.38	-0.00015	HCD (High Energy Collision Dissociation)	MS2	56.0845	54	47.4268	7394	diMe-N_RP50_10787733_180min_HCD_20220819.raw	F18		Heavy	1.81	0.0001362	0.0005655	118209	49.65
		TRUE	High	Sequest HT (A4)	Selected	[R].gAILADGk.[T]	N-Term(Dimethyl:2H(4)); K8(Dimethyl:2H(4))	1	1	P09831	P09831	0	2	0.2798	0	1	1	0.000405405	-11.2683	808.538	0.37	0.00015	HCD (High Energy Collision Dissociation)	MS2	45.854	54	52.4467	8323	diMe-N_RP50_10787733_180min_HCD_20220819.raw	F18		Heavy	1.68	0.0001362	0.0006138	118091	51.68
		TRUE	High	Sequest HT (A4)	Selected	[R].gAILADGk.[T]	N-Term(Dimethyl:2H(4)); K8(Dimethyl:2H(4))	1	1	P09831	P09831	0	2	0.1772	0	1	1	0.000394737	-11.3068	808.538	0.38	0.00015	HCD (High Energy Collision Dissociation)	MS2	46.409	54	53.4516	8523	diMe-N_RP50_10787733_180min_HCD_20220819.raw	F18		Heavy	1.58	0.0001362	0.002181
		TRUE	High	Sequest HT (A4)	Selected	[R].gAILADGk.[T]	N-Term(Dimethyl:2H(4)); K8(Dimethyl:2H(4))	1	1	P09831	P09831	0	2	0.0571	0	1	1	0.000416667	-11.2288	808.538	-0.24	-0.0001	HCD (High Energy Collision Dissociation)	MS2	35.5156	54	54.4541	8728	diMe-N_RP50_10787733_180min_HCD_20220819.raw	F18		Heavy	1.4	0.0001362	0.001252	132637	55.93
	TRUE	High	[R].FYLDLADLR.[L]	1xDimethyl:2H(4) [N-Term]		0.000171934	0	1	1	2	P09831	P09831 [198-206]	0	1157.65	0	2.96	0.614521	#VALUE!	#VALUE!	149.5	1259		Heavy	Peak Found	Peak Found	High	High	High	0	3.611e-05	3	112.42	R.FYLDLADLR.L	[198-206]		Used
		Checked	Confidence	Identifying Node	PSM Ambiguity	Annotated Sequence	Modifications	# Protein Groups	# Proteins	Master Protein Accessions	Protein Accessions	# Missed Cleavages	Charge	DeltaScore	DeltaCn	Rank	Search Engine Rank	#VALUE!	#VALUE!	Theo. MH+ [Da]	DeltaM [ppm]	Deltam/z [Da]	Activation Type	MS Order	Isolation Interference [%]	Ion Inject Time [ms]	RT [min]	First Scan	Spectrum File	File ID	Quan Info	Quan Channel	XCorr	Percolator q-Value	Percolator PEP	Precursor Abundance	Apex RT [min]	Precursor Quan Result ID
		TRUE	High	Sequest HT (A4)	Selected	[R].fYLDLADLR.[L]	N-Term(Dimethyl:2H(4))	1	1	P09831	P09831	0	2	0.8567	0	1	1	0.000574074	-10.7665	1157.65	0.54	0.00031	HCD (High Energy Collision Dissociation)	MS2	17.6971	54	156.622	39504	diMe-N_RP50_10787733_180min_HCD_20220819.raw	F18		Heavy	3	0	3.611e-05	251148	156.7	7494
		TRUE	High	Sequest HT (A4)	Selected	[R].fYLDLADLR.[L]	N-Term(Dimethyl:2H(4))	1	1	P09831	P09831	0	2	0.7429	0	1	1	0.000666667	-10.5507	1157.65	0.06	4e-05	HCD (High Energy Collision Dissociation)	MS2	14.6107	54	112.169	33276	diMe-N_RP50_10787733_180min_HCD_20220822.raw	F19		Heavy	1.05	0.0001362	0.003835	1.32812e+06	112.42	7155
	TRUE	High	[K].NYAVGMLFLNK.[D]	1xDimethyl:2H(4) [N-Term]; 1xDimethyl:2H(4) [K11]		0.000894407	0	1	1	1	P09831	P09831 [80-90]	0	1333.78	0			#VALUE!	#VALUE!		2741	No Quan Values	Heavy	Not Found	Not Found	High	Not Found	High	0	0.0002289	1.67		K.NYAVGMLFLNK.D	[80-90]		Not Used
		Checked	Confidence	Identifying Node	PSM Ambiguity	Annotated Sequence	Modifications	# Protein Groups	# Proteins	Master Protein Accessions	Protein Accessions	# Missed Cleavages	Charge	DeltaScore	DeltaCn	Rank	Search Engine Rank	#VALUE!	#VALUE!	Theo. MH+ [Da]	DeltaM [ppm]	Deltam/z [Da]	Activation Type	MS Order	Isolation Interference [%]	Ion Inject Time [ms]	RT [min]	First Scan	Spectrum File	File ID	Quan Info	Quan Channel	XCorr	Percolator q-Value	Percolator PEP	Precursor Abundance	Apex RT [min]	Precursor Quan Result ID
		TRUE	High	Sequest HT (A4)	Selected	[K].nYAVGMLFLNk.[D]	N-Term(Dimethyl:2H(4)); K11(Dimethyl:2H(4))	1	1	P09831	P09831	0	2	0.6108	0	1	1	0.000692308	-10.4963	1333.78	0.26	0.00018	HCD (High Energy Collision Dissociation)	MS2	39.361	54	155.11	38693	diMe-N_RP50_10787733_180min_HCD_20220819.raw	F18		Heavy	1.67	0	0.0002289			7420
	TRUE	High	[K].LLETAEPHPGK.[A]	1xDimethyl [K11]; 1xDimethyl [N-Term]	P09831 1xDimethyl [K1197]	1.34849e-05	0	1	1	3	P09831	P09831 [1187-1197]	0	1247.7	0	1.962	0.805296	#VALUE!	#VALUE!	132.5	2060		Light	High	High	Peak Found	Peak Found	High	0	3.471e-06	4.01	29.79	K.LLETAEPHPGK.A	[1187-1197]	1xDimethyl [K1197]	Used
		Checked	Confidence	Identifying Node	PSM Ambiguity	Annotated Sequence	Modifications	# Protein Groups	# Proteins	Master Protein Accessions	Protein Accessions	# Missed Cleavages	Charge	DeltaScore	DeltaCn	Rank	Search Engine Rank	#VALUE!	#VALUE!	Theo. MH+ [Da]	DeltaM [ppm]	Deltam/z [Da]	Activation Type	MS Order	Isolation Interference [%]	Ion Inject Time [ms]	RT [min]	First Scan	Spectrum File	File ID	Quan Info	Quan Channel	XCorr	Percolator q-Value	Percolator PEP	Precursor Abundance	Apex RT [min]	Precursor Quan Result ID
		TRUE	High	Sequest HT (A2)	Selected	[K].lLETAEPHPGk.[A]	N-Term(Dimethyl); K11(Dimethyl)	1	1	P09831	P09831	0	3	0.8329	0	1	1	0.000416	-11.2311	1247.7	1.25	0.00052	HCD (High Energy Collision Dissociation)	MS2	11.2246	54	29.6388	5581	diMe-N_RP50_10787733_180min_HCD_20220822.raw	F19		Light	4.01	0	3.471e-06	1.32454e+06	29.83	470
		TRUE	High	Sequest HT (A2)	Selected	[K].lLETAEPHPGk.[A]	N-Term(Dimethyl); K11(Dimethyl)	1	1	P09831	P09831	0	3	0.661	0	1	1	0.000413043	-11.2414	1247.7	-0.46	-0.00019	HCD (High Energy Collision Dissociation)	MS2	31.3688	54	86.1823	16087	diMe-N_RP50_10787733_180min_HCD_20220819.raw	F18		Light	2.36	0	0.0002837			1350
		TRUE	High	Sequest HT (A2)	Selected	[K].lLETAEPHPGk.[A]	N-Term(Dimethyl); K11(Dimethyl)	1	1	P09831	P09831	0	3	0.8177	0	1	1	0.000419753	-11.2182	1247.7	-0.81	-0.00034	HCD (High Energy Collision Dissociation)	MS2	67.6384	54	88.271	16614	diMe-N_RP50_10787733_180min_HCD_20220819.raw	F18		Light	2.03	0	2.875e-05			1350
	TRUE	High	[K].LLETAEPHPGK.[A]	1xDimethyl:2H(4) [N-Term]; 1xDimethyl:2H(4) [K11]		2.65612e-07	0	1	1	6	P09831	P09831 [1187-1197]	0	1255.75	0			#VALUE!	#VALUE!		2060	Redundant	Heavy	Peak Found	Peak Found	High	High	High	0	1.19e-05	3.66	29.79	K.LLETAEPHPGK.A	[1187-1197]		Not Used
		Checked	Confidence	Identifying Node	PSM Ambiguity	Annotated Sequence	Modifications	# Protein Groups	# Proteins	Master Protein Accessions	Protein Accessions	# Missed Cleavages	Charge	DeltaScore	DeltaCn	Rank	Search Engine Rank	#VALUE!	#VALUE!	Theo. MH+ [Da]	DeltaM [ppm]	Deltam/z [Da]	Activation Type	MS Order	Isolation Interference [%]	Ion Inject Time [ms]	RT [min]	First Scan	Spectrum File	File ID	Quan Info	Quan Channel	XCorr	Percolator q-Value	Percolator PEP	Precursor Abundance	Apex RT [min]	Precursor Quan Result ID
		TRUE	High	Sequest HT (A4)	Selected	[K].lLETAEPHPGk.[A]	N-Term(Dimethyl:2H(4)); K11(Dimethyl:2H(4))	1	1	P09831	P09831	0	3	0.7732	0	1	1	0.000413793	-11.2388	1255.75	-0.58	-0.00024	HCD (High Energy Collision Dissociation)	MS2	69.0734	54	87.7835	16494	diMe-N_RP50_10787733_180min_HCD_20220819.raw	F18		Heavy	3.66	0	1.19e-05	818592	86.96	1350
		TRUE	High	Sequest HT (A4)	Selected	[K].lLETAEPHPGk.[A]	N-Term(Dimethyl:2H(4)); K11(Dimethyl:2H(4))	1	1	P09831	P09831	0	3	0.737	0	1	1	0.000424658	-11.2014	1255.75	-0.73	-0.00031	HCD (High Energy Collision Dissociation)	MS2	43.4823	54	87.7104	16476	diMe-N_RP50_10787733_180min_HCD_20220819.raw	F18		Heavy	3.08	0	1.505e-05	818592	86.96	1350
		TRUE	High	Sequest HT (A4)	Selected	[K].lLETAEPHPGk.[A]	N-Term(Dimethyl:2H(4)); K11(Dimethyl:2H(4))	1	1	P09831	P09831	0	3	0.8712	0	1	1	0.000444444	-11.1357	1255.75	-0.09	-4e-05	HCD (High Energy Collision Dissociation)	MS2	28.0779	54	86.7824	16236	diMe-N_RP50_10787733_180min_HCD_20220819.raw	F18		Heavy	3.65	0	3.345e-07			1443
		TRUE	High	Sequest HT (A4)	Selected	[K].lLETAEPHPGk.[A]	N-Term(Dimethyl:2H(4)); K11(Dimethyl:2H(4))	1	1	P09831	P09831	0	3	0.8393	0	1	1	0.000418919	-11.221	1255.75	-1.48	-0.00062	HCD (High Energy Collision Dissociation)	MS2	48.3772	54	85.7723	15971	diMe-N_RP50_10787733_180min_HCD_20220819.raw	F18		Heavy	2.8	0	7.141e-07	818592	86.96	1350
		TRUE	High	Sequest HT (A4)	Selected	[K].lLETAEPHPGk.[A]	N-Term(Dimethyl:2H(4)); K11(Dimethyl:2H(4))	1	1	P09831	P09831	0	3	0.7268	0	1	1	0.000415094	-11.2343	1255.75	0.53	0.00022	HCD (High Energy Collision Dissociation)	MS2	32.6147	51.048	29.6453	5583	diMe-N_RP50_10787733_180min_HCD_20220822.raw	F19		Heavy	3.66	0	2.591e-08	3.1083e+06	29.79	470
		TRUE	High	Sequest HT (A4)	Selected	[K].lLETAEPHPGk.[A]	N-Term(Dimethyl:2H(4)); K11(Dimethyl:2H(4))	1	1	P09831	P09831	0	3	0.3816	0	1	1	0.000413043	-11.2414	1255.75	-0.46	-0.00019	HCD (High Energy Collision Dissociation)	MS2	92.5925	54	84.7625	15710	diMe-N_RP50_10787733_180min_HCD_20220819.raw	F18		Heavy	0.76	0.004267	0.08062	818592	86.96	1350
	TRUE	High	[R].IVEEELQR.[E]	1xDimethyl:2H(4) [N-Term]		0.000575015	0	1	1	2	P09831	P09831 [101-108]	0	1047.6	0			#VALUE!	#VALUE!		2364	Redundant	Heavy	Peak Found	Not Found	High	Peak Found	High	0	0.0001391	1.87	70	R.IVEEELQR.E	[101-108]		Not Used
		Checked	Confidence	Identifying Node	PSM Ambiguity	Annotated Sequence	Modifications	# Protein Groups	# Proteins	Master Protein Accessions	Protein Accessions	# Missed Cleavages	Charge	DeltaScore	DeltaCn	Rank	Search Engine Rank	#VALUE!	#VALUE!	Theo. MH+ [Da]	DeltaM [ppm]	Deltam/z [Da]	Activation Type	MS Order	Isolation Interference [%]	Ion Inject Time [ms]	RT [min]	First Scan	Spectrum File	File ID	Quan Info	Quan Channel	XCorr	Percolator q-Value	Percolator PEP	Precursor Abundance	Apex RT [min]	Precursor Quan Result ID
		TRUE	High	Sequest HT (A4)	Selected	[R].iVEEELQR.[E]	N-Term(Dimethyl:2H(4))	1	1	P09831	P09831	0	2	0.7807	0	1	1	0.0005	-10.9658	1047.6	-0.04	-2e-05	HCD (High Energy Collision Dissociation)	MS2	23.7099	54	70.2946	12218	diMe-N_RP50_10787733_180min_HCD_20220819.raw	F18		Heavy	1.87	0	0.0001391	1.10152e+06	70	721
		TRUE	High	Sequest HT (A4)	Selected	[R].iVEEELQR.[E]	N-Term(Dimethyl:2H(4))	1	1	P09831	P09831	0	2	0.7321	0	1	1	0.000527027	-10.8898	1047.6	-1.48	-0.00078	HCD (High Energy Collision Dissociation)	MS2	4.16832	54	69.2913	11983	diMe-N_RP50_10787733_180min_HCD_20220819.raw	F18		Heavy	1.12	0.0001362	0.007294	1.10152e+06	70	721
	TRUE	High	[R].LPVPAPMAVGAIQTR.[L]	1xOxidation [M7]; 1xDimethyl:2H(4) [N-Term]		0.000152759	0	1	1	1	P09831	P09831 [623-637]	0	1568.91	0	2.24	0.751802	#VALUE!	#VALUE!	138.3	2212		Heavy	Peak Found	Not Found	High	Not Found	High	0	3.165e-05	2.68	139.19	R.LPVPAPMAVGAIQTR.L	[623-637]		Used
		Checked	Confidence	Identifying Node	PSM Ambiguity	Annotated Sequence	Modifications	# Protein Groups	# Proteins	Master Protein Accessions	Protein Accessions	# Missed Cleavages	Charge	DeltaScore	DeltaCn	Rank	Search Engine Rank	#VALUE!	#VALUE!	Theo. MH+ [Da]	DeltaM [ppm]	Deltam/z [Da]	Activation Type	MS Order	Isolation Interference [%]	Ion Inject Time [ms]	RT [min]	First Scan	Spectrum File	File ID	Quan Info	Quan Channel	XCorr	Percolator q-Value	Percolator PEP	Precursor Abundance	Apex RT [min]	Precursor Quan Result ID
		TRUE	High	Sequest HT (A4)	Selected	[R].lPVPAPmAVGAIQTR.[L]	N-Term(Dimethyl:2H(4)); M7(Oxidation)	1	1	P09831	P09831	0	3	0.6381	0	1	1	0.00052	-10.9092	1568.91	0.75	0.00039	HCD (High Energy Collision Dissociation)	MS2	58.2423	54	138.944	30718	diMe-N_RP50_10787733_180min_HCD_20220819.raw	F18		Heavy	2.68	0	3.165e-05	200260	139.19	4663
	TRUE	High	[R].LLVPPAWQNNPDMDPELR.[A]	1xOxidation [M13]; 1xDimethyl:2H(4) [N-Term]		1.82887e-06	0	1	1	5	P09831	P09831 [303-320]	0	2153.1	0	2.154	0.770136	#VALUE!	#VALUE!	136.6	2136		Heavy	Peak Found	Peak Found	High	High	High	0	2.239e-07	4.38	151.86	R.LLVPPAWQNNPDMDPELR.A	[303-320]		Used
		Checked	Confidence	Identifying Node	PSM Ambiguity	Annotated Sequence	Modifications	# Protein Groups	# Proteins	Master Protein Accessions	Protein Accessions	# Missed Cleavages	Charge	DeltaScore	DeltaCn	Rank	Search Engine Rank	#VALUE!	#VALUE!	Theo. MH+ [Da]	DeltaM [ppm]	Deltam/z [Da]	Activation Type	MS Order	Isolation Interference [%]	Ion Inject Time [ms]	RT [min]	First Scan	Spectrum File	File ID	Quan Info	Quan Channel	XCorr	Percolator q-Value	Percolator PEP	Precursor Abundance	Apex RT [min]	Precursor Quan Result ID
		TRUE	High	Sequest HT (A4)	Selected	[R].lLVPPAWQNNPDmDPELR.[A]	N-Term(Dimethyl:2H(4)); M13(Oxidation)	1	1	P09831	P09831	0	3	0.7822	0	1	1	0.000714286	-10.4512	2153.1	0.07	5e-05	HCD (High Energy Collision Dissociation)	MS2	5.82491	54	100.606	29988	diMe-N_RP50_10787733_180min_HCD_20220822.raw	F19		Heavy	3.26	0	4.93e-06	904254	100.11	6621
		TRUE	High	Sequest HT (A4)	Selected	[R].lLVPPAWQNNPDmDPELR.[A]	N-Term(Dimethyl:2H(4)); M13(Oxidation)	1	1	P09831	P09831	0	3	0.7464	0	1	1	0.000716216	-10.4473	2153.1	-1.48	-0.00106	HCD (High Energy Collision Dissociation)	MS2	5.22835	54	99.5889	29668	diMe-N_RP50_10787733_180min_HCD_20220822.raw	F19		Heavy	2.09	0	0.0001183	904254	100.11	6621
		TRUE	High	Sequest HT (A4)	Selected	[R].lLVPPAWQNNPDmDPELR.[A]	N-Term(Dimethyl:2H(4)); M13(Oxidation)	1	1	P09831	P09831	0	3	0.7763	0	1	1	0.000730769	-10.4183	2153.1	0.26	0.00019	HCD (High Energy Collision Dissociation)	MS2	10.8619	54	151.688	36776	diMe-N_RP50_10787733_180min_HCD_20220819.raw	F18		Heavy	4.38	0	2.239e-07	1.33823e+06	151.86	6894
		TRUE	High	Sequest HT (A4)	Selected	[R].lLVPPAWQNNPDmDPELR.[A]	N-Term(Dimethyl:2H(4)); M13(Oxidation)	1	1	P09831	P09831	0	2	0.6683	0	1	1	0.00107692	-9.85887	2153.1	-0.13	-0.00014	HCD (High Energy Collision Dissociation)	MS2	0	54	151.679	36769	diMe-N_RP50_10787733_180min_HCD_20220819.raw	F18		Heavy	1.99	0	0.0002324	170328	151.86	6891
		TRUE	High	Sequest HT (A4)	Selected	[R].lLVPPAWQNNPDmDPELR.[A]	N-Term(Dimethyl:2H(4)); M13(Oxidation)	1	1	P09831	P09831	0	2	0.5934	0	1	1	0.00107692	-9.85887	2153.1	-0.65	-0.0007	HCD (High Energy Collision Dissociation)	MS2	0	54	99.7304	29704	diMe-N_RP50_10787733_180min_HCD_20220822.raw	F19		Heavy	0.91	0.000841	0.01512	93829.2	100.14	6632
	TRUE	High	[R].LLVPPAWQNNPDMDPELR.[A]	1xDimethyl:2H(4) [N-Term]		6.55088e-06	0	1	1	3	P09831	P09831 [303-320]	0	2137.1	0			#VALUE!	#VALUE!		2137	Redundant	Heavy	Peak Found	Not Found	High	High	High	0.001246	0.02361	2.66	154.71	R.LLVPPAWQNNPDMDPELR.A	[303-320]		Not Used
		Checked	Confidence	Identifying Node	PSM Ambiguity	Annotated Sequence	Modifications	# Protein Groups	# Proteins	Master Protein Accessions	Protein Accessions	# Missed Cleavages	Charge	DeltaScore	DeltaCn	Rank	Search Engine Rank	#VALUE!	#VALUE!	Theo. MH+ [Da]	DeltaM [ppm]	Deltam/z [Da]	Activation Type	MS Order	Isolation Interference [%]	Ion Inject Time [ms]	RT [min]	First Scan	Spectrum File	File ID	Quan Info	Quan Channel	XCorr	Percolator q-Value	Percolator PEP	Precursor Abundance	Apex RT [min]	Precursor Quan Result ID
		TRUE	High	Sequest HT (A4)	Selected	[R].lLVPPAWQNNPDMDPELR.[A]	N-Term(Dimethyl:2H(4))	1	1	P09831	P09831	0	2	0.6368	0	1	1	0.00106667	-9.87267	2137.1	-2.4	-0.00256	HCD (High Energy Collision Dissociation)	MS2	0	54	154.613	38422	diMe-N_RP50_10787733_180min_HCD_20220819.raw	F18		Heavy	2.34	0	9.325e-07	82881.6	154.73	7391
		TRUE	High	Sequest HT (A4)	Selected	[R].lLVPPAWQNNPDMDPELR.[A]	N-Term(Dimethyl:2H(4))	1	1	P09831	P09831	0	3	0.5324	0	1	1	0.00071875	-10.4422	2137.1	-0.32	-0.00023	HCD (High Energy Collision Dissociation)	MS2	8.04978	54	108.871	32518	diMe-N_RP50_10787733_180min_HCD_20220822.raw	F19		Heavy	1.39	0.0001362	0.0009176	59607.8	109.03	7060
		TRUE	High	Sequest HT (A4)	Selected	[R].lLVPPAWQNNPDMDPELR.[A]	N-Term(Dimethyl:2H(4))	1	1	P09831	P09831	0	3	0.6203	0	1	1	0.00072	-10.4397	2137.1	-0.75	-0.00054	HCD (High Energy Collision Dissociation)	MS2	57.5786	54	154.576	38399	diMe-N_RP50_10787733_180min_HCD_20220819.raw	F18		Heavy	2.66	0.001246	0.02361	239366	154.71	7387
	TRUE	High	[R].ILHSAETDDDLKSR.[H]	1xDimethyl:2H(4) [N-Term]; 1xDimethyl:2H(4) [K12]		2.44838e-09	0	1	1	12	P09831	P09831 [406-419]	1	1663.91	0			#VALUE!	#VALUE!		2082	Redundant	Heavy	Peak Found	Not Found	High	High	High	0	1.073e-08	4.87	36.13	R.ILHSAETDDDLKSR.H	[406-419]		Not Used
		Checked	Confidence	Identifying Node	PSM Ambiguity	Annotated Sequence	Modifications	# Protein Groups	# Proteins	Master Protein Accessions	Protein Accessions	# Missed Cleavages	Charge	DeltaScore	DeltaCn	Rank	Search Engine Rank	#VALUE!	#VALUE!	Theo. MH+ [Da]	DeltaM [ppm]	Deltam/z [Da]	Activation Type	MS Order	Isolation Interference [%]	Ion Inject Time [ms]	RT [min]	First Scan	Spectrum File	File ID	Quan Info	Quan Channel	XCorr	Percolator q-Value	Percolator PEP	Precursor Abundance	Apex RT [min]	Precursor Quan Result ID
		TRUE	High	Sequest HT (A4)	Selected	[R].iLHSAETDDDLkSR.[H]	N-Term(Dimethyl:2H(4)); K12(Dimethyl:2H(4))	1	1	P09831	P09831	1	4	0.6229	0	1	1	0.0004	-11.2877	1663.91	-0.1	-4e-05	HCD (High Energy Collision Dissociation)	MS2	35.7865	54	112.058	22437	diMe-N_RP50_10787733_180min_HCD_20220819.raw	F18		Heavy	4.19	0	1.372e-10	442457	112.93	2466
		TRUE	High	Sequest HT (A4)	Selected	[R].iLHSAETDDDLkSR.[H]	N-Term(Dimethyl:2H(4)); K12(Dimethyl:2H(4))	1	1	P09831	P09831	1	4	0.711	0	1	1	0	#NUM!	1663.91	0.01	0	HCD (High Energy Collision Dissociation)	MS2	30.1642	54	111.05	22175	diMe-N_RP50_10787733_180min_HCD_20220819.raw	F18		Heavy	2.63	0	2.297e-06	442457	112.93	2466
		TRUE	High	Sequest HT (A4)	Selected	[R].iLHSAETDDDLkSR.[H]	N-Term(Dimethyl:2H(4)); K12(Dimethyl:2H(4))	1	1	P09831	P09831	1	3	0.7053	0	1	1	0.00052381	-10.8987	1663.91	0.21	0.00011	HCD (High Energy Collision Dissociation)	MS2	0	54	112.307	22504	diMe-N_RP50_10787733_180min_HCD_20220819.raw	F18		Heavy	1.9	0	4.661e-06
		TRUE	High	Sequest HT (A4)	Selected	[R].iLHSAETDDDLkSR.[H]	N-Term(Dimethyl:2H(4)); K12(Dimethyl:2H(4))	1	1	P09831	P09831	1	4	0.6253	0	1	1	0.000415584	-11.2326	1663.91	-0.77	-0.00032	HCD (High Energy Collision Dissociation)	MS2	31.0357	54	114.099	23008	diMe-N_RP50_10787733_180min_HCD_20220819.raw	F18		Heavy	4.11	0	2.85e-09	441129	113.8	2617
		TRUE	High	Sequest HT (A4)	Selected	[R].iLHSAETDDDLkSR.[H]	N-Term(Dimethyl:2H(4)); K12(Dimethyl:2H(4))	1	1	P09831	P09831	1	3	0.6082	0	1	1	0.00055	-10.8283	1663.91	-0.2	-0.00011	HCD (High Energy Collision Dissociation)	MS2	10.9878	54	113.311	22781	diMe-N_RP50_10787733_180min_HCD_20220819.raw	F18		Heavy	1.94	0	3.375e-05
		TRUE	High	Sequest HT (A4)	Selected	[R].iLHSAETDDDLkSR.[H]	N-Term(Dimethyl:2H(4)); K12(Dimethyl:2H(4))	1	1	P09831	P09831	1	4	0.5955	0	1	1	0.000428571	-11.1882	1663.91	-0.07	-3e-05	HCD (High Energy Collision Dissociation)	MS2	28.0872	54	113.085	22720	diMe-N_RP50_10787733_180min_HCD_20220819.raw	F18		Heavy	4.87	0	1.073e-08	441129	113.8	2617
		TRUE	High	Sequest HT (A4)	Selected	[R].iLHSAETDDDLkSR.[H]	N-Term(Dimethyl:2H(4)); K12(Dimethyl:2H(4))	1	1	P09831	P09831	1	3	0.6681	0	1	1	0.000547619	-10.8345	1663.91	-0.42	-0.00023	HCD (High Energy Collision Dissociation)	MS2	6.80199	54	36.8065	7726	diMe-N_RP50_10787733_180min_HCD_20220822.raw	F19		Heavy	2.29	0	1.83e-06
		TRUE	High	Sequest HT (A4)	Selected	[R].iLHSAETDDDLkSR.[H]	N-Term(Dimethyl:2H(4)); K12(Dimethyl:2H(4))	1	1	P09831	P09831	1	4	0.6096	0	1	1	0.000419355	-11.2195	1663.91	-0.31	-0.00013	HCD (High Energy Collision Dissociation)	MS2	15.2264	54	36.22	7539	diMe-N_RP50_10787733_180min_HCD_20220822.raw	F19		Heavy	4.56	0	1.786e-08	543112	36.13	866
		TRUE	High	Sequest HT (A4)	Selected	[R].iLHSAETDDDLkSR.[H]	N-Term(Dimethyl:2H(4)); K12(Dimethyl:2H(4))	1	1	P09831	P09831	1	3	0.4611	0	1	1	0.0005	-10.9658	1663.91	0.04	2e-05	HCD (High Energy Collision Dissociation)	MS2	26.1342	54	35.8029	7398	diMe-N_RP50_10787733_180min_HCD_20220822.raw	F19		Heavy	1.8	0	9.911e-05
		TRUE	High	Sequest HT (A4)	Selected	[R].iLHSAETDDDLkSR.[H]	N-Term(Dimethyl:2H(4)); K12(Dimethyl:2H(4))	1	1	P09831	P09831	1	4	0.5432	0	1	1	0.000417808	-11.2249	1663.91	-1.46	-0.00061	HCD (High Energy Collision Dissociation)	MS2	43.6755	54	35.0077	7169	diMe-N_RP50_10787733_180min_HCD_20220822.raw	F19		Heavy	3.24	0	5.847e-07	299837	35.12	803
		TRUE	High	Sequest HT (A4)	Selected	[R].iLHSAETDDDLkSR.[H]	N-Term(Dimethyl:2H(4)); K12(Dimethyl:2H(4))	1	1	P09831	P09831	1	3	0.3889	0	1	1	0.000557377	-10.8091	1663.91	-0.61	-0.00034	HCD (High Energy Collision Dissociation)	MS2	0	54	114.318	23070	diMe-N_RP50_10787733_180min_HCD_20220819.raw	F18		Heavy	1.08	0.0003853	0.01031			2689
		TRUE	High	Sequest HT (A4)	Selected	[R].iLHSAETDDDLkSR.[H]	N-Term(Dimethyl:2H(4)); K12(Dimethyl:2H(4))	1	1	P09831	P09831	1	4	0.1392	0	1	1	0.000408163	-11.2586	1663.91	0.49	0.0002	HCD (High Energy Collision Dissociation)	MS2	50.0783	54	110.048	21907	diMe-N_RP50_10787733_180min_HCD_20220819.raw	F18		Heavy	0.79	0.002784	0.0563	442457	112.93	2466
	TRUE	High	[R].VLGENGQEAVGSMGDDTPFAVLSSQPR.[I]	1xOxidation [M13]; 1xDimethyl:2H(4) [N-Term]		5.29308e-12	0	1	1	6	P09831	P09831 [474-500]	0	2809.36	0	2.299	0.740921	#VALUE!	#VALUE!	139.4	3590		Heavy	Peak Found	Peak Found	High	High	High	0	1.434e-13	7.24	102.08	R.VLGENGQEAVGSMGDDTPFAVLSSQPR.I	[474-500]		Used
		Checked	Confidence	Identifying Node	PSM Ambiguity	Annotated Sequence	Modifications	# Protein Groups	# Proteins	Master Protein Accessions	Protein Accessions	# Missed Cleavages	Charge	DeltaScore	DeltaCn	Rank	Search Engine Rank	#VALUE!	#VALUE!	Theo. MH+ [Da]	DeltaM [ppm]	Deltam/z [Da]	Activation Type	MS Order	Isolation Interference [%]	Ion Inject Time [ms]	RT [min]	First Scan	Spectrum File	File ID	Quan Info	Quan Channel	XCorr	Percolator q-Value	Percolator PEP	Precursor Abundance	Apex RT [min]	Precursor Quan Result ID
		TRUE	High	Sequest HT (A4)	Selected	[R].vLGENGQEAVGSmGDDTPFAVLSSQPR.[I]	N-Term(Dimethyl:2H(4)); M13(Oxidation)	1	1	P09831	P09831	0	4	0.8026	0	1	1	0.000703704	-10.4727	2809.36	-0.81	-0.00057	HCD (High Energy Collision Dissociation)	MS2	83.3284	54	102.037	30392	diMe-N_RP50_10787733_180min_HCD_20220822.raw	F19		Heavy	3.04	0	5.251e-06	102912	102.08	6783
		TRUE	High	Sequest HT (A4)	Selected	[R].vLGENGQEAVGSmGDDTPFAVLSSQPR.[I]	N-Term(Dimethyl:2H(4)); M13(Oxidation)	1	1	P09831	P09831	0	3	0.7878	0	1	1	0.00094	-10.0551	2809.36	-1.5	-0.00141	HCD (High Energy Collision Dissociation)	MS2	0	54	101.767	30291	diMe-N_RP50_10787733_180min_HCD_20220822.raw	F19		Heavy	3.11	0	4.048e-06	1.72328e+06	102.08	6766
		TRUE	High	Sequest HT (A4)	Selected	[R].vLGENGQEAVGSmGDDTPFAVLSSQPR.[I]	N-Term(Dimethyl:2H(4)); M13(Oxidation)	1	1	P09831	P09831	0	4	0.7137	0	1	1	0.000700637	-10.479	2809.36	-1.57	-0.0011	HCD (High Energy Collision Dissociation)	MS2	0	54	152.285	37112	diMe-N_RP50_10787733_180min_HCD_20220819.raw	F18		Heavy	4.75	0	2.936e-07	119713	152.32	7026
		TRUE	High	Sequest HT (A4)	Selected	[R].vLGENGQEAVGSmGDDTPFAVLSSQPR.[I]	N-Term(Dimethyl:2H(4)); M13(Oxidation)	1	1	P09831	P09831	0	2	0.8683	0	1	1	0.00142857	-9.45121	2809.36	-0.21	-0.0003	HCD (High Energy Collision Dissociation)	MS2	0	54	152.254	37094	diMe-N_RP50_10787733_180min_HCD_20220819.raw	F18		Heavy	2.81	0	2.386e-07	47963.1	152.32	7021
		TRUE	High	Sequest HT (A4)	Selected	[R].vLGENGQEAVGSmGDDTPFAVLSSQPR.[I]	N-Term(Dimethyl:2H(4)); M13(Oxidation)	1	1	P09831	P09831	0	3	0.8425	0	1	1	0.0009375	-10.0589	2809.36	-2.72	-0.00255	HCD (High Energy Collision Dissociation)	MS2	0	54	152.207	37066	diMe-N_RP50_10787733_180min_HCD_20220819.raw	F18		Heavy	7.24	0	1.434e-13	1.1943e+06	152.32	7015
		TRUE	High	Sequest HT (A4)	Selected	[R].vLGENGQEAVGSmGDDTPFAVLSSQPR.[I]	N-Term(Dimethyl:2H(4)); M13(Oxidation)	1	1	P09831	P09831	0	2	0.8629	0	1	1	0.0014026	-9.47768	2809.36	-1.54	-0.00216	HCD (High Energy Collision Dissociation)	MS2	0	54	102.019	30388	diMe-N_RP50_10787733_180min_HCD_20220822.raw	F19		Heavy	1.75	0.0001362	0.001699	81547.3	102.07	6781
	TRUE	High	[R].VLGENGQEAVGSMGDDTPFAVLSSQPR.[I]	1xDimethyl:2H(4) [N-Term]		6.92648e-07	0	1	1	1	P09831	P09831 [474-500]	0	2793.37	0	100	2.71818e-17	#VALUE!	#VALUE!	200	3589		Heavy	Not Found	Not Found	High	Not Found	High	0	7.605e-08	3.04	155.37	R.VLGENGQEAVGSMGDDTPFAVLSSQPR.I	[474-500]		Used
		Checked	Confidence	Identifying Node	PSM Ambiguity	Annotated Sequence	Modifications	# Protein Groups	# Proteins	Master Protein Accessions	Protein Accessions	# Missed Cleavages	Charge	DeltaScore	DeltaCn	Rank	Search Engine Rank	#VALUE!	#VALUE!	Theo. MH+ [Da]	DeltaM [ppm]	Deltam/z [Da]	Activation Type	MS Order	Isolation Interference [%]	Ion Inject Time [ms]	RT [min]	First Scan	Spectrum File	File ID	Quan Info	Quan Channel	XCorr	Percolator q-Value	Percolator PEP	Precursor Abundance	Apex RT [min]	Precursor Quan Result ID
		TRUE	High	Sequest HT (A4)	Selected	[R].vLGENGQEAVGSMGDDTPFAVLSSQPR.[I]	N-Term(Dimethyl:2H(4))	1	1	P09831	P09831	0	3	0.7664	0	1	1	0.00092638	-10.0761	2793.37	-1.63	-0.00151	HCD (High Energy Collision Dissociation)	MS2	0	54	155.45	38885	diMe-N_RP50_10787733_180min_HCD_20220819.raw	F18		Heavy	3.04	0	7.605e-08	36939	155.37	7441
	TRUE	High	[R].ILHSAETDDDLK.[S]	1xDimethyl:2H(4) [N-Term]; 1xDimethyl:2H(4) [K12]		2.30307e-05	0	1	1	3	P09831	P09831 [406-417]	0	1420.78	0	2.944	0.618323	#VALUE!	#VALUE!	149.3	2081		Heavy	Not Found	Peak Found	High	High	High	0	3.825e-06	2.43	31.91	R.ILHSAETDDDLK.S	[406-417]		Used
		Checked	Confidence	Identifying Node	PSM Ambiguity	Annotated Sequence	Modifications	# Protein Groups	# Proteins	Master Protein Accessions	Protein Accessions	# Missed Cleavages	Charge	DeltaScore	DeltaCn	Rank	Search Engine Rank	#VALUE!	#VALUE!	Theo. MH+ [Da]	DeltaM [ppm]	Deltam/z [Da]	Activation Type	MS Order	Isolation Interference [%]	Ion Inject Time [ms]	RT [min]	First Scan	Spectrum File	File ID	Quan Info	Quan Channel	XCorr	Percolator q-Value	Percolator PEP	Precursor Abundance	Apex RT [min]	Precursor Quan Result ID
		TRUE	High	Sequest HT (A4)	Selected	[R].iLHSAETDDDLk.[S]	N-Term(Dimethyl:2H(4)); K12(Dimethyl:2H(4))	1	1	P09831	P09831	0	3	0.786	0	1	1	0.000444444	-11.1357	1420.78	0.09	4e-05	HCD (High Energy Collision Dissociation)	MS2	34.9905	54	95.1265	18175	diMe-N_RP50_10787733_180min_HCD_20220819.raw	F18		Heavy	2.43	0	3.825e-06	79763.4	95.11	1752
		TRUE	High	Sequest HT (A4)	Selected	[R].iLHSAETDDDLk.[S]	N-Term(Dimethyl:2H(4)); K12(Dimethyl:2H(4))	1	1	P09831	P09831	0	3	0.5492	0	1	1	0.00047619	-11.0362	1420.78	-0.21	-0.0001	HCD (High Energy Collision Dissociation)	MS2	61.1659	54	32.9072	6540	diMe-N_RP50_10787733_180min_HCD_20220822.raw	F19		Heavy	1.22	0.0004988	0.01183			567
		TRUE	High	Sequest HT (A4)	Selected	[R].iLHSAETDDDLk.[S]	N-Term(Dimethyl:2H(4)); K12(Dimethyl:2H(4))	1	1	P09831	P09831	0	3	0.5568	0	1	1	0.000474576	-11.0411	1420.78	0.59	0.00028	HCD (High Energy Collision Dissociation)	MS2	26.5675	54	31.5812	6161	diMe-N_RP50_10787733_180min_HCD_20220822.raw	F19		Heavy	0.88	0.001246	0.02331	276278	31.91	567
	TRUE	High	[R].ILHSAETDDDLKSR.[H]	1xDimethyl [K12]; 1xDimethyl [N-Term]	P09831 1xDimethyl [K417]	0.000125174	0	1	1	5	P09831	P09831 [406-419]	1	1655.86	0	1.775	0.84276	#VALUE!	#VALUE!	127.9	2082		Light	High	High	Peak Found	Peak Found	High	0	3.844e-05	2.96	36.13	R.ILHSAETDDDLKSR.H	[406-419]	1xDimethyl [K417]	Used
		Checked	Confidence	Identifying Node	PSM Ambiguity	Annotated Sequence	Modifications	# Protein Groups	# Proteins	Master Protein Accessions	Protein Accessions	# Missed Cleavages	Charge	DeltaScore	DeltaCn	Rank	Search Engine Rank	#VALUE!	#VALUE!	Theo. MH+ [Da]	DeltaM [ppm]	Deltam/z [Da]	Activation Type	MS Order	Isolation Interference [%]	Ion Inject Time [ms]	RT [min]	First Scan	Spectrum File	File ID	Quan Info	Quan Channel	XCorr	Percolator q-Value	Percolator PEP	Precursor Abundance	Apex RT [min]	Precursor Quan Result ID
		TRUE	High	Sequest HT (A2)	Selected	[R].iLHSAETDDDLkSR.[H]	N-Term(Dimethyl); K12(Dimethyl)	1	1	P09831	P09831	1	4	0.7128	0	1	1	0.000421053	-11.2137	1655.86	0.38	0.00016	HCD (High Energy Collision Dissociation)	MS2	14.7992	54	36.0779	7499	diMe-N_RP50_10787733_180min_HCD_20220822.raw	F19		Light	2.96	0	3.844e-05			866
		TRUE	High	Sequest HT (A2)	Selected	[R].iLHSAETDDDLkSR.[H]	N-Term(Dimethyl); K12(Dimethyl)	1	1	P09831	P09831	1	3	0.75	0	1	1	0.000554455	-10.8166	1655.86	1.01	0.00056	HCD (High Energy Collision Dissociation)	MS2	25.7485	54	113.26	22768	diMe-N_RP50_10787733_180min_HCD_20220819.raw	F18		Light	1.2	0	0.001011
		TRUE	High	Sequest HT (A2)	Selected	[R].iLHSAETDDDLkSR.[H]	N-Term(Dimethyl); K12(Dimethyl)	1	1	P09831	P09831	1	3	0.7464	0	1	1	0.00055	-10.8283	1655.86	-0.2	-0.00011	HCD (High Energy Collision Dissociation)	MS2	30.5348	54	36.3976	7599	diMe-N_RP50_10787733_180min_HCD_20220822.raw	F19		Light	1.38	0.0002213	0.005467
		TRUE	High	Sequest HT (A2)	Selected	[R].iLHSAETDDDLkSR.[H]	N-Term(Dimethyl); K12(Dimethyl)	1	1	P09831	P09831	1	3	0.6694	0	1	1	0.000550459	-10.8271	1655.86	-1.09	-0.0006	HCD (High Energy Collision Dissociation)	MS2	38.7027	54	36.7006	7697	diMe-N_RP50_10787733_180min_HCD_20220822.raw	F19		Light	1.21	0.0002213	0.009654
		TRUE	High	Sequest HT (A2)	Selected	[R].iLHSAETDDDLkSR.[H]	N-Term(Dimethyl); K12(Dimethyl)	1	1	P09831	P09831	1	3	0.6375	0	1	1	0.0005	-10.9658	1655.86	-0.02	-1e-05	HCD (High Energy Collision Dissociation)	MS2	60.8266	54	112.235	22483	diMe-N_RP50_10787733_180min_HCD_20220819.raw	F18		Light	0.8	0.001096	0.03783
	TRUE	High	[R].LLVPPAWQNNPDMDPELR.[A]	1xOxidation [M13]; 1xDimethyl [N-Term]		9.11086e-06	0	1	1	1	P09831	P09831 [303-320]	0	2149.07	0			#VALUE!	#VALUE!		2136	Redundant	Light	Peak Found	High	Peak Found	Peak Found	High	0	2.265e-06	3.44	100.11	R.LLVPPAWQNNPDMDPELR.A	[303-320]		Not Used
		Checked	Confidence	Identifying Node	PSM Ambiguity	Annotated Sequence	Modifications	# Protein Groups	# Proteins	Master Protein Accessions	Protein Accessions	# Missed Cleavages	Charge	DeltaScore	DeltaCn	Rank	Search Engine Rank	#VALUE!	#VALUE!	Theo. MH+ [Da]	DeltaM [ppm]	Deltam/z [Da]	Activation Type	MS Order	Isolation Interference [%]	Ion Inject Time [ms]	RT [min]	First Scan	Spectrum File	File ID	Quan Info	Quan Channel	XCorr	Percolator q-Value	Percolator PEP	Precursor Abundance	Apex RT [min]	Precursor Quan Result ID
		TRUE	High	Sequest HT (A2)	Selected	[R].lLVPPAWQNNPDmDPELR.[A]	N-Term(Dimethyl); M13(Oxidation)	1	1	P09831	P09831	0	3	0.6948	0	1	1	0.000714286	-10.4512	2149.07	-0.07	-5e-05	HCD (High Energy Collision Dissociation)	MS2	3.87133	54	100.374	29897	diMe-N_RP50_10787733_180min_HCD_20220822.raw	F19		Light	3.44	0	2.265e-06	377147	100.17	6621
	TRUE	High	[K].LITCASEVGIWDYQPDEVVEK.[G]	1xCarbamidomethyl [C4]; 1xDimethyl:2H(4) [N-Term]; 1xDimethyl:2H(4) [K21]		7.5102e-07	0	1	1	1	P09831	P09831 [368-388]	0	2515.29	0			#VALUE!	#VALUE!		2129	No Quan Values	Heavy	Not Found	Not Found	High	Not Found	High	0	8.312e-08	3.57		K.LITCASEVGIWDYQPDEVVEK.G	[368-388]		Not Used
		Checked	Confidence	Identifying Node	PSM Ambiguity	Annotated Sequence	Modifications	# Protein Groups	# Proteins	Master Protein Accessions	Protein Accessions	# Missed Cleavages	Charge	DeltaScore	DeltaCn	Rank	Search Engine Rank	#VALUE!	#VALUE!	Theo. MH+ [Da]	DeltaM [ppm]	Deltam/z [Da]	Activation Type	MS Order	Isolation Interference [%]	Ion Inject Time [ms]	RT [min]	First Scan	Spectrum File	File ID	Quan Info	Quan Channel	XCorr	Percolator q-Value	Percolator PEP	Precursor Abundance	Apex RT [min]	Precursor Quan Result ID
		TRUE	High	Sequest HT (A4)	Selected	[K].lITcASEVGIWDYQPDEVVEk.[G]	N-Term(Dimethyl:2H(4)); C4(Carbamidomethyl); K21(Dimethyl:2H(4))	1	1	P09831	P09831	0	3	0.7227	0	1	1	0.000828571	-10.2371	2515.29	-0.7	-0.00058	HCD (High Energy Collision Dissociation)	MS2	84.8578	54	155.168	38724	diMe-N_RP50_10787733_180min_HCD_20220819.raw	F18		Heavy	3.57	0	8.312e-08	40254.8	155.21	7422
	TRUE	High	[R].LLVPPAWQNNPDMDPELR.[A]	1xDimethyl [N-Term]		0.00143502	0	1	1	1	P09831	P09831 [303-320]	0	2133.08	0	0.777	0.851666	#VALUE!	#VALUE!	87.4	2137		Light	High	Not Found	Peak Found	Peak Found	High	0	0.0005402	1.76	154.73	R.LLVPPAWQNNPDMDPELR.A	[303-320]		Used
		Checked	Confidence	Identifying Node	PSM Ambiguity	Annotated Sequence	Modifications	# Protein Groups	# Proteins	Master Protein Accessions	Protein Accessions	# Missed Cleavages	Charge	DeltaScore	DeltaCn	Rank	Search Engine Rank	#VALUE!	#VALUE!	Theo. MH+ [Da]	DeltaM [ppm]	Deltam/z [Da]	Activation Type	MS Order	Isolation Interference [%]	Ion Inject Time [ms]	RT [min]	First Scan	Spectrum File	File ID	Quan Info	Quan Channel	XCorr	Percolator q-Value	Percolator PEP	Precursor Abundance	Apex RT [min]	Precursor Quan Result ID
		TRUE	High	Sequest HT (A2)	Selected	[R].lLVPPAWQNNPDMDPELR.[A]	N-Term(Dimethyl)	1	1	P09831	P09831	0	2	0.7898	0	1	1	0.00106299	-9.87765	2133.08	-2.54	-0.0027	HCD (High Energy Collision Dissociation)	MS2	0	54	154.65	38445	diMe-N_RP50_10787733_180min_HCD_20220819.raw	F18		Light	1.76	0	0.0005402	25764.8	154.72	7391
	TRUE	High	[K].MGISTIASYR.[C]	1xOxidation [M1]; 1xDimethyl:2H(4) [N-Term]		0.000619595	0	1	1	9	P09831	P09831 [717-726]	0	1146.61	0			#VALUE!	#VALUE!		2493	Redundant	Heavy	Peak Found	Peak Found	High	High	High	0	0.0001512	2.4	52.08	K.MGISTIASYR.C	[717-726]		Not Used
		Checked	Confidence	Identifying Node	PSM Ambiguity	Annotated Sequence	Modifications	# Protein Groups	# Proteins	Master Protein Accessions	Protein Accessions	# Missed Cleavages	Charge	DeltaScore	DeltaCn	Rank	Search Engine Rank	#VALUE!	#VALUE!	Theo. MH+ [Da]	DeltaM [ppm]	Deltam/z [Da]	Activation Type	MS Order	Isolation Interference [%]	Ion Inject Time [ms]	RT [min]	First Scan	Spectrum File	File ID	Quan Info	Quan Channel	XCorr	Percolator q-Value	Percolator PEP	Precursor Abundance	Apex RT [min]	Precursor Quan Result ID
		TRUE	High	Sequest HT (A4)	Selected	[K].mGISTIASYR.[C]	N-Term(Dimethyl:2H(4)); M1(Oxidation)	1	1	P09831	P09831	0	2	0.8125	0	1	1	0.000580645	-10.7501	1146.61	-0.31	-0.00018	HCD (High Energy Collision Dissociation)	MS2	11.6486	54	108.082	21379	diMe-N_RP50_10787733_180min_HCD_20220819.raw	F18		Heavy	2.4	0	0.0001512			2289
		TRUE	High	Sequest HT (A4)	Selected	[K].mGISTIASYR.[C]	N-Term(Dimethyl:2H(4)); M1(Oxidation)	1	1	P09831	P09831	0	2	0.5818	0	1	1	0.0006	-10.7027	1146.61	0.2	0.00012	HCD (High Energy Collision Dissociation)	MS2	38.6213	54	52.4428	12649	diMe-N_RP50_10787733_180min_HCD_20220822.raw	F19		Heavy	1.65	0	0.0003113	599393	52.08	2157
		TRUE	High	Sequest HT (A4)	Selected	[K].mGISTIASYR.[C]	N-Term(Dimethyl:2H(4)); M1(Oxidation)	1	1	P09831	P09831	0	2	0.5443	0	1	1	0.000615385	-10.6662	1146.61	0.13	8e-05	HCD (High Energy Collision Dissociation)	MS2	0	54	61.2305	15832	diMe-N_RP50_10787733_180min_HCD_20220822.raw	F19		Heavy	1.58	0.0001362	0.001886	117055	61.01	2999
		TRUE	High	Sequest HT (A4)	Selected	[K].mGISTIASYR.[C]	N-Term(Dimethyl:2H(4)); M1(Oxidation)	1	1	P09831	P09831	0	2	0.7672	0	1	1	0.000666667	-10.5507	1146.61	0.03	2e-05	HCD (High Energy Collision Dissociation)	MS2	22.2531	54	51.4257	12296	diMe-N_RP50_10787733_180min_HCD_20220822.raw	F19		Heavy	1.89	0.0001362	0.002575	503087	51.66	2050
		TRUE	High	Sequest HT (A4)	Selected	[K].mGISTIASYR.[C]	N-Term(Dimethyl:2H(4)); M1(Oxidation)	1	1	P09831	P09831	0	2	0.7226	0	1	1	0.001	-9.96578	1146.61	0.01	1e-05	HCD (High Energy Collision Dissociation)	MS2	29.9611	54	107.073	21135	diMe-N_RP50_10787733_180min_HCD_20220819.raw	F18		Heavy	1.55	0.0001362	0.0011			2289
		TRUE	High	Sequest HT (A4)	Selected	[K].mGISTIASYR.[C]	N-Term(Dimethyl:2H(4)); M1(Oxidation)	1	1	P09831	P09831	0	2	0.5391	0	1	1	0.000575758	-10.7623	1146.61	0.33	0.00019	HCD (High Energy Collision Dissociation)	MS2	56.9924	54	63.405	16604	diMe-N_RP50_10787733_180min_HCD_20220822.raw	F19		Heavy	1.15	0.0002611	0.009514			3195
		TRUE	High	Sequest HT (A4)	Selected	[K].mGISTIASYR.[C]	N-Term(Dimethyl:2H(4)); M1(Oxidation)	1	1	P09831	P09831	0	2	0.5818	0	1	1	0.000571429	-10.7731	1146.61	0.98	0.00056	HCD (High Energy Collision Dissociation)	MS2	53.6011	54	109.087	21640	diMe-N_RP50_10787733_180min_HCD_20220819.raw	F18		Heavy	1.1	0.0002611	0.008547			2289
		TRUE	High	Sequest HT (A4)	Selected	[K].mGISTIASYR.[C]	N-Term(Dimethyl:2H(4)); M1(Oxidation)	1	1	P09831	P09831	0	2	0.2262	0	1	1	0.000565217	-10.7889	1146.61	0.23	0.00013	HCD (High Energy Collision Dissociation)	MS2	0	54	62.2578	16203	diMe-N_RP50_10787733_180min_HCD_20220822.raw	F19		Heavy	0.84	0.000841	0.01557
		TRUE	High	Sequest HT (A4)	Selected	[K].mGISTIASYR.[C]	N-Term(Dimethyl:2H(4)); M1(Oxidation)	1	1	P09831	P09831	0	2	0.4333	0	1	1	0.000567164	-10.7839	1146.61	-0.67	-0.00038	HCD (High Energy Collision Dissociation)	MS2	16.2614	54	128.024	26996	diMe-N_RP50_10787733_180min_HCD_20220819.raw	F18		Heavy	0.9	0.003526	0.06958			3579
	TRUE	High	[K].MGISTIASYR.[C]	1xDimethyl:2H(4) [N-Term]		0.000693025	0	1	1	3	P09831	P09831 [717-726]	0	1130.62	0	3.044	0.60116	#VALUE!	#VALUE!	150.5	2492		Heavy	Not Found	Peak Found	High	High	High	0	0.0001724	2.11	69.63	K.MGISTIASYR.C	[717-726]		Used
		Checked	Confidence	Identifying Node	PSM Ambiguity	Annotated Sequence	Modifications	# Protein Groups	# Proteins	Master Protein Accessions	Protein Accessions	# Missed Cleavages	Charge	DeltaScore	DeltaCn	Rank	Search Engine Rank	#VALUE!	#VALUE!	Theo. MH+ [Da]	DeltaM [ppm]	Deltam/z [Da]	Activation Type	MS Order	Isolation Interference [%]	Ion Inject Time [ms]	RT [min]	First Scan	Spectrum File	File ID	Quan Info	Quan Channel	XCorr	Percolator q-Value	Percolator PEP	Precursor Abundance	Apex RT [min]	Precursor Quan Result ID
		TRUE	High	Sequest HT (A4)	Selected	[K].mGISTIASYR.[C]	N-Term(Dimethyl:2H(4))	1	1	P09831	P09831	0	2	0.7299	0	1	1	0.000571429	-10.7731	1130.62	0.49	0.00028	HCD (High Energy Collision Dissociation)	MS2	9.82121	54	133.733	28836	diMe-N_RP50_10787733_180min_HCD_20220819.raw	F18		Heavy	2.11	0	0.0001724	681679	133.26	3967
		TRUE	High	Sequest HT (A4)	Selected	[K].mGISTIASYR.[C]	N-Term(Dimethyl:2H(4))	1	1	P09831	P09831	0	2	0.7313	0	1	1	0.00055	-10.8283	1130.62	-0.4	-0.00022	HCD (High Energy Collision Dissociation)	MS2	11.6209	54	69.75	18918	diMe-N_RP50_10787733_180min_HCD_20220822.raw	F19		Heavy	2.01	0.0001362	0.001315	716000	69.63	3839
		TRUE	High	Sequest HT (A4)	Selected	[K].mGISTIASYR.[C]	N-Term(Dimethyl:2H(4))	1	1	P09831	P09831	0	2	0.7256	0	1	1	0.000555556	-10.8138	1130.62	0.54	0.0003	HCD (High Energy Collision Dissociation)	MS2	38.4353	54	132.723	28504	diMe-N_RP50_10787733_180min_HCD_20220819.raw	F18		Heavy	1.64	0.0001362	0.001754	681679	133.26	3967
	TRUE	High	[K].LVSEPGVGTIATGVAK.[A]	1xDimethyl:2H(4) [N-Term]; 1xDimethyl:2H(4) [K16]		2.06966e-09	0	1	1	5	P09831	P09831 [1000-1015]	0	1562.96	0			#VALUE!	#VALUE!		2413	Redundant	Heavy	Peak Found	Peak Found	High	High	High	0	1.139e-10	4.59	71.3	K.LVSEPGVGTIATGVAK.A	[1000-1015]		Not Used
		Checked	Confidence	Identifying Node	PSM Ambiguity	Annotated Sequence	Modifications	# Protein Groups	# Proteins	Master Protein Accessions	Protein Accessions	# Missed Cleavages	Charge	DeltaScore	DeltaCn	Rank	Search Engine Rank	#VALUE!	#VALUE!	Theo. MH+ [Da]	DeltaM [ppm]	Deltam/z [Da]	Activation Type	MS Order	Isolation Interference [%]	Ion Inject Time [ms]	RT [min]	First Scan	Spectrum File	File ID	Quan Info	Quan Channel	XCorr	Percolator q-Value	Percolator PEP	Precursor Abundance	Apex RT [min]	Precursor Quan Result ID
		TRUE	High	Sequest HT (A4)	Selected	[K].lVSEPGVGTIATGVAk.[A]	N-Term(Dimethyl:2H(4)); K16(Dimethyl:2H(4))	1	1	P09831	P09831	0	2	0.8023	0	1	1	0.00075	-10.3808	1562.96	0.04	3e-05	HCD (High Energy Collision Dissociation)	MS2	0	54	132.843	28540	diMe-N_RP50_10787733_180min_HCD_20220819.raw	F18		Heavy	1.77	0	0.0001574	1.90791e+06	133.43	3979
		TRUE	High	Sequest HT (A4)	Selected	[K].lVSEPGVGTIATGVAk.[A]	N-Term(Dimethyl:2H(4)); K16(Dimethyl:2H(4))	1	1	P09831	P09831	0	3	0.8429	0	1	1	0.000521739	-10.9044	1562.96	-0.23	-0.00012	HCD (High Energy Collision Dissociation)	MS2	34.3727	54	132.976	28588	diMe-N_RP50_10787733_180min_HCD_20220819.raw	F18		Heavy	2.61	0	3.145e-06	413698	133.42	4005
		TRUE	High	Sequest HT (A4)	Selected	[K].lVSEPGVGTIATGVAk.[A]	N-Term(Dimethyl:2H(4)); K16(Dimethyl:2H(4))	1	1	P09831	P09831	0	2	0.9259	0	1	1	0.000783784	-10.3173	1562.96	-0.37	-0.00029	HCD (High Energy Collision Dissociation)	MS2	27.7965	54	133.848	28876	diMe-N_RP50_10787733_180min_HCD_20220819.raw	F18		Heavy	4.59	0	1.139e-10	1.90791e+06	133.43	3979
		TRUE	High	Sequest HT (A4)	Selected	[K].lVSEPGVGTIATGVAk.[A]	N-Term(Dimethyl:2H(4)); K16(Dimethyl:2H(4))	1	1	P09831	P09831	0	3	0.6542	0	1	1	0.0005	-10.9658	1562.96	0.08	4e-05	HCD (High Energy Collision Dissociation)	MS2	41.0764	54	71.0573	19395	diMe-N_RP50_10787733_180min_HCD_20220822.raw	F19		Heavy	2.4	0.0001362	0.00162	667260	71.29	3988
		TRUE	High	Sequest HT (A4)	Selected	[K].lVSEPGVGTIATGVAk.[A]	N-Term(Dimethyl:2H(4)); K16(Dimethyl:2H(4))	1	1	P09831	P09831	0	2	0.75	0	1	1	0.000777778	-10.3284	1562.96	-0.18	-0.00014	HCD (High Energy Collision Dissociation)	MS2	19.6987	54	70.949	19358	diMe-N_RP50_10787733_180min_HCD_20220822.raw	F19		Heavy	1.12	0.0001362	0.003883	2.9018e+06	71.3	3973
	TRUE	High	[K].LVSEPGVGTIATGVAK.[A]	1xDimethyl [K16]; 1xDimethyl [N-Term]	P09831 1xDimethyl [K1015]	0.000540326	0	1	1	4	P09831	P09831 [1000-1015]	0	1554.91	0	1.9	0.814763	#VALUE!	#VALUE!	131	2413		Light	High	High	Peak Found	Peak Found	High	0	0.0009453	2.81	71.3	K.LVSEPGVGTIATGVAK.A	[1000-1015]	1xDimethyl [K1015]	Used
		Checked	Confidence	Identifying Node	PSM Ambiguity	Annotated Sequence	Modifications	# Protein Groups	# Proteins	Master Protein Accessions	Protein Accessions	# Missed Cleavages	Charge	DeltaScore	DeltaCn	Rank	Search Engine Rank	#VALUE!	#VALUE!	Theo. MH+ [Da]	DeltaM [ppm]	Deltam/z [Da]	Activation Type	MS Order	Isolation Interference [%]	Ion Inject Time [ms]	RT [min]	First Scan	Spectrum File	File ID	Quan Info	Quan Channel	XCorr	Percolator q-Value	Percolator PEP	Precursor Abundance	Apex RT [min]	Precursor Quan Result ID
		TRUE	High	Sequest HT (A2)	Unambiguous	[K].lVSEPGVGTIATGVAk.[A]	N-Term(Dimethyl); K16(Dimethyl)	1	1	P09831	P09831	0	2	0.8256	0	1	1	0.000777778	-10.3284	1554.91	-1.98	-0.00154	HCD (High Energy Collision Dissociation)	MS2	13.5264	54	134.015	28941	diMe-N_RP50_10787733_180min_HCD_20220819.raw	F18		Light	2.81	0	0.0009453	845674	133.53	3979
		TRUE	High	Sequest HT (A2)	Unambiguous	[K].lVSEPGVGTIATGVAk.[A]	N-Term(Dimethyl); K16(Dimethyl)	1	1	P09831	P09831	0	2	0.5193	0	1	1	0.000777778	-10.3284	1554.91	-0.63	-0.00049	HCD (High Energy Collision Dissociation)	MS2	33.2431	54	133.009	28598	diMe-N_RP50_10787733_180min_HCD_20220819.raw	F18		Light	1.81	0	0.002876	845674	133.53	3979
		TRUE	High	Sequest HT (A2)	Selected	[K].lVSEPGVGTIATGVAk.[A]	N-Term(Dimethyl); K16(Dimethyl)	1	1	P09831	P09831	0	3	0.7509	0	1	1	0.000522124	-10.9033	1554.91	1.13	0.00059	HCD (High Energy Collision Dissociation)	MS2	43.8661	54	71.3286	19488	diMe-N_RP50_10787733_180min_HCD_20220822.raw	F19		Light	2.81	0	0.0001875	282835	71.4	3988
		TRUE	High	Sequest HT (A2)	Unambiguous	[K].lVSEPGVGTIATGVAk.[A]	N-Term(Dimethyl); K16(Dimethyl)	1	1	P09831	P09831	0	2	0.6875	0	1	1	0.000769231	-10.3443	1554.91	-0.39	-0.0003	HCD (High Energy Collision Dissociation)	MS2	0	54	71.0874	19406	diMe-N_RP50_10787733_180min_HCD_20220822.raw	F19		Light	1.6	0.0002213	0.01128	1.27269e+06	71.41	3973
	TRUE	High	[R].IEQIFVNAPAGWRPR.[D]	1xDimethyl:2H(4) [N-Term]		2.73863e-09	0	1	1	3	P09831	P09831 [137-151]	0	1786.01	0			#VALUE!	#VALUE!		1894	Redundant	Heavy	Peak Found	Not Found	High	High	High	0	1.558e-10	5	150.91	R.IEQIFVNAPAGWRPR.D	[137-151]		Not Used
		Checked	Confidence	Identifying Node	PSM Ambiguity	Annotated Sequence	Modifications	# Protein Groups	# Proteins	Master Protein Accessions	Protein Accessions	# Missed Cleavages	Charge	DeltaScore	DeltaCn	Rank	Search Engine Rank	#VALUE!	#VALUE!	Theo. MH+ [Da]	DeltaM [ppm]	Deltam/z [Da]	Activation Type	MS Order	Isolation Interference [%]	Ion Inject Time [ms]	RT [min]	First Scan	Spectrum File	File ID	Quan Info	Quan Channel	XCorr	Percolator q-Value	Percolator PEP	Precursor Abundance	Apex RT [min]	Precursor Quan Result ID
		TRUE	High	Sequest HT (A4)	Selected	[R].iEQIFVNAPAGWRPR.[D]	N-Term(Dimethyl:2H(4))	1	1	P09831	P09831	0	3	0.6611	0	1	1	0.0005	-10.9658	1786.01	-0.04	-2e-05	HCD (High Energy Collision Dissociation)	MS2	13.9265	54	88.759	25987	diMe-N_RP50_10787733_180min_HCD_20220822.raw	F19		Heavy	4.78	0	8.002e-09	816550	88.69	5753
		TRUE	High	Sequest HT (A4)	Selected	[R].iEQIFVNAPAGWRPR.[D]	N-Term(Dimethyl:2H(4))	1	1	P09831	P09831	0	3	0.6509	0	1	1	0.00059322	-10.7191	1786.01	1.18	0.0007	HCD (High Energy Collision Dissociation)	MS2	16.7391	54	150.294	36002	diMe-N_RP50_10787733_180min_HCD_20220819.raw	F18		Heavy	3.18	0	0.000224	1.27736e+06	150.91	6555
		TRUE	High	Sequest HT (A4)	Selected	[R].iEQIFVNAPAGWRPR.[D]	N-Term(Dimethyl:2H(4))	1	1	P09831	P09831	0	3	0.708	0	1	1	0.000625	-10.6439	1786.01	-0.08	-5e-05	HCD (High Energy Collision Dissociation)	MS2	17.9431	54	151.309	36559	diMe-N_RP50_10787733_180min_HCD_20220819.raw	F18		Heavy	5	0	1.558e-10	1.27736e+06	150.91	6555
	TRUE	High	[R].LESAICLFHQR.[F]	1xCarbamidomethyl [C6]; 1xDimethyl:2H(4) [N-Term]		2.16239e-08	0	1	1	3	P09831	P09831 [207-217]	0	1405.76	0	3.832	0.465402	#VALUE!	#VALUE!	158.6	1898		Heavy	Peak Found	Peak Found	High	High	High	0	1.117e-06	4.27	146.75	R.LESAICLFHQR.F	[207-217]		Used
		Checked	Confidence	Identifying Node	PSM Ambiguity	Annotated Sequence	Modifications	# Protein Groups	# Proteins	Master Protein Accessions	Protein Accessions	# Missed Cleavages	Charge	DeltaScore	DeltaCn	Rank	Search Engine Rank	#VALUE!	#VALUE!	Theo. MH+ [Da]	DeltaM [ppm]	Deltam/z [Da]	Activation Type	MS Order	Isolation Interference [%]	Ion Inject Time [ms]	RT [min]	First Scan	Spectrum File	File ID	Quan Info	Quan Channel	XCorr	Percolator q-Value	Percolator PEP	Precursor Abundance	Apex RT [min]	Precursor Quan Result ID
		TRUE	High	Sequest HT (A4)	Selected	[R].lESAIcLFHQR.[F]	N-Term(Dimethyl:2H(4)); C6(Carbamidomethyl)	1	1	P09831	P09831	0	3	0.541	0	1	1	0.000466019	-11.0673	1405.76	1.03	0.00048	HCD (High Energy Collision Dissociation)	MS2	35.4099	54	146.472	33959	diMe-N_RP50_10787733_180min_HCD_20220819.raw	F18		Heavy	4.27	0	1.117e-06	1.22387e+06	146.75	5735
		TRUE	High	Sequest HT (A4)	Selected	[R].lESAIcLFHQR.[F]	N-Term(Dimethyl:2H(4)); C6(Carbamidomethyl)	1	1	P09831	P09831	0	3	0.6268	0	1	1	0.0005	-10.9658	1405.76	-0.02	-1e-05	HCD (High Energy Collision Dissociation)	MS2	19.3955	54	76.1336	21343	diMe-N_RP50_10787733_180min_HCD_20220822.raw	F19		Heavy	4.1	0	1.571e-09	644192	75.98	4527
		TRUE	High	Sequest HT (A4)	Selected	[R].lESAIcLFHQR.[F]	N-Term(Dimethyl:2H(4)); C6(Carbamidomethyl)	1	1	P09831	P09831	0	3	0.6882	0	1	1	0.000464286	-11.0727	1405.76	0.28	0.00013	HCD (High Energy Collision Dissociation)	MS2	51.4899	54	75.1301	20970	diMe-N_RP50_10787733_180min_HCD_20220822.raw	F19		Heavy	3.4	0	1.52e-07	494944	75.32
	TRUE	High	[R].LVPFEDLPDEEVGSR.[E]	1xDimethyl:2H(4) [N-Term]		6.63119e-07	0	1	1	3	P09831	P09831 [433-447]	0	1733.89	0			#VALUE!	#VALUE!		2402	Redundant	Heavy	Peak Found	Peak Found	High	High	High	0.0001362	0.003441	3.39	152.05	R.LVPFEDLPDEEVGSR.E	[433-447]		Not Used
		Checked	Confidence	Identifying Node	PSM Ambiguity	Annotated Sequence	Modifications	# Protein Groups	# Proteins	Master Protein Accessions	Protein Accessions	# Missed Cleavages	Charge	DeltaScore	DeltaCn	Rank	Search Engine Rank	#VALUE!	#VALUE!	Theo. MH+ [Da]	DeltaM [ppm]	Deltam/z [Da]	Activation Type	MS Order	Isolation Interference [%]	Ion Inject Time [ms]	RT [min]	First Scan	Spectrum File	File ID	Quan Info	Quan Channel	XCorr	Percolator q-Value	Percolator PEP	Precursor Abundance	Apex RT [min]	Precursor Quan Result ID
		TRUE	High	Sequest HT (A4)	Selected	[R].lVPFEDLPDEEVGSR.[E]	N-Term(Dimethyl:2H(4))	1	1	P09831	P09831	0	2	0.7807	0	1	1	0.000877193	-10.1548	1733.89	-0.57	-0.0005	HCD (High Energy Collision Dissociation)	MS2	0	54	99.7083	29697	diMe-N_RP50_10787733_180min_HCD_20220822.raw	F19		Heavy	2.28	0	3.239e-05	1.34012e+06	100.02	6628
		TRUE	High	Sequest HT (A4)	Selected	[R].lVPFEDLPDEEVGSR.[E]	N-Term(Dimethyl:2H(4))	1	1	P09831	P09831	0	2	0.8205	0	1	1	0.000868167	-10.1697	1733.89	-3.11	-0.0027	HCD (High Energy Collision Dissociation)	MS2	0	54	151.877	36885	diMe-N_RP50_10787733_180min_HCD_20220819.raw	F18		Heavy	3.12	0	7.233e-08	1386359	152.05	6938
		TRUE	High	Sequest HT (A4)	Selected	[R].lVPFEDLPDEEVGSR.[E]	N-Term(Dimethyl:2H(4))	1	1	P09831	P09831	0	3	0.7227	0	1	1	0.000608696	-10.682	1733.89	0.23	0.00014	HCD (High Energy Collision Dissociation)	MS2	33.1539	54	152.024	36966	diMe-N_RP50_10787733_180min_HCD_20220819.raw	F18		Heavy	3.39	0.0001362	0.003441	360745	152.04	6971
	TRUE	High	[R].LVPFEDLPDEEVGSR.[E]	1xDimethyl [N-Term]		7.79596e-07	0	1	1	2	P09831	P09831 [433-447]	0	1729.86	0	2.657	0.672023	#VALUE!	#VALUE!	145.3	2402		Light	High	High	Peak Found	Peak Found	High	0	1.852e-07	3.48	152.05	R.LVPFEDLPDEEVGSR.E	[433-447]		Used
		Checked	Confidence	Identifying Node	PSM Ambiguity	Annotated Sequence	Modifications	# Protein Groups	# Proteins	Master Protein Accessions	Protein Accessions	# Missed Cleavages	Charge	DeltaScore	DeltaCn	Rank	Search Engine Rank	#VALUE!	#VALUE!	Theo. MH+ [Da]	DeltaM [ppm]	Deltam/z [Da]	Activation Type	MS Order	Isolation Interference [%]	Ion Inject Time [ms]	RT [min]	First Scan	Spectrum File	File ID	Quan Info	Quan Channel	XCorr	Percolator q-Value	Percolator PEP	Precursor Abundance	Apex RT [min]	Precursor Quan Result ID
		TRUE	High	Sequest HT (A2)	Selected	[R].lVPFEDLPDEEVGSR.[E]	N-Term(Dimethyl)	1	1	P09831	P09831	0	2	0.6458	0	1	1	0.000868421	-10.1693	1729.86	-0.38	-0.00033	HCD (High Energy Collision Dissociation)	MS2	0	54	99.9548	29775	diMe-N_RP50_10787733_180min_HCD_20220822.raw	F19		Light	3.36	0	1.588e-07	416003	100.11	6628
		TRUE	High	Sequest HT (A2)	Selected	[R].lVPFEDLPDEEVGSR.[E]	N-Term(Dimethyl)	1	1	P09831	P09831	0	2	0.6695	0	1	1	0.000863636	-10.1773	1729.86	-0.44	-0.00038	HCD (High Energy Collision Dissociation)	MS2	0	54	152.072	36991	diMe-N_RP50_10787733_180min_HCD_20220819.raw	F18		Light	3.48	0	1.852e-07	452160	152.07	6938
	TRUE	High	[R].ICHLNNCATGVATQDDKLR.[K]	2xCarbamidomethyl [C2; C7]; 1xDimethyl:2H(4) [N-Term]; 1xDimethyl:2H(4) [K17]		5.03599e-12	0	1	1	7	P09831	P09831 [1107-1125]	1	2250.16	0	2.017	0.794037	#VALUE!	#VALUE!	133.7	1812		Heavy	Peak Found	Not Found	High	High	High	0	5.606e-10	5.53	134.05	R.ICHLNNCATGVATQDDKLR.K	[1107-1125]		Used
		Checked	Confidence	Identifying Node	PSM Ambiguity	Annotated Sequence	Modifications	# Protein Groups	# Proteins	Master Protein Accessions	Protein Accessions	# Missed Cleavages	Charge	DeltaScore	DeltaCn	Rank	Search Engine Rank	#VALUE!	#VALUE!	Theo. MH+ [Da]	DeltaM [ppm]	Deltam/z [Da]	Activation Type	MS Order	Isolation Interference [%]	Ion Inject Time [ms]	RT [min]	First Scan	Spectrum File	File ID	Quan Info	Quan Channel	XCorr	Percolator q-Value	Percolator PEP	Precursor Abundance	Apex RT [min]	Precursor Quan Result ID
		TRUE	High	Sequest HT (A4)	Selected	[R].icHLNNcATGVATQDDkLR.[K]	N-Term(Dimethyl:2H(4)); C2(Carbamidomethyl); C7(Carbamidomethyl); K17(Dimethyl:2H(4))	1	1	P09831	P09831	1	4	0.7772	0	1	1	0.000555556	-10.8138	2250.16	-0.27	-0.00015	HCD (High Energy Collision Dissociation)	MS2	68.7429	54	133.681	28820	diMe-N_RP50_10787733_180min_HCD_20220819.raw	F18		Heavy	5.34	0	3.718e-12	384312	134.05	3965
		TRUE	High	Sequest HT (A4)	Selected	[R].icHLNNcATGVATQDDkLR.[K]	N-Term(Dimethyl:2H(4)); C2(Carbamidomethyl); C7(Carbamidomethyl); K17(Dimethyl:2H(4))	1	1	P09831	P09831	1	4	0.8481	0	1	1	#DIV/0!	#DIV/0!	2250.16	0	0	HCD (High Energy Collision Dissociation)	MS2	8.76365	54	134.687	29199	diMe-N_RP50_10787733_180min_HCD_20220819.raw	F18		Heavy	5.53	0	5.606e-10	384312	134.05	3965
		TRUE	High	Sequest HT (A4)	Selected	[R].icHLNNcATGVATQDDkLR.[K]	N-Term(Dimethyl:2H(4)); C2(Carbamidomethyl); C7(Carbamidomethyl); K17(Dimethyl:2H(4))	1	1	P09831	P09831	1	4	0.7342	0	1	1	0.000555556	-10.8138	2250.16	-0.54	-0.0003	HCD (High Energy Collision Dissociation)	MS2	31.7412	54	55.3212	13714	diMe-N_RP50_10787733_180min_HCD_20220822.raw	F19		Heavy	5.38	0	4.307e-10	188632	55.4	2457
		TRUE	High	Sequest HT (A4)	Selected	[R].icHLNNcATGVATQDDkLR.[K]	N-Term(Dimethyl:2H(4)); C2(Carbamidomethyl); C7(Carbamidomethyl); K17(Dimethyl:2H(4))	1	1	P09831	P09831	1	4	0.7983	0	1	1	0.0005	-10.9658	2250.16	0.06	3e-05	HCD (High Energy Collision Dissociation)	MS2	10.1831	54	54.317	13355	diMe-N_RP50_10787733_180min_HCD_20220822.raw	F19		Heavy	4.71	0	1.357e-13	198422	54.21	2248
		TRUE	High	Sequest HT (A4)	Selected	[R].icHLNNcATGVATQDDkLR.[K]	N-Term(Dimethyl:2H(4)); C2(Carbamidomethyl); C7(Carbamidomethyl); K17(Dimethyl:2H(4))	1	1	P09831	P09831	1	4	0.6808	0	1	1	0.000566667	-10.7852	2250.16	0.6	0.00034	HCD (High Energy Collision Dissociation)	MS2	38.3541	54	56.3718	14060	diMe-N_RP50_10787733_180min_HCD_20220822.raw	F19		Heavy	3.54	0	9.587e-06
		TRUE	High	Sequest HT (A4)	Selected	[R].icHLNNcATGVATQDDkLR.[K]	N-Term(Dimethyl:2H(4)); C2(Carbamidomethyl); C7(Carbamidomethyl); K17(Dimethyl:2H(4))	1	1	P09831	P09831	1	4	0.7249	0	1	1	0.000566474	-10.7857	2250.16	1.73	0.00098	HCD (High Energy Collision Dissociation)	MS2	18.0158	54	53.3135	12984	diMe-N_RP50_10787733_180min_HCD_20220822.raw	F19		Heavy	2.29	0	4.656e-05	198422	54.21	2248
		TRUE	High	Sequest HT (A4)	Selected	[R].icHLNNcATGVATQDDkLR.[K]	N-Term(Dimethyl:2H(4)); C2(Carbamidomethyl); C7(Carbamidomethyl); K17(Dimethyl:2H(4))	1	1	P09831	P09831	1	4	0.4917	0	1	1	0.000590909	-10.7248	2250.16	-0.22	-0.00013	HCD (High Energy Collision Dissociation)	MS2	41.5807	54	132.664	28491	diMe-N_RP50_10787733_180min_HCD_20220819.raw	F18		Heavy	1.81	0.0001362	0.007228	384312	134.05	3965
	TRUE	High	[R].ICHLNNCATGVATQDDK.[L]	2xCarbamidomethyl [C2; C7]; 1xDimethyl:2H(4) [N-Term]; 1xDimethyl:2H(4) [K17]		8.0445e-06	0	1	1	4	P09831	P09831 [1107-1123]	0	1980.97	0			#VALUE!	#VALUE!		1811	Redundant	Heavy	Not Found	Not Found	High	High	High	0	1.177e-06	2.95	38.75	R.ICHLNNCATGVATQDDK.L	[1107-1123]		Not Used
		Checked	Confidence	Identifying Node	PSM Ambiguity	Annotated Sequence	Modifications	# Protein Groups	# Proteins	Master Protein Accessions	Protein Accessions	# Missed Cleavages	Charge	DeltaScore	DeltaCn	Rank	Search Engine Rank	#VALUE!	#VALUE!	Theo. MH+ [Da]	DeltaM [ppm]	Deltam/z [Da]	Activation Type	MS Order	Isolation Interference [%]	Ion Inject Time [ms]	RT [min]	First Scan	Spectrum File	File ID	Quan Info	Quan Channel	XCorr	Percolator q-Value	Percolator PEP	Precursor Abundance	Apex RT [min]	Precursor Quan Result ID
		TRUE	High	Sequest HT (A4)	Selected	[R].icHLNNcATGVATQDDk.[L]	N-Term(Dimethyl:2H(4)); C2(Carbamidomethyl); C7(Carbamidomethyl); K17(Dimethyl:2H(4))	1	1	P09831	P09831	0	3	0.8373	0	1	1	0.000657895	-10.5699	1980.97	0.38	0.00025	HCD (High Energy Collision Dissociation)	MS2	6.24726	54	100.179	19383	diMe-N_RP50_10787733_180min_HCD_20220819.raw	F18		Heavy	2.95	0	1.177e-06	79685.4	100.75	1954
		TRUE	High	Sequest HT (A4)	Selected	[R].icHLNNcATGVATQDDk.[L]	N-Term(Dimethyl:2H(4)); C2(Carbamidomethyl); C7(Carbamidomethyl); K17(Dimethyl:2H(4))	1	1	P09831	P09831	0	3	0.8794	0	1	1	0.000655172	-10.5758	1980.97	-0.29	-0.00019	HCD (High Energy Collision Dissociation)	MS2	0	54	101.224	19657	diMe-N_RP50_10787733_180min_HCD_20220819.raw	F18		Heavy	2.57	0	7.239e-06			2008
		TRUE	High	Sequest HT (A4)	Selected	[R].icHLNNcATGVATQDDk.[L]	N-Term(Dimethyl:2H(4)); C2(Carbamidomethyl); C7(Carbamidomethyl); K17(Dimethyl:2H(4))	1	1	P09831	P09831	0	3	0.8726	0	1	1	0.00068	-10.5222	1980.97	0.25	0.00017	HCD (High Energy Collision Dissociation)	MS2	0	54	38.8188	8332	diMe-N_RP50_10787733_180min_HCD_20220822.raw	F19		Heavy	2.59	0	5.246e-06	117069	38.75
		TRUE	High	Sequest HT (A4)	Selected	[R].icHLNNcATGVATQDDk.[L]	N-Term(Dimethyl:2H(4)); C2(Carbamidomethyl); C7(Carbamidomethyl); K17(Dimethyl:2H(4))	1	1	P09831	P09831	0	3	0.9051	0	1	1	0.000666667	-10.5507	1980.97	0.24	0.00016	HCD (High Energy Collision Dissociation)	MS2	7.45454	54	102.337	19927	diMe-N_RP50_10787733_180min_HCD_20220819.raw	F18		Heavy	1.37	0.0001362	0.0009796	79685.4	100.75	1954
	TRUE	High	[R].SVGASLSGYIAQTHGDQGLAADPIK.[A]	1xDimethyl:2H(4) [N-Term]; 1xDimethyl:2H(4) [K25]		0.000905605	0	1	1	1	P09831	P09831 [1243-1267]	0	2520.35	0	100	2.71818e-17	#VALUE!	#VALUE!	200	3154		Heavy	Not Found	Not Found	Not Found	High	High	0	0.0002326	1.44	91.86	R.SVGASLSGYIAQTHGDQGLAADPIK.A	[1243-1267]		Used
		Checked	Confidence	Identifying Node	PSM Ambiguity	Annotated Sequence	Modifications	# Protein Groups	# Proteins	Master Protein Accessions	Protein Accessions	# Missed Cleavages	Charge	DeltaScore	DeltaCn	Rank	Search Engine Rank	#VALUE!	#VALUE!	Theo. MH+ [Da]	DeltaM [ppm]	Deltam/z [Da]	Activation Type	MS Order	Isolation Interference [%]	Ion Inject Time [ms]	RT [min]	First Scan	Spectrum File	File ID	Quan Info	Quan Channel	XCorr	Percolator q-Value	Percolator PEP	Precursor Abundance	Apex RT [min]	Precursor Quan Result ID
		TRUE	High	Sequest HT (A4)	Selected	[R].sVGASLSGYIAQTHGDQGLAADPIk.[A]	N-Term(Dimethyl:2H(4)); K25(Dimethyl:2H(4))	1	1	P09831	P09831	0	3	0.7083	0	1	1	0.000828571	-10.2371	2520.35	-0.35	-0.00029	HCD (High Energy Collision Dissociation)	MS2	10.0574	54	91.8018	27009	diMe-N_RP50_10787733_180min_HCD_20220822.raw	F19		Heavy	1.44	0	0.0002326	43004	91.86	5999
	TRUE	High	[K].AYADLITIAGYDGGTGASPLSSVK.[Y]	1xDimethyl:2H(4) [N-Term]; 1xDimethyl:2H(4) [K24]		0.000840456	0	1	1	1	P09831	P09831 [1016-1039]	0	2391.29	0			#VALUE!	#VALUE!		508	Redundant	Heavy	Not Found	Peak Found	Not Found	High	High	0	0.0002125	2.63	116.72	K.AYADLITIAGYDGGTGASPLSSVK.Y	[1016-1039]		Not Used
		Checked	Confidence	Identifying Node	PSM Ambiguity	Annotated Sequence	Modifications	# Protein Groups	# Proteins	Master Protein Accessions	Protein Accessions	# Missed Cleavages	Charge	DeltaScore	DeltaCn	Rank	Search Engine Rank	#VALUE!	#VALUE!	Theo. MH+ [Da]	DeltaM [ppm]	Deltam/z [Da]	Activation Type	MS Order	Isolation Interference [%]	Ion Inject Time [ms]	RT [min]	First Scan	Spectrum File	File ID	Quan Info	Quan Channel	XCorr	Percolator q-Value	Percolator PEP	Precursor Abundance	Apex RT [min]	Precursor Quan Result ID
		TRUE	High	Sequest HT (A4)	Selected	[K].aYADLITIAGYDGGTGASPLSSVk.[Y]	N-Term(Dimethyl:2H(4)); K24(Dimethyl:2H(4))	1	1	P09831	P09831	0	3	0.616	0	1	1	0.000789474	-10.3068	2391.29	0.38	0.0003	HCD (High Energy Collision Dissociation)	MS2	0	54	116.572	34213	diMe-N_RP50_10787733_180min_HCD_20220822.raw	F19		Heavy	2.63	0	0.0002125	139391	116.72	7267
	TRUE	High	[K].SPILLYSDFK.[Q]	1xDimethyl:2H(4) [N-Term]; 1xDimethyl:2H(4) [K10]		4.68098e-06	0	1	1	3	P09831	P09831 [554-563]	0	1246.75	0			#VALUE!	#VALUE!		3092	Redundant	Heavy	Peak Found	Peak Found	High	High	High	0	6.415e-07	3.91	150.99	K.SPILLYSDFK.Q	[554-563]		Not Used
		Checked	Confidence	Identifying Node	PSM Ambiguity	Annotated Sequence	Modifications	# Protein Groups	# Proteins	Master Protein Accessions	Protein Accessions	# Missed Cleavages	Charge	DeltaScore	DeltaCn	Rank	Search Engine Rank	#VALUE!	#VALUE!	Theo. MH+ [Da]	DeltaM [ppm]	Deltam/z [Da]	Activation Type	MS Order	Isolation Interference [%]	Ion Inject Time [ms]	RT [min]	First Scan	Spectrum File	File ID	Quan Info	Quan Channel	XCorr	Percolator q-Value	Percolator PEP	Precursor Abundance	Apex RT [min]	Precursor Quan Result ID
		TRUE	High	Sequest HT (A4)	Selected	[K].sPILLYSDFk.[Q]	N-Term(Dimethyl:2H(4)); K10(Dimethyl:2H(4))	1	1	P09831	P09831	0	2	0.6522	0	1	1	0.000625	-10.6439	1246.75	0.64	0.0004	HCD (High Energy Collision Dissociation)	MS2	0.59644	54	150.879	36332	diMe-N_RP50_10787733_180min_HCD_20220819.raw	F18		Heavy	3.91	0	6.415e-07	3.18801e+06	150.99	6723
		TRUE	High	Sequest HT (A4)	Selected	[K].sPILLYSDFk.[Q]	N-Term(Dimethyl:2H(4)); K10(Dimethyl:2H(4))	1	1	P09831	P09831	0	2	0.8372	0	1	1	0.000614286	-10.6688	1246.75	0.7	0.00043	HCD (High Energy Collision Dissociation)	MS2	0	54	95.5321	28369	diMe-N_RP50_10787733_180min_HCD_20220822.raw	F19		Heavy	1.29	0.0001362	0.007333	3.16843e+06	94.96	6221
		TRUE	High	Sequest HT (A4)	Selected	[K].sPILLYSDFk.[Q]	N-Term(Dimethyl:2H(4)); K10(Dimethyl:2H(4))	1	1	P09831	P09831	0	2	0.5441	0	1	1	0.000622449	-10.6498	1246.75	0.98	0.00061	HCD (High Energy Collision Dissociation)	MS2	13.8618	54	94.5174	27979	diMe-N_RP50_10787733_180min_HCD_20220822.raw	F19		Heavy	1.36	0.000841	0.01475	3.16843e+06	94.96	6221
	TRUE	High	[K].SPILLYSDFK.[Q]	1xDimethyl [K10]; 1xDimethyl [N-Term]	P09831 1xDimethyl [K563]	9.88105e-05	0	1	1	1	P09831	P09831 [554-563]	0	1238.7	0	1.987	0.800371	#VALUE!	#VALUE!	133	3092		Light	High	Peak Found	Peak Found	Peak Found	High	0	2.983e-05	3.39	150.99	K.SPILLYSDFK.Q	[554-563]	1xDimethyl [K563]	Used
		Checked	Confidence	Identifying Node	PSM Ambiguity	Annotated Sequence	Modifications	# Protein Groups	# Proteins	Master Protein Accessions	Protein Accessions	# Missed Cleavages	Charge	DeltaScore	DeltaCn	Rank	Search Engine Rank	#VALUE!	#VALUE!	Theo. MH+ [Da]	DeltaM [ppm]	Deltam/z [Da]	Activation Type	MS Order	Isolation Interference [%]	Ion Inject Time [ms]	RT [min]	First Scan	Spectrum File	File ID	Quan Info	Quan Channel	XCorr	Percolator q-Value	Percolator PEP	Precursor Abundance	Apex RT [min]	Precursor Quan Result ID
		TRUE	High	Sequest HT (A2)	Selected	[K].sPILLYSDFk.[Q]	N-Term(Dimethyl); K10(Dimethyl)	1	1	P09831	P09831	0	2	0.9204	0	1	1	0.000619048	-10.6577	1238.7	0.21	0.00013	HCD (High Energy Collision Dissociation)	MS2	18.7397	54	151.163	36478	diMe-N_RP50_10787733_180min_HCD_20220819.raw	F18		Light	3.39	0	2.983e-05	1.27608e+06	151.05	6723
	TRUE	High	[R].CDANIIVETASAR.[D]	1xCarbamidomethyl [C1]; 1xDimethyl [N-Term]		3.93236e-06	0	1	1	2	P09831	P09831 [645-657]	0	1447.72	0	1.829	0.827879	#VALUE!	#VALUE!	129.3	529		Light	High	High	Peak Found	Peak Found	High	0	1.351e-06	3.46	66.47	R.CDANIIVETASAR.D	[645-657]		Used
		Checked	Confidence	Identifying Node	PSM Ambiguity	Annotated Sequence	Modifications	# Protein Groups	# Proteins	Master Protein Accessions	Protein Accessions	# Missed Cleavages	Charge	DeltaScore	DeltaCn	Rank	Search Engine Rank	#VALUE!	#VALUE!	Theo. MH+ [Da]	DeltaM [ppm]	Deltam/z [Da]	Activation Type	MS Order	Isolation Interference [%]	Ion Inject Time [ms]	RT [min]	First Scan	Spectrum File	File ID	Quan Info	Quan Channel	XCorr	Percolator q-Value	Percolator PEP	Precursor Abundance	Apex RT [min]	Precursor Quan Result ID
		TRUE	High	Sequest HT (A2)	Selected	[R].cDANIIVETASAR.[D]	N-Term(Dimethyl); C1(Carbamidomethyl)	1	1	P09831	P09831	0	2	0.7443	0	1	1	0.000731707	-10.4164	1447.72	0.41	0.0003	HCD (High Energy Collision Dissociation)	MS2	6.89146	54	126.789	26599	diMe-N_RP50_10787733_180min_HCD_20220819.raw	F18		Light	3.09	0	9.155e-07	116358	126.92	3435
		TRUE	High	Sequest HT (A2)	Selected	[R].cDANIIVETASAR.[D]	N-Term(Dimethyl); C1(Carbamidomethyl)	1	1	P09831	P09831	0	2	0.7717	0	1	1	0.000666667	-10.5507	1447.72	-0.06	-4e-05	HCD (High Energy Collision Dissociation)	MS2	21.4364	54	66.6492	17769	diMe-N_RP50_10787733_180min_HCD_20220822.raw	F19		Light	3.46	0	1.351e-06	221301	66.59	3477
	TRUE	High	[R].CDANIIVETASAR.[D]	1xCarbamidomethyl [C1]; 1xDimethyl:2H(4) [N-Term]		1.4893e-06	0	1	1	3	P09831	P09831 [645-657]	0	1451.75	0			#VALUE!	#VALUE!		529	Redundant	Heavy	Peak Found	Peak Found	High	High	High	0	1.787e-07	3.3	66.47	R.CDANIIVETASAR.D	[645-657]		Not Used
		Checked	Confidence	Identifying Node	PSM Ambiguity	Annotated Sequence	Modifications	# Protein Groups	# Proteins	Master Protein Accessions	Protein Accessions	# Missed Cleavages	Charge	DeltaScore	DeltaCn	Rank	Search Engine Rank	#VALUE!	#VALUE!	Theo. MH+ [Da]	DeltaM [ppm]	Deltam/z [Da]	Activation Type	MS Order	Isolation Interference [%]	Ion Inject Time [ms]	RT [min]	First Scan	Spectrum File	File ID	Quan Info	Quan Channel	XCorr	Percolator q-Value	Percolator PEP	Precursor Abundance	Apex RT [min]	Precursor Quan Result ID
		TRUE	High	Sequest HT (A4)	Selected	[R].cDANIIVETASAR.[D]	N-Term(Dimethyl:2H(4)); C1(Carbamidomethyl)	1	1	P09831	P09831	0	2	0.8439	0	1	1	0.000731343	-10.4172	1451.75	-0.67	-0.00049	HCD (High Energy Collision Dissociation)	MS2	48.3724	54	126.319	26463	diMe-N_RP50_10787733_180min_HCD_20220819.raw	F18		Heavy	2.69	0	5.105e-05	268371	126.79	3435
		TRUE	High	Sequest HT (A4)	Selected	[R].cDANIIVETASAR.[D]	N-Term(Dimethyl:2H(4)); C1(Carbamidomethyl)	1	1	P09831	P09831	0	2	0.8186	0	1	1	0.00072973	-10.4204	1451.75	0.37	0.00027	HCD (High Energy Collision Dissociation)	MS2	15.8916	54	127.325	26755	diMe-N_RP50_10787733_180min_HCD_20220819.raw	F18		Heavy	2.15	0	1.53e-05	268371	126.79	3435
		TRUE	High	Sequest HT (A4)	Selected	[R].cDANIIVETASAR.[D]	N-Term(Dimethyl:2H(4)); C1(Carbamidomethyl)	1	1	P09831	P09831	0	2	0.8424	0	1	1	0.000740741	-10.3987	1451.75	0.54	0.0004	HCD (High Energy Collision Dissociation)	MS2	36.5461	54	66.2882	17625	diMe-N_RP50_10787733_180min_HCD_20220822.raw	F19		Heavy	3.3	0	1.787e-07	457713	66.47	3477
	TRUE	High	[R].YLAHNGEINTITGNR.[Q]	1xDimethyl:2H(4) [N-Term]		7.9366e-10	0	1	1	6	P09831	P09831 [234-248]	0	1704.9	0	2.986	0.610183	#VALUE!	#VALUE!	149.8	3878		Heavy	Peak Found	Peak Found	High	High	High	0	1.269e-08	6.04	54.62	R.YLAHNGEINTITGNR.Q	[234-248]		Used
		Checked	Confidence	Identifying Node	PSM Ambiguity	Annotated Sequence	Modifications	# Protein Groups	# Proteins	Master Protein Accessions	Protein Accessions	# Missed Cleavages	Charge	DeltaScore	DeltaCn	Rank	Search Engine Rank	#VALUE!	#VALUE!	Theo. MH+ [Da]	DeltaM [ppm]	Deltam/z [Da]	Activation Type	MS Order	Isolation Interference [%]	Ion Inject Time [ms]	RT [min]	First Scan	Spectrum File	File ID	Quan Info	Quan Channel	XCorr	Percolator q-Value	Percolator PEP	Precursor Abundance	Apex RT [min]	Precursor Quan Result ID
		TRUE	High	Sequest HT (A4)	Selected	[R].yLAHNGEINTITGNR.[Q]	N-Term(Dimethyl:2H(4))	1	1	P09831	P09831	0	3	0.6484	0	1	1	0.0005	-10.9658	1704.9	-0.04	-2e-05	HCD (High Energy Collision Dissociation)	MS2	34.3082	54	128.079	27015	diMe-N_RP50_10787733_180min_HCD_20220819.raw	F18		Heavy	4.75	0	1.262e-07	616769	128.87	3585
		TRUE	High	Sequest HT (A4)	Selected	[R].yLAHNGEINTITGNR.[Q]	N-Term(Dimethyl:2H(4))	1	1	P09831	P09831	0	3	0.735	0	1	1	0.000585366	-10.7384	1704.9	-0.41	-0.00024	HCD (High Energy Collision Dissociation)	MS2	18.499	54	129.086	27330	diMe-N_RP50_10787733_180min_HCD_20220819.raw	F18		Heavy	5.32	0	3.906e-11	616769	128.87	3585
		TRUE	High	Sequest HT (A4)	Selected	[R].yLAHNGEINTITGNR.[Q]	N-Term(Dimethyl:2H(4))	1	1	P09831	P09831	0	3	0.6538	0	1	1	0.000570248	-10.7761	1704.9	-1.21	-0.00069	HCD (High Energy Collision Dissociation)	MS2	33.6371	54	130.09	27639	diMe-N_RP50_10787733_180min_HCD_20220819.raw	F18		Heavy	4.39	0	2.829e-07	616769	128.87	3585
		TRUE	High	Sequest HT (A4)	Selected	[R].yLAHNGEINTITGNR.[Q]	N-Term(Dimethyl:2H(4))	1	1	P09831	P09831	0	3	0.6601	0	1	1	0.000588235	-10.7313	1704.9	-0.17	-0.0001	HCD (High Energy Collision Dissociation)	MS2	42.7523	54	55.4681	13756	diMe-N_RP50_10787733_180min_HCD_20220822.raw	F19		Heavy	3.03	0	5.582e-05	800404	54.62	2468
		TRUE	High	Sequest HT (A4)	Selected	[R].yLAHNGEINTITGNR.[Q]	N-Term(Dimethyl:2H(4))	1	1	P09831	P09831	0	3	0.7219	0	1	1	0.000571429	-10.7731	1704.9	-0.21	-0.00012	HCD (High Energy Collision Dissociation)	MS2	8.87863	54	54.2122	13313	diMe-N_RP50_10787733_180min_HCD_20220822.raw	F19		Heavy	6.04	0	1.269e-08	676709	54.1	2232
		TRUE	High	Sequest HT (A4)	Selected	[R].yLAHNGEINTITGNR.[Q]	N-Term(Dimethyl:2H(4))	1	1	P09831	P09831	0	3	0.7318	0	1	1	0.000555556	-10.8138	1704.9	0.27	0.00015	HCD (High Energy Collision Dissociation)	MS2	56.6929	54	53.2034	12939	diMe-N_RP50_10787733_180min_HCD_20220822.raw	F19		Heavy	2.2	0.0004988	0.0125	676709	54.1	2232
	TRUE	High	[K].YVHGGEYHAYNPDVVR.[T]	1xDimethyl [N-Term]		0.000830063	0	1	1	1	P09831	P09831 [786-801]	0	1903.91	0	2.915	0.623486	#VALUE!	#VALUE!	148.9	3958		Light	Peak Found	High	Peak Found	Peak Found	High	0	0.0002988	1.67	62.9	K.YVHGGEYHAYNPDVVR.T	[786-801]		Used
		Checked	Confidence	Identifying Node	PSM Ambiguity	Annotated Sequence	Modifications	# Protein Groups	# Proteins	Master Protein Accessions	Protein Accessions	# Missed Cleavages	Charge	DeltaScore	DeltaCn	Rank	Search Engine Rank	#VALUE!	#VALUE!	Theo. MH+ [Da]	DeltaM [ppm]	Deltam/z [Da]	Activation Type	MS Order	Isolation Interference [%]	Ion Inject Time [ms]	RT [min]	First Scan	Spectrum File	File ID	Quan Info	Quan Channel	XCorr	Percolator q-Value	Percolator PEP	Precursor Abundance	Apex RT [min]	Precursor Quan Result ID
		TRUE	High	Sequest HT (A2)	Selected	[K].yVHGGEYHAYNPDVVR.[T]	N-Term(Dimethyl)	1	1	P09831	P09831	0	4	1	0	1	1	0.000476923	-11.034	1903.91	0.65	0.00031	HCD (High Energy Collision Dissociation)	MS2	46.7478	54	63.3089	16568	diMe-N_RP50_10787733_180min_HCD_20220822.raw	F19		Light	1.67	0	0.0002988			3184
	TRUE	High	[K].YVHGGEYHAYNPDVVR.[T]	1xDimethyl:2H(4) [N-Term]		4.56348e-08	0	1	1	11	P09831	P09831 [786-801]	0	1907.93	0			#VALUE!	#VALUE!		3958	Redundant	Heavy	Peak Found	Peak Found	High	High	High	0	5.429e-08	5.31	144.17	K.YVHGGEYHAYNPDVVR.T	[786-801]		Not Used
		Checked	Confidence	Identifying Node	PSM Ambiguity	Annotated Sequence	Modifications	# Protein Groups	# Proteins	Master Protein Accessions	Protein Accessions	# Missed Cleavages	Charge	DeltaScore	DeltaCn	Rank	Search Engine Rank	#VALUE!	#VALUE!	Theo. MH+ [Da]	DeltaM [ppm]	Deltam/z [Da]	Activation Type	MS Order	Isolation Interference [%]	Ion Inject Time [ms]	RT [min]	First Scan	Spectrum File	File ID	Quan Info	Quan Channel	XCorr	Percolator q-Value	Percolator PEP	Precursor Abundance	Apex RT [min]	Precursor Quan Result ID
		TRUE	High	Sequest HT (A4)	Selected	[K].yVHGGEYHAYNPDVVR.[T]	N-Term(Dimethyl:2H(4))	1	1	P09831	P09831	0	4	1	0	1	1	0.0005	-10.9658	1907.93	-0.02	-1e-05	HCD (High Energy Collision Dissociation)	MS2	35.1369	54	145.058	33308	diMe-N_RP50_10787733_180min_HCD_20220819.raw	F18		Heavy	3.09	0	0.0001518	1.03615e+06	144.17	5191
		TRUE	High	Sequest HT (A4)	Selected	[K].yVHGGEYHAYNPDVVR.[T]	N-Term(Dimethyl:2H(4))	1	1	P09831	P09831	0	4	1	0	1	1	0.0005	-10.9658	1907.93	-0.14	-7e-05	HCD (High Energy Collision Dissociation)	MS2	20.6525	54	144.032	32860	diMe-N_RP50_10787733_180min_HCD_20220819.raw	F18		Heavy	5.31	0	5.429e-08	1.03615e+06	144.17	5191
		TRUE	High	Sequest HT (A4)	Selected	[K].yVHGGEYHAYNPDVVR.[T]	N-Term(Dimethyl:2H(4))	1	1	P09831	P09831	0	3	1	0	1	1	0.000637931	-10.6143	1907.93	-0.58	-0.00037	HCD (High Energy Collision Dissociation)	MS2	45.4416	54	143.74	32727	diMe-N_RP50_10787733_180min_HCD_20220819.raw	F18		Heavy	4.2	0	3.62e-09	218465	143.84
		TRUE	High	Sequest HT (A4)	Selected	[K].yVHGGEYHAYNPDVVR.[T]	N-Term(Dimethyl:2H(4))	1	1	P09831	P09831	0	3	1	0	1	1	0.000636364	-10.6179	1907.93	0.66	0.00042	HCD (High Energy Collision Dissociation)	MS2	86.8859	54	144.772	33180	diMe-N_RP50_10787733_180min_HCD_20220819.raw	F18		Heavy	2.72	0	2.091e-06	218465	143.84
		TRUE	High	Sequest HT (A4)	Selected	[K].yVHGGEYHAYNPDVVR.[T]	N-Term(Dimethyl:2H(4))	1	1	P09831	P09831	0	4	1	0	1	1	0.00048	-11.0247	1907.93	-0.25	-0.00012	HCD (High Energy Collision Dissociation)	MS2	57.3132	54	143.016	32416	diMe-N_RP50_10787733_180min_HCD_20220819.raw	F18		Heavy	3.56	0	7.502e-05	1.03615e+06	144.17	5191
		TRUE	High	Sequest HT (A4)	Selected	[K].yVHGGEYHAYNPDVVR.[T]	N-Term(Dimethyl:2H(4))	1	1	P09831	P09831	0	4	1	0	1	1	0.000472727	-11.0467	1907.93	-0.55	-0.00026	HCD (High Energy Collision Dissociation)	MS2	24.8007	54	62.4078	16251	diMe-N_RP50_10787733_180min_HCD_20220822.raw	F19		Heavy	3.53	0	1.436e-05	685915	61.59
		TRUE	High	Sequest HT (A4)	Selected	[K].yVHGGEYHAYNPDVVR.[T]	N-Term(Dimethyl:2H(4))	1	1	P09831	P09831	0	3	1	0	1	1	0.000625	-10.6439	1907.93	-0.64	-0.0004	HCD (High Energy Collision Dissociation)	MS2	31.444	54	62.1612	16171	diMe-N_RP50_10787733_180min_HCD_20220822.raw	F19		Heavy	1.91	0	0.0001078
		TRUE	High	Sequest HT (A4)	Selected	[K].yVHGGEYHAYNPDVVR.[T]	N-Term(Dimethyl:2H(4))	1	1	P09831	P09831	0	4	1	0	1	1	0.000468085	-11.0609	1907.93	0.47	0.00022	HCD (High Energy Collision Dissociation)	MS2	26.8765	54	63.4253	16612	diMe-N_RP50_10787733_180min_HCD_20220822.raw	F19		Heavy	2.77	0	2.115e-06	204092	62.9	3184
		TRUE	High	Sequest HT (A4)	Selected	[K].yVHGGEYHAYNPDVVR.[T]	N-Term(Dimethyl:2H(4))	1	1	P09831	P09831	0	4	1	0	1	1	0.0005	-10.9658	1907.93	0.04	2e-05	HCD (High Energy Collision Dissociation)	MS2	30.9232	54	59.1306	15080	diMe-N_RP50_10787733_180min_HCD_20220822.raw	F19		Heavy	2.84	0	2.034e-05	111232	59.08
		TRUE	High	Sequest HT (A4)	Selected	[K].yVHGGEYHAYNPDVVR.[T]	N-Term(Dimethyl:2H(4))	1	1	P09831	P09831	0	4	1	0	1	1	0.000463415	-11.0754	1907.93	-0.41	-0.00019	HCD (High Energy Collision Dissociation)	MS2	34.9918	54	61.4009	15888	diMe-N_RP50_10787733_180min_HCD_20220822.raw	F19		Heavy	4.35	0	4.827e-05	691027	61.19	3019
		TRUE	High	Sequest HT (A4)	Selected	[K].yVHGGEYHAYNPDVVR.[T]	N-Term(Dimethyl:2H(4))	1	1	P09831	P09831	0	4	1	0	1	1	0.0005	-10.9658	1907.93	-0.06	-3e-05	HCD (High Energy Collision Dissociation)	MS2	22.493	54	60.1379	15463	diMe-N_RP50_10787733_180min_HCD_20220822.raw	F19		Heavy	4.14	0	2.427e-08			2895
	TRUE	High	[R].TLQQAVQSGEYSDYQEYAK.[L]	1xDimethyl:2H(4) [N-Term]; 1xDimethyl:2H(4) [K19]		7.88944e-09	0	1	1	4	P09831	P09831 [802-820]	0	2272.12	0			#VALUE!	#VALUE!		3320	Redundant	Heavy	Peak Found	Peak Found	High	High	High	0	7.283e-10	5.23	70.03	R.TLQQAVQSGEYSDYQEYAK.L	[802-820]		Not Used
		Checked	Confidence	Identifying Node	PSM Ambiguity	Annotated Sequence	Modifications	# Protein Groups	# Proteins	Master Protein Accessions	Protein Accessions	# Missed Cleavages	Charge	DeltaScore	DeltaCn	Rank	Search Engine Rank	#VALUE!	#VALUE!	Theo. MH+ [Da]	DeltaM [ppm]	Deltam/z [Da]	Activation Type	MS Order	Isolation Interference [%]	Ion Inject Time [ms]	RT [min]	First Scan	Spectrum File	File ID	Quan Info	Quan Channel	XCorr	Percolator q-Value	Percolator PEP	Precursor Abundance	Apex RT [min]	Precursor Quan Result ID
		TRUE	High	Sequest HT (A4)	Selected	[R].tLQQAVQSGEYSDYQEYAk.[L]	N-Term(Dimethyl:2H(4)); K19(Dimethyl:2H(4))	1	1	P09831	P09831	0	3	0.8088	0	1	1	0.000777778	-10.3284	2272.12	-0.18	-0.00014	HCD (High Energy Collision Dissociation)	MS2	0	54	131.33	28043	diMe-N_RP50_10787733_180min_HCD_20220819.raw	F18		Heavy	5.23	0	7.283e-10	1.69811e+06	131.69	3836
		TRUE	High	Sequest HT (A4)	Selected	[R].tLQQAVQSGEYSDYQEYAk.[L]	N-Term(Dimethyl:2H(4)); K19(Dimethyl:2H(4))	1	1	P09831	P09831	0	2	0.8436	0	1	1	0.001	-9.96578	2272.12	-0.02	-2e-05	HCD (High Energy Collision Dissociation)	MS2	0	54	131.303	28034	diMe-N_RP50_10787733_180min_HCD_20220819.raw	F18		Heavy	2.11	0	6.205e-06	394807	131.69	3834
		TRUE	High	Sequest HT (A4)	Selected	[R].tLQQAVQSGEYSDYQEYAk.[L]	N-Term(Dimethyl:2H(4)); K19(Dimethyl:2H(4))	1	1	P09831	P09831	0	2	0.7937	0	1	1	0.0011375	-9.77992	2272.12	-1.6	-0.00182	HCD (High Energy Collision Dissociation)	MS2	0	54	69.7762	18930	diMe-N_RP50_10787733_180min_HCD_20220822.raw	F19		Heavy	2.52	0	8.605e-08	512162	70.02	3843
		TRUE	High	Sequest HT (A4)	Selected	[R].tLQQAVQSGEYSDYQEYAk.[L]	N-Term(Dimethyl:2H(4)); K19(Dimethyl:2H(4))	1	1	P09831	P09831	0	3	0.7828	0	1	1	0.000754545	-10.3721	2272.12	-1.1	-0.00083	HCD (High Energy Collision Dissociation)	MS2	21.0584	54	69.7544	18919	diMe-N_RP50_10787733_180min_HCD_20220822.raw	F19		Heavy	4.19	0	5.07e-10	2.40548e+06	70.03	3840
	TRUE	High	[R].TLQQAVQSGEYSDYQEYAK.[L]	1xDimethyl [K19]; 1xDimethyl [N-Term]	P09831 1xDimethyl [K820]	1.05103e-06	0	1	1	4	P09831	P09831 [802-820]	0	2264.07	0	1.936	0.809555	#VALUE!	#VALUE!	131.9	3320		Light	High	High	Peak Found	Peak Found	High	0	2.197e-07	3.34	70.03	R.TLQQAVQSGEYSDYQEYAK.L	[802-820]	1xDimethyl [K820]	Used
		Checked	Confidence	Identifying Node	PSM Ambiguity	Annotated Sequence	Modifications	# Protein Groups	# Proteins	Master Protein Accessions	Protein Accessions	# Missed Cleavages	Charge	DeltaScore	DeltaCn	Rank	Search Engine Rank	#VALUE!	#VALUE!	Theo. MH+ [Da]	DeltaM [ppm]	Deltam/z [Da]	Activation Type	MS Order	Isolation Interference [%]	Ion Inject Time [ms]	RT [min]	First Scan	Spectrum File	File ID	Quan Info	Quan Channel	XCorr	Percolator q-Value	Percolator PEP	Precursor Abundance	Apex RT [min]	Precursor Quan Result ID
		TRUE	High	Sequest HT (A2)	Selected	[R].tLQQAVQSGEYSDYQEYAk.[L]	N-Term(Dimethyl); K19(Dimethyl)	1	1	P09831	P09831	0	3	0.5784	0	1	1	0.000762712	-10.3566	2264.07	-0.59	-0.00045	HCD (High Energy Collision Dissociation)	MS2	56.3477	54	131.321	28039	diMe-N_RP50_10787733_180min_HCD_20220819.raw	F18		Light	1.85	0	0.001042	728608	131.75	3836
		TRUE	High	Sequest HT (A2)	Selected	[R].tLQQAVQSGEYSDYQEYAk.[L]	N-Term(Dimethyl); K19(Dimethyl)	1	1	P09831	P09831	0	2	0.8563	0	1	1	0.00114706	-9.76784	2264.07	-0.34	-0.00039	HCD (High Energy Collision Dissociation)	MS2	0	54	69.9153	18986	diMe-N_RP50_10787733_180min_HCD_20220822.raw	F19		Light	3.34	0	2.197e-07	222805	70.07	3843
		TRUE	High	Sequest HT (A2)	Selected	[R].tLQQAVQSGEYSDYQEYAk.[L]	N-Term(Dimethyl); K19(Dimethyl)	1	1	P09831	P09831	0	3	0.7034	0	1	1	0.000755814	-10.3697	2264.07	-0.86	-0.00065	HCD (High Energy Collision Dissociation)	MS2	65.1773	54	69.7975	18941	diMe-N_RP50_10787733_180min_HCD_20220822.raw	F19		Light	2.36	0	0.0002201	1.05903e+06	70.1	3840
		TRUE	High	Sequest HT (A2)	Unambiguous	[R].tLQQAVQSGEYSDYQEYAk.[L]	N-Term(Dimethyl); K19(Dimethyl)	1	1	P09831	P09831	0	2	0.7671	0	1	1	0.00112994	-9.78953	2264.07	-1.77	-0.002	HCD (High Energy Collision Dissociation)	MS2	0	54	131.44	28085	diMe-N_RP50_10787733_180min_HCD_20220819.raw	F18		Light	1.46	0.0002213	0.009943	162970	131.76	3834
	TRUE	High	[K].AAILGAESFGFGTGPMVALGCK.[Y]	1xCarbamidomethyl [C21]; 1xOxidation [M16]; 1xDimethyl:2H(4) [N-Term]; 1xDimethyl:2H(4) [K22]		5.39998e-07	0	1	1	1	P09831	P09831 [1082-1103]	0	2234.18	0			#VALUE!	#VALUE!		40	No Quan Values	Heavy	Not Found	Not Found	Not Found	High	High	0	5.759e-08	2.86		K.AAILGAESFGFGTGPMVALGCK.Y	[1082-1103]		Not Used
		Checked	Confidence	Identifying Node	PSM Ambiguity	Annotated Sequence	Modifications	# Protein Groups	# Proteins	Master Protein Accessions	Protein Accessions	# Missed Cleavages	Charge	DeltaScore	DeltaCn	Rank	Search Engine Rank	#VALUE!	#VALUE!	Theo. MH+ [Da]	DeltaM [ppm]	Deltam/z [Da]	Activation Type	MS Order	Isolation Interference [%]	Ion Inject Time [ms]	RT [min]	First Scan	Spectrum File	File ID	Quan Info	Quan Channel	XCorr	Percolator q-Value	Percolator PEP	Precursor Abundance	Apex RT [min]	Precursor Quan Result ID
		TRUE	High	Sequest HT (A4)	Selected	[K].aAILGAESFGFGTGPmVALGck.[Y]	N-Term(Dimethyl:2H(4)); M16(Oxidation); C21(Carbamidomethyl); K22(Dimethyl:2H(4))	1	1	P09831	P09831	0	3	0.7832	0	1	1	0.000705882	-10.4683	2234.18	-0.17	-0.00012	HCD (High Energy Collision Dissociation)	MS2	8.40747	54	115.118	33907	diMe-N_RP50_10787733_180min_HCD_20220822.raw	F19		Heavy	2.86	0	5.759e-08	32159.7	115.17	7240
	TRUE	High	[K].TGDGCGLLLQKPDR.[F]	1xCarbamidomethyl [C5]; 1xDimethyl:2H(4) [N-Term]; 1xDimethyl:2H(4) [K11]		3.44783e-09	0	1	1	4	P09831	P09831 [51-64]	0	1593.89	0	2.397	0.722957	#VALUE!	#VALUE!	141.1	3263		Heavy	Not Found	Peak Found	High	High	High	0	2.016e-10	3.76	54.01	K.TGDGCGLLLQKPDR.F	[51-64]		Used
		Checked	Confidence	Identifying Node	PSM Ambiguity	Annotated Sequence	Modifications	# Protein Groups	# Proteins	Master Protein Accessions	Protein Accessions	# Missed Cleavages	Charge	DeltaScore	DeltaCn	Rank	Search Engine Rank	#VALUE!	#VALUE!	Theo. MH+ [Da]	DeltaM [ppm]	Deltam/z [Da]	Activation Type	MS Order	Isolation Interference [%]	Ion Inject Time [ms]	RT [min]	First Scan	Spectrum File	File ID	Quan Info	Quan Channel	XCorr	Percolator q-Value	Percolator PEP	Precursor Abundance	Apex RT [min]	Precursor Quan Result ID
		TRUE	High	Sequest HT (A4)	Selected	[K].tGDGcGLLLQkPDR.[F]	N-Term(Dimethyl:2H(4)); C5(Carbamidomethyl); K11(Dimethyl:2H(4))	1	1	P09831	P09831	0	3	0.444	0	1	1	0.000526316	-10.8918	1593.89	-0.38	-0.0002	HCD (High Energy Collision Dissociation)	MS2	51.1688	54	123.799	25751	diMe-N_RP50_10787733_180min_HCD_20220819.raw	F18		Heavy	2.5	0	5.158e-05	444628	124.99	3281
		TRUE	High	Sequest HT (A4)	Selected	[K].tGDGcGLLLQkPDR.[F]	N-Term(Dimethyl:2H(4)); C5(Carbamidomethyl); K11(Dimethyl:2H(4))	1	1	P09831	P09831	0	3	0.6431	0	1	1	0.000534884	-10.8685	1593.89	-0.86	-0.00046	HCD (High Energy Collision Dissociation)	MS2	24.9998	54	124.805	26044	diMe-N_RP50_10787733_180min_HCD_20220819.raw	F18		Heavy	2.83	0	1.89e-09	444628	124.99	3281
		TRUE	High	Sequest HT (A4)	Selected	[K].tGDGcGLLLQkPDR.[F]	N-Term(Dimethyl:2H(4)); C5(Carbamidomethyl); K11(Dimethyl:2H(4))	1	1	P09831	P09831	0	3	0.6596	0	1	1	0.000555556	-10.8138	1593.89	-0.27	-0.00015	HCD (High Energy Collision Dissociation)	MS2	14.9506	54	54.0545	13251	diMe-N_RP50_10787733_180min_HCD_20220822.raw	F19		Heavy	3.76	0	2.016e-10	883196	54.01	2323
		TRUE	High	Sequest HT (A4)	Selected	[K].tGDGcGLLLQkPDR.[F]	N-Term(Dimethyl:2H(4)); C5(Carbamidomethyl); K11(Dimethyl:2H(4))	1	1	P09831	P09831	0	3	0.0303	0	1	1	0.000529412	-10.8833	1593.89	-0.34	-0.00018	HCD (High Energy Collision Dissociation)	MS2	53.5189	54	53.0564	12876	diMe-N_RP50_10787733_180min_HCD_20220822.raw	F19		Heavy	0.99	0.001533	0.03473			2212
	TRUE	High	[K].TGDGCGLLLQKPDR.[F]	1xCarbamidomethyl [C5]; 1xDimethyl [K11]; 1xDimethyl [N-Term]	P09831 1xDimethyl [K61]	6.3091e-07	0	1	1	2	P09831	P09831 [51-64]	0	1585.84	0			#VALUE!	#VALUE!		3263	Redundant	Light	High	High	Peak Found	Peak Found	High	0	1.263e-07	2.74	54.01	K.TGDGCGLLLQKPDR.F	[51-64]	1xDimethyl [K61]	Not Used
		Checked	Confidence	Identifying Node	PSM Ambiguity	Annotated Sequence	Modifications	# Protein Groups	# Proteins	Master Protein Accessions	Protein Accessions	# Missed Cleavages	Charge	DeltaScore	DeltaCn	Rank	Search Engine Rank	#VALUE!	#VALUE!	Theo. MH+ [Da]	DeltaM [ppm]	Deltam/z [Da]	Activation Type	MS Order	Isolation Interference [%]	Ion Inject Time [ms]	RT [min]	First Scan	Spectrum File	File ID	Quan Info	Quan Channel	XCorr	Percolator q-Value	Percolator PEP	Precursor Abundance	Apex RT [min]	Precursor Quan Result ID
		TRUE	High	Sequest HT (A2)	Selected	[K].tGDGcGLLLQkPDR.[F]	N-Term(Dimethyl); C5(Carbamidomethyl); K11(Dimethyl)	1	1	P09831	P09831	0	3	0.5816	0	1	1	0.0005625	-10.7959	1585.84	-0.16	-9e-05	HCD (High Energy Collision Dissociation)	MS2	57.1302	54	123.98	25813	diMe-N_RP50_10787733_180min_HCD_20220819.raw	F18		Light	1.41	0	0.003947			3281
		TRUE	High	Sequest HT (A2)	Selected	[K].tGDGcGLLLQkPDR.[F]	N-Term(Dimethyl); C5(Carbamidomethyl); K11(Dimethyl)	1	1	P09831	P09831	0	3	0.6715	0	1	1	0.000525	-10.8954	1585.84	0.4	0.00021	HCD (High Energy Collision Dissociation)	MS2	25.9836	54	54.2446	13327	diMe-N_RP50_10787733_180min_HCD_20220822.raw	F19		Light	2.74	0	1.263e-07	331862	53.99	2323
	TRUE	High	[K].TFWFDIR.[N]	1xDimethyl:2H(4) [N-Term]		0.00111892	0	1	1	1	P09831	P09831 [1232-1238]	0	1016.55	0	2.163	0.768031	#VALUE!	#VALUE!	136.8	3262		Heavy	Peak Found	Not Found	High	Not Found	High	0	0.0002944	1.89	156.45	K.TFWFDIR.N	[1232-1238]		Used
		Checked	Confidence	Identifying Node	PSM Ambiguity	Annotated Sequence	Modifications	# Protein Groups	# Proteins	Master Protein Accessions	Protein Accessions	# Missed Cleavages	Charge	DeltaScore	DeltaCn	Rank	Search Engine Rank	#VALUE!	#VALUE!	Theo. MH+ [Da]	DeltaM [ppm]	Deltam/z [Da]	Activation Type	MS Order	Isolation Interference [%]	Ion Inject Time [ms]	RT [min]	First Scan	Spectrum File	File ID	Quan Info	Quan Channel	XCorr	Percolator q-Value	Percolator PEP	Precursor Abundance	Apex RT [min]	Precursor Quan Result ID
		TRUE	High	Sequest HT (A4)	Selected	[K].tFWFDIR.[N]	N-Term(Dimethyl:2H(4))	1	1	P09831	P09831	0	2	0.9365	0	1	1	0.000513514	-10.9273	1016.55	0.37	0.00019	HCD (High Energy Collision Dissociation)	MS2	19.5711	54	156.292	39321	diMe-N_RP50_10787733_180min_HCD_20220819.raw	F18		Heavy	1.89	0	0.0002944	1.3069e+06	156.45	7486
	TRUE	High	[R].DVPTNEGVLGEIALSSLPR.[I]	1xDimethyl [N-Term]		2.79246e-06	0	1	1	3	P09831	P09831 [118-136]	0	1995.08	0	2.014	0.794428	#VALUE!	#VALUE!	133.6	760		Light	High	High	Peak Found	Peak Found	High	0	6.323e-07	3.48	128.41	R.DVPTNEGVLGEIALSSLPR.I	[118-136]		Used
		Checked	Confidence	Identifying Node	PSM Ambiguity	Annotated Sequence	Modifications	# Protein Groups	# Proteins	Master Protein Accessions	Protein Accessions	# Missed Cleavages	Charge	DeltaScore	DeltaCn	Rank	Search Engine Rank	#VALUE!	#VALUE!	Theo. MH+ [Da]	DeltaM [ppm]	Deltam/z [Da]	Activation Type	MS Order	Isolation Interference [%]	Ion Inject Time [ms]	RT [min]	First Scan	Spectrum File	File ID	Quan Info	Quan Channel	XCorr	Percolator q-Value	Percolator PEP	Precursor Abundance	Apex RT [min]	Precursor Quan Result ID
		TRUE	High	Sequest HT (A2)	Selected	[R].dVPTNEGVLGEIALSSLPR.[I]	N-Term(Dimethyl)	1	1	P09831	P09831	0	3	0.8501	0	1	1	0.000658537	-10.5684	1995.08	0.41	0.00027	HCD (High Energy Collision Dissociation)	MS2	3.95576	54	128.599	36588	diMe-N_RP50_10787733_180min_HCD_20220822.raw	F19		Light	3.47	0	3.007e-06	148871	128.46	7384
		TRUE	High	Sequest HT (A2)	Selected	[R].dVPTNEGVLGEIALSSLPR.[I]	N-Term(Dimethyl)	1	1	P09831	P09831	0	2	0.8477	0	1	1	0.001	-9.96578	1995.08	0.24	0.00024	HCD (High Energy Collision Dissociation)	MS2	100	54	128.553	36580	diMe-N_RP50_10787733_180min_HCD_20220822.raw	F19		Light	3.48	0	6.323e-07	83033.6	128.47	7386
		TRUE	High	Sequest HT (A2)	Selected	[R].dVPTNEGVLGEIALSSLPR.[I]	N-Term(Dimethyl)	1	1	P09831	P09831	0	2	0.4725	0	1	1	0.000944444	-10.0482	1995.08	-0.18	-0.00017	HCD (High Energy Collision Dissociation)	MS2	0	54	159.993	41276	diMe-N_RP50_10787733_180min_HCD_20220819.raw	F18		Light	0.91	0.000403	0.01363	23643.8	159.94	7581
	TRUE	High	[R].DVPTNEGVLGEIALSSLPR.[I]	1xDimethyl:2H(4) [N-Term]		1.80433e-10	0	1	1	4	P09831	P09831 [118-136]	0	1999.1	0			#VALUE!	#VALUE!		760	Redundant	Heavy	Peak Found	Peak Found	High	High	High	0	1.068e-09	4.98	128.41	R.DVPTNEGVLGEIALSSLPR.I	[118-136]		Not Used
		Checked	Confidence	Identifying Node	PSM Ambiguity	Annotated Sequence	Modifications	# Protein Groups	# Proteins	Master Protein Accessions	Protein Accessions	# Missed Cleavages	Charge	DeltaScore	DeltaCn	Rank	Search Engine Rank	#VALUE!	#VALUE!	Theo. MH+ [Da]	DeltaM [ppm]	Deltam/z [Da]	Activation Type	MS Order	Isolation Interference [%]	Ion Inject Time [ms]	RT [min]	First Scan	Spectrum File	File ID	Quan Info	Quan Channel	XCorr	Percolator q-Value	Percolator PEP	Precursor Abundance	Apex RT [min]	Precursor Quan Result ID
		TRUE	High	Sequest HT (A4)	Selected	[R].dVPTNEGVLGEIALSSLPR.[I]	N-Term(Dimethyl:2H(4))	1	1	P09831	P09831	0	2	0.8213	0	1	1	0.001	-9.96578	1999.1	-0.23	-0.00023	HCD (High Energy Collision Dissociation)	MS2	0	54	128.251	36526	diMe-N_RP50_10787733_180min_HCD_20220822.raw	F19		Heavy	3.19	0	1.03e-10	210589	128.41	7386
		TRUE	High	Sequest HT (A4)	Selected	[R].dVPTNEGVLGEIALSSLPR.[I]	N-Term(Dimethyl:2H(4))	1	1	P09831	P09831	0	3	0.8448	0	1	1	0.000684211	-10.5133	1999.1	0.19	0.00013	HCD (High Energy Collision Dissociation)	MS2	22.6361	54	128.218	36519	diMe-N_RP50_10787733_180min_HCD_20220822.raw	F19		Heavy	2.9	0	2.872e-07	353449	128.41	7384
		TRUE	High	Sequest HT (A4)	Selected	[R].dVPTNEGVLGEIALSSLPR.[I]	N-Term(Dimethyl:2H(4))	1	1	P09831	P09831	0	3	0.7791	0	1	1	0.000645161	-10.5981	1999.1	0.31	0.0002	HCD (High Energy Collision Dissociation)	MS2	70.4164	54	159.887	41227	diMe-N_RP50_10787733_180min_HCD_20220819.raw	F18		Heavy	4.98	0	1.068e-09	91504	159.94	7582
		TRUE	High	Sequest HT (A4)	Selected	[R].dVPTNEGVLGEIALSSLPR.[I]	N-Term(Dimethyl:2H(4))	1	1	P09831	P09831	0	2	0.7984	0	1	1	0.001	-9.96578	1999.1	0.53	0.00053	HCD (High Energy Collision Dissociation)	MS2	0	54	159.879	41223	diMe-N_RP50_10787733_180min_HCD_20220819.raw	F18		Heavy	3.77	0	7.434e-12	52042	159.93	7581
	TRUE	High	[R].EAHVMSLATSIGR.[E]	1xOxidation [M5]; 1xDimethyl [N-Term]		4.34522e-05	0	1	1	1	P09831	P09831 [523-535]	0	1415.73	0	0.709	0.814763	#VALUE!	#VALUE!	83	807		Light	Peak Found	High	Not Found	Peak Found	High	0	1.23e-05	3.09		R.EAHVMSLATSIGR.E	[523-535]		Used
		Checked	Confidence	Identifying Node	PSM Ambiguity	Annotated Sequence	Modifications	# Protein Groups	# Proteins	Master Protein Accessions	Protein Accessions	# Missed Cleavages	Charge	DeltaScore	DeltaCn	Rank	Search Engine Rank	#VALUE!	#VALUE!	Theo. MH+ [Da]	DeltaM [ppm]	Deltam/z [Da]	Activation Type	MS Order	Isolation Interference [%]	Ion Inject Time [ms]	RT [min]	First Scan	Spectrum File	File ID	Quan Info	Quan Channel	XCorr	Percolator q-Value	Percolator PEP	Precursor Abundance	Apex RT [min]	Precursor Quan Result ID
		TRUE	High	Sequest HT (A2)	Selected	[R].eAHVmSLATSIGR.[E]	N-Term(Dimethyl); M5(Oxidation)	1	1	P09831	P09831	0	3	0.7638	0	1	1	0.00046875	-11.0589	1415.73	-0.32	-0.00015	HCD (High Energy Collision Dissociation)	MS2	35.5234	54	52.1331	12544	diMe-N_RP50_10787733_180min_HCD_20220822.raw	F19		Light	3.09	0	1.23e-05
	TRUE	High	[R].EAHVMSLATSIGR.[E]	1xOxidation [M5]; 1xDimethyl:2H(4) [N-Term]		1.16077e-07	0	1	1	7	P09831	P09831 [523-535]	0	1419.76	0			#VALUE!	#VALUE!		807	Redundant	Heavy	Peak Found	Peak Found	High	High	High	0	1.716e-06	4.26	53.06	R.EAHVMSLATSIGR.E	[523-535]		Not Used
		Checked	Confidence	Identifying Node	PSM Ambiguity	Annotated Sequence	Modifications	# Protein Groups	# Proteins	Master Protein Accessions	Protein Accessions	# Missed Cleavages	Charge	DeltaScore	DeltaCn	Rank	Search Engine Rank	#VALUE!	#VALUE!	Theo. MH+ [Da]	DeltaM [ppm]	Deltam/z [Da]	Activation Type	MS Order	Isolation Interference [%]	Ion Inject Time [ms]	RT [min]	First Scan	Spectrum File	File ID	Quan Info	Quan Channel	XCorr	Percolator q-Value	Percolator PEP	Precursor Abundance	Apex RT [min]	Precursor Quan Result ID
		TRUE	High	Sequest HT (A4)	Selected	[R].eAHVmSLATSIGR.[E]	N-Term(Dimethyl:2H(4)); M5(Oxidation)	1	1	P09831	P09831	0	3	0.7969	0	1	1	0.00047619	-11.0362	1419.76	-0.21	-0.0001	HCD (High Energy Collision Dissociation)	MS2	78.0482	54	126.095	26402	diMe-N_RP50_10787733_180min_HCD_20220819.raw	F18		Heavy	3.25	0	1.334e-07
		TRUE	High	Sequest HT (A4)	Selected	[R].eAHVmSLATSIGR.[E]	N-Term(Dimethyl:2H(4)); M5(Oxidation)	1	1	P09831	P09831	0	3	0.847	0	1	1	0.000473684	-11.0438	1419.76	0.38	0.00018	HCD (High Energy Collision Dissociation)	MS2	24.6615	54	124.073	25844	diMe-N_RP50_10787733_180min_HCD_20220819.raw	F18		Heavy	2.81	0	1.57e-05
		TRUE	High	Sequest HT (A4)	Selected	[R].eAHVmSLATSIGR.[E]	N-Term(Dimethyl:2H(4)); M5(Oxidation)	1	1	P09831	P09831	0	3	0.838	0	1	1	0.0005	-10.9658	1419.76	-0.02	-1e-05	HCD (High Energy Collision Dissociation)	MS2	20.6036	54	125.08	26122	diMe-N_RP50_10787733_180min_HCD_20220819.raw	F18		Heavy	4.26	0	1.716e-06			3366
		TRUE	High	Sequest HT (A4)	Selected	[R].eAHVmSLATSIGR.[E]	N-Term(Dimethyl:2H(4)); M5(Oxidation)	1	1	P09831	P09831	0	3	0.8503	0	1	1	0.00048	-11.0247	1419.76	-0.25	-0.00012	HCD (High Energy Collision Dissociation)	MS2	17.5127	54	52.0905	12525	diMe-N_RP50_10787733_180min_HCD_20220822.raw	F19		Heavy	3.94	0	1.032e-08			2025
		TRUE	High	Sequest HT (A4)	Selected	[R].eAHVmSLATSIGR.[E]	N-Term(Dimethyl:2H(4)); M5(Oxidation)	1	1	P09831	P09831	0	3	0.7875	0	1	1	0.00047619	-11.0362	1419.76	0.63	0.0003	HCD (High Energy Collision Dissociation)	MS2	76.8763	54	51.0735	12185	diMe-N_RP50_10787733_180min_HCD_20220822.raw	F19		Heavy	2.87	0	0.0002435			2025
		TRUE	High	Sequest HT (A4)	Selected	[R].eAHVmSLATSIGR.[E]	N-Term(Dimethyl:2H(4)); M5(Oxidation)	1	1	P09831	P09831	0	3	0.7179	0	1	1	0.000482759	-11.0164	1419.76	-0.29	-0.00014	HCD (High Energy Collision Dissociation)	MS2	51.1722	54	53.1028	12895	diMe-N_RP50_10787733_180min_HCD_20220822.raw	F19		Heavy	1.95	0.0001362	0.00175	108187	53.06
		TRUE	High	Sequest HT (A4)	Selected	[R].eAHVmSLATSIGR.[E]	N-Term(Dimethyl:2H(4)); M5(Oxidation)	1	1	P09831	P09831	0	3	0.7958	0	1	1	0.0004	-11.2877	1419.76	-0.05	-2e-05	HCD (High Energy Collision Dissociation)	MS2	40.8371	54	123.069	25540	diMe-N_RP50_10787733_180min_HCD_20220819.raw	F18		Heavy	1.42	0.004834	0.08588
	TRUE	High	[R].EAHVMSLATSIGR.[E]	1xDimethyl:2H(4) [N-Term]		0.000347356	0	1	1	5	P09831	P09831 [523-535]	0	1403.76	0	1.979	0.801223	#VALUE!	#VALUE!	132.9	806		Heavy	Not Found	Peak Found	High	High	High	0	7.943e-05	3.57	146.35	R.EAHVMSLATSIGR.E	[523-535]		Used
		Checked	Confidence	Identifying Node	PSM Ambiguity	Annotated Sequence	Modifications	# Protein Groups	# Proteins	Master Protein Accessions	Protein Accessions	# Missed Cleavages	Charge	DeltaScore	DeltaCn	Rank	Search Engine Rank	#VALUE!	#VALUE!	Theo. MH+ [Da]	DeltaM [ppm]	Deltam/z [Da]	Activation Type	MS Order	Isolation Interference [%]	Ion Inject Time [ms]	RT [min]	First Scan	Spectrum File	File ID	Quan Info	Quan Channel	XCorr	Percolator q-Value	Percolator PEP	Precursor Abundance	Apex RT [min]	Precursor Quan Result ID
		TRUE	High	Sequest HT (A4)	Selected	[R].eAHVMSLATSIGR.[E]	N-Term(Dimethyl:2H(4))	1	1	P09831	P09831	0	3	0.7484	0	1	1	0.001	-9.96578	1403.76	0.01	1e-05	HCD (High Energy Collision Dissociation)	MS2	43.685	54	145.983	33735	diMe-N_RP50_10787733_180min_HCD_20220819.raw	F18		Heavy	3.22	0	0.0001127	455234	146.35	5655
		TRUE	High	Sequest HT (A4)	Selected	[R].eAHVMSLATSIGR.[E]	N-Term(Dimethyl:2H(4))	1	1	P09831	P09831	0	3	0.8132	0	1	1	0.000479167	-11.0272	1403.76	-0.48	-0.00023	HCD (High Energy Collision Dissociation)	MS2	56.9226	54	73.6853	20413	diMe-N_RP50_10787733_180min_HCD_20220822.raw	F19		Heavy	2.57	0	0.0001049	53710	73.36	4268
		TRUE	High	Sequest HT (A4)	Selected	[R].eAHVMSLATSIGR.[E]	N-Term(Dimethyl:2H(4))	1	1	P09831	P09831	0	3	0.8179	0	1	1	0.000469697	-11.056	1403.76	0.66	0.00031	HCD (High Energy Collision Dissociation)	MS2	23.2553	54	74.6961	20824	diMe-N_RP50_10787733_180min_HCD_20220822.raw	F19		Heavy	3.57	0	7.943e-05			4391
		TRUE	High	Sequest HT (A4)	Selected	[R].eAHVMSLATSIGR.[E]	N-Term(Dimethyl:2H(4))	1	1	P09831	P09831	0	2	0.7019	0	1	1	0.000701923	-10.4764	1403.76	-1.04	-0.00073	HCD (High Energy Collision Dissociation)	MS2	37.7302	54	145.924	33713	diMe-N_RP50_10787733_180min_HCD_20220819.raw	F18		Heavy	1.61	0.0001362	0.001168			5652
		TRUE	High	Sequest HT (A4)	Selected	[R].eAHVMSLATSIGR.[E]	N-Term(Dimethyl:2H(4))	1	1	P09831	P09831	0	2	0.592	0	1	1	0.000705128	-10.4698	1403.76	-0.78	-0.00055	HCD (High Energy Collision Dissociation)	MS2	0	54	73.9207	20516	diMe-N_RP50_10787733_180min_HCD_20220822.raw	F19		Heavy	1.25	0.0001362	0.002137	38832.8	73.93
	TRUE	High	[R].ELMAQLGVTR.[L]	1xOxidation [M3]; 1xDimethyl:2H(4) [N-Term]		6.63459e-05	0	1	1	6	P09831	P09831 [1149-1158]	0	1165.65	0			#VALUE!	#VALUE!		954	Redundant	Heavy	Peak Found	Peak Found	High	High	High	0	1.247e-05	2.73	50.78	R.ELMAQLGVTR.L	[1149-1158]		Not Used
		Checked	Confidence	Identifying Node	PSM Ambiguity	Annotated Sequence	Modifications	# Protein Groups	# Proteins	Master Protein Accessions	Protein Accessions	# Missed Cleavages	Charge	DeltaScore	DeltaCn	Rank	Search Engine Rank	#VALUE!	#VALUE!	Theo. MH+ [Da]	DeltaM [ppm]	Deltam/z [Da]	Activation Type	MS Order	Isolation Interference [%]	Ion Inject Time [ms]	RT [min]	First Scan	Spectrum File	File ID	Quan Info	Quan Channel	XCorr	Percolator q-Value	Percolator PEP	Precursor Abundance	Apex RT [min]	Precursor Quan Result ID
		TRUE	High	Sequest HT (A4)	Selected	[R].eLmAQLGVTR.[L]	N-Term(Dimethyl:2H(4)); M3(Oxidation)	1	1	P09831	P09831	0	2	0.8535	0	1	1	0.000571429	-10.7731	1165.65	-0.07	-4e-05	HCD (High Energy Collision Dissociation)	MS2	2.36924	54	102.791	20047	diMe-N_RP50_10787733_180min_HCD_20220819.raw	F18		Heavy	2.73	0	1.247e-05	497957	102.77	2100
		TRUE	High	Sequest HT (A4)	Selected	[R].eLmAQLGVTR.[L]	N-Term(Dimethyl:2H(4)); M3(Oxidation)	1	1	P09831	P09831	0	2	0.7904	0	1	1	0.000588235	-10.7313	1165.65	-0.34	-0.0002	HCD (High Energy Collision Dissociation)	MS2	16.2354	54	59.8188	15341	diMe-N_RP50_10787733_180min_HCD_20220822.raw	F19		Heavy	2.29	0	2.504e-05	243982	59.76	2855
		TRUE	High	Sequest HT (A4)	Selected	[R].eLmAQLGVTR.[L]	N-Term(Dimethyl:2H(4)); M3(Oxidation)	1	1	P09831	P09831	0	2	0.8052	0	1	1	0.000578947	-10.7543	1165.65	-0.76	-0.00044	HCD (High Energy Collision Dissociation)	MS2	3.18224	54	50.4677	11970	diMe-N_RP50_10787733_180min_HCD_20220822.raw	F19		Heavy	2.31	0	0.0001458	1.05899e+06	50.78	1965
		TRUE	High	Sequest HT (A4)	Selected	[R].eLmAQLGVTR.[L]	N-Term(Dimethyl:2H(4)); M3(Oxidation)	1	1	P09831	P09831	0	2	0.7707	0	1	1	0.000588235	-10.7313	1165.65	-0.51	-0.0003	HCD (High Energy Collision Dissociation)	MS2	36.9038	54	58.8084	14944	diMe-N_RP50_10787733_180min_HCD_20220822.raw	F19		Heavy	2.05	0.0001362	0.000777	286965	59.06	2750
		TRUE	High	Sequest HT (A4)	Selected	[R].eLmAQLGVTR.[L]	N-Term(Dimethyl:2H(4)); M3(Oxidation)	1	1	P09831	P09831	0	2	0.827	0	1	1	0.000576923	-10.7593	1165.65	-0.26	-0.00015	HCD (High Energy Collision Dissociation)	MS2	9.27548	54	123.275	25599	diMe-N_RP50_10787733_180min_HCD_20220819.raw	F18		Heavy	1.85	0.0001362	0.0009038	99363.9	123.24	3247
		TRUE	High	Sequest HT (A4)	Selected	[R].eLmAQLGVTR.[L]	N-Term(Dimethyl:2H(4)); M3(Oxidation)	1	1	P09831	P09831	0	2	0.5797	0	1	1	0.000578947	-10.7543	1165.65	-0.38	-0.00022	HCD (High Energy Collision Dissociation)	MS2	19.1516	54	124.29	25905	diMe-N_RP50_10787733_180min_HCD_20220819.raw	F18		Heavy	1.38	0.002316	0.04797	99363.9	123.24
	TRUE	High	[R].QQFAQVTNPPIDPLR.[E]	1xDimethyl:2H(4) [N-Term]		5.53317e-09	0	1	1	3	P09831	P09831 [508-522]	0	1755.97	0	2.537	0.691991	#VALUE!	#VALUE!	143.5	2839		Heavy	Peak Found	Peak Found	High	High	High	0	3.421e-10	4.01	88.93	R.QQFAQVTNPPIDPLR.E	[508-522]		Used
		Checked	Confidence	Identifying Node	PSM Ambiguity	Annotated Sequence	Modifications	# Protein Groups	# Proteins	Master Protein Accessions	Protein Accessions	# Missed Cleavages	Charge	DeltaScore	DeltaCn	Rank	Search Engine Rank	#VALUE!	#VALUE!	Theo. MH+ [Da]	DeltaM [ppm]	Deltam/z [Da]	Activation Type	MS Order	Isolation Interference [%]	Ion Inject Time [ms]	RT [min]	First Scan	Spectrum File	File ID	Quan Info	Quan Channel	XCorr	Percolator q-Value	Percolator PEP	Precursor Abundance	Apex RT [min]	Precursor Quan Result ID
		TRUE	High	Sequest HT (A4)	Selected	[R].qQFAQVTNPPIDPLR.[E]	N-Term(Dimethyl:2H(4))	1	1	P09831	P09831	0	2	0.784	0	1	1	0.00088	-10.1502	1755.97	-0.5	-0.00044	HCD (High Energy Collision Dissociation)	MS2	23.4737	54	147.552	34522	diMe-N_RP50_10787733_180min_HCD_20220819.raw	F18		Heavy	3.75	0	1.866e-09	453831	147.71	5953
		TRUE	High	Sequest HT (A4)	Selected	[R].qQFAQVTNPPIDPLR.[E]	N-Term(Dimethyl:2H(4))	1	1	P09831	P09831	0	3	0.7429	0	1	1	0.0005	-10.9658	1755.97	-0.08	-4e-05	HCD (High Energy Collision Dissociation)	MS2	47.4294	54	88.7193	25975	diMe-N_RP50_10787733_180min_HCD_20220822.raw	F19		Heavy	2.1	0	3.287e-05	133557	88.97	5749
		TRUE	High	Sequest HT (A4)	Selected	[R].qQFAQVTNPPIDPLR.[E]	N-Term(Dimethyl:2H(4))	1	1	P09831	P09831	0	2	0.8554	0	1	1	0.000876712	-10.1556	1755.97	-1.46	-0.00128	HCD (High Energy Collision Dissociation)	MS2	14.9452	54	88.6376	25952	diMe-N_RP50_10787733_180min_HCD_20220822.raw	F19		Heavy	4.01	0	3.421e-10	498746	88.93	5743
	TRUE	High	[R].EMNVFCEAEGQAHR.[L]	1xCarbamidomethyl [C6]; 1xDimethyl:2H(4) [N-Term]		9.2128e-11	0	1	1	4	P09831	P09831 [536-549]	0	1709.77	0	1.867	0.818976	#VALUE!	#VALUE!	130.2	995		Heavy	Peak Found	Peak Found	High	High	High	0	3.515e-12	4.81	59.91	R.EMNVFCEAEGQAHR.L	[536-549]		Used
		Checked	Confidence	Identifying Node	PSM Ambiguity	Annotated Sequence	Modifications	# Protein Groups	# Proteins	Master Protein Accessions	Protein Accessions	# Missed Cleavages	Charge	DeltaScore	DeltaCn	Rank	Search Engine Rank	#VALUE!	#VALUE!	Theo. MH+ [Da]	DeltaM [ppm]	Deltam/z [Da]	Activation Type	MS Order	Isolation Interference [%]	Ion Inject Time [ms]	RT [min]	First Scan	Spectrum File	File ID	Quan Info	Quan Channel	XCorr	Percolator q-Value	Percolator PEP	Precursor Abundance	Apex RT [min]	Precursor Quan Result ID
		TRUE	High	Sequest HT (A4)	Selected	[R].eMNVFcEAEGQAHR.[L]	N-Term(Dimethyl:2H(4)); C6(Carbamidomethyl)	1	1	P09831	P09831	0	3	0.526	0	1	1	0.000545455	-10.8403	1709.77	-0.22	-0.00012	HCD (High Energy Collision Dissociation)	MS2	76.2088	54	126.823	26607	diMe-N_RP50_10787733_180min_HCD_20220819.raw	F18		Heavy	1.54	0	0.0003193	413254	128.25	3478
		TRUE	High	Sequest HT (A4)	Selected	[R].eMNVFcEAEGQAHR.[L]	N-Term(Dimethyl:2H(4)); C6(Carbamidomethyl)	1	1	P09831	P09831	0	3	0.6861	0	1	1	0.000571429	-10.7731	1709.77	0.35	0.0002	HCD (High Energy Collision Dissociation)	MS2	22.4471	54	127.833	26930	diMe-N_RP50_10787733_180min_HCD_20220819.raw	F18		Heavy	4.81	0	3.515e-12			3557
		TRUE	High	Sequest HT (A4)	Selected	[R].eMNVFcEAEGQAHR.[L]	N-Term(Dimethyl:2H(4)); C6(Carbamidomethyl)	1	1	P09831	P09831	0	3	0.7012	0	1	1	0.000583333	-10.7434	1709.77	-0.24	-0.00014	HCD (High Energy Collision Dissociation)	MS2	43.2585	54	128.839	27258	diMe-N_RP50_10787733_180min_HCD_20220819.raw	F18		Heavy	4.15	0	3.293e-10	413254	128.25	3557
		TRUE	High	Sequest HT (A4)	Selected	[R].eMNVFcEAEGQAHR.[L]	N-Term(Dimethyl:2H(4)); C6(Carbamidomethyl)	1	1	P09831	P09831	0	3	0.7201	0	1	1	0.0005	-10.9658	1709.77	-0.06	-3e-05	HCD (High Energy Collision Dissociation)	MS2	40.9887	54	59.4041	15175	diMe-N_RP50_10787733_180min_HCD_20220822.raw	F19		Heavy	2.93	0	2.645e-10	623867	59.91	2813
	TRUE	High	[R].EMNVFCEAEGQAHR.[L]	1xCarbamidomethyl [C6]; 1xOxidation [M2]; 1xDimethyl:2H(4) [N-Term]		2.31623e-07	0	1	1	4	P09831	P09831 [536-549]	0	1725.76	0	100	2.71818e-17	#VALUE!	#VALUE!	200	996		Heavy	Not Found	Not Found	High	High	High	0	2.233e-08	3.9	106.35	R.EMNVFCEAEGQAHR.L	[536-549]		Used
		Checked	Confidence	Identifying Node	PSM Ambiguity	Annotated Sequence	Modifications	# Protein Groups	# Proteins	Master Protein Accessions	Protein Accessions	# Missed Cleavages	Charge	DeltaScore	DeltaCn	Rank	Search Engine Rank	#VALUE!	#VALUE!	Theo. MH+ [Da]	DeltaM [ppm]	Deltam/z [Da]	Activation Type	MS Order	Isolation Interference [%]	Ion Inject Time [ms]	RT [min]	First Scan	Spectrum File	File ID	Quan Info	Quan Channel	XCorr	Percolator q-Value	Percolator PEP	Precursor Abundance	Apex RT [min]	Precursor Quan Result ID
		TRUE	High	Sequest HT (A4)	Selected	[R].emNVFcEAEGQAHR.[L]	N-Term(Dimethyl:2H(4)); M2(Oxidation); C6(Carbamidomethyl)	1	1	P09831	P09831	0	3	0.7359	0	1	1	0.00058	-10.7517	1725.76	-0.5	-0.00029	HCD (High Energy Collision Dissociation)	MS2	14.8049	54	106.07	20895	diMe-N_RP50_10787733_180min_HCD_20220819.raw	F18		Heavy	3.9	0	2.233e-08	151631	106.35	2198
		TRUE	High	Sequest HT (A4)	Selected	[R].emNVFcEAEGQAHR.[L]	N-Term(Dimethyl:2H(4)); M2(Oxidation); C6(Carbamidomethyl)	1	1	P09831	P09831	0	3	0.6801	0	1	1	0.000581818	-10.7471	1725.76	0.55	0.00032	HCD (High Energy Collision Dissociation)	MS2	3.81959	54	107.076	21137	diMe-N_RP50_10787733_180min_HCD_20220819.raw	F18		Heavy	3.47	0	5.604e-07	151631	106.35	2198
		TRUE	High	Sequest HT (A4)	Selected	[R].emNVFcEAEGQAHR.[L]	N-Term(Dimethyl:2H(4)); M2(Oxidation); C6(Carbamidomethyl)	1	1	P09831	P09831	0	3	0.5861	0	1	1	0.000578947	-10.7543	1725.76	0.19	0.00011	HCD (High Energy Collision Dissociation)	MS2	66.7036	54	45.6185	10509	diMe-N_RP50_10787733_180min_HCD_20220822.raw	F19		Heavy	3.31	0	9.934e-08			1619
		TRUE	High	Sequest HT (A4)	Selected	[R].emNVFcEAEGQAHR.[L]	N-Term(Dimethyl:2H(4)); M2(Oxidation); C6(Carbamidomethyl)	1	1	P09831	P09831	0	3	0.4203	0	1	1	0.000567568	-10.7829	1725.76	-0.37	-0.00021	HCD (High Energy Collision Dissociation)	MS2	48.1623	54	105.059	20637	diMe-N_RP50_10787733_180min_HCD_20220819.raw	F18		Heavy	1.38	0.0006218	0.01323	151631	106.35	2198
	TRUE	High	[R].ELMAQLGVTR.[L]	1xOxidation [M3]; 1xDimethyl [N-Term]		0.000514086	0	1	1	2	P09831	P09831 [1149-1158]	0	1161.63	0	2.081	0.781943	#VALUE!	#VALUE!	135.1	954		Light	High	High	Peak Found	Peak Found	High	0	0.0001772	2.64	50.78	R.ELMAQLGVTR.L	[1149-1158]		Used
		Checked	Confidence	Identifying Node	PSM Ambiguity	Annotated Sequence	Modifications	# Protein Groups	# Proteins	Master Protein Accessions	Protein Accessions	# Missed Cleavages	Charge	DeltaScore	DeltaCn	Rank	Search Engine Rank	#VALUE!	#VALUE!	Theo. MH+ [Da]	DeltaM [ppm]	Deltam/z [Da]	Activation Type	MS Order	Isolation Interference [%]	Ion Inject Time [ms]	RT [min]	First Scan	Spectrum File	File ID	Quan Info	Quan Channel	XCorr	Percolator q-Value	Percolator PEP	Precursor Abundance	Apex RT [min]	Precursor Quan Result ID
		TRUE	High	Sequest HT (A2)	Selected	[R].eLmAQLGVTR.[L]	N-Term(Dimethyl); M3(Oxidation)	1	1	P09831	P09831	0	2	0.7652	0	1	1	0.000571429	-10.7731	1161.63	-0.28	-0.00016	HCD (High Energy Collision Dissociation)	MS2	5.95639	54	50.9481	12138	diMe-N_RP50_10787733_180min_HCD_20220822.raw	F19		Light	2.64	0	0.0001772	490962	50.84	1965
		TRUE	High	Sequest HT (A2)	Selected	[R].eLmAQLGVTR.[L]	N-Term(Dimethyl); M3(Oxidation)	1	1	P09831	P09831	0	2	0.7734	0	1	1	0.0006	-10.7027	1161.63	0.2	0.00012	HCD (High Energy Collision Dissociation)	MS2	13.8986	54	103.241	20180	diMe-N_RP50_10787733_180min_HCD_20220819.raw	F18		Light	1.28	0.0002213	0.005997	253466	102.89	2100
	TRUE	High	[R].ELMAQLGVTR.[L]	1xDimethyl:2H(4) [N-Term]		0.000304802	0	1	1	1	P09831	P09831 [1149-1158]	0	1149.66	0	1.879	0.8171	#VALUE!	#VALUE!	130.5	953		Heavy	Not Found	Peak Found	Not Found	High	High	0	6.849e-05	2.86	70.02	R.ELMAQLGVTR.L	[1149-1158]		Used
		Checked	Confidence	Identifying Node	PSM Ambiguity	Annotated Sequence	Modifications	# Protein Groups	# Proteins	Master Protein Accessions	Protein Accessions	# Missed Cleavages	Charge	DeltaScore	DeltaCn	Rank	Search Engine Rank	#VALUE!	#VALUE!	Theo. MH+ [Da]	DeltaM [ppm]	Deltam/z [Da]	Activation Type	MS Order	Isolation Interference [%]	Ion Inject Time [ms]	RT [min]	First Scan	Spectrum File	File ID	Quan Info	Quan Channel	XCorr	Percolator q-Value	Percolator PEP	Precursor Abundance	Apex RT [min]	Precursor Quan Result ID
		TRUE	High	Sequest HT (A4)	Selected	[R].eLMAQLGVTR.[L]	N-Term(Dimethyl:2H(4))	1	1	P09831	P09831	0	2	0.5175	0	1	1	0.000567568	-10.7829	1149.66	0.37	0.00021	HCD (High Energy Collision Dissociation)	MS2	36.0139	54	70.0168	19027	diMe-N_RP50_10787733_180min_HCD_20220822.raw	F19		Heavy	2.86	0	6.849e-05	363802	70.02	3881
	TRUE	High	[R].ELDDDTLASYQK.[Q]	1xDimethyl:2H(4) [N-Term]; 1xDimethyl:2H(4) [K12]		0.000888859	0	1	1	2	P09831	P09831 [448-459]	0	1461.76	0			#VALUE!	#VALUE!		910	Redundant	Heavy	Peak Found	Peak Found	High	High	High	0	0.0002268	1.25	62.37	R.ELDDDTLASYQK.Q	[448-459]		Not Used
		Checked	Confidence	Identifying Node	PSM Ambiguity	Annotated Sequence	Modifications	# Protein Groups	# Proteins	Master Protein Accessions	Protein Accessions	# Missed Cleavages	Charge	DeltaScore	DeltaCn	Rank	Search Engine Rank	#VALUE!	#VALUE!	Theo. MH+ [Da]	DeltaM [ppm]	Deltam/z [Da]	Activation Type	MS Order	Isolation Interference [%]	Ion Inject Time [ms]	RT [min]	First Scan	Spectrum File	File ID	Quan Info	Quan Channel	XCorr	Percolator q-Value	Percolator PEP	Precursor Abundance	Apex RT [min]	Precursor Quan Result ID
		TRUE	High	Sequest HT (A4)	Selected	[R].eLDDDTLASYQk.[Q]	N-Term(Dimethyl:2H(4)); K12(Dimethyl:2H(4))	1	1	P09831	P09831	0	2	0.888	0	1	1	0.000714286	-10.4512	1461.76	-0.21	-0.00015	HCD (High Energy Collision Dissociation)	MS2	0	54	62.093	16150	diMe-N_RP50_10787733_180min_HCD_20220822.raw	F19		Heavy	1.25	0	0.0002268	2260378	62.37	3093
		TRUE	High	Sequest HT (A4)	Selected	[R].eLDDDTLASYQk.[Q]	N-Term(Dimethyl:2H(4)); K12(Dimethyl:2H(4))	1	1	P09831	P09831	0	2	0.7742	0	1	1	0.000728155	-10.4235	1461.76	-1.03	-0.00075	HCD (High Energy Collision Dissociation)	MS2	0	54	118.348	24166	diMe-N_RP50_10787733_180min_HCD_20220819.raw	F18		Heavy	1.24	0.004907	0.08727	1.21968e+06	118.72	2936
	TRUE	High	[R].RLVPFEDLPDEEVGSR.[E]	1xDimethyl:2H(4) [N-Term]		7.32928e-05	0	1	1	2	P09831	P09831 [432-447]	1	1889.99	0	100	2.71818e-17	#VALUE!	#VALUE!	200	2905		Heavy	Not Found	Not Found	High	High	High	0	1.397e-05	2.91	91.8	R.RLVPFEDLPDEEVGSR.E	[432-447]		Used
		Checked	Confidence	Identifying Node	PSM Ambiguity	Annotated Sequence	Modifications	# Protein Groups	# Proteins	Master Protein Accessions	Protein Accessions	# Missed Cleavages	Charge	DeltaScore	DeltaCn	Rank	Search Engine Rank	#VALUE!	#VALUE!	Theo. MH+ [Da]	DeltaM [ppm]	Deltam/z [Da]	Activation Type	MS Order	Isolation Interference [%]	Ion Inject Time [ms]	RT [min]	First Scan	Spectrum File	File ID	Quan Info	Quan Channel	XCorr	Percolator q-Value	Percolator PEP	Precursor Abundance	Apex RT [min]	Precursor Quan Result ID
		TRUE	High	Sequest HT (A4)	Selected	[R].rLVPFEDLPDEEVGSR.[E]	N-Term(Dimethyl:2H(4))	1	1	P09831	P09831	1	3	0.7354	0	1	1	0.00062069	-10.6538	1889.99	-0.29	-0.00018	HCD (High Energy Collision Dissociation)	MS2	35.8831	54	91.6105	26942	diMe-N_RP50_10787733_180min_HCD_20220822.raw	F19		Heavy	2.91	0	1.397e-05	159085	91.8	5981
		TRUE	High	Sequest HT (A4)	Selected	[R].rLVPFEDLPDEEVGSR.[E]	N-Term(Dimethyl:2H(4))	1	1	P09831	P09831	1	3	0.7426	0	1	1	0.000628571	-10.6356	1889.99	1.4	0.00088	HCD (High Energy Collision Dissociation)	MS2	0	54	151.553	36694	diMe-N_RP50_10787733_180min_HCD_20220819.raw	F18		Heavy	2.37	0.0002611	0.007509	115058	152.04	6866
	TRUE	High	[R].SHEASIIGNTCLYGATGGR.[L]	1xCarbamidomethyl [C11]; 1xDimethyl:2H(4) [N-Term]		4.15232e-12	0	1	1	5	P09831	P09831 [1319-1337]	0	1995.99	0	100	2.71818e-17	#VALUE!	#VALUE!	200	3014		Heavy	Not Found	Not Found	High	High	High	0	6.612e-09	4.73	142.48	R.SHEASIIGNTCLYGATGGR.L	[1319-1337]		Used
		Checked	Confidence	Identifying Node	PSM Ambiguity	Annotated Sequence	Modifications	# Protein Groups	# Proteins	Master Protein Accessions	Protein Accessions	# Missed Cleavages	Charge	DeltaScore	DeltaCn	Rank	Search Engine Rank	#VALUE!	#VALUE!	Theo. MH+ [Da]	DeltaM [ppm]	Deltam/z [Da]	Activation Type	MS Order	Isolation Interference [%]	Ion Inject Time [ms]	RT [min]	First Scan	Spectrum File	File ID	Quan Info	Quan Channel	XCorr	Percolator q-Value	Percolator PEP	Precursor Abundance	Apex RT [min]	Precursor Quan Result ID
		TRUE	High	Sequest HT (A4)	Selected	[R].sHEASIIGNTcLYGATGGR.[L]	N-Term(Dimethyl:2H(4)); C11(Carbamidomethyl)	1	1	P09831	P09831	0	3	0.7222	0	1	1	0.000631579	-10.6287	1995.99	0.19	0.00012	HCD (High Energy Collision Dissociation)	MS2	58.7779	54	142.036	31971	diMe-N_RP50_10787733_180min_HCD_20220819.raw	F18		Heavy	3.6	0	1.308e-08	354518	142.48	4927
		TRUE	High	Sequest HT (A4)	Selected	[R].sHEASIIGNTcLYGATGGR.[L]	N-Term(Dimethyl:2H(4)); C11(Carbamidomethyl)	1	1	P09831	P09831	0	3	0.7759	0	1	1	0.0006875	-10.5064	1995.99	0.16	0.00011	HCD (High Energy Collision Dissociation)	MS2	57.4618	54	143.046	32431	diMe-N_RP50_10787733_180min_HCD_20220819.raw	F18		Heavy	4.73	0	6.612e-09	354518	142.48	4927
		TRUE	High	Sequest HT (A4)	Selected	[R].sHEASIIGNTcLYGATGGR.[L]	N-Term(Dimethyl:2H(4)); C11(Carbamidomethyl)	1	1	P09831	P09831	0	3	0.6631	0	1	1	0.00075	-10.3808	1995.99	0.04	3e-05	HCD (High Energy Collision Dissociation)	MS2	14.1247	54	69.226	18744	diMe-N_RP50_10787733_180min_HCD_20220822.raw	F19		Heavy	3.71	0	3.249e-07	323822	69.75	3801
		TRUE	High	Sequest HT (A4)	Selected	[R].sHEASIIGNTcLYGATGGR.[L]	N-Term(Dimethyl:2H(4)); C11(Carbamidomethyl)	1	1	P09831	P09831	0	3	0.7348	0	1	1	0.000666667	-10.5507	1995.99	0.78	0.00052	HCD (High Energy Collision Dissociation)	MS2	17.1009	54	70.2271	19099	diMe-N_RP50_10787733_180min_HCD_20220822.raw	F19		Heavy	4.6	0	1.096e-13	323822	69.75	3801
		TRUE	High	Sequest HT (A4)	Selected	[R].sHEASIIGNTcLYGATGGR.[L]	N-Term(Dimethyl:2H(4)); C11(Carbamidomethyl)	1	1	P09831	P09831	0	3	0.5155	0	1	1	0.000647059	-10.5938	1995.99	-0.34	-0.00022	HCD (High Energy Collision Dissociation)	MS2	74.9712	54	141.01	31553	diMe-N_RP50_10787733_180min_HCD_20220819.raw	F18		Heavy	0.97	0.000739	0.01435	354518	142.48	4927
	TRUE	High	[R].SHEASIIGNTCLYGATGGR.[L]	1xCarbamidomethyl [C11]; 1xDimethyl [N-Term]		7.06064e-05	0	1	1	2	P09831	P09831 [1319-1337]	0	1991.96	0			#VALUE!	#VALUE!		3014	Redundant	Light	High	High	Peak Found	Peak Found	High	0	2.069e-05	3.12	142.48	R.SHEASIIGNTCLYGATGGR.L	[1319-1337]		Not Used
		Checked	Confidence	Identifying Node	PSM Ambiguity	Annotated Sequence	Modifications	# Protein Groups	# Proteins	Master Protein Accessions	Protein Accessions	# Missed Cleavages	Charge	DeltaScore	DeltaCn	Rank	Search Engine Rank	#VALUE!	#VALUE!	Theo. MH+ [Da]	DeltaM [ppm]	Deltam/z [Da]	Activation Type	MS Order	Isolation Interference [%]	Ion Inject Time [ms]	RT [min]	First Scan	Spectrum File	File ID	Quan Info	Quan Channel	XCorr	Percolator q-Value	Percolator PEP	Precursor Abundance	Apex RT [min]	Precursor Quan Result ID
		TRUE	High	Sequest HT (A2)	Selected	[R].sHEASIIGNTcLYGATGGR.[L]	N-Term(Dimethyl); C11(Carbamidomethyl)	1	1	P09831	P09831	0	3	0.7297	0	1	1	0.00068	-10.5222	1991.96	-0.25	-0.00017	HCD (High Energy Collision Dissociation)	MS2	34.4727	54	143.002	32411	diMe-N_RP50_10787733_180min_HCD_20220819.raw	F18		Light	2.59	0	6.181e-05	110793	142.44	4927
		TRUE	High	Sequest HT (A2)	Selected	[R].sHEASIIGNTcLYGATGGR.[L]	N-Term(Dimethyl); C11(Carbamidomethyl)	1	1	P09831	P09831	0	3	0.7949	0	1	1	0.000664062	-10.5564	1991.96	1.28	0.00085	HCD (High Energy Collision Dissociation)	MS2	12.5167	54	69.607	18872	diMe-N_RP50_10787733_180min_HCD_20220822.raw	F19		Light	3.12	0	2.069e-05			3801
	TRUE	High	[R].SGTVLLVLSDR.[N]	1xDimethyl:2H(4) [N-Term]		4.39965e-05	0	1	1	1	P09831	P09831 [606-616]	0	1191.72	0	1.831	0.827879	#VALUE!	#VALUE!	129.4	3012		Heavy	Peak Found	Not Found	High	Not Found	High	0	7.857e-06	3.77	148.15	R.SGTVLLVLSDR.N	[606-616]		Used
		Checked	Confidence	Identifying Node	PSM Ambiguity	Annotated Sequence	Modifications	# Protein Groups	# Proteins	Master Protein Accessions	Protein Accessions	# Missed Cleavages	Charge	DeltaScore	DeltaCn	Rank	Search Engine Rank	#VALUE!	#VALUE!	Theo. MH+ [Da]	DeltaM [ppm]	Deltam/z [Da]	Activation Type	MS Order	Isolation Interference [%]	Ion Inject Time [ms]	RT [min]	First Scan	Spectrum File	File ID	Quan Info	Quan Channel	XCorr	Percolator q-Value	Percolator PEP	Precursor Abundance	Apex RT [min]	Precursor Quan Result ID
		TRUE	High	Sequest HT (A4)	Selected	[R].sGTVLLVLSDR.[N]	N-Term(Dimethyl:2H(4))	1	1	P09831	P09831	0	2	0.8541	0	1	1	0.000589744	-10.7276	1191.72	0.39	0.00023	HCD (High Energy Collision Dissociation)	MS2	37.9073	54	147.949	34743	diMe-N_RP50_10787733_180min_HCD_20220819.raw	F18		Heavy	3.77	0	7.857e-06	1.65751e+06	148.15	6050
	TRUE	High	[K].DRLPVPAPMAVGAIQTR.[L]	1xOxidation [M9]; 1xDimethyl:2H(4) [N-Term]		4.15562e-09	0	1	1	5	P09831	P09831 [621-637]	1	1840.04	0			#VALUE!	#VALUE!		719	Redundant	Heavy	Peak Found	Not Found	High	High	High	0	2.48e-10	3.99	77.3	K.DRLPVPAPMAVGAIQTR.L	[621-637]		Not Used
		Checked	Confidence	Identifying Node	PSM Ambiguity	Annotated Sequence	Modifications	# Protein Groups	# Proteins	Master Protein Accessions	Protein Accessions	# Missed Cleavages	Charge	DeltaScore	DeltaCn	Rank	Search Engine Rank	#VALUE!	#VALUE!	Theo. MH+ [Da]	DeltaM [ppm]	Deltam/z [Da]	Activation Type	MS Order	Isolation Interference [%]	Ion Inject Time [ms]	RT [min]	First Scan	Spectrum File	File ID	Quan Info	Quan Channel	XCorr	Percolator q-Value	Percolator PEP	Precursor Abundance	Apex RT [min]	Precursor Quan Result ID
		TRUE	High	Sequest HT (A4)	Selected	[K].dRLPVPAPmAVGAIQTR.[L]	N-Term(Dimethyl:2H(4)); M9(Oxidation)	1	1	P09831	P09831	1	3	0.8246	0	1	1	0.0006	-10.7027	1840.04	-0.3	-0.00018	HCD (High Energy Collision Dissociation)	MS2	9.53074	54	143.886	32792	diMe-N_RP50_10787733_180min_HCD_20220819.raw	F18		Heavy	3.99	0	2.48e-10	455907	144.13	5171
		TRUE	High	Sequest HT (A4)	Selected	[K].dRLPVPAPmAVGAIQTR.[L]	N-Term(Dimethyl:2H(4)); M9(Oxidation)	1	1	P09831	P09831	1	3	0.7245	0	1	1	0.000611111	-10.6763	1840.04	0.18	0.00011	HCD (High Energy Collision Dissociation)	MS2	19.2929	54	76.786	21568	diMe-N_RP50_10787733_180min_HCD_20220822.raw	F19		Heavy	2.65	0	2.244e-05	946146	77.3	4592
		TRUE	High	Sequest HT (A4)	Selected	[K].dRLPVPAPmAVGAIQTR.[L]	N-Term(Dimethyl:2H(4)); M9(Oxidation)	1	1	P09831	P09831	1	3	0.7937	0	1	1	0.000608247	-10.6831	1840.04	-0.97	-0.00059	HCD (High Energy Collision Dissociation)	MS2	0	54	77.7927	21962	diMe-N_RP50_10787733_180min_HCD_20220822.raw	F19		Heavy	3.49	0	9.119e-07			4704
		TRUE	High	Sequest HT (A4)	Selected	[K].dRLPVPAPmAVGAIQTR.[L]	N-Term(Dimethyl:2H(4)); M9(Oxidation)	1	1	P09831	P09831	1	3	0.3375	0	1	1	0.000615385	-10.6662	1840.04	0.52	0.00032	HCD (High Energy Collision Dissociation)	MS2	62.5879	54	142.881	32355	diMe-N_RP50_10787733_180min_HCD_20220819.raw	F18		Heavy	1.6	0.0001362	0.00249	455907	144.13	5171
		TRUE	High	Sequest HT (A4)	Selected	[K].dRLPVPAPmAVGAIQTR.[L]	N-Term(Dimethyl:2H(4)); M9(Oxidation)	1	1	P09831	P09831	1	3	0.5467	0	1	1	0.00061194	-10.6743	1840.04	0.67	0.00041	HCD (High Energy Collision Dissociation)	MS2	57.6781	54	85.8263	24904	diMe-N_RP50_10787733_180min_HCD_20220822.raw	F19		Heavy	2.14	0.0001362	0.006787			5468
	TRUE	High	[K].DRLPVPAPMAVGAIQTR.[L]	1xDimethyl:2H(4) [N-Term]		5.71109e-07	0	1	1	2	P09831	P09831 [621-637]	1	1824.05	0	5.354	0.2893	#VALUE!	#VALUE!	168.5	720		Heavy	Not Found	Peak Found	High	High	High	0	6.092e-08	4.41	150.29	K.DRLPVPAPMAVGAIQTR.L	[621-637]		Used
		Checked	Confidence	Identifying Node	PSM Ambiguity	Annotated Sequence	Modifications	# Protein Groups	# Proteins	Master Protein Accessions	Protein Accessions	# Missed Cleavages	Charge	DeltaScore	DeltaCn	Rank	Search Engine Rank	#VALUE!	#VALUE!	Theo. MH+ [Da]	DeltaM [ppm]	Deltam/z [Da]	Activation Type	MS Order	Isolation Interference [%]	Ion Inject Time [ms]	RT [min]	First Scan	Spectrum File	File ID	Quan Info	Quan Channel	XCorr	Percolator q-Value	Percolator PEP	Precursor Abundance	Apex RT [min]	Precursor Quan Result ID
		TRUE	High	Sequest HT (A4)	Selected	[K].dRLPVPAPMAVGAIQTR.[L]	N-Term(Dimethyl:2H(4))	1	1	P09831	P09831	1	3	0.7545	0	1	1	0.000607143	-10.6857	1824.05	0.84	0.00051	HCD (High Energy Collision Dissociation)	MS2	12.0117	54	90.2117	26463	diMe-N_RP50_10787733_180min_HCD_20220822.raw	F19		Heavy	3.34	0	1.51e-06	285584	90.52	5882
		TRUE	High	Sequest HT (A4)	Selected	[K].dRLPVPAPMAVGAIQTR.[L]	N-Term(Dimethyl:2H(4))	1	1	P09831	P09831	1	3	0.7574	0	1	1	0.000666667	-10.5507	1824.05	0.03	2e-05	HCD (High Energy Collision Dissociation)	MS2	60.8928	54	150.107	35896	diMe-N_RP50_10787733_180min_HCD_20220819.raw	F18		Heavy	4.41	0	6.092e-08	502865	150.29	6505
	TRUE	High	[R].RIVEEELQR.[E]	1xDimethyl:2H(4) [N-Term]		0.00262312	0.000216959	1	1	8	P09831	P09831 [100-108]	1	1203.7	0	3.667	0.488199	#VALUE!	#VALUE!	157.1	2903		Heavy	Peak Found	Peak Found	High	High	High	0.000841	0.01591	2.9	41.85	R.RIVEEELQR.E	[100-108]		Used
		Checked	Confidence	Identifying Node	PSM Ambiguity	Annotated Sequence	Modifications	# Protein Groups	# Proteins	Master Protein Accessions	Protein Accessions	# Missed Cleavages	Charge	DeltaScore	DeltaCn	Rank	Search Engine Rank	#VALUE!	#VALUE!	Theo. MH+ [Da]	DeltaM [ppm]	Deltam/z [Da]	Activation Type	MS Order	Isolation Interference [%]	Ion Inject Time [ms]	RT [min]	First Scan	Spectrum File	File ID	Quan Info	Quan Channel	XCorr	Percolator q-Value	Percolator PEP	Precursor Abundance	Apex RT [min]	Precursor Quan Result ID
		TRUE	High	Sequest HT (A4)	Selected	[R].rIVEEELQR.[E]	N-Term(Dimethyl:2H(4))	1	1	P09831	P09831	1	3	0.5725	0	1	1	0.000368421	-11.4064	1203.7	-0.19	-7e-05	HCD (High Energy Collision Dissociation)	MS2	21.9017	54	41.8936	9322	diMe-N_RP50_10787733_180min_HCD_20220822.raw	F19		Heavy	2.76	0.0001362	0.0007613	322363	41.85	1322
		TRUE	High	Sequest HT (A4)	Selected	[R].rIVEEELQR.[E]	N-Term(Dimethyl:2H(4))	1	1	P09831	P09831	1	3	0.6629	0	1	1	0.000384615	-11.3443	1203.7	0.26	0.0001	HCD (High Energy Collision Dissociation)	MS2	38.2512	54	115.024	23262	diMe-N_RP50_10787733_180min_HCD_20220819.raw	F18		Heavy	2.67	0.0001362	0.00527	222511	113.89
		TRUE	High	Sequest HT (A4)	Selected	[R].rIVEEELQR.[E]	N-Term(Dimethyl:2H(4))	1	1	P09831	P09831	1	3	0.5925	0	1	1	0.000333333	-11.5507	1203.7	-0.03	-1e-05	HCD (High Energy Collision Dissociation)	MS2	42.664	54	113.019	22702	diMe-N_RP50_10787733_180min_HCD_20220819.raw	F18		Heavy	2.65	0.0002611	0.008589			2612
		TRUE	High	Sequest HT (A4)	Selected	[R].rIVEEELQR.[E]	N-Term(Dimethyl:2H(4))	1	1	P09831	P09831	1	3	0.5517	0	1	1	0.00040625	-11.2653	1203.7	-0.32	-0.00013	HCD (High Energy Collision Dissociation)	MS2	13.0005	54	40.8904	8973	diMe-N_RP50_10787733_180min_HCD_20220822.raw	F19		Heavy	2.9	0.000841	0.01591	178339	40.68	1233
		TRUE	High	Sequest HT (A4)	Selected	[R].rIVEEELQR.[E]	N-Term(Dimethyl:2H(4))	1	1	P09831	P09831	1	3	0.5789	0	1	1	0.0004	-11.2877	1203.7	-0.15	-6e-05	HCD (High Energy Collision Dissociation)	MS2	35.7184	54	114.024	22989	diMe-N_RP50_10787733_180min_HCD_20220819.raw	F18		Heavy	2.47	0.001246	0.0244			2612
		TRUE	High	Sequest HT (A4)	Selected	[R].rIVEEELQR.[E]	N-Term(Dimethyl:2H(4))	1	1	P09831	P09831	1	2	0.1304	0	1	1	0.0005	-10.9658	1203.7	-0.02	-1e-05	HCD (High Energy Collision Dissociation)	MS2	15.6586	54	41.5922	9229	diMe-N_RP50_10787733_180min_HCD_20220822.raw	F19		Heavy	0.92	0.002217	0.04715	190578	41.44
		TRUE	High	Sequest HT (A4)	Selected	[R].rIVEEELQR.[E]	N-Term(Dimethyl:2H(4))	1	1	P09831	P09831	1	3	0.5637	0	1	1	0.000384615	-11.3443	1203.7	-0.13	-5e-05	HCD (High Energy Collision Dissociation)	MS2	75.8498	54	42.9216	9650	diMe-N_RP50_10787733_180min_HCD_20220822.raw	F19		Heavy	2.04	0.00629	0.1154	263929	42.06	1407
		TRUE	High	Sequest HT (A4)	Selected	[R].rIVEEELQR.[E]	N-Term(Dimethyl:2H(4))	1	1	P09831	P09831	1	2	0.2527	0	1	1	0.000612903	-10.6721	1203.7	-0.31	-0.00019	HCD (High Energy Collision Dissociation)	MS2	11.0107	54	114.186	23034	diMe-N_RP50_10787733_180min_HCD_20220819.raw	F18		Heavy	0.91	0.008291	0.1438			2684
	TRUE	High	[R].LQVDGGLK.[T]	1xDimethyl [K8]; 1xDimethyl [N-Term]	P09831 1xDimethyl [K1074]	0.00886338	0.000216959	1	1	2	P09831	P09831 [1067-1074]	0	885.54	0	1.869	0.818258	#VALUE!	#VALUE!	130.3	2244		Light	High	High	Peak Found	Peak Found	High	0	0.003867	2.12	42.66	R.LQVDGGLK.T	[1067-1074]	1xDimethyl [K1074]	Used
		Checked	Confidence	Identifying Node	PSM Ambiguity	Annotated Sequence	Modifications	# Protein Groups	# Proteins	Master Protein Accessions	Protein Accessions	# Missed Cleavages	Charge	DeltaScore	DeltaCn	Rank	Search Engine Rank	#VALUE!	#VALUE!	Theo. MH+ [Da]	DeltaM [ppm]	Deltam/z [Da]	Activation Type	MS Order	Isolation Interference [%]	Ion Inject Time [ms]	RT [min]	First Scan	Spectrum File	File ID	Quan Info	Quan Channel	XCorr	Percolator q-Value	Percolator PEP	Precursor Abundance	Apex RT [min]	Precursor Quan Result ID
		TRUE	High	Sequest HT (A2)	Selected	[R].lQVDGGLk.[T]	N-Term(Dimethyl); K8(Dimethyl)	1	1	P09831	P09831	0	2	0.2642	0	1	1	0.00045	-11.1178	885.54	0.2	9e-05	HCD (High Energy Collision Dissociation)	MS2	20.4876	54	86.5367	16176	diMe-N_RP50_10787733_180min_HCD_20220819.raw	F18		Light	2.12	0	0.003867	1.22229e+06	86.9	1410
		TRUE	High	Sequest HT (A2)	Selected	[R].lQVDGGLk.[T]	N-Term(Dimethyl); K8(Dimethyl)	1	1	P09831	P09831	0	2	0.2667	0	1	1	0.00045	-11.1178	885.54	0.2	9e-05	HCD (High Energy Collision Dissociation)	MS2	18.9447	54	42.603	9551	diMe-N_RP50_10787733_180min_HCD_20220822.raw	F19		Light	1.95	0.0002213	0.004832	1.81608e+06	42.78	1365
	TRUE	High	[K].VAQGAKPGEGGQLPGDKVTPYIAK.[L]	1xDimethyl:2H(4) [N-Term]; 3xDimethyl:2H(4) [K6; K17; K24]		0.00476372	0.000216959	1	1	3	P09831	P09831 [932-955]	1	2509.51	0			#VALUE!	#VALUE!		3459	Redundant	Heavy	Not Found	Not Found	High	High	High	0.0001362	0.001481	1.91	144.18	K.VAQGAKPGEGGQLPGDKVTPYIAK.L	[932-955]		Not Used
		Checked	Confidence	Identifying Node	PSM Ambiguity	Annotated Sequence	Modifications	# Protein Groups	# Proteins	Master Protein Accessions	Protein Accessions	# Missed Cleavages	Charge	DeltaScore	DeltaCn	Rank	Search Engine Rank	#VALUE!	#VALUE!	Theo. MH+ [Da]	DeltaM [ppm]	Deltam/z [Da]	Activation Type	MS Order	Isolation Interference [%]	Ion Inject Time [ms]	RT [min]	First Scan	Spectrum File	File ID	Quan Info	Quan Channel	XCorr	Percolator q-Value	Percolator PEP	Precursor Abundance	Apex RT [min]	Precursor Quan Result ID
		TRUE	High	Sequest HT (A4)	Selected	[K].vAQGAkPGEGGQLPGDkVTPYIAk.[L]	N-Term(Dimethyl:2H(4)); K6(Dimethyl:2H(4)); K17(Dimethyl:2H(4)); K24(Dimethyl:2H(4))	1	1	P09831	P09831	1	4	0.6492	0	1	1	0.000625	-10.6439	2509.51	0.48	0.0003	HCD (High Energy Collision Dissociation)	MS2	39.6264	54	144.402	33028	diMe-N_RP50_10787733_180min_HCD_20220819.raw	F18		Heavy	1.91	0.0001362	0.001481	297406	144.18	5265
		TRUE	High	Sequest HT (A4)	Unambiguous	[K].vAQGAkPGEGGQLPGDkVTPYIAk.[L]	N-Term(Dimethyl:2H(4)); K6(Dimethyl:2H(4)); K17(Dimethyl:2H(4)); K24(Dimethyl:2H(4))	1	1	P09831	P09831	1	4	0.6947	0	1	1	0.000625	-10.6439	2509.51	-0.88	-0.00055	HCD (High Energy Collision Dissociation)	MS2	25.6846	54	67.6722	18147	diMe-N_RP50_10787733_180min_HCD_20220822.raw	F19		Heavy	1.31	0.0001362	0.001998	127456	67.69
		TRUE	High	Sequest HT (A4)	Unambiguous	[K].vAQGAkPGEGGQLPGDkVTPYIAk.[L]	N-Term(Dimethyl:2H(4)); K6(Dimethyl:2H(4)); K17(Dimethyl:2H(4)); K24(Dimethyl:2H(4))	1	1	P09831	P09831	1	4	0.7397	0	1	1	0.000625	-10.6439	2509.51	-0.08	-5e-05	HCD (High Energy Collision Dissociation)	MS2	22.3691	54	68.7362	18568	diMe-N_RP50_10787733_180min_HCD_20220822.raw	F19		Heavy	0.73	0.004743	0.08432
	TRUE	High	[K].LVNERPATTLR.[D]	1xDimethyl [N-Term]		0.00674533	0.000216959	1	1	1	P09831	P09831 [821-831]	0	1297.76	0	2.953	0.616138	#VALUE!	#VALUE!	149.4	2398		Light	Peak Found	High	Peak Found	Peak Found	High	0	0.002888	2.42	35.4	K.LVNERPATTLR.D	[821-831]		Used
		Checked	Confidence	Identifying Node	PSM Ambiguity	Annotated Sequence	Modifications	# Protein Groups	# Proteins	Master Protein Accessions	Protein Accessions	# Missed Cleavages	Charge	DeltaScore	DeltaCn	Rank	Search Engine Rank	#VALUE!	#VALUE!	Theo. MH+ [Da]	DeltaM [ppm]	Deltam/z [Da]	Activation Type	MS Order	Isolation Interference [%]	Ion Inject Time [ms]	RT [min]	First Scan	Spectrum File	File ID	Quan Info	Quan Channel	XCorr	Percolator q-Value	Percolator PEP	Precursor Abundance	Apex RT [min]	Precursor Quan Result ID
		TRUE	High	Sequest HT (A2)	Selected	[K].lVNERPATTLR.[D]	N-Term(Dimethyl)	1	1	P09831	P09831	0	3	0.5661	0	1	1	0.000430303	-11.1824	1297.76	-1.65	-0.00071	HCD (High Energy Collision Dissociation)	MS2	11.2892	54	35.4239	7280	diMe-N_RP50_10787733_180min_HCD_20220822.raw	F19		Light	2.42	0	0.002888			811
	TRUE	High	[K].LVNERPATTLR.[D]	1xDimethyl:2H(4) [N-Term]		0.00563366	0.000216959	1	1	6	P09831	P09831 [821-831]	0	1301.78	0			#VALUE!	#VALUE!		2398	Redundant	Heavy	Peak Found	Peak Found	High	High	High	0.0001362	0.002609	2.14	35.4	K.LVNERPATTLR.D	[821-831]		Not Used
		Checked	Confidence	Identifying Node	PSM Ambiguity	Annotated Sequence	Modifications	# Protein Groups	# Proteins	Master Protein Accessions	Protein Accessions	# Missed Cleavages	Charge	DeltaScore	DeltaCn	Rank	Search Engine Rank	#VALUE!	#VALUE!	Theo. MH+ [Da]	DeltaM [ppm]	Deltam/z [Da]	Activation Type	MS Order	Isolation Interference [%]	Ion Inject Time [ms]	RT [min]	First Scan	Spectrum File	File ID	Quan Info	Quan Channel	XCorr	Percolator q-Value	Percolator PEP	Precursor Abundance	Apex RT [min]	Precursor Quan Result ID
		TRUE	High	Sequest HT (A4)	Selected	[K].lVNERPATTLR.[D]	N-Term(Dimethyl:2H(4))	1	1	P09831	P09831	0	3	0.5187	0	1	1	0.0004375	-11.1584	1301.78	-1.28	-0.00056	HCD (High Energy Collision Dissociation)	MS2	0	54	35.2341	7229	diMe-N_RP50_10787733_180min_HCD_20220822.raw	F19		Heavy	2.14	0.0001362	0.002609	2.22613e+06	35.4	811
		TRUE	High	Sequest HT (A4)	Selected	[K].lVNERPATTLR.[D]	N-Term(Dimethyl:2H(4))	1	1	P09831	P09831	0	3	0.4895	0	1	1	0.0005	-10.9658	1301.78	-0.04	-2e-05	HCD (High Energy Collision Dissociation)	MS2	14.6601	54	99.8716	19303	diMe-N_RP50_10787733_180min_HCD_20220819.raw	F18		Heavy	1.9	0.0001362	0.001793	784387	99.64	1936
		TRUE	High	Sequest HT (A4)	Selected	[K].lVNERPATTLR.[D]	N-Term(Dimethyl:2H(4))	1	1	P09831	P09831	0	3	0.4888	0	1	1	0.000433333	-11.1722	1301.78	0.6	0.00026	HCD (High Energy Collision Dissociation)	MS2	20.5144	54	98.8668	19073	diMe-N_RP50_10787733_180min_HCD_20220819.raw	F18		Heavy	1.78	0.0003853	0.01035			1890
		TRUE	High	Sequest HT (A4)	Selected	[K].lVNERPATTLR.[D]	N-Term(Dimethyl:2H(4))	1	1	P09831	P09831	0	3	0.4012	0	1	1	0.000432836	-11.1739	1301.78	-0.67	-0.00029	HCD (High Energy Collision Dissociation)	MS2	23.7494	54	36.2726	7554	diMe-N_RP50_10787733_180min_HCD_20220822.raw	F19		Heavy	1.62	0.000841	0.01724			876
		TRUE	High	Sequest HT (A4)	Selected	[K].lVNERPATTLR.[D]	N-Term(Dimethyl:2H(4))	1	1	P09831	P09831	0	3	0.3828	0	1	1	0.00044	-11.1502	1301.78	-0.25	-0.00011	HCD (High Energy Collision Dissociation)	MS2	48.886	54	32.4864	6407	diMe-N_RP50_10787733_180min_HCD_20220822.raw	F19		Heavy	1.28	0.001839	0.03836
		TRUE	High	Sequest HT (A4)	Selected	[K].lVNERPATTLR.[D]	N-Term(Dimethyl:2H(4))	1	1	P09831	P09831	0	3	0.1845	0	1	1	0.000444444	-11.1357	1301.78	-0.63	-0.00028	HCD (High Energy Collision Dissociation)	MS2	30.7352	54	34.2281	6948	diMe-N_RP50_10787733_180min_HCD_20220822.raw	F19		Heavy	1.03	0.00717	0.127	226712	34.15	752
	TRUE	High	[K].NYAVGMLFLNKDPELAAAAR.[R]	1xOxidation [M6]; 1xDimethyl:2H(4) [N-Term]; 1xDimethyl:2H(4) [K11]		0.00649866	0.000216959	1	1	3	P09831	P09831 [80-99]	1	2244.23	0	0.695	0.809555	#VALUE!	#VALUE!	82	2743		Heavy	Peak Found	Not Found	High	High	High	0.0001362	0.002099	2.46	155.59	K.NYAVGMLFLNKDPELAAAAR.R	[80-99]		Used
		Checked	Confidence	Identifying Node	PSM Ambiguity	Annotated Sequence	Modifications	# Protein Groups	# Proteins	Master Protein Accessions	Protein Accessions	# Missed Cleavages	Charge	DeltaScore	DeltaCn	Rank	Search Engine Rank	#VALUE!	#VALUE!	Theo. MH+ [Da]	DeltaM [ppm]	Deltam/z [Da]	Activation Type	MS Order	Isolation Interference [%]	Ion Inject Time [ms]	RT [min]	First Scan	Spectrum File	File ID	Quan Info	Quan Channel	XCorr	Percolator q-Value	Percolator PEP	Precursor Abundance	Apex RT [min]	Precursor Quan Result ID
		TRUE	High	Sequest HT (A4)	Selected	[K].nYAVGmLFLNkDPELAAAAR.[R]	N-Term(Dimethyl:2H(4)); M6(Oxidation); K11(Dimethyl:2H(4))	1	1	P09831	P09831	1	3	0.6626	0	1	1	0.00075	-10.3808	2244.23	-0.28	-0.00021	HCD (High Energy Collision Dissociation)	MS2	26.4643	54	102.444	30503	diMe-N_RP50_10787733_180min_HCD_20220822.raw	F19		Heavy	2.46	0.0001362	0.002099	94971	102.84	6802
		TRUE	High	Sequest HT (A4)	Selected	[K].nYAVGmLFLNkDPELAAAAR.[R]	N-Term(Dimethyl:2H(4)); M6(Oxidation); K11(Dimethyl:2H(4))	1	1	P09831	P09831	1	3	0.5306	0	1	1	0.000755319	-10.3706	2244.23	-0.94	-0.00071	HCD (High Energy Collision Dissociation)	MS2	49.7125	54	101.438	30205	diMe-N_RP50_10787733_180min_HCD_20220822.raw	F19		Heavy	1.96	0.000841	0.0163	105049	101.89
		TRUE	High	Sequest HT (A4)	Selected	[K].nYAVGmLFLNkDPELAAAAR.[R]	N-Term(Dimethyl:2H(4)); M6(Oxidation); K11(Dimethyl:2H(4))	1	1	P09831	P09831	1	3	0.0606	0	1	1	0.000741935	-10.3964	2244.23	-0.31	-0.00023	HCD (High Energy Collision Dissociation)	MS2	48.2555	54	155.087	38681	diMe-N_RP50_10787733_180min_HCD_20220819.raw	F18		Heavy	1.65	0.002886	0.05766	92182.1	155.45	7418
	TRUE	High	[K].TTLEATVK.[E]	1xDimethyl:2H(4) [N-Term]; 1xDimethyl:2H(4) [K8]		0.00629999	0.000216959	1	1	2	P09831	P09831 [587-594]	0	926.601	0			#VALUE!	#VALUE!		3391	Redundant	Heavy	Peak Found	Peak Found	High	High	High	0.0001362	0.002036	2.64	32.41	K.TTLEATVK.E	[587-594]		Not Used
		Checked	Confidence	Identifying Node	PSM Ambiguity	Annotated Sequence	Modifications	# Protein Groups	# Proteins	Master Protein Accessions	Protein Accessions	# Missed Cleavages	Charge	DeltaScore	DeltaCn	Rank	Search Engine Rank	#VALUE!	#VALUE!	Theo. MH+ [Da]	DeltaM [ppm]	Deltam/z [Da]	Activation Type	MS Order	Isolation Interference [%]	Ion Inject Time [ms]	RT [min]	First Scan	Spectrum File	File ID	Quan Info	Quan Channel	XCorr	Percolator q-Value	Percolator PEP	Precursor Abundance	Apex RT [min]	Precursor Quan Result ID
		TRUE	High	Sequest HT (A4)	Selected	[K].tTLEATVk.[E]	N-Term(Dimethyl:2H(4)); K8(Dimethyl:2H(4))	1	1	P09831	P09831	0	2	0.5152	0	1	1	0.000463768	-11.0743	926.601	-0.69	-0.00032	HCD (High Energy Collision Dissociation)	MS2	1.92308	54	68.5886	11805	diMe-N_RP50_10787733_180min_HCD_20220819.raw	F18		Heavy	2.64	0.0001362	0.002036	1.59245e+06	68.58	673
		TRUE	High	Sequest HT (A4)	Selected	[K].tTLEATVk.[E]	N-Term(Dimethyl:2H(4)); K8(Dimethyl:2H(4))	1	1	P09831	P09831	0	2	0.5163	0	1	1	0.000444444	-11.1357	926.601	-0.18	-8e-05	HCD (High Energy Collision Dissociation)	MS2	22.4352	54	32.0122	6276	diMe-N_RP50_10787733_180min_HCD_20220822.raw	F19		Heavy	1.53	0.0003853	0.01068	2608317	32.41	611
	TRUE	High	[K].DRLPVPAPMAVGAIQTR.[L]	1xOxidation [M9]; 1xDimethyl [N-Term]		0.00336363	0.000216959	1	1	1	P09831	P09831 [621-637]	1	1836.02	0	1.776	0.84276	#VALUE!	#VALUE!	127.9	719		Light	Peak Found	High	Not Found	Peak Found	High	0	0.001355	2.18		K.DRLPVPAPMAVGAIQTR.L	[621-637]		Used
		Checked	Confidence	Identifying Node	PSM Ambiguity	Annotated Sequence	Modifications	# Protein Groups	# Proteins	Master Protein Accessions	Protein Accessions	# Missed Cleavages	Charge	DeltaScore	DeltaCn	Rank	Search Engine Rank	#VALUE!	#VALUE!	Theo. MH+ [Da]	DeltaM [ppm]	Deltam/z [Da]	Activation Type	MS Order	Isolation Interference [%]	Ion Inject Time [ms]	RT [min]	First Scan	Spectrum File	File ID	Quan Info	Quan Channel	XCorr	Percolator q-Value	Percolator PEP	Precursor Abundance	Apex RT [min]	Precursor Quan Result ID
		TRUE	High	Sequest HT (A2)	Selected	[K].dRLPVPAPmAVGAIQTR.[L]	N-Term(Dimethyl); M9(Oxidation)	1	1	P09831	P09831	1	3	0.6101	0	1	1	0.000617021	-10.6624	1836.02	0.47	0.00029	HCD (High Energy Collision Dissociation)	MS2	8.3428	54	77.8879	22002	diMe-N_RP50_10787733_180min_HCD_20220822.raw	F19		Light	2.18	0	0.001355	320031	77.59	4704
	TRUE	High	[R].KPISQGGLLK.[Y]	1xDimethyl:2H(4) [N-Term]; 2xDimethyl:2H(4) [K1; K10]		0.00708881	0.000216959	1	1	5	P09831	P09831 [776-785]	0	1136.82	0	100	2.71818e-17	#VALUE!	#VALUE!	200	1704		Heavy	Not Found	Not Found	High	High	High	0.0001362	0.002321	2.58	45.2	R.KPISQGGLLK.Y	[776-785]		Used
		Checked	Confidence	Identifying Node	PSM Ambiguity	Annotated Sequence	Modifications	# Protein Groups	# Proteins	Master Protein Accessions	Protein Accessions	# Missed Cleavages	Charge	DeltaScore	DeltaCn	Rank	Search Engine Rank	#VALUE!	#VALUE!	Theo. MH+ [Da]	DeltaM [ppm]	Deltam/z [Da]	Activation Type	MS Order	Isolation Interference [%]	Ion Inject Time [ms]	RT [min]	First Scan	Spectrum File	File ID	Quan Info	Quan Channel	XCorr	Percolator q-Value	Percolator PEP	Precursor Abundance	Apex RT [min]	Precursor Quan Result ID
		TRUE	High	Sequest HT (A4)	Unambiguous	[R].kPISQGGLLk.[Y]	N-Term(Dimethyl:2H(4)); K1(Dimethyl:2H(4)); K10(Dimethyl:2H(4))	1	1	P09831	P09831	0	3	1	0	1	1	0.000380682	-11.3591	1136.82	1.76	0.00067	HCD (High Energy Collision Dissociation)	MS2	34.9003	54	122.109	25277	diMe-N_RP50_10787733_180min_HCD_20220819.raw	F18		Heavy	2.48	0.0001362	0.006279	298147	123.17	3071
		TRUE	High	Sequest HT (A4)	Unambiguous	[R].kPISQGGLLk.[Y]	N-Term(Dimethyl:2H(4)); K1(Dimethyl:2H(4)); K10(Dimethyl:2H(4))	1	1	P09831	P09831	0	3	1	0	1	1	0.000378378	-11.3679	1136.82	1.48	0.00056	HCD (High Energy Collision Dissociation)	MS2	51.8103	54	123.129	25555	diMe-N_RP50_10787733_180min_HCD_20220819.raw	F18		Heavy	2.58	0.0001362	0.002321	298147	123.17	3071
		TRUE	High	Sequest HT (A4)	Unambiguous	[R].kPISQGGLLk.[Y]	N-Term(Dimethyl:2H(4)); K1(Dimethyl:2H(4)); K10(Dimethyl:2H(4))	1	1	P09831	P09831	0	3	1	0	1	1	0.000373333	-11.3872	1136.82	0.75	0.00028	HCD (High Energy Collision Dissociation)	MS2	38.4943	54	121.104	24993	diMe-N_RP50_10787733_180min_HCD_20220819.raw	F18		Heavy	1.83	0.0003853	0.009955	298147	123.17	3071
		TRUE	High	Sequest HT (A4)	Unambiguous	[R].kPISQGGLLk.[Y]	N-Term(Dimethyl:2H(4)); K1(Dimethyl:2H(4)); K10(Dimethyl:2H(4))	1	1	P09831	P09831	0	3	1	0	1	1	0.000378641	-11.3669	1136.82	1.03	0.00039	HCD (High Energy Collision Dissociation)	MS2	85.7326	54	120.106	24695	diMe-N_RP50_10787733_180min_HCD_20220819.raw	F18		Heavy	1.23	0.003268	0.05985	298147	123.17	3071
		TRUE	High	Sequest HT (A4)	Unambiguous	[R].kPISQGGLLk.[Y]	N-Term(Dimethyl:2H(4)); K1(Dimethyl:2H(4)); K10(Dimethyl:2H(4))	1	1	P09831	P09831	0	3	1	0	1	1	0.00038	-11.3617	1136.82	1.5	0.00057	HCD (High Energy Collision Dissociation)	MS2	62.344	54	45.1145	10355	diMe-N_RP50_10787733_180min_HCD_20220822.raw	F19		Heavy	2.54	0.007769	0.1375	350206	45.2	1581
	TRUE	High	[R].FSTNTVPR.[W]	1xDimethyl:2H(4) [N-Term]		0.00717737	0.000216959	1	1	3	P09831	P09831 [218-225]	0	953.535	0			#VALUE!	#VALUE!		1220	Redundant	Heavy	Peak Found	Peak Found	High	Not Found	High	0.0001362	0.002349	1.94	72.75	R.FSTNTVPR.W	[218-225]		Not Used
		Checked	Confidence	Identifying Node	PSM Ambiguity	Annotated Sequence	Modifications	# Protein Groups	# Proteins	Master Protein Accessions	Protein Accessions	# Missed Cleavages	Charge	DeltaScore	DeltaCn	Rank	Search Engine Rank	#VALUE!	#VALUE!	Theo. MH+ [Da]	DeltaM [ppm]	Deltam/z [Da]	Activation Type	MS Order	Isolation Interference [%]	Ion Inject Time [ms]	RT [min]	First Scan	Spectrum File	File ID	Quan Info	Quan Channel	XCorr	Percolator q-Value	Percolator PEP	Precursor Abundance	Apex RT [min]	Precursor Quan Result ID
		TRUE	High	Sequest HT (A4)	Selected	[R].fSTNTVPR.[W]	N-Term(Dimethyl:2H(4))	1	1	P09831	P09831	0	2	0.6598	0	1	1	0.000470588	-11.0532	953.535	-0.34	-0.00016	HCD (High Energy Collision Dissociation)	MS2	3.78814	54	72.2902	12691	diMe-N_RP50_10787733_180min_HCD_20220819.raw	F18		Heavy	1.94	0.0001362	0.002349	1.86071e+06	72.75	806
		TRUE	High	Sequest HT (A4)	Selected	[R].fSTNTVPR.[W]	N-Term(Dimethyl:2H(4))	1	1	P09831	P09831	0	2	0.2034	0	1	1	0.000461538	-11.0813	953.535	0.13	6e-05	HCD (High Energy Collision Dissociation)	MS2	48.6476	54	71.2865	12455	diMe-N_RP50_10787733_180min_HCD_20220819.raw	F18		Heavy	1.18	0.00505	0.09215	1.86071e+06	72.75	806
		TRUE	High	Sequest HT (A4)	Selected	[R].fSTNTVPR.[W]	N-Term(Dimethyl:2H(4))	1	1	P09831	P09831	0	2	0.3431	0	1	1	0.00047619	-11.0362	953.535	-0.63	-0.0003	HCD (High Energy Collision Dissociation)	MS2	13.9177	54	73.3006	12941	diMe-N_RP50_10787733_180min_HCD_20220819.raw	F18		Heavy	1.37	0.005229	0.09936	1.86071e+06	72.75	806
	TRUE	High	[K].VTPYIAK.[L]	1xDimethyl:2H(4) [N-Term]; 1xDimethyl:2H(4) [K7]		0.00704494	0.000216959	1	1	4	P09831	P09831 [949-955]	0	855.579	0			#VALUE!	#VALUE!		3730	Redundant	Heavy	Peak Found	Peak Found	High	High	High	0.002596	0.05313	2.22	36.17	K.VTPYIAK.L	[949-955]		Not Used
		Checked	Confidence	Identifying Node	PSM Ambiguity	Annotated Sequence	Modifications	# Protein Groups	# Proteins	Master Protein Accessions	Protein Accessions	# Missed Cleavages	Charge	DeltaScore	DeltaCn	Rank	Search Engine Rank	#VALUE!	#VALUE!	Theo. MH+ [Da]	DeltaM [ppm]	Deltam/z [Da]	Activation Type	MS Order	Isolation Interference [%]	Ion Inject Time [ms]	RT [min]	First Scan	Spectrum File	File ID	Quan Info	Quan Channel	XCorr	Percolator q-Value	Percolator PEP	Precursor Abundance	Apex RT [min]	Precursor Quan Result ID
		TRUE	High	Sequest HT (A4)	Selected	[K].vTPYIAk.[L]	N-Term(Dimethyl:2H(4)); K7(Dimethyl:2H(4))	1	1	P09831	P09831	0	2	0.625	0	1	1	0.000409091	-11.2553	855.579	-0.22	-9e-05	HCD (High Energy Collision Dissociation)	MS2	35.227	54	76.6275	13791	diMe-N_RP50_10787733_180min_HCD_20220819.raw	F18		Heavy	1.6	0.0001362	0.002298	576786	76.12	929
		TRUE	High	Sequest HT (A4)	Selected	[K].vTPYIAk.[L]	N-Term(Dimethyl:2H(4)); K7(Dimethyl:2H(4))	1	1	P09831	P09831	0	2	0.4716	0	1	1	0.0004	-11.2877	855.579	0.05	2e-05	HCD (High Energy Collision Dissociation)	MS2	22.1998	54	75.6212	13576	diMe-N_RP50_10787733_180min_HCD_20220819.raw	F18		Heavy	1.76	0.0002611	0.00837	576786	76.12	929
		TRUE	High	Sequest HT (A4)	Selected	[K].vTPYIAk.[L]	N-Term(Dimethyl:2H(4)); K7(Dimethyl:2H(4))	1	1	P09831	P09831	0	2	0.4151	0	1	1	0.000428571	-11.1882	855.579	-1.12	-0.00048	HCD (High Energy Collision Dissociation)	MS2	0	54	74.5916	13298	diMe-N_RP50_10787733_180min_HCD_20220819.raw	F18		Heavy	1.06	0.001154	0.02185	576786	76.12	929
		TRUE	High	Sequest HT (A4)	Selected	[K].vTPYIAk.[L]	N-Term(Dimethyl:2H(4)); K7(Dimethyl:2H(4))	1	1	P09831	P09831	0	2	0.6081	0	1	1	0.000433333	-11.1722	855.579	-0.3	-0.00013	HCD (High Energy Collision Dissociation)	MS2	26.7045	54	35.9279	7442	diMe-N_RP50_10787733_180min_HCD_20220822.raw	F19		Heavy	2.22	0.002596	0.05313	1.47253e+06	36.17	844
	TRUE	High	[R].ELDDDTLASYQK.[Q]	1xDimethyl [K12]; 1xDimethyl [N-Term]	P09831 1xDimethyl [K459]	0.00349144	0.000216959	1	1	2	P09831	P09831 [448-459]	0	1453.71	0	2.391	0.724385	#VALUE!	#VALUE!	141	910		Light	High	High	Peak Found	Peak Found	High	0	0.001415	2.16	62.37	R.ELDDDTLASYQK.Q	[448-459]	1xDimethyl [K459]	Used
		Checked	Confidence	Identifying Node	PSM Ambiguity	Annotated Sequence	Modifications	# Protein Groups	# Proteins	Master Protein Accessions	Protein Accessions	# Missed Cleavages	Charge	DeltaScore	DeltaCn	Rank	Search Engine Rank	#VALUE!	#VALUE!	Theo. MH+ [Da]	DeltaM [ppm]	Deltam/z [Da]	Activation Type	MS Order	Isolation Interference [%]	Ion Inject Time [ms]	RT [min]	First Scan	Spectrum File	File ID	Quan Info	Quan Channel	XCorr	Percolator q-Value	Percolator PEP	Precursor Abundance	Apex RT [min]	Precursor Quan Result ID
		TRUE	High	Sequest HT (A2)	Selected	[R].eLDDDTLASYQk.[Q]	N-Term(Dimethyl); K12(Dimethyl)	1	1	P09831	P09831	0	2	0.7037	0	1	1	0.000727273	-10.4252	1453.71	-2.86	-0.00208	HCD (High Energy Collision Dissociation)	MS2	51.1146	54	62.2773	16212	diMe-N_RP50_10787733_180min_HCD_20220822.raw	F19		Light	2.16	0	0.001415	826657	62.48	3093
		TRUE	High	Sequest HT (A2)	Selected	[R].eLDDDTLASYQk.[Q]	N-Term(Dimethyl); K12(Dimethyl)	1	1	P09831	P09831	0	2	0.8161	0	1	1	0.000724771	-10.4302	1453.71	1.09	0.00079	HCD (High Energy Collision Dissociation)	MS2	57.8819	54	118.594	24243	diMe-N_RP50_10787733_180min_HCD_20220819.raw	F18		Light	1.74	0	0.003667	409116	118.89	2936
	TRUE	High	[K].ELDGFTAK.[Q]	1xDimethyl:2H(4) [N-Term]; 1xDimethyl:2H(4) [K8]		0.00395355	0.000216959	1	1	2	P09831	P09831 [1171-1178]	0	944.554	0			#VALUE!	#VALUE!		912	Redundant	Heavy	Peak Found	Not Found	High	High	High	0.0002611	0.00751	2.31	46.71	K.ELDGFTAK.Q	[1171-1178]		Not Used
		Checked	Confidence	Identifying Node	PSM Ambiguity	Annotated Sequence	Modifications	# Protein Groups	# Proteins	Master Protein Accessions	Protein Accessions	# Missed Cleavages	Charge	DeltaScore	DeltaCn	Rank	Search Engine Rank	#VALUE!	#VALUE!	Theo. MH+ [Da]	DeltaM [ppm]	Deltam/z [Da]	Activation Type	MS Order	Isolation Interference [%]	Ion Inject Time [ms]	RT [min]	First Scan	Spectrum File	File ID	Quan Info	Quan Channel	XCorr	Percolator q-Value	Percolator PEP	Precursor Abundance	Apex RT [min]	Precursor Quan Result ID
		TRUE	High	Sequest HT (A4)	Selected	[K].eLDGFTAk.[Q]	N-Term(Dimethyl:2H(4)); K8(Dimethyl:2H(4))	1	1	P09831	P09831	0	2	0.3963	0	1	1	0.000479167	-11.0272	944.554	-0.48	-0.00023	HCD (High Energy Collision Dissociation)	MS2	19.0249	54	91.7331	17489	diMe-N_RP50_10787733_180min_HCD_20220819.raw	F18		Heavy	2.17	0.0001362	0.001208	1.35808e+06	92.05	1678
		TRUE	High	Sequest HT (A4)	Selected	[K].eLDGFTAk.[Q]	N-Term(Dimethyl:2H(4)); K8(Dimethyl:2H(4))	1	1	P09831	P09831	0	2	0.4026	0	1	1	0.000476923	-11.034	944.554	-0.65	-0.00031	HCD (High Energy Collision Dissociation)	MS2	0	54	46.5956	10724	diMe-N_RP50_10787733_180min_HCD_20220822.raw	F19		Heavy	2.31	0.0002611	0.00751	4.96068e+06	46.71	1653
	TRUE	High	[K].VTNYFEFIAR.[E]	1xDimethyl:2H(4) [N-Term]		0.00420703	0.000216959	1	1	1	P09831	P09831 [1136-1145]	0	1291.7	0	2.012	0.794844	#VALUE!	#VALUE!	133.6	3729		Heavy	Peak Found	Not Found	High	Not Found	High	0.0001362	0.001292	1.88	152.91	K.VTNYFEFIAR.E	[1136-1145]		Used
		Checked	Confidence	Identifying Node	PSM Ambiguity	Annotated Sequence	Modifications	# Protein Groups	# Proteins	Master Protein Accessions	Protein Accessions	# Missed Cleavages	Charge	DeltaScore	DeltaCn	Rank	Search Engine Rank	#VALUE!	#VALUE!	Theo. MH+ [Da]	DeltaM [ppm]	Deltam/z [Da]	Activation Type	MS Order	Isolation Interference [%]	Ion Inject Time [ms]	RT [min]	First Scan	Spectrum File	File ID	Quan Info	Quan Channel	XCorr	Percolator q-Value	Percolator PEP	Precursor Abundance	Apex RT [min]	Precursor Quan Result ID
		TRUE	High	Sequest HT (A4)	Selected	[K].vTNYFEFIAR.[E]	N-Term(Dimethyl:2H(4))	1	1	P09831	P09831	0	2	0.3617	0	1	1	0.000659091	-10.5672	1291.7	0.44	0.00029	HCD (High Energy Collision Dissociation)	MS2	32.0834	54	152.705	37338	diMe-N_RP50_10787733_180min_HCD_20220819.raw	F18		Heavy	1.88	0.0001362	0.001292	1.84579e+06	152.91	7089
	TRUE	High	[K].AYADLITIAGYDGGTGASPLSSVK.[Y]	1xDimethyl [K24]; 1xDimethyl [N-Term]	P09831 1xDimethyl [K1039]	0.00293371	0.000216959	1	1	1	P09831	P09831 [1016-1039]	0	2383.24	0	2.161	0.768031	#VALUE!	#VALUE!	136.7	508		Light	Not Found	High	Not Found	Peak Found	High	0	0.001171	2.41	116.72	K.AYADLITIAGYDGGTGASPLSSVK.Y	[1016-1039]	1xDimethyl [K1039]	Used
		Checked	Confidence	Identifying Node	PSM Ambiguity	Annotated Sequence	Modifications	# Protein Groups	# Proteins	Master Protein Accessions	Protein Accessions	# Missed Cleavages	Charge	DeltaScore	DeltaCn	Rank	Search Engine Rank	#VALUE!	#VALUE!	Theo. MH+ [Da]	DeltaM [ppm]	Deltam/z [Da]	Activation Type	MS Order	Isolation Interference [%]	Ion Inject Time [ms]	RT [min]	First Scan	Spectrum File	File ID	Quan Info	Quan Channel	XCorr	Percolator q-Value	Percolator PEP	Precursor Abundance	Apex RT [min]	Precursor Quan Result ID
		TRUE	High	Sequest HT (A2)	Selected	[K].aYADLITIAGYDGGTGASPLSSVk.[Y]	N-Term(Dimethyl); K24(Dimethyl)	1	1	P09831	P09831	0	3	0.7261	0	1	1	0.000792079	-10.3021	2383.24	-1.01	-0.0008	HCD (High Energy Collision Dissociation)	MS2	21.227	54	116.74	34246	diMe-N_RP50_10787733_180min_HCD_20220822.raw	F19		Light	2.41	0	0.001171	56319.4	116.78	7267
	TRUE	High	[K].TGVDIIK.[A]	1xDimethyl [K7]; 1xDimethyl [N-Term]	P09831 1xDimethyl [K1081]	0.0119353	0.000389103	1	1	2	P09831	P09831 [1075-1081]	0	801.508	0	2.106	0.77866	#VALUE!	#VALUE!	135.6	3279		Light	High	High	Peak Found	Peak Found	High	0.0002213	0.005336	2.25	94.81	K.TGVDIIK.A	[1075-1081]	1xDimethyl [K1081]	Used
		Checked	Confidence	Identifying Node	PSM Ambiguity	Annotated Sequence	Modifications	# Protein Groups	# Proteins	Master Protein Accessions	Protein Accessions	# Missed Cleavages	Charge	DeltaScore	DeltaCn	Rank	Search Engine Rank	#VALUE!	#VALUE!	Theo. MH+ [Da]	DeltaM [ppm]	Deltam/z [Da]	Activation Type	MS Order	Isolation Interference [%]	Ion Inject Time [ms]	RT [min]	First Scan	Spectrum File	File ID	Quan Info	Quan Channel	XCorr	Percolator q-Value	Percolator PEP	Precursor Abundance	Apex RT [min]	Precursor Quan Result ID
		TRUE	High	Sequest HT (A2)	Selected	[K].tGVDIIk.[A]	N-Term(Dimethyl); K7(Dimethyl)	1	1	P09831	P09831	0	2	0.2756	0	1	1	0.0004	-11.2877	801.508	0.2	8e-05	HCD (High Energy Collision Dissociation)	MS2	0	54	94.7153	18098	diMe-N_RP50_10787733_180min_HCD_20220819.raw	F18		Light	2.25	0.0002213	0.005336	1451699	95	1743
		TRUE	High	Sequest HT (A2)	Selected	[K].tGVDIIk.[A]	N-Term(Dimethyl); K7(Dimethyl)	1	1	P09831	P09831	0	2	0.3568	0	1	1	0.000407407	-11.2612	801.508	0.27	0.00011	HCD (High Energy Collision Dissociation)	MS2	30.8303	54	47.5795	11014	diMe-N_RP50_10787733_180min_HCD_20220822.raw	F19		Light	2.13	0.000403	0.02071	1.41546e+06	47.7	1697
	TRUE	High	[K].TGVDIIK.[A]	1xDimethyl:2H(4) [N-Term]; 1xDimethyl:2H(4) [K7]		0.0143713	0.000389103	1	1	3	P09831	P09831 [1075-1081]	0	809.558	0			#VALUE!	#VALUE!		3279	Redundant	Heavy	Peak Found	Peak Found	High	High	High	0.0001362	0.005126	2.36	94.81	K.TGVDIIK.A	[1075-1081]		Not Used
		Checked	Confidence	Identifying Node	PSM Ambiguity	Annotated Sequence	Modifications	# Protein Groups	# Proteins	Master Protein Accessions	Protein Accessions	# Missed Cleavages	Charge	DeltaScore	DeltaCn	Rank	Search Engine Rank	#VALUE!	#VALUE!	Theo. MH+ [Da]	DeltaM [ppm]	Deltam/z [Da]	Activation Type	MS Order	Isolation Interference [%]	Ion Inject Time [ms]	RT [min]	First Scan	Spectrum File	File ID	Quan Info	Quan Channel	XCorr	Percolator q-Value	Percolator PEP	Precursor Abundance	Apex RT [min]	Precursor Quan Result ID
		TRUE	High	Sequest HT (A4)	Selected	[K].tGVDIIk.[A]	N-Term(Dimethyl:2H(4)); K7(Dimethyl:2H(4))	1	1	P09831	P09831	0	2	0.2754	0	1	1	0.000404255	-11.2724	809.558	-0.47	-0.00019	HCD (High Energy Collision Dissociation)	MS2	0	54	94.5129	18063	diMe-N_RP50_10787733_180min_HCD_20220819.raw	F18		Heavy	2.36	0.0001362	0.005126	3691537	94.81	1743
		TRUE	High	Sequest HT (A4)	Selected	[K].tGVDIIk.[A]	N-Term(Dimethyl:2H(4)); K7(Dimethyl:2H(4))	1	1	P09831	P09831	0	2	0.2147	0	1	1	0.000410256	-11.2512	809.558	-0.39	-0.00016	HCD (High Energy Collision Dissociation)	MS2	15.9643	54	47.3702	10940	diMe-N_RP50_10787733_180min_HCD_20220822.raw	F19		Heavy	1.63	0.000841	0.01578	3.52006e+06	47.59	1697
		TRUE	High	Sequest HT (A4)	Selected	[K].tGVDIIk.[A]	N-Term(Dimethyl:2H(4)); K7(Dimethyl:2H(4))	1	1	P09831	P09831	0	2	0.1184	0	1	1	0.0004	-11.2877	809.558	-0.05	-2e-05	HCD (High Energy Collision Dissociation)	MS2	0	54	95.5759	18259	diMe-N_RP50_10787733_180min_HCD_20220819.raw	F18		Heavy	1.52	0.001051	0.0206	3691537	94.81	1743
	TRUE	High	[K].TTLEATVK.[E]	1xDimethyl [K8]; 1xDimethyl [N-Term]	P09831 1xDimethyl [K594]	0.0188625	0.000389103	1	1	2	P09831	P09831 [587-594]	0	918.551	0	2.056	0.786685	#VALUE!	#VALUE!	134.5	3391		Light	High	High	Peak Found	Peak Found	High	0.0002213	0.008743	1.54	68.58	K.TTLEATVK.E	[587-594]	1xDimethyl [K594]	Used
		Checked	Confidence	Identifying Node	PSM Ambiguity	Annotated Sequence	Modifications	# Protein Groups	# Proteins	Master Protein Accessions	Protein Accessions	# Missed Cleavages	Charge	DeltaScore	DeltaCn	Rank	Search Engine Rank	#VALUE!	#VALUE!	Theo. MH+ [Da]	DeltaM [ppm]	Deltam/z [Da]	Activation Type	MS Order	Isolation Interference [%]	Ion Inject Time [ms]	RT [min]	First Scan	Spectrum File	File ID	Quan Info	Quan Channel	XCorr	Percolator q-Value	Percolator PEP	Precursor Abundance	Apex RT [min]	Precursor Quan Result ID
		TRUE	High	Sequest HT (A2)	Selected	[K].tTLEATVk.[E]	N-Term(Dimethyl); K8(Dimethyl)	1	1	P09831	P09831	0	2	0.5325	0	1	1	0.000428571	-11.1882	918.551	0.07	3e-05	HCD (High Energy Collision Dissociation)	MS2	64.4603	54	68.0553	11670	diMe-N_RP50_10787733_180min_HCD_20220819.raw	F18		Light	1.54	0.0002213	0.008743	668883	68.77	673
		TRUE	High	Sequest HT (A2)	Selected	[K].tTLEATVk.[E]	N-Term(Dimethyl); K8(Dimethyl)	1	1	P09831	P09831	0	2	0.6154	0	1	1	0.0005	-10.9658	918.551	-0.06	-3e-05	HCD (High Energy Collision Dissociation)	MS2	54.7871	54	32.1624	6318	diMe-N_RP50_10787733_180min_HCD_20220822.raw	F19		Light	1.17	0.0005812	0.0237	1.03037e+06	32.54	611
	TRUE	High	[K].DPELAAAAR.[R]	1xDimethyl:2H(4) [N-Term]		0.0196952	0.000389103	1	1	1	P09831	P09831 [91-99]	0	945.53	0	100	2.71818e-17	#VALUE!	#VALUE!	200	706		Heavy	Not Found	Not Found	Not Found	High	High	0.0001362	0.00732	1.57	36.17	K.DPELAAAAR.R	[91-99]		Used
		Checked	Confidence	Identifying Node	PSM Ambiguity	Annotated Sequence	Modifications	# Protein Groups	# Proteins	Master Protein Accessions	Protein Accessions	# Missed Cleavages	Charge	DeltaScore	DeltaCn	Rank	Search Engine Rank	#VALUE!	#VALUE!	Theo. MH+ [Da]	DeltaM [ppm]	Deltam/z [Da]	Activation Type	MS Order	Isolation Interference [%]	Ion Inject Time [ms]	RT [min]	First Scan	Spectrum File	File ID	Quan Info	Quan Channel	XCorr	Percolator q-Value	Percolator PEP	Precursor Abundance	Apex RT [min]	Precursor Quan Result ID
		TRUE	High	Sequest HT (A4)	Selected	[K].dPELAAAAR.[R]	N-Term(Dimethyl:2H(4))	1	1	P09831	P09831	0	2	0.6561	0	1	1	0.000474576	-11.0411	945.53	-0.59	-0.00028	HCD (High Energy Collision Dissociation)	MS2	41.4925	54	35.6486	7344	diMe-N_RP50_10787733_180min_HCD_20220822.raw	F19		Heavy	1.57	0.0001362	0.00732	265337	36.17	825
	TRUE	High	[K].ELDGFTAK.[Q]	1xDimethyl [K8]; 1xDimethyl [N-Term]	P09831 1xDimethyl [K1178]	0.0130971	0.000389103	1	1	2	P09831	P09831 [1171-1178]	0	936.504	0	2.846	0.633998	#VALUE!	#VALUE!	148	912		Light	High	High	Peak Found	Peak Found	High	0.0002213	0.008781	2.03	46.71	K.ELDGFTAK.Q	[1171-1178]	1xDimethyl [K1178]	Used
		Checked	Confidence	Identifying Node	PSM Ambiguity	Annotated Sequence	Modifications	# Protein Groups	# Proteins	Master Protein Accessions	Protein Accessions	# Missed Cleavages	Charge	DeltaScore	DeltaCn	Rank	Search Engine Rank	#VALUE!	#VALUE!	Theo. MH+ [Da]	DeltaM [ppm]	Deltam/z [Da]	Activation Type	MS Order	Isolation Interference [%]	Ion Inject Time [ms]	RT [min]	First Scan	Spectrum File	File ID	Quan Info	Quan Channel	XCorr	Percolator q-Value	Percolator PEP	Precursor Abundance	Apex RT [min]	Precursor Quan Result ID
		TRUE	High	Sequest HT (A2)	Selected	[K].eLDGFTAk.[Q]	N-Term(Dimethyl); K8(Dimethyl)	1	1	P09831	P09831	0	2	0.4947	0	1	1	0.000459016	-11.0892	936.504	-0.61	-0.00028	HCD (High Energy Collision Dissociation)	MS2	0	54	46.7717	10757	diMe-N_RP50_10787733_180min_HCD_20220822.raw	F19		Light	1.9	0.0002213	0.005913	1.8067e+06	46.86	1653
		TRUE	High	Sequest HT (A2)	Selected	[K].eLDGFTAk.[Q]	N-Term(Dimethyl); K8(Dimethyl)	1	1	P09831	P09831	0	2	0.3793	0	1	1	0.00046988	-11.0554	936.504	0.83	0.00039	HCD (High Energy Collision Dissociation)	MS2	54.4556	54	92.2362	17606	diMe-N_RP50_10787733_180min_HCD_20220819.raw	F18		Light	2.03	0.0002213	0.008781	504267	92.37	1700
	TRUE	High	[K].GMAGGLIAIRPPVGSAFR.[S]	1xDimethyl:2H(4) [N-Term]		0.00991021	0.000389103	1	1	2	P09831	P09831 [1301-1318]	0	1802.04	0	0.01	2.71818e-17	#VALUE!	#VALUE!		1484		Heavy	Not Found	Peak Found	Not Found	High	High	0.0001362	0.003371	1.37	108.61	K.GMAGGLIAIRPPVGSAFR.S	[1301-1318]		Used
		Checked	Confidence	Identifying Node	PSM Ambiguity	Annotated Sequence	Modifications	# Protein Groups	# Proteins	Master Protein Accessions	Protein Accessions	# Missed Cleavages	Charge	DeltaScore	DeltaCn	Rank	Search Engine Rank	#VALUE!	#VALUE!	Theo. MH+ [Da]	DeltaM [ppm]	Deltam/z [Da]	Activation Type	MS Order	Isolation Interference [%]	Ion Inject Time [ms]	RT [min]	First Scan	Spectrum File	File ID	Quan Info	Quan Channel	XCorr	Percolator q-Value	Percolator PEP	Precursor Abundance	Apex RT [min]	Precursor Quan Result ID
		TRUE	High	Sequest HT (A4)	Selected	[K].gMAGGLIAIRPPVGSAFR.[S]	N-Term(Dimethyl:2H(4))	1	1	P09831	P09831	0	3	0.5766	0	1	1	0.0006	-10.7027	1802.04	0.1	6e-05	HCD (High Energy Collision Dissociation)	MS2	14.2275	54	108.25	32362	diMe-N_RP50_10787733_180min_HCD_20220822.raw	F19		Heavy	1.37	0.0001362	0.003371			7045
		TRUE	High	Sequest HT (A4)	Selected	[K].gMAGGLIAIRPPVGSAFR.[S]	N-Term(Dimethyl:2H(4))	1	1	P09831	P09831	0	3	0.6029	0	1	1	0.000592593	-10.7207	1802.04	0.27	0.00016	HCD (High Energy Collision Dissociation)	MS2	10.7425	54	109.265	32619	diMe-N_RP50_10787733_180min_HCD_20220822.raw	F19		Heavy	1.36	0.000841	0.01502
	TRUE	High	[K].NHYHGLPFK.[V]	1xDimethyl:2H(4) [N-Term]; 1xDimethyl:2H(4) [K9]		0.0153832	0.000389103	1	1	2	P09831	P09831 [1127-1135]	0	1176.68	0	100	2.71818e-17	#VALUE!	#VALUE!	200	2627		Heavy	Not Found	Not Found	High	High	High	0.0001362	0.005539	1.8	150.96	K.NHYHGLPFK.V	[1127-1135]		Used
		Checked	Confidence	Identifying Node	PSM Ambiguity	Annotated Sequence	Modifications	# Protein Groups	# Proteins	Master Protein Accessions	Protein Accessions	# Missed Cleavages	Charge	DeltaScore	DeltaCn	Rank	Search Engine Rank	#VALUE!	#VALUE!	Theo. MH+ [Da]	DeltaM [ppm]	Deltam/z [Da]	Activation Type	MS Order	Isolation Interference [%]	Ion Inject Time [ms]	RT [min]	First Scan	Spectrum File	File ID	Quan Info	Quan Channel	XCorr	Percolator q-Value	Percolator PEP	Precursor Abundance	Apex RT [min]	Precursor Quan Result ID
		TRUE	High	Sequest HT (A4)	Selected	[K].nHYHGLPFk.[V]	N-Term(Dimethyl:2H(4)); K9(Dimethyl:2H(4))	1	1	P09831	P09831	0	3	0.7056	0	1	1	0.000393365	-11.3118	1176.68	2.11	0.00083	HCD (High Energy Collision Dissociation)	MS2	51.9506	54	150.738	36254	diMe-N_RP50_10787733_180min_HCD_20220819.raw	F18		Heavy	1.8	0.0001362	0.005539	206353	150.96	6688
		TRUE	High	Sequest HT (A4)	Selected	[K].nHYHGLPFk.[V]	N-Term(Dimethyl:2H(4)); K9(Dimethyl:2H(4))	1	1	P09831	P09831	0	3	0.6018	0	1	1	0.000391304	-11.3194	1176.68	0.46	0.00018	HCD (High Energy Collision Dissociation)	MS2	64.9476	54	69.2466	18752	diMe-N_RP50_10787733_180min_HCD_20220822.raw	F19		Heavy	1.13	0.000739	0.0136	73803.1	69.74	3804
	TRUE	High	[R].VGPGELMVIDTR.[S]	1xOxidation [M7]; 1xDimethyl:2H(4) [N-Term]		0.019574	0.000389103	1	1	4	P09831	P09831 [391-402]	0	1334.73	0	1.988	0.800371	#VALUE!	#VALUE!	133.1	3544		Heavy	Peak Found	Peak Found	High	High	High	0.0001362	0.007267	1.59	72.69	R.VGPGELMVIDTR.S	[391-402]		Used
		Checked	Confidence	Identifying Node	PSM Ambiguity	Annotated Sequence	Modifications	# Protein Groups	# Proteins	Master Protein Accessions	Protein Accessions	# Missed Cleavages	Charge	DeltaScore	DeltaCn	Rank	Search Engine Rank	#VALUE!	#VALUE!	Theo. MH+ [Da]	DeltaM [ppm]	Deltam/z [Da]	Activation Type	MS Order	Isolation Interference [%]	Ion Inject Time [ms]	RT [min]	First Scan	Spectrum File	File ID	Quan Info	Quan Channel	XCorr	Percolator q-Value	Percolator PEP	Precursor Abundance	Apex RT [min]	Precursor Quan Result ID
		TRUE	High	Sequest HT (A4)	Selected	[R].vGPGELmVIDTR.[S]	N-Term(Dimethyl:2H(4)); M7(Oxidation)	1	1	P09831	P09831	0	2	0.7233	0	1	1	0.000666667	-10.5507	1334.73	0.18	0.00012	HCD (High Energy Collision Dissociation)	MS2	6.10781	54	134.956	29294	diMe-N_RP50_10787733_180min_HCD_20220819.raw	F18		Heavy	1.59	0.0001362	0.007267	1.2582e+06	134.54	4156
		TRUE	High	Sequest HT (A4)	Selected	[R].vGPGELmVIDTR.[S]	N-Term(Dimethyl:2H(4)); M7(Oxidation)	1	1	P09831	P09831	0	2	0.651	0	1	1	0.000666667	-10.5507	1334.73	0.3	0.0002	HCD (High Energy Collision Dissociation)	MS2	20.4505	54	78.5104	22222	diMe-N_RP50_10787733_180min_HCD_20220822.raw	F19		Heavy	1.49	0.0002611	0.007773	329785	78.04	4675
		TRUE	High	Sequest HT (A4)	Selected	[R].vGPGELmVIDTR.[S]	N-Term(Dimethyl:2H(4)); M7(Oxidation)	1	1	P09831	P09831	0	2	0.4157	0	1	1	0.000681818	-10.5183	1334.73	0.44	0.0003	HCD (High Energy Collision Dissociation)	MS2	12.5903	54	77.5022	21838	diMe-N_RP50_10787733_180min_HCD_20220822.raw	F19		Heavy	0.89	0.004743	0.08431	329785	78.04	4675
		TRUE	High	Sequest HT (A4)	Selected	[R].vGPGELmVIDTR.[S]	N-Term(Dimethyl:2H(4)); M7(Oxidation)	1	1	P09831	P09831	0	2	0.6224	0	1	1	0.000666667	-10.5507	1334.73	0.09	6e-05	HCD (High Energy Collision Dissociation)	MS2	11.7071	54	72.3627	19920	diMe-N_RP50_10787733_180min_HCD_20220822.raw	F19		Heavy	0.98	0.00629	0.1146	1.58947e+06	72.69	4159
	TRUE	High	[R].FSTNTVPR.[W]	1xDimethyl [N-Term]		0.0182891	0.000389103	1	1	1	P09831	P09831 [218-225]	0	949.51	0	11.471	0.0615355	#VALUE!	#VALUE!	184	1220		Light	High	Peak Found	Peak Found	Not Found	High	0.0002213	0.008463	1.43	72.75	R.FSTNTVPR.W	[218-225]		Used
		Checked	Confidence	Identifying Node	PSM Ambiguity	Annotated Sequence	Modifications	# Protein Groups	# Proteins	Master Protein Accessions	Protein Accessions	# Missed Cleavages	Charge	DeltaScore	DeltaCn	Rank	Search Engine Rank	#VALUE!	#VALUE!	Theo. MH+ [Da]	DeltaM [ppm]	Deltam/z [Da]	Activation Type	MS Order	Isolation Interference [%]	Ion Inject Time [ms]	RT [min]	First Scan	Spectrum File	File ID	Quan Info	Quan Channel	XCorr	Percolator q-Value	Percolator PEP	Precursor Abundance	Apex RT [min]	Precursor Quan Result ID
		TRUE	High	Sequest HT (A2)	Selected	[R].fSTNTVPR.[W]	N-Term(Dimethyl)	1	1	P09831	P09831	0	2	0.4755	0	1	1	0.000481013	-11.0216	949.51	-0.79	-0.00038	HCD (High Energy Collision Dissociation)	MS2	35.9141	54	73.2678	12932	diMe-N_RP50_10787733_180min_HCD_20220819.raw	F18		Light	1.43	0.0002213	0.008463	887021	72.93	806
	TRUE	High	[K].VAQGAKPGEGGQLPGDK.[V]	1xDimethyl:2H(4) [N-Term]; 2xDimethyl:2H(4) [K6; K17]		0.0111489	0.000389103	1	1	5	P09831	P09831 [932-948]	0	1705	0			#VALUE!	#VALUE!		3458	Redundant	Heavy	Peak Found	Peak Found	High	High	High	0.0001362	0.003854	1.31	26.21	K.VAQGAKPGEGGQLPGDK.V	[932-948]		Not Used
		Checked	Confidence	Identifying Node	PSM Ambiguity	Annotated Sequence	Modifications	# Protein Groups	# Proteins	Master Protein Accessions	Protein Accessions	# Missed Cleavages	Charge	DeltaScore	DeltaCn	Rank	Search Engine Rank	#VALUE!	#VALUE!	Theo. MH+ [Da]	DeltaM [ppm]	Deltam/z [Da]	Activation Type	MS Order	Isolation Interference [%]	Ion Inject Time [ms]	RT [min]	First Scan	Spectrum File	File ID	Quan Info	Quan Channel	XCorr	Percolator q-Value	Percolator PEP	Precursor Abundance	Apex RT [min]	Precursor Quan Result ID
		TRUE	High	Sequest HT (A4)	Selected	[K].vAQGAkPGEGGQLPGDk.[V]	N-Term(Dimethyl:2H(4)); K6(Dimethyl:2H(4)); K17(Dimethyl:2H(4))	1	1	P09831	P09831	0	3	0.3817	0	1	1	0.00055	-10.8283	1705	-0.2	-0.00011	HCD (High Energy Collision Dissociation)	MS2	0	54	82.1888	15076	diMe-N_RP50_10787733_180min_HCD_20220819.raw	F18		Heavy	1.31	0.0001362	0.003854			1192
		TRUE	High	Sequest HT (A4)	Selected	[K].vAQGAkPGEGGQLPGDk.[V]	N-Term(Dimethyl:2H(4)); K6(Dimethyl:2H(4)); K17(Dimethyl:2H(4))	1	1	P09831	P09831	0	3	0.5	0	1	1	0.000555556	-10.8138	1705	-0.09	-5e-05	HCD (High Energy Collision Dissociation)	MS2	0	54	81.1839	14823	diMe-N_RP50_10787733_180min_HCD_20220819.raw	F18		Heavy	1.28	0.0001362	0.006772			1192
		TRUE	High	Sequest HT (A4)	Unambiguous	[K].vAQGAkPGEGGQLPGDk.[V]	N-Term(Dimethyl:2H(4)); K6(Dimethyl:2H(4)); K17(Dimethyl:2H(4))	1	1	P09831	P09831	0	3	0.4862	0	1	1	0.000568966	-10.7794	1705	-0.58	-0.00033	HCD (High Energy Collision Dissociation)	MS2	7.04474	54	26.7008	4714	diMe-N_RP50_10787733_180min_HCD_20220822.raw	F19		Heavy	1.09	0.0004988	0.01237	532577	26.21	241
		TRUE	High	Sequest HT (A4)	Selected	[K].vAQGAkPGEGGQLPGDk.[V]	N-Term(Dimethyl:2H(4)); K6(Dimethyl:2H(4)); K17(Dimethyl:2H(4))	1	1	P09831	P09831	0	3		0	2	2	0.000573171	-10.7687	1705	-0.82	-0.00047	HCD (High Energy Collision Dissociation)	MS2	67.077	54	25.6964	4457	diMe-N_RP50_10787733_180min_HCD_20220822.raw	F19		Heavy	0.48	0.007769	0.1362	532577	26.21	241
		TRUE	High	Sequest HT (A4)	Selected	[K].vAQGAkPGEGGQLPGDk.[V]	N-Term(Dimethyl:2H(4)); K6(Dimethyl:2H(4)); K17(Dimethyl:2H(4))	1	1	P09831	P09831	0	3	0.2747	0	1	1	0.000558824	-10.8053	1705	0.34	0.00019	HCD (High Energy Collision Dissociation)	MS2	42.2063	54	80.1843	14599	diMe-N_RP50_10787733_180min_HCD_20220819.raw	F18		Heavy	0.91	0.008206	0.1427	121990	81.45	1151
	TRUE	High	[R].LQVDGGLK.[T]	1xDimethyl:2H(4) [N-Term]; 1xDimethyl:2H(4) [K8]		0.0123872	0.000389103	1	1	3	P09831	P09831 [1067-1074]	0	893.591	0			#VALUE!	#VALUE!		2244	Redundant	Heavy	Peak Found	Peak Found	High	High	High	0.0002611	0.00939	2.17	42.66	R.LQVDGGLK.T	[1067-1074]		Not Used
		Checked	Confidence	Identifying Node	PSM Ambiguity	Annotated Sequence	Modifications	# Protein Groups	# Proteins	Master Protein Accessions	Protein Accessions	# Missed Cleavages	Charge	DeltaScore	DeltaCn	Rank	Search Engine Rank	#VALUE!	#VALUE!	Theo. MH+ [Da]	DeltaM [ppm]	Deltam/z [Da]	Activation Type	MS Order	Isolation Interference [%]	Ion Inject Time [ms]	RT [min]	First Scan	Spectrum File	File ID	Quan Info	Quan Channel	XCorr	Percolator q-Value	Percolator PEP	Precursor Abundance	Apex RT [min]	Precursor Quan Result ID
		TRUE	High	Sequest HT (A4)	Selected	[R].lQVDGGLk.[T]	N-Term(Dimethyl:2H(4)); K8(Dimethyl:2H(4))	1	1	P09831	P09831	0	2	0.488	0	1	1	0.000444444	-11.1357	893.591	-0.27	-0.00012	HCD (High Energy Collision Dissociation)	MS2	35.2387	54	42.4538	9503	diMe-N_RP50_10787733_180min_HCD_20220822.raw	F19		Heavy	2.09	0.0001362	0.004351	4166591	42.66	1365
		TRUE	High	Sequest HT (A4)	Selected	[R].lQVDGGLk.[T]	N-Term(Dimethyl:2H(4)); K8(Dimethyl:2H(4))	1	1	P09831	P09831	0	2	0.4608	0	1	1	0.000444444	-11.1357	893.591	-0.27	-0.00012	HCD (High Energy Collision Dissociation)	MS2	19.2479	54	87.0243	16306	diMe-N_RP50_10787733_180min_HCD_20220819.raw	F18		Heavy	2.17	0.0002611	0.00939	2.65508e+06	86.7	1410
		TRUE	High	Sequest HT (A4)	Unambiguous	[R].lQVDGGLk.[T]	N-Term(Dimethyl:2H(4)); K8(Dimethyl:2H(4))	1	1	P09831	P09831	0	2	0.36	0	1	1	0.00045122	-11.1139	893.591	-0.82	-0.00037	HCD (High Energy Collision Dissociation)	MS2	23.7647	54	86.0189	16038	diMe-N_RP50_10787733_180min_HCD_20220819.raw	F18		Heavy	1.25	0.001443	0.0292	2.65508e+06	86.7	1410
	TRUE	High	[K].MGISTIASYR.[C]	1xOxidation [M1]; 1xDimethyl [N-Term]		0.0228358	0.000559846	1	1	1	P09831	P09831 [717-726]	0	1142.59	0	2.193	0.762518	#VALUE!	#VALUE!	137.4	2493		Light	High	Peak Found	Not Found	Peak Found	High	0.0002213	0.01078	1.11	108.22	K.MGISTIASYR.C	[717-726]		Used
		Checked	Confidence	Identifying Node	PSM Ambiguity	Annotated Sequence	Modifications	# Protein Groups	# Proteins	Master Protein Accessions	Protein Accessions	# Missed Cleavages	Charge	DeltaScore	DeltaCn	Rank	Search Engine Rank	#VALUE!	#VALUE!	Theo. MH+ [Da]	DeltaM [ppm]	Deltam/z [Da]	Activation Type	MS Order	Isolation Interference [%]	Ion Inject Time [ms]	RT [min]	First Scan	Spectrum File	File ID	Quan Info	Quan Channel	XCorr	Percolator q-Value	Percolator PEP	Precursor Abundance	Apex RT [min]	Precursor Quan Result ID
		TRUE	High	Sequest HT (A2)	Selected	[K].mGISTIASYR.[C]	N-Term(Dimethyl); M1(Oxidation)	1	1	P09831	P09831	0	2	0.7838	0	1	1	0.000567568	-10.7829	1142.59	0.74	0.00042	HCD (High Energy Collision Dissociation)	MS2	8.90712	54	108.981	21616	diMe-N_RP50_10787733_180min_HCD_20220819.raw	F18		Light	1.11	0.0002213	0.01078	153153	108.22	2289
	TRUE	High	[R].TVMLNYR.[N]	1xOxidation [M3]; 1xDimethyl:2H(4) [N-Term]		0.0245866	0.000559846	1	1	1	P09831	P09831 [697-703]	0	944.517	0			#VALUE!	#VALUE!		3406	Redundant	Heavy	Peak Found	Peak Found	High	Not Found	High	0.0002611	0.009405	1.47	81.05	R.TVMLNYR.N	[697-703]		Not Used
		Checked	Confidence	Identifying Node	PSM Ambiguity	Annotated Sequence	Modifications	# Protein Groups	# Proteins	Master Protein Accessions	Protein Accessions	# Missed Cleavages	Charge	DeltaScore	DeltaCn	Rank	Search Engine Rank	#VALUE!	#VALUE!	Theo. MH+ [Da]	DeltaM [ppm]	Deltam/z [Da]	Activation Type	MS Order	Isolation Interference [%]	Ion Inject Time [ms]	RT [min]	First Scan	Spectrum File	File ID	Quan Info	Quan Channel	XCorr	Percolator q-Value	Percolator PEP	Precursor Abundance	Apex RT [min]	Precursor Quan Result ID
		TRUE	High	Sequest HT (A4)	Selected	[R].tVmLNYR.[N]	N-Term(Dimethyl:2H(4)); M3(Oxidation)	1	1	P09831	P09831	0	2	0.551	0	1	1	0.00047619	-11.0362	944.517	-0.63	-0.0003	HCD (High Energy Collision Dissociation)	MS2	7.19415	54	80.9738	14776	diMe-N_RP50_10787733_180min_HCD_20220819.raw	F18		Heavy	1.47	0.0002611	0.009405	620386	81.05	1185
	TRUE	High	[K].VTPYIAK.[L]	1xDimethyl [K7]; 1xDimethyl [N-Term]	P09831 1xDimethyl [K955]	0.0220071	0.000559846	1	1	2	P09831	P09831 [949-955]	0	847.529	0	2.511	0.695879	#VALUE!	#VALUE!	143	3730		Light	High	High	Peak Found	Peak Found	High	0.000403	0.01924	1.8	36.17	K.VTPYIAK.L	[949-955]	1xDimethyl [K955]	Used
		Checked	Confidence	Identifying Node	PSM Ambiguity	Annotated Sequence	Modifications	# Protein Groups	# Proteins	Master Protein Accessions	Protein Accessions	# Missed Cleavages	Charge	DeltaScore	DeltaCn	Rank	Search Engine Rank	#VALUE!	#VALUE!	Theo. MH+ [Da]	DeltaM [ppm]	Deltam/z [Da]	Activation Type	MS Order	Isolation Interference [%]	Ion Inject Time [ms]	RT [min]	First Scan	Spectrum File	File ID	Quan Info	Quan Channel	XCorr	Percolator q-Value	Percolator PEP	Precursor Abundance	Apex RT [min]	Precursor Quan Result ID
		TRUE	High	Sequest HT (A2)	Selected	[K].vTPYIAk.[L]	N-Term(Dimethyl); K7(Dimethyl)	1	1	P09831	P09831	0	2	0.554	0	1	1	0.000423423	-11.2056	847.529	-1.11	-0.00047	HCD (High Energy Collision Dissociation)	MS2	56.669	54	35.8731	7424	diMe-N_RP50_10787733_180min_HCD_20220822.raw	F19		Light	1.39	0.0002213	0.01037	476955	36.17	844
		TRUE	High	Sequest HT (A2)	Selected	[K].vTPYIAk.[L]	N-Term(Dimethyl); K7(Dimethyl)	1	1	P09831	P09831	0	2	0.5389	0	1	1	0.000416667	-11.2288	847.529	0.12	5e-05	HCD (High Energy Collision Dissociation)	MS2	29.5098	54	76.1172	13682	diMe-N_RP50_10787733_180min_HCD_20220819.raw	F18		Light	1.8	0.000403	0.01924	198044	76.31	929
	TRUE	High	[R].LVDQSLR.[C]	1xDimethyl:2H(4) [N-Term]		0.0269621	0.000918517	1	1	8	P09831	P09831 [638-644]	0	862.529	0	1.424	0.93784	#VALUE!	#VALUE!	117.5	2361		Heavy	Peak Found	Peak Found	High	High	High	0.000841	0.01697	2.03	26.96	R.LVDQSLR.C	[638-644]		Used
		Checked	Confidence	Identifying Node	PSM Ambiguity	Annotated Sequence	Modifications	# Protein Groups	# Proteins	Master Protein Accessions	Protein Accessions	# Missed Cleavages	Charge	DeltaScore	DeltaCn	Rank	Search Engine Rank	#VALUE!	#VALUE!	Theo. MH+ [Da]	DeltaM [ppm]	Deltam/z [Da]	Activation Type	MS Order	Isolation Interference [%]	Ion Inject Time [ms]	RT [min]	First Scan	Spectrum File	File ID	Quan Info	Quan Channel	XCorr	Percolator q-Value	Percolator PEP	Precursor Abundance	Apex RT [min]	Precursor Quan Result ID
		TRUE	High	Sequest HT (A4)	Selected	[R].lVDQSLR.[C]	N-Term(Dimethyl:2H(4))	1	1	P09831	P09831	0	2	0.5217	0	1	1	0.000428571	-11.1882	862.529	-0.35	-0.00015	HCD (High Energy Collision Dissociation)	MS2	9.15673	54	57.2729	9320	diMe-N_RP50_10787733_180min_HCD_20220819.raw	F18		Heavy	1.38	0.0003853	0.01044			238
		TRUE	High	Sequest HT (A4)	Selected	[R].lVDQSLR.[C]	N-Term(Dimethyl:2H(4))	1	1	P09831	P09831	0	2	0.5423	0	1	1	0.000432099	-11.1764	862.529	-0.81	-0.00035	HCD (High Energy Collision Dissociation)	MS2	12.3206	54	59.279	9727	diMe-N_RP50_10787733_180min_HCD_20220819.raw	F18		Heavy	1.42	0.0004988	0.01248	472310	58.88	335
		TRUE	High	Sequest HT (A4)	Selected	[R].lVDQSLR.[C]	N-Term(Dimethyl:2H(4))	1	1	P09831	P09831	0	2	0.5764	0	1	1	0.000409091	-11.2553	862.529	-0.22	-9e-05	HCD (High Energy Collision Dissociation)	MS2	3.81409	54	27.2171	4849	diMe-N_RP50_10787733_180min_HCD_20220822.raw	F19		Heavy	2.03	0.000841	0.01697	1.88266e+06	26.96	261
		TRUE	High	Sequest HT (A4)	Selected	[R].lVDQSLR.[C]	N-Term(Dimethyl:2H(4))	1	1	P09831	P09831	0	2	0.4167	0	1	1	0.000416667	-11.2288	862.529	-0.24	-0.0001	HCD (High Energy Collision Dissociation)	MS2	14.5247	54	55.2632	8891	diMe-N_RP50_10787733_180min_HCD_20220819.raw	F18		Heavy	1.32	0.001443	0.03103			238
		TRUE	High	Sequest HT (A4)	Selected	[R].lVDQSLR.[C]	N-Term(Dimethyl:2H(4))	1	1	P09831	P09831	0	2	0.4961	0	1	1	0.000421875	-11.2109	862.529	-0.64	-0.00027	HCD (High Energy Collision Dissociation)	MS2	12.5823	54	56.2702	9105	diMe-N_RP50_10787733_180min_HCD_20220819.raw	F18		Heavy	1.29	0.001839	0.03713			238
		TRUE	High	Sequest HT (A4)	Selected	[R].lVDQSLR.[C]	N-Term(Dimethyl:2H(4))	1	1	P09831	P09831	0	2	0.4706	0	1	1	0.0004	-11.2877	862.529	-0.15	-6e-05	HCD (High Energy Collision Dissociation)	MS2	13.7531	54	58.2777	9520	diMe-N_RP50_10787733_180min_HCD_20220819.raw	F18		Heavy	1.36	0.002784	0.05686	472310	58.88	335
		TRUE	High	Sequest HT (A4)	Selected	[R].lVDQSLR.[C]	N-Term(Dimethyl:2H(4))	1	1	P09831	P09831	0	2	0.3421	0	1	1	0.000428571	-11.1882	862.529	-0.28	-0.00012	HCD (High Energy Collision Dissociation)	MS2	33.2916	54	54.2593	8689	diMe-N_RP50_10787733_180min_HCD_20220819.raw	F18		Heavy	0.76	0.005503	0.1028			238
		TRUE	High	Sequest HT (A4)	Selected	[R].lVDQSLR.[C]	N-Term(Dimethyl:2H(4))	1	1	P09831	P09831	0	2	0.1842	0	1	1	0.00044	-11.1502	862.529	-0.5	-0.00022	HCD (High Energy Collision Dissociation)	MS2	85.7454	54	26.2186	4600	diMe-N_RP50_10787733_180min_HCD_20220822.raw	F19		Heavy	1.14	0.008206	0.1429	1.88266e+06	26.96	261
	TRUE	High	[R].LVDLIGR.[T]	1xDimethyl:2H(4) [N-Term]		0.0299278	0.00107364	1	1	3	P09831	P09831 [1159-1165]	0	817.544	0			#VALUE!	#VALUE!		2358	Redundant	Heavy	Peak Found	Peak Found	High	High	High	0.006828	0.1205	1.71	63.82	R.LVDLIGR.T	[1159-1165]		Not Used
		Checked	Confidence	Identifying Node	PSM Ambiguity	Annotated Sequence	Modifications	# Protein Groups	# Proteins	Master Protein Accessions	Protein Accessions	# Missed Cleavages	Charge	DeltaScore	DeltaCn	Rank	Search Engine Rank	#VALUE!	#VALUE!	Theo. MH+ [Da]	DeltaM [ppm]	Deltam/z [Da]	Activation Type	MS Order	Isolation Interference [%]	Ion Inject Time [ms]	RT [min]	First Scan	Spectrum File	File ID	Quan Info	Quan Channel	XCorr	Percolator q-Value	Percolator PEP	Precursor Abundance	Apex RT [min]	Precursor Quan Result ID
		TRUE	High	Sequest HT (A4)	Selected	[R].lVDLIGR.[T]	N-Term(Dimethyl:2H(4))	1	1	P09831	P09831	0	2	0.1724	0	1	1	0.000388889	-11.3284	817.544	0.18	7e-05	HCD (High Energy Collision Dissociation)	MS2	23.1543	54	63.443	16619	diMe-N_RP50_10787733_180min_HCD_20220822.raw	F19		Heavy	1.45	0.0004988	0.01173	4599819	63.82	3199
		TRUE	High	Sequest HT (A4)	Selected	[R].lVDLIGR.[T]	N-Term(Dimethyl:2H(4))	1	1	P09831	P09831	0	2	0.1975	0	1	1	0.000410256	-11.2512	817.544	0.39	0.00016	HCD (High Energy Collision Dissociation)	MS2	30.5275	54	122.913	25495	diMe-N_RP50_10787733_180min_HCD_20220819.raw	F18		Heavy	1.57	0.003356	0.06287	2.63233e+06	122.41	3173
		TRUE	High	Sequest HT (A4)	Selected	[R].lVDLIGR.[T]	N-Term(Dimethyl:2H(4))	1	1	P09831	P09831	0	2	0.0468	0	1	1	0.000333333	-11.5507	817.544	0.06	2e-05	HCD (High Energy Collision Dissociation)	MS2	41.7006	54	121.906	25221	diMe-N_RP50_10787733_180min_HCD_20220819.raw	F18		Heavy	1.71	0.006828	0.1205	2.63233e+06	122.41	3173
	TRUE	High	[R].LVDLIGR.[T]	1xDimethyl [N-Term]		0.0281465	0.00107364	1	1	2	P09831	P09831 [1159-1165]	0	813.519	0	1.944	0.809555	#VALUE!	#VALUE!	132.1	2358		Light	High	High	Peak Found	Peak Found	High	0.000403	0.01353	1.86	63.82	R.LVDLIGR.T	[1159-1165]		Used
		Checked	Confidence	Identifying Node	PSM Ambiguity	Annotated Sequence	Modifications	# Protein Groups	# Proteins	Master Protein Accessions	Protein Accessions	# Missed Cleavages	Charge	DeltaScore	DeltaCn	Rank	Search Engine Rank	#VALUE!	#VALUE!	Theo. MH+ [Da]	DeltaM [ppm]	Deltam/z [Da]	Activation Type	MS Order	Isolation Interference [%]	Ion Inject Time [ms]	RT [min]	First Scan	Spectrum File	File ID	Quan Info	Quan Channel	XCorr	Percolator q-Value	Percolator PEP	Precursor Abundance	Apex RT [min]	Precursor Quan Result ID
		TRUE	High	Sequest HT (A2)	Selected	[R].lVDLIGR.[T]	N-Term(Dimethyl)	1	1	P09831	P09831	0	2	0.1344	0	1	1	0.0004	-11.2877	813.519	0.35	0.00014	HCD (High Energy Collision Dissociation)	MS2	4.93371	54	122.949	25507	diMe-N_RP50_10787733_180min_HCD_20220819.raw	F18		Light	1.86	0.000403	0.01353	1.09743e+06	122.53	3173
		TRUE	High	Sequest HT (A2)	Selected	[R].lVDLIGR.[T]	N-Term(Dimethyl)	1	1	P09831	P09831	0	2	0.1135	0	1	1	0.000403846	-11.2739	813.519	1.04	0.00042	HCD (High Energy Collision Dissociation)	MS2	13.2461	54	64.0641	16820	diMe-N_RP50_10787733_180min_HCD_20220822.raw	F19		Light	1.85	0.001972	0.04596	2.04508e+06	63.98	3199
	TRUE	High	[R].LPVPAPMAVGAIQTR.[L]	1xDimethyl:2H(4) [N-Term]		0.0366262	0.00138359	1	1	1	P09831	P09831 [623-637]	0	1552.92	0	100	2.71818e-17	#VALUE!	#VALUE!	200	2211		Heavy	Not Found	Not Found	High	Not Found	High	0.000841	0.01477	1.28	149.43	R.LPVPAPMAVGAIQTR.L	[623-637]		Used
		Checked	Confidence	Identifying Node	PSM Ambiguity	Annotated Sequence	Modifications	# Protein Groups	# Proteins	Master Protein Accessions	Protein Accessions	# Missed Cleavages	Charge	DeltaScore	DeltaCn	Rank	Search Engine Rank	#VALUE!	#VALUE!	Theo. MH+ [Da]	DeltaM [ppm]	Deltam/z [Da]	Activation Type	MS Order	Isolation Interference [%]	Ion Inject Time [ms]	RT [min]	First Scan	Spectrum File	File ID	Quan Info	Quan Channel	XCorr	Percolator q-Value	Percolator PEP	Precursor Abundance	Apex RT [min]	Precursor Quan Result ID
		TRUE	High	Sequest HT (A4)	Selected	[R].lPVPAPMAVGAIQTR.[L]	N-Term(Dimethyl:2H(4))	1	1	P09831	P09831	0	2	0.7891	0	1	1	0.000770642	-10.3417	1552.92	-1.09	-0.00084	HCD (High Energy Collision Dissociation)	MS2	0	54	149.325	35490	diMe-N_RP50_10787733_180min_HCD_20220819.raw	F18		Heavy	1.28	0.000841	0.01477	111702	149.43	6355
	TRUE	High	[K].GLCMPTDLPR.[F]	1xCarbamidomethyl [C3]; 1xDimethyl [N-Term]		0.041377	0.00138359	1	1	1	P09831	P09831 [188-197]	0	1187.59	0	2.315	0.737782	#VALUE!	#VALUE!	139.7	1426		Light	Peak Found	High	Peak Found	Peak Found	High	0.000403	0.02064	1.31	75.27	K.GLCMPTDLPR.F	[188-197]		Used
		Checked	Confidence	Identifying Node	PSM Ambiguity	Annotated Sequence	Modifications	# Protein Groups	# Proteins	Master Protein Accessions	Protein Accessions	# Missed Cleavages	Charge	DeltaScore	DeltaCn	Rank	Search Engine Rank	#VALUE!	#VALUE!	Theo. MH+ [Da]	DeltaM [ppm]	Deltam/z [Da]	Activation Type	MS Order	Isolation Interference [%]	Ion Inject Time [ms]	RT [min]	First Scan	Spectrum File	File ID	Quan Info	Quan Channel	XCorr	Percolator q-Value	Percolator PEP	Precursor Abundance	Apex RT [min]	Precursor Quan Result ID
		TRUE	High	Sequest HT (A2)	Unambiguous	[K].gLcMPTDLPR.[F]	N-Term(Dimethyl); C3(Carbamidomethyl)	1	1	P09831	P09831	0	2	0.6947	0	1	1	0.000607143	-10.6857	1187.59	0.28	0.00017	HCD (High Energy Collision Dissociation)	MS2	21.3166	54	75.4788	21105	diMe-N_RP50_10787733_180min_HCD_20220822.raw	F19		Light	1.31	0.000403	0.02064	136221	75.28	4420
	TRUE	High	[R].ICHLNNCATGVATQDDK.[L]	2xCarbamidomethyl [C2; C7]; 1xDimethyl [K17]; 1xDimethyl [N-Term]	P09831 1xDimethyl [K1123]	0.0350927	0.00138359	1	1	1	P09831	P09831 [1107-1123]	0	1972.92	0	100	2.71818e-17	#VALUE!	#VALUE!	200	1811		Light	Not Found	High	Peak Found	Peak Found	High	0.000403	0.01718	1.11	38.23	R.ICHLNNCATGVATQDDK.L	[1107-1123]	1xDimethyl [K1123]	Used
		Checked	Confidence	Identifying Node	PSM Ambiguity	Annotated Sequence	Modifications	# Protein Groups	# Proteins	Master Protein Accessions	Protein Accessions	# Missed Cleavages	Charge	DeltaScore	DeltaCn	Rank	Search Engine Rank	#VALUE!	#VALUE!	Theo. MH+ [Da]	DeltaM [ppm]	Deltam/z [Da]	Activation Type	MS Order	Isolation Interference [%]	Ion Inject Time [ms]	RT [min]	First Scan	Spectrum File	File ID	Quan Info	Quan Channel	XCorr	Percolator q-Value	Percolator PEP	Precursor Abundance	Apex RT [min]	Precursor Quan Result ID
		TRUE	High	Sequest HT (A2)	Unambiguous	[R].icHLNNcATGVATQDDk.[L]	N-Term(Dimethyl); C2(Carbamidomethyl); C7(Carbamidomethyl); K17(Dimethyl)	1	1	P09831	P09831	0	3	0.7658	0	1	1	0.00066129	-10.5624	1972.92	0.62	0.00041	HCD (High Energy Collision Dissociation)	MS2	0	54	38.6355	8272	diMe-N_RP50_10787733_180min_HCD_20220822.raw	F19		Light	1.11	0.000403	0.01718			1074
	TRUE	High	[K].VAQGAKPGEGGQLPGDKVTPYIAK.[L]	3xDimethyl [K6; K17; K24]; 1xDimethyl [N-Term]	P09831 3xDimethyl [K937; K948; K955]	0.0386943	0.00138359	1	1	3	P09831	P09831 [932-955]	1	2493.41	0	100	2.71818e-17	#VALUE!	#VALUE!	200	3459		Light	High	High	Peak Found	Peak Found	High	0.002749	0.06109	1.75	144.18	K.VAQGAKPGEGGQLPGDKVTPYIAK.L	[932-955]	3xDimethyl [K937; K948; K955]	Used
		Checked	Confidence	Identifying Node	PSM Ambiguity	Annotated Sequence	Modifications	# Protein Groups	# Proteins	Master Protein Accessions	Protein Accessions	# Missed Cleavages	Charge	DeltaScore	DeltaCn	Rank	Search Engine Rank	#VALUE!	#VALUE!	Theo. MH+ [Da]	DeltaM [ppm]	Deltam/z [Da]	Activation Type	MS Order	Isolation Interference [%]	Ion Inject Time [ms]	RT [min]	First Scan	Spectrum File	File ID	Quan Info	Quan Channel	XCorr	Percolator q-Value	Percolator PEP	Precursor Abundance	Apex RT [min]	Precursor Quan Result ID
		TRUE	High	Sequest HT (A2)	Selected	[K].vAQGAkPGEGGQLPGDkVTPYIAk.[L]	N-Term(Dimethyl); K6(Dimethyl); K17(Dimethyl); K24(Dimethyl)	1	1	P09831	P09831	1	4	0.3125	0	1	1	0.000622222	-10.6503	2493.41	-0.45	-0.00028	HCD (High Energy Collision Dissociation)	MS2	77.4927	54	143.511	32623	diMe-N_RP50_10787733_180min_HCD_20220819.raw	F18		Light	1.44	0.000403	0.01915	164787	144.25	5265
		TRUE	High	Sequest HT (A2)	Selected	[K].vAQGAkPGEGGQLPGDkVTPYIAk.[L]	N-Term(Dimethyl); K6(Dimethyl); K17(Dimethyl); K24(Dimethyl)	1	1	P09831	P09831	1	4	0.4057	0	1	1	0.000636364	-10.6179	2493.41	0.22	0.00014	HCD (High Energy Collision Dissociation)	MS2	7.5328	54	144.539	33089	diMe-N_RP50_10787733_180min_HCD_20220819.raw	F18		Light	1.75	0.002749	0.06109	164787	144.25	5265
		TRUE	High	Sequest HT (A2)	Selected	[K].vAQGAkPGEGGQLPGDkVTPYIAk.[L]	N-Term(Dimethyl); K6(Dimethyl); K17(Dimethyl); K24(Dimethyl)	1	1	P09831	P09831	1	4	0.0959	0	1	1	0.000615385	-10.6662	2493.41	-0.65	-0.0004	HCD (High Energy Collision Dissociation)	MS2	77.535	54	67.5879	18110	diMe-N_RP50_10787733_180min_HCD_20220822.raw	F19		Light	1.46	0.004074	0.08886
	TRUE	High	[R].IIYDYFR.[Q]	1xDimethyl [N-Term]		0.0527415	0.00183123	1	1	1	P09831	P09831 [501-507]	0	1017.54	0	2.037	0.789901	#VALUE!	#VALUE!	134.2	2146		Light	Peak Found	High	Peak Found	Peak Found	High	0.0005812	0.02694	1.63	78.5	R.IIYDYFR.Q	[501-507]		Used
		Checked	Confidence	Identifying Node	PSM Ambiguity	Annotated Sequence	Modifications	# Protein Groups	# Proteins	Master Protein Accessions	Protein Accessions	# Missed Cleavages	Charge	DeltaScore	DeltaCn	Rank	Search Engine Rank	#VALUE!	#VALUE!	Theo. MH+ [Da]	DeltaM [ppm]	Deltam/z [Da]	Activation Type	MS Order	Isolation Interference [%]	Ion Inject Time [ms]	RT [min]	First Scan	Spectrum File	File ID	Quan Info	Quan Channel	XCorr	Percolator q-Value	Percolator PEP	Precursor Abundance	Apex RT [min]	Precursor Quan Result ID
		TRUE	High	Sequest HT (A2)	Selected	[R].iIYDYFR.[Q]	N-Term(Dimethyl)	1	1	P09831	P09831	0	2	0.6012	0	1	1	0.000511111	-10.9341	1017.54	0.45	0.00023	HCD (High Energy Collision Dissociation)	MS2	6.15355	54	78.8377	22328	diMe-N_RP50_10787733_180min_HCD_20220822.raw	F19		Light	1.63	0.0005812	0.02694	1.90527e+06	78.57	4734
	TRUE	High	[R].TVMLNYR.[N]	1xOxidation [M3]; 1xDimethyl [N-Term]		0.0563623	0.00213094	1	1	2	P09831	P09831 [697-703]	0	940.492	0	1.674	0.865506	#VALUE!	#VALUE!	125.2	3406		Light	High	High	Peak Found	Not Found	High	0.0007534	0.02899	1.25	81.05	R.TVMLNYR.N	[697-703]		Used
		Checked	Confidence	Identifying Node	PSM Ambiguity	Annotated Sequence	Modifications	# Protein Groups	# Proteins	Master Protein Accessions	Protein Accessions	# Missed Cleavages	Charge	DeltaScore	DeltaCn	Rank	Search Engine Rank	#VALUE!	#VALUE!	Theo. MH+ [Da]	DeltaM [ppm]	Deltam/z [Da]	Activation Type	MS Order	Isolation Interference [%]	Ion Inject Time [ms]	RT [min]	First Scan	Spectrum File	File ID	Quan Info	Quan Channel	XCorr	Percolator q-Value	Percolator PEP	Precursor Abundance	Apex RT [min]	Precursor Quan Result ID
		TRUE	High	Sequest HT (A2)	Selected	[R].tVmLNYR.[N]	N-Term(Dimethyl); M3(Oxidation)	1	1	P09831	P09831	0	2	0.736	0	1	1	0.00047619	-11.0362	940.492	-0.63	-0.0003	HCD (High Energy Collision Dissociation)	MS2	12.4768	54	39.2561	8463	diMe-N_RP50_10787733_180min_HCD_20220822.raw	F19		Light	1.25	0.0007534	0.02899	615615	39.05	1123
		TRUE	High	Sequest HT (A2)	Selected	[R].tVmLNYR.[N]	N-Term(Dimethyl); M3(Oxidation)	1	1	P09831	P09831	0	2	0.7295	0	1	1	0.000451613	-11.1126	940.492	0.31	0.00014	HCD (High Energy Collision Dissociation)	MS2	11.6086	54	81.4888	14905	diMe-N_RP50_10787733_180min_HCD_20220819.raw	F18		Light	1.22	0.00508	0.1056	330319	81.17	1185
	TRUE	High	[R].WPLAQPFR.[Y]	1xDimethyl [N-Term]		0.065894	0.00243584	1	1	2	P09831	P09831 [226-233]	0	1042.58	0	0.599	0.749554	#VALUE!	#VALUE!	74.9	3811		Light	High	High	Peak Found	Peak Found	High	0.0007534	0.03423	1.78	150.41	R.WPLAQPFR.Y	[226-233]		Used
		Checked	Confidence	Identifying Node	PSM Ambiguity	Annotated Sequence	Modifications	# Protein Groups	# Proteins	Master Protein Accessions	Protein Accessions	# Missed Cleavages	Charge	DeltaScore	DeltaCn	Rank	Search Engine Rank	#VALUE!	#VALUE!	Theo. MH+ [Da]	DeltaM [ppm]	Deltam/z [Da]	Activation Type	MS Order	Isolation Interference [%]	Ion Inject Time [ms]	RT [min]	First Scan	Spectrum File	File ID	Quan Info	Quan Channel	XCorr	Percolator q-Value	Percolator PEP	Precursor Abundance	Apex RT [min]	Precursor Quan Result ID
		TRUE	High	Sequest HT (A2)	Selected	[R].wPLAQPFR.[Y]	N-Term(Dimethyl)	1	1	P09831	P09831	0	2	0.427	0	1	1	0.000522807	-10.9014	1042.58	-2.85	-0.00149	HCD (High Energy Collision Dissociation)	MS2	8.12865	54	150.174	35936	diMe-N_RP50_10787733_180min_HCD_20220819.raw	F18		Light	1.78	0.0007534	0.03423	2.06108e+06	150.41	6517
		TRUE	High	Sequest HT (A2)	Selected	[R].wPLAQPFR.[Y]	N-Term(Dimethyl)	1	1	P09831	P09831	0	2	0.4178	0	1	1	0.000520134	-10.9088	1042.58	-2.98	-0.00155	HCD (High Energy Collision Dissociation)	MS2	48.725	54	91.449	26893	diMe-N_RP50_10787733_180min_HCD_20220822.raw	F19		Light	1.46	0.003026	0.06805	1721024	91.8	5975
	TRUE	High	[R].IIYDYFR.[Q]	1xDimethyl:2H(4) [N-Term]		0.0774111	0.00285468	1	1	3	P09831	P09831 [501-507]	0	1021.57	0			#VALUE!	#VALUE!		2146	Redundant	Heavy	Peak Found	Peak Found	High	High	High	0.007528	0.1306	1.77	78.5	R.IIYDYFR.Q	[501-507]		Not Used
		Checked	Confidence	Identifying Node	PSM Ambiguity	Annotated Sequence	Modifications	# Protein Groups	# Proteins	Master Protein Accessions	Protein Accessions	# Missed Cleavages	Charge	DeltaScore	DeltaCn	Rank	Search Engine Rank	#VALUE!	#VALUE!	Theo. MH+ [Da]	DeltaM [ppm]	Deltam/z [Da]	Activation Type	MS Order	Isolation Interference [%]	Ion Inject Time [ms]	RT [min]	First Scan	Spectrum File	File ID	Quan Info	Quan Channel	XCorr	Percolator q-Value	Percolator PEP	Precursor Abundance	Apex RT [min]	Precursor Quan Result ID
		TRUE	High	Sequest HT (A4)	Selected	[R].iIYDYFR.[Q]	N-Term(Dimethyl:2H(4))	1	1	P09831	P09831	0	2	0.7426	0	1	1	0.000510204	-10.9366	1021.57	-0.98	-0.0005	HCD (High Energy Collision Dissociation)	MS2	13.0856	54	78.143	22091	diMe-N_RP50_10787733_180min_HCD_20220822.raw	F19		Heavy	1.01	0.001533	0.03466	4455563	78.5	4734
		TRUE	High	Sequest HT (A4)	Selected	[R].iIYDYFR.[Q]	N-Term(Dimethyl:2H(4))	1	1	P09831	P09831	0	2	0.565	0	1	1	0.0005	-10.9658	1021.57	-0.28	-0.00014	HCD (High Energy Collision Dissociation)	MS2	40.9312	47.732	141.562	31779	diMe-N_RP50_10787733_180min_HCD_20220819.raw	F18		Heavy	1.77	0.007528	0.1306	3.30071e+06	141.73	4991
		TRUE	High	Sequest HT (A4)	Selected	[R].iIYDYFR.[Q]	N-Term(Dimethyl:2H(4))	1	1	P09831	P09831	0	2	0.5205	0	1	1	0.000521739	-10.9044	1021.57	0.46	0.00024	HCD (High Energy Collision Dissociation)	MS2	46.0167	54	79.1652	22443	diMe-N_RP50_10787733_180min_HCD_20220822.raw	F19		Heavy	0.73	0.009809	0.1522	4455563	78.5	4734
	TRUE	High	[R].VGPGELMVIDTR.[S]	1xOxidation [M7]; 1xDimethyl [N-Term]		0.0783361	0.00300553	1	1	2	P09831	P09831 [391-402]	0	1330.7	0			#VALUE!	#VALUE!		3544	Redundant	Light	High	High	Peak Found	Peak Found	High	0.001276	0.04152	1.93	72.69	R.VGPGELMVIDTR.S	[391-402]		Not Used
		Checked	Confidence	Identifying Node	PSM Ambiguity	Annotated Sequence	Modifications	# Protein Groups	# Proteins	Master Protein Accessions	Protein Accessions	# Missed Cleavages	Charge	DeltaScore	DeltaCn	Rank	Search Engine Rank	#VALUE!	#VALUE!	Theo. MH+ [Da]	DeltaM [ppm]	Deltam/z [Da]	Activation Type	MS Order	Isolation Interference [%]	Ion Inject Time [ms]	RT [min]	First Scan	Spectrum File	File ID	Quan Info	Quan Channel	XCorr	Percolator q-Value	Percolator PEP	Precursor Abundance	Apex RT [min]	Precursor Quan Result ID
		TRUE	High	Sequest HT (A2)	Selected	[R].vGPGELmVIDTR.[S]	N-Term(Dimethyl); M7(Oxidation)	1	1	P09831	P09831	0	2	0.7824	0	1	1	0.0008	-10.2877	1330.7	-0.05	-4e-05	HCD (High Energy Collision Dissociation)	MS2	3.0151	54	134.366	29069	diMe-N_RP50_10787733_180min_HCD_20220819.raw	F18		Light	1.93	0.001276	0.04152	575661	134.59	4156
		TRUE	High	Sequest HT (A2)	Selected	[R].vGPGELmVIDTR.[S]	N-Term(Dimethyl); M7(Oxidation)	1	1	P09831	P09831	0	2	0.5826	0	1	1	0.000655738	-10.5746	1330.7	0.61	0.0004	HCD (High Energy Collision Dissociation)	MS2	0	54	72.4973	19971	diMe-N_RP50_10787733_180min_HCD_20220822.raw	F19		Light	1.15	0.004186	0.09321	744384	72.74	4159
	TRUE	High	[R].WPLAQPFR.[Y]	1xDimethyl:2H(4) [N-Term]		0.0788025	0.00300553	1	1	2	P09831	P09831 [226-233]	0	1046.61	0			#VALUE!	#VALUE!		3811	Redundant	Heavy	Peak Found	Peak Found	High	High	High	0.001639	0.03534	1.32	146.91	R.WPLAQPFR.Y	[226-233]		Not Used
		Checked	Confidence	Identifying Node	PSM Ambiguity	Annotated Sequence	Modifications	# Protein Groups	# Proteins	Master Protein Accessions	Protein Accessions	# Missed Cleavages	Charge	DeltaScore	DeltaCn	Rank	Search Engine Rank	#VALUE!	#VALUE!	Theo. MH+ [Da]	DeltaM [ppm]	Deltam/z [Da]	Activation Type	MS Order	Isolation Interference [%]	Ion Inject Time [ms]	RT [min]	First Scan	Spectrum File	File ID	Quan Info	Quan Channel	XCorr	Percolator q-Value	Percolator PEP	Precursor Abundance	Apex RT [min]	Precursor Quan Result ID
		TRUE	High	Sequest HT (A4)	Selected	[R].wPLAQPFR.[Y]	N-Term(Dimethyl:2H(4))	1	1	P09831	P09831	0	2	0.5076	0	1	1	0.000529412	-10.8833	1046.61	0.17	9e-05	HCD (High Energy Collision Dissociation)	MS2	53.6325	54	146.633	34046	diMe-N_RP50_10787733_180min_HCD_20220819.raw	F18		Heavy	1.32	0.001639	0.03534	466624	146.91	5773
		TRUE	High	Sequest HT (A4)	Selected	[R].wPLAQPFR.[Y]	N-Term(Dimethyl:2H(4))	1	1	P09831	P09831	0	2	0.4828	0	1	1	#DIV/0!	#DIV/0!	1046.61	0	0	HCD (High Energy Collision Dissociation)	MS2	13.6051	54	84.0407	24248	diMe-N_RP50_10787733_180min_HCD_20220822.raw	F19		Heavy	0.87	0.006206	0.1131	429311	84.49	5296
	TRUE	High	[R].TVMLNYR.[N]	1xDimethyl:2H(4) [N-Term]		0.0811742	0.00346844	1	1	2	P09831	P09831 [697-703]	0	928.522	0	2.165	0.767531	#VALUE!	#VALUE!	136.8	3405		Heavy	Peak Found	Not Found	High	Not Found	High	0.002113	0.04411	1.36	103.49	R.TVMLNYR.N	[697-703]		Used
		Checked	Confidence	Identifying Node	PSM Ambiguity	Annotated Sequence	Modifications	# Protein Groups	# Proteins	Master Protein Accessions	Protein Accessions	# Missed Cleavages	Charge	DeltaScore	DeltaCn	Rank	Search Engine Rank	#VALUE!	#VALUE!	Theo. MH+ [Da]	DeltaM [ppm]	Deltam/z [Da]	Activation Type	MS Order	Isolation Interference [%]	Ion Inject Time [ms]	RT [min]	First Scan	Spectrum File	File ID	Quan Info	Quan Channel	XCorr	Percolator q-Value	Percolator PEP	Precursor Abundance	Apex RT [min]	Precursor Quan Result ID
		TRUE	High	Sequest HT (A4)	Selected	[R].tVMLNYR.[N]	N-Term(Dimethyl:2H(4))	1	1	P09831	P09831	0	2	0.4833	0	1	1	0.000473684	-11.0438	928.522	-0.38	-0.00018	HCD (High Energy Collision Dissociation)	MS2	31.3481	54	102.769	20039	diMe-N_RP50_10787733_180min_HCD_20220819.raw	F18		Heavy	1.2	0.001742	0.03648	363315	103.49	2097
		TRUE	High	Sequest HT (A4)	Selected	[R].tVMLNYR.[N]	N-Term(Dimethyl:2H(4))	1	1	P09831	P09831	0	2	0.4706	0	1	1	0.000464286	-11.0727	928.522	-0.28	-0.00013	HCD (High Energy Collision Dissociation)	MS2	16.8994	54	103.776	20305	diMe-N_RP50_10787733_180min_HCD_20220819.raw	F18		Heavy	1.36	0.002113	0.04411	363315	103.49	2097
	TRUE	High	[K].VAQGAKPGEGGQLPGDK.[V]	2xDimethyl [K6; K17]; 1xDimethyl [N-Term]	P09831 2xDimethyl [K937; K948]	0.0929745	0.00449415	1	1	2	P09831	P09831 [932-948]	0	1692.93	0	2.124	0.775299	#VALUE!	#VALUE!	136	3458		Light	High	Peak Found	Peak Found	Peak Found	High	0.002299	0.05024	1.08	81.45	K.VAQGAKPGEGGQLPGDK.V	[932-948]	2xDimethyl [K937; K948]	Used
		Checked	Confidence	Identifying Node	PSM Ambiguity	Annotated Sequence	Modifications	# Protein Groups	# Proteins	Master Protein Accessions	Protein Accessions	# Missed Cleavages	Charge	DeltaScore	DeltaCn	Rank	Search Engine Rank	#VALUE!	#VALUE!	Theo. MH+ [Da]	DeltaM [ppm]	Deltam/z [Da]	Activation Type	MS Order	Isolation Interference [%]	Ion Inject Time [ms]	RT [min]	First Scan	Spectrum File	File ID	Quan Info	Quan Channel	XCorr	Percolator q-Value	Percolator PEP	Precursor Abundance	Apex RT [min]	Precursor Quan Result ID
		TRUE	High	Sequest HT (A2)	Selected	[K].vAQGAkPGEGGQLPGDk.[V]	N-Term(Dimethyl); K6(Dimethyl); K17(Dimethyl)	1	1	P09831	P09831	0	3	0.6204	0	1	1	0.000571429	-10.7731	1692.93	0.28	0.00016	HCD (High Energy Collision Dissociation)	MS2	59.5252	54	82.2724	15099	diMe-N_RP50_10787733_180min_HCD_20220819.raw	F18		Light	1.08	0.002299	0.05024	49440.4	81.92	1192
		TRUE	High	Sequest HT (A2)	Selected	[K].vAQGAkPGEGGQLPGDk.[V]	N-Term(Dimethyl); K6(Dimethyl); K17(Dimethyl)	1	1	P09831	P09831	0	3	0.4561	0	1	1	0.000666667	-10.5507	1692.93	0.06	4e-05	HCD (High Energy Collision Dissociation)	MS2	57.6516	54	81.2593	14842	diMe-N_RP50_10787733_180min_HCD_20220819.raw	F18		Light	0.57	0.006608	0.139			1151
	TRUE	High	[R].LVDTHAIAK.[D]	1xDimethyl:2H(4) [N-Term]; 1xDimethyl:2H(4) [K9]		0.0968729	0.00475896	1	1	1	P09831	P09831 [685-693]	0	1031.67	0	100	2.71818e-17	#VALUE!	#VALUE!	200	2363		Heavy	Not Found	Not Found	Not Found	High	High	0.002113	0.04478	1.17	27.95	R.LVDTHAIAK.D	[685-693]		Used
		Checked	Confidence	Identifying Node	PSM Ambiguity	Annotated Sequence	Modifications	# Protein Groups	# Proteins	Master Protein Accessions	Protein Accessions	# Missed Cleavages	Charge	DeltaScore	DeltaCn	Rank	Search Engine Rank	#VALUE!	#VALUE!	Theo. MH+ [Da]	DeltaM [ppm]	Deltam/z [Da]	Activation Type	MS Order	Isolation Interference [%]	Ion Inject Time [ms]	RT [min]	First Scan	Spectrum File	File ID	Quan Info	Quan Channel	XCorr	Percolator q-Value	Percolator PEP	Precursor Abundance	Apex RT [min]	Precursor Quan Result ID
		TRUE	High	Sequest HT (A4)	Unambiguous	[R].lVDTHAIAk.[D]	N-Term(Dimethyl:2H(4)); K9(Dimethyl:2H(4))	1	1	P09831	P09831	0	2	0.4444	0	1	1	0.0005	-10.9658	1031.67	0.2	0.0001	HCD (High Energy Collision Dissociation)	MS2	57.5614	54	27.792	5029	diMe-N_RP50_10787733_180min_HCD_20220822.raw	F19		Heavy	1.17	0.002113	0.04478	211517	27.95	349
	TRUE	High	[R].IEQIFVNAPAGWRPR.[D]	1xDimethyl [N-Term]		0.0980143	0.00475896	1	1	1	P09831	P09831 [137-151]	0	1781.98	0	1.025	0.962606	#VALUE!	#VALUE!	101.2	1894		Light	High	Not Found	Peak Found	Peak Found	High	0.002606	0.05335	1.26	150.91	R.IEQIFVNAPAGWRPR.D	[137-151]		Used
		Checked	Confidence	Identifying Node	PSM Ambiguity	Annotated Sequence	Modifications	# Protein Groups	# Proteins	Master Protein Accessions	Protein Accessions	# Missed Cleavages	Charge	DeltaScore	DeltaCn	Rank	Search Engine Rank	#VALUE!	#VALUE!	Theo. MH+ [Da]	DeltaM [ppm]	Deltam/z [Da]	Activation Type	MS Order	Isolation Interference [%]	Ion Inject Time [ms]	RT [min]	First Scan	Spectrum File	File ID	Quan Info	Quan Channel	XCorr	Percolator q-Value	Percolator PEP	Precursor Abundance	Apex RT [min]	Precursor Quan Result ID
		TRUE	High	Sequest HT (A2)	Selected	[R].iEQIFVNAPAGWRPR.[D]	N-Term(Dimethyl)	1	1	P09831	P09831	0	3	0.3333	0	1	1	0.00059466	-10.7156	1781.98	-4.12	-0.00245	HCD (High Energy Collision Dissociation)	MS2	42.9353	54	150.283	35996	diMe-N_RP50_10787733_180min_HCD_20220819.raw	F18		Light	1.26	0.002606	0.05335	550527	150.94	6555
	TRUE	High	[R].LVDTHAIAK.[D]	1xDimethyl [K9]; 1xDimethyl [N-Term]	P09831 1xDimethyl [K693]	0.101514	0.00475896	1	1	1	P09831	P09831 [685-693]	0	1023.62	0			#VALUE!	#VALUE!		2363	Redundant	Light	Not Found	High	Not Found	Peak Found	High	0.002606	0.05516	0.95	27.95	R.LVDTHAIAK.D	[685-693]	1xDimethyl [K693]	Not Used
		Checked	Confidence	Identifying Node	PSM Ambiguity	Annotated Sequence	Modifications	# Protein Groups	# Proteins	Master Protein Accessions	Protein Accessions	# Missed Cleavages	Charge	DeltaScore	DeltaCn	Rank	Search Engine Rank	#VALUE!	#VALUE!	Theo. MH+ [Da]	DeltaM [ppm]	Deltam/z [Da]	Activation Type	MS Order	Isolation Interference [%]	Ion Inject Time [ms]	RT [min]	First Scan	Spectrum File	File ID	Quan Info	Quan Channel	XCorr	Percolator q-Value	Percolator PEP	Precursor Abundance	Apex RT [min]	Precursor Quan Result ID
		TRUE	High	Sequest HT (A2)	Selected	[R].lVDTHAIAk.[D]	N-Term(Dimethyl); K9(Dimethyl)	1	1	P09831	P09831	0	2	0.6526	0	1	1	0.0005	-10.9658	1023.62	-0.24	-0.00012	HCD (High Energy Collision Dissociation)	MS2	39.5656	54	27.9124	5065	diMe-N_RP50_10787733_180min_HCD_20220822.raw	F19		Light	0.95	0.002606	0.05516	66116.6	27.94	349
	TRUE	High	[R].IVEEELQR.[E]	1xDimethyl [N-Term]		0.145841	0.00703935	1	1	1	P09831	P09831 [101-108]	0	1043.57	0	0.135	0.0854555	#VALUE!	#VALUE!	23.8	2364		Light	High	Not Found	Peak Found	Peak Found	High	0.00394	0.08315	0.71	70	R.IVEEELQR.E	[101-108]		Used
		Checked	Confidence	Identifying Node	PSM Ambiguity	Annotated Sequence	Modifications	# Protein Groups	# Proteins	Master Protein Accessions	Protein Accessions	# Missed Cleavages	Charge	DeltaScore	DeltaCn	Rank	Search Engine Rank	#VALUE!	#VALUE!	Theo. MH+ [Da]	DeltaM [ppm]	Deltam/z [Da]	Activation Type	MS Order	Isolation Interference [%]	Ion Inject Time [ms]	RT [min]	First Scan	Spectrum File	File ID	Quan Info	Quan Channel	XCorr	Percolator q-Value	Percolator PEP	Precursor Abundance	Apex RT [min]	Precursor Quan Result ID
		TRUE	High	Sequest HT (A2)	Selected	[R].iVEEELQR.[E]	N-Term(Dimethyl)	1	1	P09831	P09831	0	2	0.6338	0	1	1	0.000571429	-10.7731	1043.57	-0.07	-4e-05	HCD (High Energy Collision Dissociation)	MS2	18.3959	54	70.4154	12247	diMe-N_RP50_10787733_180min_HCD_20220819.raw	F18		Light	0.71	0.00394	0.08315	433080	70.14	721
	TRUE	High	[K].NYAVGMLFLNKDPELAAAAR.[R]	1xOxidation [M6]; 1xDimethyl [K11]; 1xDimethyl [N-Term]	P09831 1xDimethyl [K90]	0.164087	0.00854763	1	1	1	P09831	P09831 [80-99]	1	2236.18	0			#VALUE!	#VALUE!		2743	Redundant	Light	Peak Found	High	Peak Found	Peak Found	High	0.004186	0.09438	1.29	102.84	K.NYAVGMLFLNKDPELAAAAR.R	[80-99]	1xDimethyl [K90]	Not Used
		Checked	Confidence	Identifying Node	PSM Ambiguity	Annotated Sequence	Modifications	# Protein Groups	# Proteins	Master Protein Accessions	Protein Accessions	# Missed Cleavages	Charge	DeltaScore	DeltaCn	Rank	Search Engine Rank	#VALUE!	#VALUE!	Theo. MH+ [Da]	DeltaM [ppm]	Deltam/z [Da]	Activation Type	MS Order	Isolation Interference [%]	Ion Inject Time [ms]	RT [min]	First Scan	Spectrum File	File ID	Quan Info	Quan Channel	XCorr	Percolator q-Value	Percolator PEP	Precursor Abundance	Apex RT [min]	Precursor Quan Result ID
		TRUE	High	Sequest HT (A2)	Selected	[K].nYAVGmLFLNkDPELAAAAR.[R]	N-Term(Dimethyl); M6(Oxidation); K11(Dimethyl)	1	1	P09831	P09831	1	3	0.8062	0	1	1	0.000736842	-10.4064	2236.18	0.38	0.00028	HCD (High Energy Collision Dissociation)	MS2	0	54	102.608	30549	diMe-N_RP50_10787733_180min_HCD_20220822.raw	F19		Light	1.29	0.004186	0.09438			6802
	TRUE	High	[K].NYAVGMLFLNK.[D]	1xOxidation [M6]; 1xDimethyl:2H(4) [N-Term]; 1xDimethyl:2H(4) [K11]		0.1725	0.00936434	1	1	1	P09831	P09831 [80-90]	0	1349.77	0	100	2.71818e-17	#VALUE!	#VALUE!	200	2742		Heavy	Not Found	Not Found	Not Found	High	High	0.004907	0.08758	1.09	91.92	K.NYAVGMLFLNK.D	[80-90]		Used
		Checked	Confidence	Identifying Node	PSM Ambiguity	Annotated Sequence	Modifications	# Protein Groups	# Proteins	Master Protein Accessions	Protein Accessions	# Missed Cleavages	Charge	DeltaScore	DeltaCn	Rank	Search Engine Rank	#VALUE!	#VALUE!	Theo. MH+ [Da]	DeltaM [ppm]	Deltam/z [Da]	Activation Type	MS Order	Isolation Interference [%]	Ion Inject Time [ms]	RT [min]	First Scan	Spectrum File	File ID	Quan Info	Quan Channel	XCorr	Percolator q-Value	Percolator PEP	Precursor Abundance	Apex RT [min]	Precursor Quan Result ID
		TRUE	High	Sequest HT (A4)	Selected	[K].nYAVGmLFLNk.[D]	N-Term(Dimethyl:2H(4)); M6(Oxidation); K11(Dimethyl:2H(4))	1	1	P09831	P09831	0	2	0.9174	0	1	1	0.000655172	-10.5758	1349.77	0.29	0.00019	HCD (High Energy Collision Dissociation)	MS2	42.5523	54	92.0452	27087	diMe-N_RP50_10787733_180min_HCD_20220822.raw	F19		Heavy	1.09	0.004907	0.08758	45937.7	91.92	6024
	TRUE	High	[R].RLFIAR.[R]	1xDimethyl:2H(4) [N-Term]		0.174419	0.00948281	1	1	3	P09831	P09831 [156-161]	1	807.55	0	1.68	0.864872	#VALUE!	#VALUE!	125.4	2895		Heavy	Peak Found	Not Found	High	Not Found	High	0.006206	0.1131	1.15	143.54	R.RLFIAR.R	[156-161]		Used
		Checked	Confidence	Identifying Node	PSM Ambiguity	Annotated Sequence	Modifications	# Protein Groups	# Proteins	Master Protein Accessions	Protein Accessions	# Missed Cleavages	Charge	DeltaScore	DeltaCn	Rank	Search Engine Rank	#VALUE!	#VALUE!	Theo. MH+ [Da]	DeltaM [ppm]	Deltam/z [Da]	Activation Type	MS Order	Isolation Interference [%]	Ion Inject Time [ms]	RT [min]	First Scan	Spectrum File	File ID	Quan Info	Quan Channel	XCorr	Percolator q-Value	Percolator PEP	Precursor Abundance	Apex RT [min]	Precursor Quan Result ID
		TRUE	High	Sequest HT (A4)	Unambiguous	[R].rLFIAR.[R]	N-Term(Dimethyl:2H(4))	1	1	P09831	P09831	1	2	0.5524	0	1	1	#DIV/0!	#DIV/0!	807.55	0	0	HCD (High Energy Collision Dissociation)	MS2	44.3446	54	143.935	32816	diMe-N_RP50_10787733_180min_HCD_20220819.raw	F18		Heavy	1.05	0.004907	0.08874	184300	143.54	5165
		TRUE	High	Sequest HT (A4)	Unambiguous	[R].rLFIAR.[R]	N-Term(Dimethyl:2H(4))	1	1	P09831	P09831	1	2	0.5161	0	1	1	0.0004	-11.2877	807.55	-0.25	-0.0001	HCD (High Energy Collision Dissociation)	MS2	43.5384	54	141.82	31882	diMe-N_RP50_10787733_180min_HCD_20220819.raw	F18		Heavy	0.93	0.00505	0.09466	184300	143.54	5028
		TRUE	High	Sequest HT (A4)	Unambiguous	[R].rLFIAR.[R]	N-Term(Dimethyl:2H(4))	1	1	P09831	P09831	1	2	0.5739	0	1	1	0.0004	-11.2877	807.55	0.4	0.00016	HCD (High Energy Collision Dissociation)	MS2	35.9723	54	142.832	32337	diMe-N_RP50_10787733_180min_HCD_20220819.raw	F18		Heavy	1.15	0.006206	0.1131			5165
TRUE	High	Master Protein	B1X929	tRNA pseudouridine synthase A OS=Escherichia coli (strain K12 / DH10B) OX=316385 GN=truA PE=3 SV=1	0	5.049	6	1	1	1	1	270	30.4	8.53	2.74	1	0	#VALUE!	#VALUE!				High	Not Found	Not Found	Not Found
	Checked	Confidence	Annotated Sequence	Modifications	Modifications in Master Proteins	Qvality PEP	Qvality q-value	# Protein Groups	# Proteins	# PSMs	Master Protein Accessions	Positions in Master Proteins	# Missed Cleavages	Theo. MH+ [Da]	# Razor Quan Results	Abundance Ratio: (Heavy) / (Light)	Abundance Ratio Adj. P-Value: (Heavy) / (Light)	#VALUE!	#VALUE!	Abundances (Grouped): Heavy	Precursor Quan Result ID	Quan Info	Quan Channel	Found in Sample: [S34] F18: Light, Sample, N_20220819	Found in Sample: [S35] F19: Light, Sample, N_20220819	Found in Sample: [S38] F18: Heavy, Sample, N_20220819	Found in Sample: [S39] F19: Heavy, Sample, N_20220819	Confidence (by Search Engine): Sequest HT	Percolator q-Value (by Search Engine): Sequest HT	Percolator PEP (by Search Engine): Sequest HT	XCorr (by Search Engine): Sequest HT	Top Apex RT [min]	Sequence in Protein	Positions in Protein	Peptide Group Modifications in Protein	Quan Usage
	TRUE	High	[K].NHFASEYIYNAYKDEK.[T]	1xDimethyl:2H(4) [N-Term]; 2xDimethyl:2H(4) [K13; K16]		4.05451e-08	0	1	1	11	P0A9Q7	P0A9Q7 [69-84]	1	2088.08	0			#VALUE!	#VALUE!		2626	Redundant	Heavy	Peak Found	Peak Found	High	High	High	0	3.182e-09	3.99	87.05	K.NHFASEYIYNAYKDEK.T	[69-84]		Not Used
		Checked	Confidence	Identifying Node	PSM Ambiguity	Annotated Sequence	Modifications	# Protein Groups	# Proteins	Master Protein Accessions	Protein Accessions	# Missed Cleavages	Charge	DeltaScore	DeltaCn	Rank	Search Engine Rank	#VALUE!	#VALUE!	Theo. MH+ [Da]	DeltaM [ppm]	Deltam/z [Da]	Activation Type	MS Order	Isolation Interference [%]	Ion Inject Time [ms]	RT [min]	First Scan	Spectrum File	File ID	Quan Info	Quan Channel	XCorr	Percolator q-Value	Percolator PEP	Precursor Abundance	Apex RT [min]	Precursor Quan Result ID
		TRUE	High	Sequest HT (A4)	Selected	[K].nHFASEYIYNAYkDEk.[T]	N-Term(Dimethyl:2H(4)); K13(Dimethyl:2H(4)); K16(Dimethyl:2H(4))	1	1	P0A9Q7	P0A9Q7	1	3	0.6955	0	1	1	0.000695652	-10.4893	2088.08	0.46	0.00032	HCD (High Energy Collision Dissociation)	MS2	7.24631	54	87.2576	25445	diMe-N_RP50_10787733_180min_HCD_20220822.raw	F19		Heavy	3.81	0	4.1e-08	338940	87.05	5619
		TRUE	High	Sequest HT (A4)	Selected	[K].nHFASEYIYNAYkDEk.[T]	N-Term(Dimethyl:2H(4)); K13(Dimethyl:2H(4)); K16(Dimethyl:2H(4))	1	1	P0A9Q7	P0A9Q7	1	4	0.7395	0	1	1	0.000523077	-10.9007	2088.08	-0.65	-0.00034	HCD (High Energy Collision Dissociation)	MS2	52.5389	54	86.7943	25273	diMe-N_RP50_10787733_180min_HCD_20220822.raw	F19		Heavy	2.38	0	8.594e-05	188306	86.99	5562
		TRUE	High	Sequest HT (A4)	Selected	[K].nHFASEYIYNAYkDEk.[T]	N-Term(Dimethyl:2H(4)); K13(Dimethyl:2H(4)); K16(Dimethyl:2H(4))	1	1	P0A9Q7	P0A9Q7	1	3	0.7687	0	1	1	0.000707317	-10.4654	2088.08	-0.41	-0.00029	HCD (High Energy Collision Dissociation)	MS2	30.2266	54	86.2455	25079	diMe-N_RP50_10787733_180min_HCD_20220822.raw	F19		Heavy	3.2	0	1.957e-06	338940	87.05	5513
		TRUE	High	Sequest HT (A4)	Selected	[K].nHFASEYIYNAYkDEk.[T]	N-Term(Dimethyl:2H(4)); K13(Dimethyl:2H(4)); K16(Dimethyl:2H(4))	1	1	P0A9Q7	P0A9Q7	1	3	0.5067	0	1	1	0.000702703	-10.4748	2088.08	0.37	0.00026	HCD (High Energy Collision Dissociation)	MS2	50.0343	54	88.2877	25839	diMe-N_RP50_10787733_180min_HCD_20220822.raw	F19		Heavy	2.25	0	8.518e-05
		TRUE	High	Sequest HT (A4)	Selected	[K].nHFASEYIYNAYkDEk.[T]	N-Term(Dimethyl:2H(4)); K13(Dimethyl:2H(4)); K16(Dimethyl:2H(4))	1	1	P0A9Q7	P0A9Q7	1	3	0.8346	0	1	1	0.000636364	-10.6179	2088.08	-0.11	-7e-05	HCD (High Energy Collision Dissociation)	MS2	7.75077	54	157.394	39893	diMe-N_RP50_10787733_180min_HCD_20220819.raw	F18		Heavy	3.99	0	3.182e-09	213869	156.4	7435
		TRUE	High	Sequest HT (A4)	Selected	[K].nHFASEYIYNAYkDEk.[T]	N-Term(Dimethyl:2H(4)); K13(Dimethyl:2H(4)); K16(Dimethyl:2H(4))	1	1	P0A9Q7	P0A9Q7	1	3	0.7381	0	1	1	0.00068	-10.5222	2088.08	0.25	0.00017	HCD (High Energy Collision Dissociation)	MS2	4.45429	54	156.334	39342	diMe-N_RP50_10787733_180min_HCD_20220819.raw	F18		Heavy	3.78	0	5.166e-08	213869	156.4	7435
		TRUE	High	Sequest HT (A4)	Selected	[K].nHFASEYIYNAYkDEk.[T]	N-Term(Dimethyl:2H(4)); K13(Dimethyl:2H(4)); K16(Dimethyl:2H(4))	1	1	P0A9Q7	P0A9Q7	1	3	0.6753	0	1	1	0.00075	-10.3808	2088.08	0.04	3e-05	HCD (High Energy Collision Dissociation)	MS2	16.3245	54	155.321	38811	diMe-N_RP50_10787733_180min_HCD_20220819.raw	F18		Heavy	1.54	0.0001362	0.001584	213869	156.4	7435
		TRUE	High	Sequest HT (A4)	Selected	[K].nHFASEYIYNAYkDEk.[T]	N-Term(Dimethyl:2H(4)); K13(Dimethyl:2H(4)); K16(Dimethyl:2H(4))	1	1	P0A9Q7	P0A9Q7	1	4	0.7236	0	1	1	0.000526316	-10.8918	2088.08	-0.19	-0.0001	HCD (High Energy Collision Dissociation)	MS2	13.6103	54	87.8115	25663	diMe-N_RP50_10787733_180min_HCD_20220822.raw	F19		Heavy	1.99	0.0001362	0.000752	191955	87.49	5660
		TRUE	High	Sequest HT (A4)	Selected	[K].nHFASEYIYNAYkDEk.[T]	N-Term(Dimethyl:2H(4)); K13(Dimethyl:2H(4)); K16(Dimethyl:2H(4))	1	1	P0A9Q7	P0A9Q7	1	3	0.633	0	1	1	0.0006875	-10.5064	2088.08	-0.32	-0.00022	HCD (High Energy Collision Dissociation)	MS2	34.5872	54	85.5422	24797	diMe-N_RP50_10787733_180min_HCD_20220822.raw	F19		Heavy	1.09	0.002113	0.04431	52364.9	85.47
		TRUE	High	Sequest HT (A4)	Selected	[K].nHFASEYIYNAYkDEk.[T]	N-Term(Dimethyl:2H(4)); K13(Dimethyl:2H(4)); K16(Dimethyl:2H(4))	1	1	P0A9Q7	P0A9Q7	1	4	0.5109	0	1	1	0.000519481	-10.9106	2088.08	-0.77	-0.0004	HCD (High Energy Collision Dissociation)	MS2	40.2476	54	85.7828	24888	diMe-N_RP50_10787733_180min_HCD_20220822.raw	F19		Heavy	0.92	0.002113	0.04691	188306	86.99
		TRUE	High	Sequest HT (A4)	Selected	[K].nHFASEYIYNAYkDEk.[T]	N-Term(Dimethyl:2H(4)); K13(Dimethyl:2H(4)); K16(Dimethyl:2H(4))	1	1	P0A9Q7	P0A9Q7	1	3	0.1939	0	1	1	0.000696429	-10.4877	2088.08	0.56	0.00039	HCD (High Energy Collision Dissociation)	MS2	27.6291	54	85.2323	24674	diMe-N_RP50_10787733_180min_HCD_20220822.raw	F19		Heavy	0.98	0.002401	0.05157	52364.9	85.47
	TRUE	High	[K].NHFASEYIYNAYKDEK.[T]	2xDimethyl [K13; K16]; 1xDimethyl [N-Term]	P0A9Q7 2xDimethyl [K81; K84]	8.889e-05	0	1	1	4	P0A9Q7	P0A9Q7 [69-84]	1	2076.01	0	4.679	0.354685	#VALUE!	#VALUE!	164.8	2626		Light	High	High	Peak Found	Peak Found	High	0	2.666e-05	2.63	87.05	K.NHFASEYIYNAYKDEK.T	[69-84]	2xDimethyl [K81; K84]	Used
		Checked	Confidence	Identifying Node	PSM Ambiguity	Annotated Sequence	Modifications	# Protein Groups	# Proteins	Master Protein Accessions	Protein Accessions	# Missed Cleavages	Charge	DeltaScore	DeltaCn	Rank	Search Engine Rank	#VALUE!	#VALUE!	Theo. MH+ [Da]	DeltaM [ppm]	Deltam/z [Da]	Activation Type	MS Order	Isolation Interference [%]	Ion Inject Time [ms]	RT [min]	First Scan	Spectrum File	File ID	Quan Info	Quan Channel	XCorr	Percolator q-Value	Percolator PEP	Precursor Abundance	Apex RT [min]	Precursor Quan Result ID
		TRUE	High	Sequest HT (A2)	Selected	[K].nHFASEYIYNAYkDEk.[T]	N-Term(Dimethyl); K13(Dimethyl); K16(Dimethyl)	1	1	P0A9Q7	P0A9Q7	1	3	0.7804	0	1	1	0.000692308	-10.4963	2076.01	-1.43	-0.00099	HCD (High Energy Collision Dissociation)	MS2	45.7976	54	86.2381	25076	diMe-N_RP50_10787733_180min_HCD_20220822.raw	F19		Light	2.14	0	0.0007564			5513
		TRUE	High	Sequest HT (A2)	Selected	[K].nHFASEYIYNAYkDEk.[T]	N-Term(Dimethyl); K13(Dimethyl); K16(Dimethyl)	1	1	P0A9Q7	P0A9Q7	1	3	0.8289	0	1	1	0.000727273	-10.4252	2076.01	-0.11	-8e-05	HCD (High Energy Collision Dissociation)	MS2	0	54	87.2502	25442	diMe-N_RP50_10787733_180min_HCD_20220822.raw	F19		Light	2.63	0	2.666e-05	149718	87.02	5619
		TRUE	High	Sequest HT (A2)	Selected	[K].nHFASEYIYNAYkDEk.[T]	N-Term(Dimethyl); K13(Dimethyl); K16(Dimethyl)	1	1	P0A9Q7	P0A9Q7	1	3	0.5354	0	1	1	0.00075	-10.3808	2076.01	-0.08	-6e-05	HCD (High Energy Collision Dissociation)	MS2	77.8114	54	155.929	39134	diMe-N_RP50_10787733_180min_HCD_20220819.raw	F18		Light	0.99	0.0002213	0.005362	71039.6	156.37	7435
		TRUE	High	Sequest HT (A2)	Selected	[K].nHFASEYIYNAYkDEk.[T]	N-Term(Dimethyl); K13(Dimethyl); K16(Dimethyl)	1	1	P0A9Q7	P0A9Q7	1	3	0.5794	0	1	1	0.000694915	-10.4909	2076.01	1.77	0.00123	HCD (High Energy Collision Dissociation)	MS2	44.0937	54	156.064	39206	diMe-N_RP50_10787733_180min_HCD_20220819.raw	F18		Light	1.07	0.001096	0.03622	71039.6	156.37	7435
	TRUE	High	[K].NGALNAAIVGQPAYK.[I]	1xDimethyl:2H(4) [N-Term]; 1xDimethyl:2H(4) [K15]		2.09558e-09	0	1	1	5	P0A9Q7	P0A9Q7 [289-303]	0	1550.91	0			#VALUE!	#VALUE!		2609	Redundant	Heavy	Peak Found	Peak Found	High	High	High	0	2.352e-10	4.92	67.5	K.NGALNAAIVGQPAYK.I	[289-303]		Not Used
		Checked	Confidence	Identifying Node	PSM Ambiguity	Annotated Sequence	Modifications	# Protein Groups	# Proteins	Master Protein Accessions	Protein Accessions	# Missed Cleavages	Charge	DeltaScore	DeltaCn	Rank	Search Engine Rank	#VALUE!	#VALUE!	Theo. MH+ [Da]	DeltaM [ppm]	Deltam/z [Da]	Activation Type	MS Order	Isolation Interference [%]	Ion Inject Time [ms]	RT [min]	First Scan	Spectrum File	File ID	Quan Info	Quan Channel	XCorr	Percolator q-Value	Percolator PEP	Precursor Abundance	Apex RT [min]	Precursor Quan Result ID
		TRUE	High	Sequest HT (A4)	Selected	[K].nGALNAAIVGQPAYk.[I]	N-Term(Dimethyl:2H(4)); K15(Dimethyl:2H(4))	1	1	P0A9Q7	P0A9Q7	0	3	0.8664	0	1	1	0.000333333	-11.5507	1550.91	-0.03	-1e-05	HCD (High Energy Collision Dissociation)	MS2	19.0678	54	129.478	27450	diMe-N_RP50_10787733_180min_HCD_20220819.raw	F18		Heavy	3.07	0	1.804e-05	311773	130.03	3700
		TRUE	High	Sequest HT (A4)	Unambiguous	[K].nGALNAAIVGQPAYk.[I]	N-Term(Dimethyl:2H(4)); K15(Dimethyl:2H(4))	1	1	P0A9Q7	P0A9Q7	0	2	0.7238	0	1	1	0.000777778	-10.3284	1550.91	-0.27	-0.00021	HCD (High Energy Collision Dissociation)	MS2	25.0701	54	129.277	27384	diMe-N_RP50_10787733_180min_HCD_20220819.raw	F18		Heavy	2.86	0	4.89e-07	745919	130.05	3682
		TRUE	High	Sequest HT (A4)	Selected	[K].nGALNAAIVGQPAYk.[I]	N-Term(Dimethyl:2H(4)); K15(Dimethyl:2H(4))	1	1	P0A9Q7	P0A9Q7	0	2	0.7561	0	1	1	0.000772727	-10.3378	1550.91	-0.44	-0.00034	HCD (High Energy Collision Dissociation)	MS2	0	54	130.28	27695	diMe-N_RP50_10787733_180min_HCD_20220819.raw	F18		Heavy	4.92	0	2.352e-10	745919	130.05	3682
		TRUE	High	Sequest HT (A4)	Selected	[K].nGALNAAIVGQPAYk.[I]	N-Term(Dimethyl:2H(4)); K15(Dimethyl:2H(4))	1	1	P0A9Q7	P0A9Q7	0	3	0.6508	0	1	1	0.0005	-10.9658	1550.91	0.14	7e-05	HCD (High Energy Collision Dissociation)	MS2	55.776	54	67.2158	17977	diMe-N_RP50_10787733_180min_HCD_20220822.raw	F19		Heavy	2.52	0	0.0002261	634751	67.5	3596
		TRUE	High	Sequest HT (A4)	Unambiguous	[K].nGALNAAIVGQPAYk.[I]	N-Term(Dimethyl:2H(4)); K15(Dimethyl:2H(4))	1	1	P0A9Q7	P0A9Q7	0	2	0.8074	0	1	1	0.000785714	-10.3137	1550.91	-0.28	-0.00022	HCD (High Energy Collision Dissociation)	MS2	40.3522	54	67.1727	17961	diMe-N_RP50_10787733_180min_HCD_20220822.raw	F19		Heavy	3.79	0	1.155e-10	1.52976e+06	67.5	3594
	TRUE	High	[K].NGALNAAIVGQPAYK.[I]	1xDimethyl [K15]; 1xDimethyl [N-Term]	P0A9Q7 1xDimethyl [K303]	9.27768e-08	0	1	1	5	P0A9Q7	P0A9Q7 [289-303]	0	1542.86	0	2.354	0.731598	#VALUE!	#VALUE!	140.4	2609		Light	High	High	Peak Found	Peak Found	High	0	1.586e-08	4.04	67.5	K.NGALNAAIVGQPAYK.I	[289-303]	1xDimethyl [K303]	Used
		Checked	Confidence	Identifying Node	PSM Ambiguity	Annotated Sequence	Modifications	# Protein Groups	# Proteins	Master Protein Accessions	Protein Accessions	# Missed Cleavages	Charge	DeltaScore	DeltaCn	Rank	Search Engine Rank	#VALUE!	#VALUE!	Theo. MH+ [Da]	DeltaM [ppm]	Deltam/z [Da]	Activation Type	MS Order	Isolation Interference [%]	Ion Inject Time [ms]	RT [min]	First Scan	Spectrum File	File ID	Quan Info	Quan Channel	XCorr	Percolator q-Value	Percolator PEP	Precursor Abundance	Apex RT [min]	Precursor Quan Result ID
		TRUE	High	Sequest HT (A2)	Selected	[K].nGALNAAIVGQPAYk.[I]	N-Term(Dimethyl); K15(Dimethyl)	1	1	P0A9Q7	P0A9Q7	0	2	0.8391	0	1	1	0.000776596	-10.3305	1542.86	-0.94	-0.00073	HCD (High Energy Collision Dissociation)	MS2	0	54	130.547	27782	diMe-N_RP50_10787733_180min_HCD_20220819.raw	F18		Light	4.04	0	1.586e-08	317547	130.2	3682
		TRUE	High	Sequest HT (A2)	Selected	[K].nGALNAAIVGQPAYk.[I]	N-Term(Dimethyl); K15(Dimethyl)	1	1	P0A9Q7	P0A9Q7	0	2	0.7626	0	1	1	0.000833333	-10.2288	1542.86	-0.06	-5e-05	HCD (High Energy Collision Dissociation)	MS2	53.7634	54	129.543	27474	diMe-N_RP50_10787733_180min_HCD_20220819.raw	F18		Light	2.57	0	1.962e-05	317547	130.2	3682
		TRUE	High	Sequest HT (A2)	Selected	[K].nGALNAAIVGQPAYk.[I]	N-Term(Dimethyl); K15(Dimethyl)	1	1	P0A9Q7	P0A9Q7	0	3	0.7515	0	1	1	0.0005	-10.9658	1542.86	0.38	0.00019	HCD (High Energy Collision Dissociation)	MS2	41.4845	54	67.3824	18037	diMe-N_RP50_10787733_180min_HCD_20220822.raw	F19		Light	3.26	0	3.896e-05	254563	67.64	3596
		TRUE	High	Sequest HT (A2)	Selected	[K].nGALNAAIVGQPAYk.[I]	N-Term(Dimethyl); K15(Dimethyl)	1	1	P0A9Q7	P0A9Q7	0	2	0.8738	0	1	1	0.000782609	-10.3194	1542.86	0.46	0.00036	HCD (High Energy Collision Dissociation)	MS2	0	54	67.2743	17992	diMe-N_RP50_10787733_180min_HCD_20220822.raw	F19		Light	3.01	0	1.022e-06	657687	67.58	3594
		TRUE	High	Sequest HT (A2)	Selected	[K].nGALNAAIVGQPAYk.[I]	N-Term(Dimethyl); K15(Dimethyl)	1	1	P0A9Q7	P0A9Q7	0	3	0.4695	0	1	1	0.000514874	-10.9235	1542.86	4.37	0.00225	HCD (High Energy Collision Dissociation)	MS2	12.8588	54	129.663	27515	diMe-N_RP50_10787733_180min_HCD_20220819.raw	F18		Light	1.64	0.0005812	0.02376
	TRUE	High	[R].GSLPIALDEVITDGHK.[R]	1xDimethyl:2H(4) [N-Term]; 1xDimethyl:2H(4) [K16]		3.6455e-10	0	1	1	2	P0A9Q7	P0A9Q7 [465-480]	0	1729	0			#VALUE!	#VALUE!		1548	Redundant	Heavy	Not Found	Peak Found	High	High	High	0	1.638e-11	5.84	98.26	R.GSLPIALDEVITDGHK.R	[465-480]		Not Used
		Checked	Confidence	Identifying Node	PSM Ambiguity	Annotated Sequence	Modifications	# Protein Groups	# Proteins	Master Protein Accessions	Protein Accessions	# Missed Cleavages	Charge	DeltaScore	DeltaCn	Rank	Search Engine Rank	#VALUE!	#VALUE!	Theo. MH+ [Da]	DeltaM [ppm]	Deltam/z [Da]	Activation Type	MS Order	Isolation Interference [%]	Ion Inject Time [ms]	RT [min]	First Scan	Spectrum File	File ID	Quan Info	Quan Channel	XCorr	Percolator q-Value	Percolator PEP	Precursor Abundance	Apex RT [min]	Precursor Quan Result ID
		TRUE	High	Sequest HT (A4)	Selected	[R].gSLPIALDEVITDGHk.[R]	N-Term(Dimethyl:2H(4)); K16(Dimethyl:2H(4))	1	1	P0A9Q7	P0A9Q7	0	3	0.7603	0	1	1	0.000566667	-10.7852	1729	0.3	0.00017	HCD (High Energy Collision Dissociation)	MS2	7.92016	54	98.1037	29193	diMe-N_RP50_10787733_180min_HCD_20220822.raw	F19		Heavy	5.84	0	1.638e-11	1.25605e+06	98.26	6489
		TRUE	High	Sequest HT (A4)	Selected	[R].gSLPIALDEVITDGHk.[R]	N-Term(Dimethyl:2H(4)); K16(Dimethyl:2H(4))	1	1	P0A9Q7	P0A9Q7	0	3	0.7048	0	1	1	0.000571429	-10.7731	1729	0.7	0.0004	HCD (High Energy Collision Dissociation)	MS2	12.736	54	152.977	37482	diMe-N_RP50_10787733_180min_HCD_20220819.raw	F18		Heavy	4.98	0	2.023e-08			7132
	TRUE	High	[R].GSLPIALDEVITDGHKR.[A]	1xDimethyl [K16]; 1xDimethyl [N-Term]	P0A9Q7 1xDimethyl [K480]	2.08477e-05	0	1	1	3	P0A9Q7	P0A9Q7 [465-481]	1	1877.05	0	2.293	0.742387	#VALUE!	#VALUE!	139.3	1549		Light	High	High	Peak Found	Peak Found	High	0	0.002458	3.37	159.47	R.GSLPIALDEVITDGHKR.A	[465-481]	1xDimethyl [K480]	Used
		Checked	Confidence	Identifying Node	PSM Ambiguity	Annotated Sequence	Modifications	# Protein Groups	# Proteins	Master Protein Accessions	Protein Accessions	# Missed Cleavages	Charge	DeltaScore	DeltaCn	Rank	Search Engine Rank	#VALUE!	#VALUE!	Theo. MH+ [Da]	DeltaM [ppm]	Deltam/z [Da]	Activation Type	MS Order	Isolation Interference [%]	Ion Inject Time [ms]	RT [min]	First Scan	Spectrum File	File ID	Quan Info	Quan Channel	XCorr	Percolator q-Value	Percolator PEP	Precursor Abundance	Apex RT [min]	Precursor Quan Result ID
		TRUE	High	Sequest HT (A2)	Selected	[R].gSLPIALDEVITDGHkR.[A]	N-Term(Dimethyl); K16(Dimethyl)	1	1	P0A9Q7	P0A9Q7	1	4	0.5931	0	1	1	0.000483871	-11.0131	1877.05	0.31	0.00015	HCD (High Energy Collision Dissociation)	MS2	49.9586	54	95.7416	28451	diMe-N_RP50_10787733_180min_HCD_20220822.raw	F19		Light	2.9	0	5.543e-06	144594	95.76	6343
		TRUE	High	Sequest HT (A2)	Selected	[R].gSLPIALDEVITDGHkR.[A]	N-Term(Dimethyl); K16(Dimethyl)	1	1	P0A9Q7	P0A9Q7	1	4	0.4184	0	1	1	0.000451613	-11.1126	1877.05	-0.31	-0.00014	HCD (High Energy Collision Dissociation)	MS2	86.1074	54	159.775	41168	diMe-N_RP50_10787733_180min_HCD_20220819.raw	F18		Light	3.37	0	0.002458	290112	159.44	7558
		TRUE	High	Sequest HT (A2)	Selected	[R].gSLPIALDEVITDGHkR.[A]	N-Term(Dimethyl); K16(Dimethyl)	1	1	P0A9Q7	P0A9Q7	1	3	0.5765	0	1	1	0.000625	-10.6439	1877.05	1.2	0.00075	HCD (High Energy Collision Dissociation)	MS2	76.2647	54	158.959	40731	diMe-N_RP50_10787733_180min_HCD_20220819.raw	F18		Light	1.96	0.000403	0.01903	58263.1	159.49	7564
	TRUE	High	[R].GSLPIALDEVITDGHKR.[A]	1xDimethyl:2H(4) [N-Term]; 1xDimethyl:2H(4) [K16]		1.92071e-09	0	1	1	12	P0A9Q7	P0A9Q7 [465-481]	1	1885.1	0			#VALUE!	#VALUE!		1549	Redundant	Heavy	Peak Found	Peak Found	High	High	High	0	4.443e-10	5.3	159.47	R.GSLPIALDEVITDGHKR.A	[465-481]		Not Used
		Checked	Confidence	Identifying Node	PSM Ambiguity	Annotated Sequence	Modifications	# Protein Groups	# Proteins	Master Protein Accessions	Protein Accessions	# Missed Cleavages	Charge	DeltaScore	DeltaCn	Rank	Search Engine Rank	#VALUE!	#VALUE!	Theo. MH+ [Da]	DeltaM [ppm]	Deltam/z [Da]	Activation Type	MS Order	Isolation Interference [%]	Ion Inject Time [ms]	RT [min]	First Scan	Spectrum File	File ID	Quan Info	Quan Channel	XCorr	Percolator q-Value	Percolator PEP	Precursor Abundance	Apex RT [min]	Precursor Quan Result ID
		TRUE	High	Sequest HT (A4)	Selected	[R].gSLPIALDEVITDGHkR.[A]	N-Term(Dimethyl:2H(4)); K16(Dimethyl:2H(4))	1	1	P0A9Q7	P0A9Q7	1	4	0.8414	0	1	1	0.000473684	-11.0438	1885.1	-0.38	-0.00018	HCD (High Energy Collision Dissociation)	MS2	33.493	54	98.822	29432	diMe-N_RP50_10787733_180min_HCD_20220822.raw	F19		Heavy	3.72	0	5.108e-09	249294	97.98	6562
		TRUE	High	Sequest HT (A4)	Selected	[R].gSLPIALDEVITDGHkR.[A]	N-Term(Dimethyl:2H(4)); K16(Dimethyl:2H(4))	1	1	P0A9Q7	P0A9Q7	1	3	0.7582	0	1	1	0.000626866	-10.6396	1885.1	-0.67	-0.00042	HCD (High Energy Collision Dissociation)	MS2	29.8885	54	96.2453	28604	diMe-N_RP50_10787733_180min_HCD_20220822.raw	F19		Heavy	1.82	0	5.838e-05	70326.6	95.69	6298
		TRUE	High	Sequest HT (A4)	Selected	[R].gSLPIALDEVITDGHkR.[A]	N-Term(Dimethyl:2H(4)); K16(Dimethyl:2H(4))	1	1	P0A9Q7	P0A9Q7	1	4	0.8777	0	1	1	0.000470588	-11.0532	1885.1	-0.17	-8e-05	HCD (High Energy Collision Dissociation)	MS2	14.9057	54	95.8105	28483	diMe-N_RP50_10787733_180min_HCD_20220822.raw	F19		Heavy	4.58	0	1.045e-10	345205	95.68	6343
		TRUE	High	Sequest HT (A4)	Selected	[R].gSLPIALDEVITDGHkR.[A]	N-Term(Dimethyl:2H(4)); K16(Dimethyl:2H(4))	1	1	P0A9Q7	P0A9Q7	1	4	0.8401	0	1	1	0.0005	-10.9658	1885.1	-0.08	-4e-05	HCD (High Energy Collision Dissociation)	MS2	26.5053	54	97.817	29105	diMe-N_RP50_10787733_180min_HCD_20220822.raw	F19		Heavy	3.44	0	3.367e-09			6482
		TRUE	High	Sequest HT (A4)	Selected	[R].gSLPIALDEVITDGHkR.[A]	N-Term(Dimethyl:2H(4)); K16(Dimethyl:2H(4))	1	1	P0A9Q7	P0A9Q7	1	4	0.8548	0	1	1	0.000454545	-11.1033	1885.1	-0.22	-0.0001	HCD (High Energy Collision Dissociation)	MS2	13.955	54	96.8113	28770	diMe-N_RP50_10787733_180min_HCD_20220822.raw	F19		Heavy	4.27	0	2.037e-06	334432	96.78	6417
		TRUE	High	Sequest HT (A4)	Selected	[R].gSLPIALDEVITDGHkR.[A]	N-Term(Dimethyl:2H(4)); K16(Dimethyl:2H(4))	1	1	P0A9Q7	P0A9Q7	1	3	0.777	0	1	1	0.000625	-10.6439	1885.1	-0.4	-0.00025	HCD (High Energy Collision Dissociation)	MS2	24.158	54	95.2452	28260	diMe-N_RP50_10787733_180min_HCD_20220822.raw	F19		Heavy	1.48	0	0.0001698	70326.6	95.69	6298
		TRUE	High	Sequest HT (A4)	Selected	[R].gSLPIALDEVITDGHkR.[A]	N-Term(Dimethyl:2H(4)); K16(Dimethyl:2H(4))	1	1	P0A9Q7	P0A9Q7	1	4	0.8273	0	1	1	0.000470588	-11.0532	1885.1	0.34	0.00016	HCD (High Energy Collision Dissociation)	MS2	7.11362	54	94.8053	28091	diMe-N_RP50_10787733_180min_HCD_20220822.raw	F19		Heavy	4.4	0	4.595e-08	358253	94.43	6252
		TRUE	High	Sequest HT (A4)	Selected	[R].gSLPIALDEVITDGHkR.[A]	N-Term(Dimethyl:2H(4)); K16(Dimethyl:2H(4))	1	1	P0A9Q7	P0A9Q7	1	4	0.8497	0	1	1	0.000454545	-11.1033	1885.1	0.33	0.00015	HCD (High Energy Collision Dissociation)	MS2	18.5695	54	93.7462	27670	diMe-N_RP50_10787733_180min_HCD_20220822.raw	F19		Heavy	2.86	0	1.656e-08
		TRUE	High	Sequest HT (A4)	Selected	[R].gSLPIALDEVITDGHkR.[A]	N-Term(Dimethyl:2H(4)); K16(Dimethyl:2H(4))	1	1	P0A9Q7	P0A9Q7	1	4	0.8434	0	1	1	0.0005	-10.9658	1885.1	-0.2	-0.0001	HCD (High Energy Collision Dissociation)	MS2	18.1804	54	159.826	41196	diMe-N_RP50_10787733_180min_HCD_20220819.raw	F18		Heavy	5.3	0	4.443e-10	689107	159.47	7558
		TRUE	High	Sequest HT (A4)	Selected	[R].gSLPIALDEVITDGHkR.[A]	N-Term(Dimethyl:2H(4)); K16(Dimethyl:2H(4))	1	1	P0A9Q7	P0A9Q7	1	3	0.7978	0	1	1	0.000629921	-10.6325	1885.1	1.27	0.0008	HCD (High Energy Collision Dissociation)	MS2	17.1854	54	159.345	40939	diMe-N_RP50_10787733_180min_HCD_20220819.raw	F18		Heavy	4.6	0	1.876e-10	158409	159.46	7564
		TRUE	High	Sequest HT (A4)	Selected	[R].gSLPIALDEVITDGHkR.[A]	N-Term(Dimethyl:2H(4)); K16(Dimethyl:2H(4))	1	1	P0A9Q7	P0A9Q7	1	4	0.91	0	1	1	0.000483871	-11.0131	1885.1	-0.31	-0.00015	HCD (High Energy Collision Dissociation)	MS2	27.8029	54	158.814	40650	diMe-N_RP50_10787733_180min_HCD_20220819.raw	F18		Heavy	4	0	3.542e-09	689107	159.47	7558
		TRUE	High	Sequest HT (A4)	Selected	[R].gSLPIALDEVITDGHkR.[A]	N-Term(Dimethyl:2H(4)); K16(Dimethyl:2H(4))	1	1	P0A9Q7	P0A9Q7	1	3	0.8292	0	1	1	0.000635294	-10.6203	1885.1	-0.85	-0.00054	HCD (High Energy Collision Dissociation)	MS2	18.4165	54	97.2614	28949	diMe-N_RP50_10787733_180min_HCD_20220822.raw	F19		Heavy	2.4	0.0001362	0.0004934
	TRUE	High	[R].NAIIFSPHPR.[A]	1xDimethyl:2H(4) [N-Term]		5.14035e-05	0	1	1	12	P0A9Q7	P0A9Q7 [132-141]	0	1183.69	0	2.027	0.792253	#VALUE!	#VALUE!	133.9	2584		Heavy	Peak Found	Peak Found	High	High	High	0	3.727e-05	3.53	57.08	R.NAIIFSPHPR.A	[132-141]		Used
		Checked	Confidence	Identifying Node	PSM Ambiguity	Annotated Sequence	Modifications	# Protein Groups	# Proteins	Master Protein Accessions	Protein Accessions	# Missed Cleavages	Charge	DeltaScore	DeltaCn	Rank	Search Engine Rank	#VALUE!	#VALUE!	Theo. MH+ [Da]	DeltaM [ppm]	Deltam/z [Da]	Activation Type	MS Order	Isolation Interference [%]	Ion Inject Time [ms]	RT [min]	First Scan	Spectrum File	File ID	Quan Info	Quan Channel	XCorr	Percolator q-Value	Percolator PEP	Precursor Abundance	Apex RT [min]	Precursor Quan Result ID
		TRUE	High	Sequest HT (A4)	Selected	[R].nAIIFSPHPR.[A]	N-Term(Dimethyl:2H(4))	1	1	P0A9Q7	P0A9Q7	0	3	0.6388	0	1	1	0.0004	-11.2877	1183.69	0.45	0.00018	HCD (High Energy Collision Dissociation)	MS2	12.6657	54	132.614	28474	diMe-N_RP50_10787733_180min_HCD_20220819.raw	F18		Heavy	2.99	0	7.329e-05	1628010	133.98	3869
		TRUE	High	Sequest HT (A4)	Selected	[R].nAIIFSPHPR.[A]	N-Term(Dimethyl:2H(4))	1	1	P0A9Q7	P0A9Q7	0	3	0.6147	0	1	1	0.000392157	-11.3163	1183.69	0.51	0.0002	HCD (High Energy Collision Dissociation)	MS2	7.56128	54	133.62	28804	diMe-N_RP50_10787733_180min_HCD_20220819.raw	F18		Heavy	3.27	0	1.995e-05	1628010	133.98	3869
		TRUE	High	Sequest HT (A4)	Selected	[R].nAIIFSPHPR.[A]	N-Term(Dimethyl:2H(4))	1	1	P0A9Q7	P0A9Q7	0	3	0.6149	0	1	1	0.000411765	-11.2459	1183.69	0.17	7e-05	HCD (High Energy Collision Dissociation)	MS2	9.59864	54	134.622	29173	diMe-N_RP50_10787733_180min_HCD_20220819.raw	F18		Heavy	3.09	0	2.239e-05	1628010	133.98	3869
		TRUE	High	Sequest HT (A4)	Selected	[R].nAIIFSPHPR.[A]	N-Term(Dimethyl:2H(4))	1	1	P0A9Q7	P0A9Q7	0	2	0.7076	0	1	1	0.0005625	-10.7959	1183.69	0.16	9e-05	HCD (High Energy Collision Dissociation)	MS2	45.6893	54	55.5362	13781	diMe-N_RP50_10787733_180min_HCD_20220822.raw	F19		Heavy	2.36	0	0.0003716	561321	56.29	2477
		TRUE	High	Sequest HT (A4)	Selected	[R].nAIIFSPHPR.[A]	N-Term(Dimethyl:2H(4))	1	1	P0A9Q7	P0A9Q7	0	3	0.5977	0	1	1	0.000396825	-11.2992	1183.69	0.63	0.00025	HCD (High Energy Collision Dissociation)	MS2	8.32741	54	57.1976	14373	diMe-N_RP50_10787733_180min_HCD_20220822.raw	F19		Heavy	3.53	0	3.727e-05	1.94832e+06	56.72	2607
		TRUE	High	Sequest HT (A4)	Selected	[R].nAIIFSPHPR.[A]	N-Term(Dimethyl:2H(4))	1	1	P0A9Q7	P0A9Q7	0	2	0.7226	0	1	1	#DIV/0!	#DIV/0!	1183.69	0	0	HCD (High Energy Collision Dissociation)	MS2	14.1376	54	56.5365	14110	diMe-N_RP50_10787733_180min_HCD_20220822.raw	F19		Heavy	3.1	0	9.35e-06	637951	56.85	2553
		TRUE	High	Sequest HT (A4)	Selected	[R].nAIIFSPHPR.[A]	N-Term(Dimethyl:2H(4))	1	1	P0A9Q7	P0A9Q7	0	3	0.571	0	1	1	0.000405405	-11.2683	1183.69	0.37	0.00015	HCD (High Energy Collision Dissociation)	MS2	8.14484	54	56.1912	13997	diMe-N_RP50_10787733_180min_HCD_20220822.raw	F19		Heavy	3.38	0	2.985e-05	1.41699e+06	56.31	2444
		TRUE	High	Sequest HT (A4)	Selected	[R].nAIIFSPHPR.[A]	N-Term(Dimethyl:2H(4))	1	1	P0A9Q7	P0A9Q7	0	2	0.6655	0	1	1	0.000594595	-10.7158	1183.69	0.37	0.00022	HCD (High Energy Collision Dissociation)	MS2	13.8021	54	57.5433	14496	diMe-N_RP50_10787733_180min_HCD_20220822.raw	F19		Heavy	2.9	0	2.69e-05	637951	56.85	2553
		TRUE	High	Sequest HT (A4)	Selected	[R].nAIIFSPHPR.[A]	N-Term(Dimethyl:2H(4))	1	1	P0A9Q7	P0A9Q7	0	3	0.4779	0	1	1	0.0004	-11.2877	1183.69	-0.5	-0.0002	HCD (High Energy Collision Dissociation)	MS2	41.9806	54	58.2568	14748	diMe-N_RP50_10787733_180min_HCD_20220822.raw	F19		Heavy	1.36	0.0001362	0.005629			2703
		TRUE	High	Sequest HT (A4)	Selected	[R].nAIIFSPHPR.[A]	N-Term(Dimethyl:2H(4))	1	1	P0A9Q7	P0A9Q7	0	3	0.5646	0	1	1	0.000392857	-11.3137	1183.69	1.12	0.00044	HCD (High Energy Collision Dissociation)	MS2	44.283	54	55.1894	13670	diMe-N_RP50_10787733_180min_HCD_20220822.raw	F19		Heavy	1.47	0.0001362	0.006153	1.41699e+06	56.31	2444
		TRUE	High	Sequest HT (A4)	Selected	[R].nAIIFSPHPR.[A]	N-Term(Dimethyl:2H(4))	1	1	P0A9Q7	P0A9Q7	0	2	0.7465	0	1	1	0.000583333	-10.7434	1183.69	-0.6	-0.00035	HCD (High Energy Collision Dissociation)	MS2	0	54	131.848	28229	diMe-N_RP50_10787733_180min_HCD_20220819.raw	F18		Heavy	2.17	0.0001362	0.001167	520921	133.98	3891
		TRUE	High	Sequest HT (A4)	Selected	[R].nAIIFSPHPR.[A]	N-Term(Dimethyl:2H(4))	1	1	P0A9Q7	P0A9Q7	0	3	0.6682	0	1	1	0.00039726	-11.2976	1183.69	1.46	0.00058	HCD (High Energy Collision Dissociation)	MS2	54.4398	54	131.607	28145	diMe-N_RP50_10787733_180min_HCD_20220819.raw	F18		Heavy	2.14	0.0001362	0.0008579	1628010	133.98	3869
	TRUE	High	[R].NAIIFSPHPR.[A]	1xDimethyl [N-Term]		5.23723e-05	0	1	1	2	P0A9Q7	P0A9Q7 [132-141]	0	1179.66	0			#VALUE!	#VALUE!		2584	Redundant	Light	High	High	Peak Found	Peak Found	High	0	9.431e-05	2.61	57.08	R.NAIIFSPHPR.A	[132-141]		Not Used
		Checked	Confidence	Identifying Node	PSM Ambiguity	Annotated Sequence	Modifications	# Protein Groups	# Proteins	Master Protein Accessions	Protein Accessions	# Missed Cleavages	Charge	DeltaScore	DeltaCn	Rank	Search Engine Rank	#VALUE!	#VALUE!	Theo. MH+ [Da]	DeltaM [ppm]	Deltam/z [Da]	Activation Type	MS Order	Isolation Interference [%]	Ion Inject Time [ms]	RT [min]	First Scan	Spectrum File	File ID	Quan Info	Quan Channel	XCorr	Percolator q-Value	Percolator PEP	Precursor Abundance	Apex RT [min]	Precursor Quan Result ID
		TRUE	High	Sequest HT (A2)	Selected	[R].nAIIFSPHPR.[A]	N-Term(Dimethyl)	1	1	P0A9Q7	P0A9Q7	0	3	0.7899	0	1	1	0.000393258	-11.3122	1179.66	0.89	0.00035	HCD (High Energy Collision Dissociation)	MS2	48.3882	54	135.195	29385	diMe-N_RP50_10787733_180min_HCD_20220819.raw	F18		Light	2.38	0	1.505e-05	661654	134	3869
		TRUE	High	Sequest HT (A2)	Selected	[R].nAIIFSPHPR.[A]	N-Term(Dimethyl)	1	1	P0A9Q7	P0A9Q7	0	3	0.7395	0	1	1	0.000403846	-11.2739	1179.66	0.52	0.00021	HCD (High Energy Collision Dissociation)	MS2	31.4949	54	57.735	14555	diMe-N_RP50_10787733_180min_HCD_20220822.raw	F19		Light	2.61	0	9.431e-05			2607
	TRUE	High	[R].FATHGGYLLQGK.[E]	1xDimethyl:2H(4) [N-Term]; 1xDimethyl:2H(4) [K12]		6.26664e-09	0	1	1	11	P0A9Q7	P0A9Q7 [266-277]	0	1355.79	0			#VALUE!	#VALUE!		1104	Redundant	Heavy	Peak Found	Peak Found	High	High	High	0	2.565e-09	4.96	140.62	R.FATHGGYLLQGK.E	[266-277]		Not Used
		Checked	Confidence	Identifying Node	PSM Ambiguity	Annotated Sequence	Modifications	# Protein Groups	# Proteins	Master Protein Accessions	Protein Accessions	# Missed Cleavages	Charge	DeltaScore	DeltaCn	Rank	Search Engine Rank	#VALUE!	#VALUE!	Theo. MH+ [Da]	DeltaM [ppm]	Deltam/z [Da]	Activation Type	MS Order	Isolation Interference [%]	Ion Inject Time [ms]	RT [min]	First Scan	Spectrum File	File ID	Quan Info	Quan Channel	XCorr	Percolator q-Value	Percolator PEP	Precursor Abundance	Apex RT [min]	Precursor Quan Result ID
		TRUE	High	Sequest HT (A4)	Selected	[R].fATHGGYLLQGk.[E]	N-Term(Dimethyl:2H(4)); K12(Dimethyl:2H(4))	1	1	P0A9Q7	P0A9Q7	0	3	0.8326	0	1	1	0.000454545	-11.1033	1355.79	0.22	0.0001	HCD (High Energy Collision Dissociation)	MS2	8.93621	54	142.023	31966	diMe-N_RP50_10787733_180min_HCD_20220819.raw	F18		Heavy	4.66	0	8.197e-10	2.21209e+06	140.62	4672
		TRUE	High	Sequest HT (A4)	Selected	[R].fATHGGYLLQGk.[E]	N-Term(Dimethyl:2H(4)); K12(Dimethyl:2H(4))	1	1	P0A9Q7	P0A9Q7	0	3	0.8006	0	1	1	0.000444444	-11.1357	1355.79	0.9	0.0004	HCD (High Energy Collision Dissociation)	MS2	44.9973	54	139.008	30743	diMe-N_RP50_10787733_180min_HCD_20220819.raw	F18		Heavy	3.46	0	2.566e-07	2.21209e+06	140.62	4672
		TRUE	High	Sequest HT (A4)	Selected	[R].fATHGGYLLQGk.[E]	N-Term(Dimethyl:2H(4)); K12(Dimethyl:2H(4))	1	1	P0A9Q7	P0A9Q7	0	3	0.8214	0	1	1	0.000454545	-11.1033	1355.79	0.33	0.00015	HCD (High Energy Collision Dissociation)	MS2	4.44023	54	140.014	31146	diMe-N_RP50_10787733_180min_HCD_20220819.raw	F18		Heavy	4.76	0	8.612e-10	2.21209e+06	140.62	4672
		TRUE	High	Sequest HT (A4)	Selected	[R].fATHGGYLLQGk.[E]	N-Term(Dimethyl:2H(4)); K12(Dimethyl:2H(4))	1	1	P0A9Q7	P0A9Q7	0	3	0.8783	0	1	1	0.000454545	-11.1033	1355.79	0.44	0.0002	HCD (High Energy Collision Dissociation)	MS2	4.56142	54	141.016	31555	diMe-N_RP50_10787733_180min_HCD_20220819.raw	F18		Heavy	4.6	0	3.94e-10	2.21209e+06	140.62	4672
		TRUE	High	Sequest HT (A4)	Selected	[R].fATHGGYLLQGk.[E]	N-Term(Dimethyl:2H(4)); K12(Dimethyl:2H(4))	1	1	P0A9Q7	P0A9Q7	0	3	0.8631	0	1	1	0.00045	-11.1178	1355.79	0.2	9e-05	HCD (High Energy Collision Dissociation)	MS2	26.7578	54	65.2039	17239	diMe-N_RP50_10787733_180min_HCD_20220822.raw	F19		Heavy	4.31	0	2.833e-09	2.18844e+06	64.49	3373
		TRUE	High	Sequest HT (A4)	Selected	[R].fATHGGYLLQGk.[E]	N-Term(Dimethyl:2H(4)); K12(Dimethyl:2H(4))	1	1	P0A9Q7	P0A9Q7	0	3	0.8199	0	1	1	0.000457143	-11.0951	1355.79	-0.35	-0.00016	HCD (High Energy Collision Dissociation)	MS2	8.04431	54	63.1967	16532	diMe-N_RP50_10787733_180min_HCD_20220822.raw	F19		Heavy	4.72	0	2.015e-09	1.97422e+06	63.83	3098
		TRUE	High	Sequest HT (A4)	Selected	[R].fATHGGYLLQGk.[E]	N-Term(Dimethyl:2H(4)); K12(Dimethyl:2H(4))	1	1	P0A9Q7	P0A9Q7	0	3	0.7098	0	1	1	0.000454545	-11.1033	1355.79	0.66	0.0003	HCD (High Energy Collision Dissociation)	MS2	51.062	54	62.1893	16180	diMe-N_RP50_10787733_180min_HCD_20220822.raw	F19		Heavy	2.24	0	3.41e-05	1.97422e+06	63.83	3098
		TRUE	High	Sequest HT (A4)	Selected	[R].fATHGGYLLQGk.[E]	N-Term(Dimethyl:2H(4)); K12(Dimethyl:2H(4))	1	1	P0A9Q7	P0A9Q7	0	3	0.8468	0	1	1	0.0005	-10.9658	1355.79	-0.08	-4e-05	HCD (High Energy Collision Dissociation)	MS2	6.66234	54	64.1994	16864	diMe-N_RP50_10787733_180min_HCD_20220822.raw	F19		Heavy	4.96	0	2.565e-09	2.04281e+06	64.19	3259
		TRUE	High	Sequest HT (A4)	Selected	[R].fATHGGYLLQGk.[E]	N-Term(Dimethyl:2H(4)); K12(Dimethyl:2H(4))	1	1	P0A9Q7	P0A9Q7	0	2	0.7681	0	1	1	0.000690476	-10.5001	1355.79	-0.42	-0.00029	HCD (High Energy Collision Dissociation)	MS2	9.45182	54	141.005	31550	diMe-N_RP50_10787733_180min_HCD_20220819.raw	F18		Heavy	1.38	0.0001362	0.001803	118245	140.69	4796
		TRUE	High	Sequest HT (A4)	Selected	[R].fATHGGYLLQGk.[E]	N-Term(Dimethyl:2H(4)); K12(Dimethyl:2H(4))	1	1	P0A9Q7	P0A9Q7	0	2	0.8035	0	1	1	0.000673469	-10.5361	1355.79	-0.49	-0.00033	HCD (High Energy Collision Dissociation)	MS2	38.9341	54	139.996	31138	diMe-N_RP50_10787733_180min_HCD_20220819.raw	F18		Heavy	1.73	0.0001362	0.0008171	118245	140.69	4796
		TRUE	High	Sequest HT (A4)	Selected	[R].fATHGGYLLQGk.[E]	N-Term(Dimethyl:2H(4)); K12(Dimethyl:2H(4))	1	1	P0A9Q7	P0A9Q7	0	2	0.7871	0	1	1	0.000695652	-10.4893	1355.79	-0.23	-0.00016	HCD (High Energy Collision Dissociation)	MS2	34.3023	54	64.07	16822	diMe-N_RP50_10787733_180min_HCD_20220822.raw	F19		Heavy	1.55	0.001443	0.02878			3248
	TRUE	High	[R].FATHGGYLLQGK.[E]	1xDimethyl [K12]; 1xDimethyl [N-Term]	P0A9Q7 1xDimethyl [K277]	3.55775e-08	0	1	1	9	P0A9Q7	P0A9Q7 [266-277]	0	1347.74	0	1.829	0.827879	#VALUE!	#VALUE!	129.3	1104		Light	High	High	Peak Found	Peak Found	High	0	3.574e-08	4.76	140.62	R.FATHGGYLLQGK.E	[266-277]	1xDimethyl [K277]	Used
		Checked	Confidence	Identifying Node	PSM Ambiguity	Annotated Sequence	Modifications	# Protein Groups	# Proteins	Master Protein Accessions	Protein Accessions	# Missed Cleavages	Charge	DeltaScore	DeltaCn	Rank	Search Engine Rank	#VALUE!	#VALUE!	Theo. MH+ [Da]	DeltaM [ppm]	Deltam/z [Da]	Activation Type	MS Order	Isolation Interference [%]	Ion Inject Time [ms]	RT [min]	First Scan	Spectrum File	File ID	Quan Info	Quan Channel	XCorr	Percolator q-Value	Percolator PEP	Precursor Abundance	Apex RT [min]	Precursor Quan Result ID
		TRUE	High	Sequest HT (A2)	Selected	[R].fATHGGYLLQGk.[E]	N-Term(Dimethyl); K12(Dimethyl)	1	1	P0A9Q7	P0A9Q7	0	3	0.6578	0	1	1	0.000454545	-11.1033	1347.74	-0.33	-0.00015	HCD (High Energy Collision Dissociation)	MS2	40.7205	54	139.036	30755	diMe-N_RP50_10787733_180min_HCD_20220819.raw	F18		Light	2.63	0	0.0003334	869720	140.67	4672
		TRUE	High	Sequest HT (A2)	Selected	[R].fATHGGYLLQGk.[E]	N-Term(Dimethyl); K12(Dimethyl)	1	1	P0A9Q7	P0A9Q7	0	3	0.7453	0	1	1	0.000456522	-11.097	1347.74	0.46	0.00021	HCD (High Energy Collision Dissociation)	MS2	10.7221	54	140.043	31160	diMe-N_RP50_10787733_180min_HCD_20220819.raw	F18		Light	3.69	0	5.622e-09	869720	140.67	4672
		TRUE	High	Sequest HT (A2)	Selected	[R].fATHGGYLLQGk.[E]	N-Term(Dimethyl); K12(Dimethyl)	1	1	P0A9Q7	P0A9Q7	0	3	0.7489	0	1	1	0.000454545	-11.1033	1347.74	-0.11	-5e-05	HCD (High Energy Collision Dissociation)	MS2	10.5954	54	141.05	31569	diMe-N_RP50_10787733_180min_HCD_20220819.raw	F18		Light	4.46	0	1.035e-08	869720	140.67	4672
		TRUE	High	Sequest HT (A2)	Selected	[R].fATHGGYLLQGk.[E]	N-Term(Dimethyl); K12(Dimethyl)	1	1	P0A9Q7	P0A9Q7	0	3	0.7231	0	1	1	0.000439024	-11.1534	1347.74	0.41	0.00018	HCD (High Energy Collision Dissociation)	MS2	24.8688	54	142.052	31978	diMe-N_RP50_10787733_180min_HCD_20220819.raw	F18		Light	3.72	0	5.864e-07			4672
		TRUE	High	Sequest HT (A2)	Selected	[R].fATHGGYLLQGk.[E]	N-Term(Dimethyl); K12(Dimethyl)	1	1	P0A9Q7	P0A9Q7	0	3	0.7443	0	1	1	0.000434783	-11.1674	1347.74	-0.23	-0.0001	HCD (High Energy Collision Dissociation)	MS2	2.12943	54	63.4492	16621	diMe-N_RP50_10787733_180min_HCD_20220822.raw	F19		Light	4.38	0	7.618e-08			3098
		TRUE	High	Sequest HT (A2)	Selected	[R].fATHGGYLLQGk.[E]	N-Term(Dimethyl); K12(Dimethyl)	1	1	P0A9Q7	P0A9Q7	0	3	0.7605	0	1	1	0.000454545	-11.1033	1347.74	0.66	0.0003	HCD (High Energy Collision Dissociation)	MS2	8.03788	54	64.4584	16972	diMe-N_RP50_10787733_180min_HCD_20220822.raw	F19		Light	4.76	0	3.574e-08	868271	64.19	3259
		TRUE	High	Sequest HT (A2)	Selected	[R].fATHGGYLLQGk.[E]	N-Term(Dimethyl); K12(Dimethyl)	1	1	P0A9Q7	P0A9Q7	0	3	0.6051	0	1	1	0.000454545	-11.1033	1347.74	0.33	0.00015	HCD (High Energy Collision Dissociation)	MS2	0	54	65.4653	17345	diMe-N_RP50_10787733_180min_HCD_20220822.raw	F19		Light	3.14	0	0.000375	807312	64.5	3373
		TRUE	High	Sequest HT (A2)	Selected	[R].fATHGGYLLQGk.[E]	N-Term(Dimethyl); K12(Dimethyl)	1	1	P0A9Q7	P0A9Q7	0	3	0.5594	0	1	1	0.00045045	-11.1163	1347.74	-1.11	-0.0005	HCD (High Energy Collision Dissociation)	MS2	0	54	143.085	32448	diMe-N_RP50_10787733_180min_HCD_20220819.raw	F18		Light	1.43	0.0002213	0.007725	883823	141.29	5206
		TRUE	High	Sequest HT (A2)	Selected	[R].fATHGGYLLQGk.[E]	N-Term(Dimethyl); K12(Dimethyl)	1	1	P0A9Q7	P0A9Q7	0	3	0.7065	0	1	1	0.000457627	-11.0935	1347.74	0.59	0.00027	HCD (High Energy Collision Dissociation)	MS2	30.4619	54	62.4433	16264	diMe-N_RP50_10787733_180min_HCD_20220822.raw	F19		Light	2.01	0.0002213	0.006267			3098
	TRUE	High	[K].EYLPASYHEGSK.[N]	1xDimethyl [K12]; 1xDimethyl [N-Term]	P0A9Q7 1xDimethyl [K695]	9.51155e-08	0	1	1	8	P0A9Q7	P0A9Q7 [684-695]	0	1436.71	0	1.428	0.937833	#VALUE!	#VALUE!	117.6	1088		Light	High	High	Peak Found	Peak Found	High	0	1.635e-08	3.75	41.37	K.EYLPASYHEGSK.N	[684-695]	1xDimethyl [K695]	Used
		Checked	Confidence	Identifying Node	PSM Ambiguity	Annotated Sequence	Modifications	# Protein Groups	# Proteins	Master Protein Accessions	Protein Accessions	# Missed Cleavages	Charge	DeltaScore	DeltaCn	Rank	Search Engine Rank	#VALUE!	#VALUE!	Theo. MH+ [Da]	DeltaM [ppm]	Deltam/z [Da]	Activation Type	MS Order	Isolation Interference [%]	Ion Inject Time [ms]	RT [min]	First Scan	Spectrum File	File ID	Quan Info	Quan Channel	XCorr	Percolator q-Value	Percolator PEP	Precursor Abundance	Apex RT [min]	Precursor Quan Result ID
		TRUE	High	Sequest HT (A2)	Selected	[K].eYLPASYHEGSk.[N]	N-Term(Dimethyl); K12(Dimethyl)	1	1	P0A9Q7	P0A9Q7	0	3	0.8411	0	1	1	0.000478261	-11.0299	1436.71	-0.23	-0.00011	HCD (High Energy Collision Dissociation)	MS2	16.5804	54	42.1841	9423	diMe-N_RP50_10787733_180min_HCD_20220822.raw	F19		Light	3.65	0	4.696e-07	1.0609e+06	41.84	1338
		TRUE	High	Sequest HT (A2)	Selected	[K].eYLPASYHEGSk.[N]	N-Term(Dimethyl); K12(Dimethyl)	1	1	P0A9Q7	P0A9Q7	0	3	0.8617	0	1	1	0.000484848	-11.0102	1436.71	-0.33	-0.00016	HCD (High Energy Collision Dissociation)	MS2	27.4004	54	41.1833	9089	diMe-N_RP50_10787733_180min_HCD_20220822.raw	F19		Light	3.47	0	9.719e-07	1.18426e+06	41.38	1247
		TRUE	High	Sequest HT (A2)	Selected	[K].eYLPASYHEGSk.[N]	N-Term(Dimethyl); K12(Dimethyl)	1	1	P0A9Q7	P0A9Q7	0	3	0.8127	0	1	1	0.000473684	-11.0438	1436.71	-0.19	-9e-05	HCD (High Energy Collision Dissociation)	MS2	11.9485	54	104.297	20454	diMe-N_RP50_10787733_180min_HCD_20220819.raw	F18		Light	2.83	0	1.919e-06			2129
		TRUE	High	Sequest HT (A2)	Selected	[K].eYLPASYHEGSk.[N]	N-Term(Dimethyl); K12(Dimethyl)	1	1	P0A9Q7	P0A9Q7	0	3	0.8836	0	1	1	0.0005	-10.9658	1436.71	-0.28	-0.00014	HCD (High Energy Collision Dissociation)	MS2	17.8166	54	105.299	20704	diMe-N_RP50_10787733_180min_HCD_20220819.raw	F18		Light	3.35	0	2.001e-06			2129
		TRUE	High	Sequest HT (A2)	Selected	[K].eYLPASYHEGSk.[N]	N-Term(Dimethyl); K12(Dimethyl)	1	1	P0A9Q7	P0A9Q7	0	3	0.9147	0	1	1	0.0004	-11.2877	1436.71	-0.05	-2e-05	HCD (High Energy Collision Dissociation)	MS2	14.174	54	106.304	20955	diMe-N_RP50_10787733_180min_HCD_20220819.raw	F18		Light	3.75	0	1.635e-08			2129
		TRUE	High	Sequest HT (A2)	Selected	[K].eYLPASYHEGSk.[N]	N-Term(Dimethyl); K12(Dimethyl)	1	1	P0A9Q7	P0A9Q7	0	3	0.6231	0	1	1	0.00048	-11.0247	1436.71	0.25	0.00012	HCD (High Energy Collision Dissociation)	MS2	23.2011	54	108.322	21440	diMe-N_RP50_10787733_180min_HCD_20220819.raw	F18		Light	1.99	0	6.814e-05			2129
		TRUE	High	Sequest HT (A2)	Selected	[K].eYLPASYHEGSk.[N]	N-Term(Dimethyl); K12(Dimethyl)	1	1	P0A9Q7	P0A9Q7	0	3	0.8784	0	1	1	0.000473684	-11.0438	1436.71	-0.38	-0.00018	HCD (High Energy Collision Dissociation)	MS2	16.6974	54	107.306	21190	diMe-N_RP50_10787733_180min_HCD_20220819.raw	F18		Light	3.29	0	3.239e-07			2129
		TRUE	High	Sequest HT (A2)	Selected	[K].eYLPASYHEGSk.[N]	N-Term(Dimethyl); K12(Dimethyl)	1	1	P0A9Q7	P0A9Q7	0	3	0.5844	0	1	1	0.0005	-10.9658	1436.71	-0.22	-0.00011	HCD (High Energy Collision Dissociation)	MS2	37.6712	54	103.292	20194	diMe-N_RP50_10787733_180min_HCD_20220819.raw	F18		Light	0.77	0.002606	0.0553			2129
	TRUE	High	[K].EYLPASYHEGSK.[N]	1xDimethyl:2H(4) [N-Term]; 1xDimethyl:2H(4) [K12]		5.60248e-09	0	1	1	9	P0A9Q7	P0A9Q7 [684-695]	0	1444.76	0			#VALUE!	#VALUE!		1088	Redundant	Heavy	Not Found	Peak Found	High	High	High	0	2.05e-08	4.47	41.37	K.EYLPASYHEGSK.N	[684-695]		Not Used
		Checked	Confidence	Identifying Node	PSM Ambiguity	Annotated Sequence	Modifications	# Protein Groups	# Proteins	Master Protein Accessions	Protein Accessions	# Missed Cleavages	Charge	DeltaScore	DeltaCn	Rank	Search Engine Rank	#VALUE!	#VALUE!	Theo. MH+ [Da]	DeltaM [ppm]	Deltam/z [Da]	Activation Type	MS Order	Isolation Interference [%]	Ion Inject Time [ms]	RT [min]	First Scan	Spectrum File	File ID	Quan Info	Quan Channel	XCorr	Percolator q-Value	Percolator PEP	Precursor Abundance	Apex RT [min]	Precursor Quan Result ID
		TRUE	High	Sequest HT (A4)	Selected	[K].eYLPASYHEGSk.[N]	N-Term(Dimethyl:2H(4)); K12(Dimethyl:2H(4))	1	1	P0A9Q7	P0A9Q7	0	3	0.9015	0	1	1	0.000486486	-11.0053	1444.76	-0.37	-0.00018	HCD (High Energy Collision Dissociation)	MS2	25.7495	54	108.073	21375	diMe-N_RP50_10787733_180min_HCD_20220819.raw	F18		Heavy	3.25	0	1.516e-08	1.06317e+06	105.53	2129
		TRUE	High	Sequest HT (A4)	Selected	[K].eYLPASYHEGSk.[N]	N-Term(Dimethyl:2H(4)); K12(Dimethyl:2H(4))	1	1	P0A9Q7	P0A9Q7	0	3	0.9218	0	1	1	0.000484848	-11.0102	1444.76	-0.33	-0.00016	HCD (High Energy Collision Dissociation)	MS2	2.32627	54	105.062	20639	diMe-N_RP50_10787733_180min_HCD_20220819.raw	F18		Heavy	4.22	0	1.448e-08	1.06317e+06	105.53	2129
		TRUE	High	Sequest HT (A4)	Selected	[K].eYLPASYHEGSk.[N]	N-Term(Dimethyl:2H(4)); K12(Dimethyl:2H(4))	1	1	P0A9Q7	P0A9Q7	0	3	0.9206	0	1	1	0.000470588	-11.0532	1444.76	-0.17	-8e-05	HCD (High Energy Collision Dissociation)	MS2	3.59995	54	104.059	20380	diMe-N_RP50_10787733_180min_HCD_20220819.raw	F18		Heavy	4.03	0	2.486e-08	1.06317e+06	105.53	2129
		TRUE	High	Sequest HT (A4)	Selected	[K].eYLPASYHEGSk.[N]	N-Term(Dimethyl:2H(4)); K12(Dimethyl:2H(4))	1	1	P0A9Q7	P0A9Q7	0	3	0.9121	0	1	1	0.000477612	-11.0319	1444.76	-0.67	-0.00032	HCD (High Energy Collision Dissociation)	MS2	3.91731	54	106.066	20894	diMe-N_RP50_10787733_180min_HCD_20220819.raw	F18		Heavy	3.98	0	7.99e-10	1.06317e+06	105.53	2129
		TRUE	High	Sequest HT (A4)	Selected	[K].eYLPASYHEGSk.[N]	N-Term(Dimethyl:2H(4)); K12(Dimethyl:2H(4))	1	1	P0A9Q7	P0A9Q7	0	3	0.9502	0	1	1	0.0005	-10.9658	1444.76	0.26	0.00013	HCD (High Energy Collision Dissociation)	MS2	7.44493	54	107.067	21133	diMe-N_RP50_10787733_180min_HCD_20220819.raw	F18		Heavy	4.22	0	1.561e-08	1.06317e+06	105.53	2129
		TRUE	High	Sequest HT (A4)	Selected	[K].eYLPASYHEGSk.[N]	N-Term(Dimethyl:2H(4)); K12(Dimethyl:2H(4))	1	1	P0A9Q7	P0A9Q7	0	3	0.877	0	1	1	0.000492063	-10.9889	1444.76	-0.63	-0.00031	HCD (High Energy Collision Dissociation)	MS2	0	54	41.0176	9025	diMe-N_RP50_10787733_180min_HCD_20220822.raw	F19		Heavy	4.47	0	2.05e-08	3.42956e+06	41.37	1247
		TRUE	High	Sequest HT (A4)	Selected	[K].eYLPASYHEGSk.[N]	N-Term(Dimethyl:2H(4)); K12(Dimethyl:2H(4))	1	1	P0A9Q7	P0A9Q7	0	3	0.8728	0	1	1	0.000470588	-11.0532	1444.76	-0.34	-0.00016	HCD (High Energy Collision Dissociation)	MS2	2.20215	54	42.0236	9371	diMe-N_RP50_10787733_180min_HCD_20220822.raw	F19		Heavy	4.01	0	3.463e-10	2.57319e+06	41.84	1338
		TRUE	High	Sequest HT (A4)	Selected	[K].eYLPASYHEGSk.[N]	N-Term(Dimethyl:2H(4)); K12(Dimethyl:2H(4))	1	1	P0A9Q7	P0A9Q7	0	2	0.8	0	1	1	0.000722222	-10.4353	1444.76	0.36	0.00026	HCD (High Energy Collision Dissociation)	MS2	0	54	41.1778	9085	diMe-N_RP50_10787733_180min_HCD_20220822.raw	F19		Heavy	1.6	0.0001362	0.0005014	48054.6	41.7	1265
		TRUE	High	Sequest HT (A4)	Selected	[K].eYLPASYHEGSk.[N]	N-Term(Dimethyl:2H(4)); K12(Dimethyl:2H(4))	1	1	P0A9Q7	P0A9Q7	0	3	0.48	0	1	1	0.000488372	-10.9997	1444.76	-0.43	-0.00021	HCD (High Energy Collision Dissociation)	MS2	57.9965	54	43.1547	9715	diMe-N_RP50_10787733_180min_HCD_20220822.raw	F19		Heavy	1	0.0002611	0.009399	2.57319e+06	41.84	1338
	TRUE	High	[K].EYLPASYHEGSKNPVAR.[E]	1xDimethyl:2H(4) [N-Term]; 1xDimethyl:2H(4) [K12]		2.42064e-05	0	1	1	4	P0A9Q7	P0A9Q7 [684-700]	1	1982.06	0			#VALUE!	#VALUE!		1089	Redundant	Heavy	Not Found	Not Found	High	High	High	0	0.0001184	2.53		K.EYLPASYHEGSKNPVAR.E	[684-700]		Not Used
		Checked	Confidence	Identifying Node	PSM Ambiguity	Annotated Sequence	Modifications	# Protein Groups	# Proteins	Master Protein Accessions	Protein Accessions	# Missed Cleavages	Charge	DeltaScore	DeltaCn	Rank	Search Engine Rank	#VALUE!	#VALUE!	Theo. MH+ [Da]	DeltaM [ppm]	Deltam/z [Da]	Activation Type	MS Order	Isolation Interference [%]	Ion Inject Time [ms]	RT [min]	First Scan	Spectrum File	File ID	Quan Info	Quan Channel	XCorr	Percolator q-Value	Percolator PEP	Precursor Abundance	Apex RT [min]	Precursor Quan Result ID
		TRUE	High	Sequest HT (A4)	Selected	[K].eYLPASYHEGSkNPVAR.[E]	N-Term(Dimethyl:2H(4)); K12(Dimethyl:2H(4))	1	1	P0A9Q7	P0A9Q7	1	4	0.7787	0	1	1	0.000481481	-11.0202	1982.06	0.27	0.00013	HCD (High Energy Collision Dissociation)	MS2	28.392	54	139.687	31021	diMe-N_RP50_10787733_180min_HCD_20220819.raw	F18		Heavy	2.53	0	0.0001184	106342	139.27	4712
		TRUE	High	Sequest HT (A4)	Selected	[K].eYLPASYHEGSkNPVAR.[E]	N-Term(Dimethyl:2H(4)); K12(Dimethyl:2H(4))	1	1	P0A9Q7	P0A9Q7	1	4	0.7406	0	1	1	0.0005	-10.9658	1982.06	0.4	0.0002	HCD (High Energy Collision Dissociation)	MS2	37.0844	54	139.291	30867	diMe-N_RP50_10787733_180min_HCD_20220819.raw	F18		Heavy	2.12	0	4.037e-06	106342	139.27	4712
		TRUE	High	Sequest HT (A4)	Selected	[K].eYLPASYHEGSkNPVAR.[E]	N-Term(Dimethyl:2H(4)); K12(Dimethyl:2H(4))	1	1	P0A9Q7	P0A9Q7	1	4	0.736	0	1	1	0.000486486	-11.0053	1982.06	-0.74	-0.00036	HCD (High Energy Collision Dissociation)	MS2	61.6084	54	140.435	31325	diMe-N_RP50_10787733_180min_HCD_20220819.raw	F18		Heavy	1.78	0	0.0001159	106342	139.27	4712
		TRUE	High	Sequest HT (A4)	Selected	[K].eYLPASYHEGSkNPVAR.[E]	N-Term(Dimethyl:2H(4)); K12(Dimethyl:2H(4))	1	1	P0A9Q7	P0A9Q7	1	4	0.443	0	1	1	0.000488372	-10.9997	1982.06	-0.43	-0.00021	HCD (High Energy Collision Dissociation)	MS2	64.7532	54	59.2613	15132	diMe-N_RP50_10787733_180min_HCD_20220822.raw	F19		Heavy	1.49	0	0.0001309
	TRUE	High	[K].QILLDTYYGR.[D]	1xDimethyl:2H(4) [N-Term]		1.40854e-05	0	1	1	2	P0A9Q7	P0A9Q7 [856-865]	0	1273.71	0			#VALUE!	#VALUE!		2809	Redundant	Heavy	Peak Found	Peak Found	High	High	High	0	2.197e-06	3.1	81.2	K.QILLDTYYGR.D	[856-865]		Not Used
		Checked	Confidence	Identifying Node	PSM Ambiguity	Annotated Sequence	Modifications	# Protein Groups	# Proteins	Master Protein Accessions	Protein Accessions	# Missed Cleavages	Charge	DeltaScore	DeltaCn	Rank	Search Engine Rank	#VALUE!	#VALUE!	Theo. MH+ [Da]	DeltaM [ppm]	Deltam/z [Da]	Activation Type	MS Order	Isolation Interference [%]	Ion Inject Time [ms]	RT [min]	First Scan	Spectrum File	File ID	Quan Info	Quan Channel	XCorr	Percolator q-Value	Percolator PEP	Precursor Abundance	Apex RT [min]	Precursor Quan Result ID
		TRUE	High	Sequest HT (A4)	Selected	[K].qILLDTYYGR.[D]	N-Term(Dimethyl:2H(4))	1	1	P0A9Q7	P0A9Q7	0	2	0.8543	0	1	1	0.000666667	-10.5507	1273.71	-0.06	-4e-05	HCD (High Energy Collision Dissociation)	MS2	30.3534	54	142.973	32397	diMe-N_RP50_10787733_180min_HCD_20220819.raw	F18		Heavy	3.02	0	4.121e-05	1.98443e+06	143.31	5185
		TRUE	High	Sequest HT (A4)	Selected	[K].qILLDTYYGR.[D]	N-Term(Dimethyl:2H(4))	1	1	P0A9Q7	P0A9Q7	0	2	0.8226	0	1	1	0.000625	-10.6439	1273.71	0.16	0.0001	HCD (High Energy Collision Dissociation)	MS2	16.163	54	80.9684	23094	diMe-N_RP50_10787733_180min_HCD_20220822.raw	F19		Heavy	3.1	0	2.197e-06	3.06199e+06	81.2	4995
	TRUE	High	[K].QILLDTYYGR.[D]	1xDimethyl [N-Term]		7.94694e-05	0	1	1	1	P0A9Q7	P0A9Q7 [856-865]	0	1269.68	0	2.905	0.624975	#VALUE!	#VALUE!	148.8	2809		Light	High	Peak Found	Peak Found	Peak Found	High	0	2.361e-05	3.08	143.31	K.QILLDTYYGR.D	[856-865]		Used
		Checked	Confidence	Identifying Node	PSM Ambiguity	Annotated Sequence	Modifications	# Protein Groups	# Proteins	Master Protein Accessions	Protein Accessions	# Missed Cleavages	Charge	DeltaScore	DeltaCn	Rank	Search Engine Rank	#VALUE!	#VALUE!	Theo. MH+ [Da]	DeltaM [ppm]	Deltam/z [Da]	Activation Type	MS Order	Isolation Interference [%]	Ion Inject Time [ms]	RT [min]	First Scan	Spectrum File	File ID	Quan Info	Quan Channel	XCorr	Percolator q-Value	Percolator PEP	Precursor Abundance	Apex RT [min]	Precursor Quan Result ID
		TRUE	High	Sequest HT (A2)	Selected	[K].qILLDTYYGR.[D]	N-Term(Dimethyl)	1	1	P0A9Q7	P0A9Q7	0	2	0.7435	0	1	1	0.00062069	-10.6538	1269.68	0.29	0.00018	HCD (High Energy Collision Dissociation)	MS2	16.3882	54	143.219	32501	diMe-N_RP50_10787733_180min_HCD_20220819.raw	F18		Light	3.08	0	2.361e-05	579684	143.35	5185
	TRUE	High	[R].EYASFTQEQVDK.[I]	1xDimethyl [K12]; 1xDimethyl [N-Term]	P0A9Q7 1xDimethyl [K33]	2.62327e-07	0	1	1	4	P0A9Q7	P0A9Q7 [22-33]	0	1500.72	0	2.19	0.763276	#VALUE!	#VALUE!	137.3	1083		Light	High	High	Peak Found	Peak Found	High	0	4.874e-08	3.78	52.9	R.EYASFTQEQVDK.I	[22-33]	1xDimethyl [K33]	Used
		Checked	Confidence	Identifying Node	PSM Ambiguity	Annotated Sequence	Modifications	# Protein Groups	# Proteins	Master Protein Accessions	Protein Accessions	# Missed Cleavages	Charge	DeltaScore	DeltaCn	Rank	Search Engine Rank	#VALUE!	#VALUE!	Theo. MH+ [Da]	DeltaM [ppm]	Deltam/z [Da]	Activation Type	MS Order	Isolation Interference [%]	Ion Inject Time [ms]	RT [min]	First Scan	Spectrum File	File ID	Quan Info	Quan Channel	XCorr	Percolator q-Value	Percolator PEP	Precursor Abundance	Apex RT [min]	Precursor Quan Result ID
		TRUE	High	Sequest HT (A2)	Unambiguous	[R].eYASFTQEQVDk.[I]	N-Term(Dimethyl); K12(Dimethyl)	1	1	P0A9Q7	P0A9Q7	0	2	0.8397	0	1	1	0.00075	-10.3808	1500.72	-1.68	-0.00126	HCD (High Energy Collision Dissociation)	MS2	0	54	52.6976	12737	diMe-N_RP50_10787733_180min_HCD_20220822.raw	F19		Light	2.62	0	0.0001862	3002108	52.99	2167
		TRUE	High	Sequest HT (A2)	Selected	[R].eYASFTQEQVDk.[I]	N-Term(Dimethyl); K12(Dimethyl)	1	1	P0A9Q7	P0A9Q7	0	2	0.8818	0	1	1	0.000857143	-10.1882	1500.72	0.07	6e-05	HCD (High Energy Collision Dissociation)	MS2	0	54	105.208	20677	diMe-N_RP50_10787733_180min_HCD_20220819.raw	F18		Light	2.03	0	0.0001442	1376809	105.74	2189
		TRUE	High	Sequest HT (A2)	Selected	[R].eYASFTQEQVDk.[I]	N-Term(Dimethyl); K12(Dimethyl)	1	1	P0A9Q7	P0A9Q7	0	2	0.8386	0	1	1	0.00075	-10.3808	1500.72	-0.44	-0.00033	HCD (High Energy Collision Dissociation)	MS2	0	54	106.211	20930	diMe-N_RP50_10787733_180min_HCD_20220819.raw	F18		Light	3.78	0	4.874e-08	1376809	105.74	2189
		TRUE	High	Sequest HT (A2)	Selected	[R].eYASFTQEQVDk.[I]	N-Term(Dimethyl); K12(Dimethyl)	1	1	P0A9Q7	P0A9Q7	0	3	0.6897	0	1	1	0.0005	-10.9658	1500.72	0.7	0.00035	HCD (High Energy Collision Dissociation)	MS2	66.9205	54	52.9306	12825	diMe-N_RP50_10787733_180min_HCD_20220822.raw	F19		Light	2.03	0.000403	0.01362	82554	52.95	2184
	TRUE	High	[R].EYASFTQEQVDK.[I]	1xDimethyl:2H(4) [N-Term]; 1xDimethyl:2H(4) [K12]		9.57093e-08	0	1	1	6	P0A9Q7	P0A9Q7 [22-33]	0	1508.77	0			#VALUE!	#VALUE!		1083	Redundant	Heavy	Peak Found	Peak Found	High	High	High	0	8.286e-09	4.63	52.9	R.EYASFTQEQVDK.I	[22-33]		Not Used
		Checked	Confidence	Identifying Node	PSM Ambiguity	Annotated Sequence	Modifications	# Protein Groups	# Proteins	Master Protein Accessions	Protein Accessions	# Missed Cleavages	Charge	DeltaScore	DeltaCn	Rank	Search Engine Rank	#VALUE!	#VALUE!	Theo. MH+ [Da]	DeltaM [ppm]	Deltam/z [Da]	Activation Type	MS Order	Isolation Interference [%]	Ion Inject Time [ms]	RT [min]	First Scan	Spectrum File	File ID	Quan Info	Quan Channel	XCorr	Percolator q-Value	Percolator PEP	Precursor Abundance	Apex RT [min]	Precursor Quan Result ID
		TRUE	High	Sequest HT (A4)	Selected	[R].eYASFTQEQVDk.[I]	N-Term(Dimethyl:2H(4)); K12(Dimethyl:2H(4))	1	1	P0A9Q7	P0A9Q7	0	2	0.5888	0	1	1	0.000772727	-10.3378	1508.77	-0.22	-0.00017	HCD (High Energy Collision Dissociation)	MS2	0	54	105.917	20856	diMe-N_RP50_10787733_180min_HCD_20220819.raw	F18		Heavy	4.45	0	2.86e-07	3.69853e+06	105.59	2189
		TRUE	High	Sequest HT (A4)	Selected	[R].eYASFTQEQVDk.[I]	N-Term(Dimethyl:2H(4)); K12(Dimethyl:2H(4))	1	1	P0A9Q7	P0A9Q7	0	2	0.6458	0	1	1	0.000746835	-10.3869	1508.77	-0.79	-0.00059	HCD (High Energy Collision Dissociation)	MS2	1.24707	54	105.888	20846	diMe-N_RP50_10787733_180min_HCD_20220819.raw	F18		Heavy	4.63	0	8.286e-09	3.69853e+06	105.59	2189
		TRUE	High	Sequest HT (A4)	Selected	[R].eYASFTQEQVDk.[I]	N-Term(Dimethyl:2H(4)); K12(Dimethyl:2H(4))	1	1	P0A9Q7	P0A9Q7	0	2	0.6237	0	1	1	0.00075	-10.3808	1508.77	-0.24	-0.00018	HCD (High Energy Collision Dissociation)	MS2	45.1321	54	52.5841	12699	diMe-N_RP50_10787733_180min_HCD_20220822.raw	F19		Heavy	2.87	0	2.488e-06	7.6747e+06	52.9	2167
		TRUE	High	Sequest HT (A4)	Selected	[R].eYASFTQEQVDk.[I]	N-Term(Dimethyl:2H(4)); K12(Dimethyl:2H(4))	1	1	P0A9Q7	P0A9Q7	0	2	0.6792	0	1	1	0.0008	-10.2877	1508.77	0.05	4e-05	HCD (High Energy Collision Dissociation)	MS2	13.1495	54	104.887	20595	diMe-N_RP50_10787733_180min_HCD_20220819.raw	F18		Heavy	1.59	0.0001362	0.006762	3.69853e+06	105.59	2189
		TRUE	High	Sequest HT (A4)	Selected	[R].eYASFTQEQVDk.[I]	N-Term(Dimethyl:2H(4)); K12(Dimethyl:2H(4))	1	1	P0A9Q7	P0A9Q7	0	3	0.4854	0	1	1	0.0005	-10.9658	1508.77	-0.84	-0.00042	HCD (High Energy Collision Dissociation)	MS2	28.468	54	105.398	20730	diMe-N_RP50_10787733_180min_HCD_20220819.raw	F18		Heavy	1.71	0.002113	0.04199	91161.2	105.6	2224
		TRUE	High	Sequest HT (A4)	Selected	[R].eYASFTQEQVDk.[I]	N-Term(Dimethyl:2H(4)); K12(Dimethyl:2H(4))	1	1	P0A9Q7	P0A9Q7	0	3	0.4094	0	1	1	0.0005	-10.9658	1508.77	1.44	0.00072	HCD (High Energy Collision Dissociation)	MS2	39.0031	54	52.7617	12759	diMe-N_RP50_10787733_180min_HCD_20220822.raw	F19		Heavy	1.49	0.003597	0.07191	173520	52.86	2184
	TRUE	High	[K].QILLDTYYGRDYVEGETAAK.[K]	1xDimethyl:2H(4) [N-Term]; 1xDimethyl:2H(4) [K20]		0.000322361	0	1	1	3	P0A9Q7	P0A9Q7 [856-875]	1	2369.25	0			#VALUE!	#VALUE!		2810	Redundant	Heavy	Not Found	Not Found	High	High	High	0	7.302e-05	2.84	149.58	K.QILLDTYYGRDYVEGETAAK.K	[856-875]		Not Used
		Checked	Confidence	Identifying Node	PSM Ambiguity	Annotated Sequence	Modifications	# Protein Groups	# Proteins	Master Protein Accessions	Protein Accessions	# Missed Cleavages	Charge	DeltaScore	DeltaCn	Rank	Search Engine Rank	#VALUE!	#VALUE!	Theo. MH+ [Da]	DeltaM [ppm]	Deltam/z [Da]	Activation Type	MS Order	Isolation Interference [%]	Ion Inject Time [ms]	RT [min]	First Scan	Spectrum File	File ID	Quan Info	Quan Channel	XCorr	Percolator q-Value	Percolator PEP	Precursor Abundance	Apex RT [min]	Precursor Quan Result ID
		TRUE	High	Sequest HT (A4)	Selected	[K].qILLDTYYGRDYVEGETAAk.[K]	N-Term(Dimethyl:2H(4)); K20(Dimethyl:2H(4))	1	1	P0A9Q7	P0A9Q7	1	3	0.6056	0	1	1	0.000785714	-10.3137	2369.25	0.14	0.00011	HCD (High Energy Collision Dissociation)	MS2	51.9348	54	149.258	35457	diMe-N_RP50_10787733_180min_HCD_20220819.raw	F18		Heavy	2.84	0	7.302e-05	265104	149.58	6344
		TRUE	High	Sequest HT (A4)	Selected	[K].qILLDTYYGRDYVEGETAAk.[K]	N-Term(Dimethyl:2H(4)); K20(Dimethyl:2H(4))	1	1	P0A9Q7	P0A9Q7	1	3	0.7211	0	1	1	0.00078972	-10.3064	2369.25	2.14	0.00169	HCD (High Energy Collision Dissociation)	MS2	0	54	88.9355	26043	diMe-N_RP50_10787733_180min_HCD_20220822.raw	F19		Heavy	1.9	0.0001362	0.00167	188447	89.42	5766
		TRUE	High	Sequest HT (A4)	Selected	[K].qILLDTYYGRDYVEGETAAk.[K]	N-Term(Dimethyl:2H(4)); K20(Dimethyl:2H(4))	1	1	P0A9Q7	P0A9Q7	1	3	0.6746	0	1	1	0.000795455	-10.2959	2369.25	0.44	0.00035	HCD (High Energy Collision Dissociation)	MS2	0	54	89.9457	26390	diMe-N_RP50_10787733_180min_HCD_20220822.raw	F19		Heavy	1.26	0.001051	0.02058	188447	89.42	5766
	TRUE	High	[K].GAELANSFKPDVIIALGGGSPMDAAK.[I]	1xOxidation [M22]; 1xDimethyl:2H(4) [N-Term]; 2xDimethyl:2H(4) [K9; K26]		0.000501448	0	1	1	1	P0A9Q7	P0A9Q7 [528-553]	0	2641.47	0	100	2.71818e-17	#VALUE!	#VALUE!	200	1270		Heavy	Not Found	Not Found	Not Found	High	High	0	0.0001195	2.46	110.13	K.GAELANSFKPDVIIALGGGSPMDAAK.I	[528-553]		Used
		Checked	Confidence	Identifying Node	PSM Ambiguity	Annotated Sequence	Modifications	# Protein Groups	# Proteins	Master Protein Accessions	Protein Accessions	# Missed Cleavages	Charge	DeltaScore	DeltaCn	Rank	Search Engine Rank	#VALUE!	#VALUE!	Theo. MH+ [Da]	DeltaM [ppm]	Deltam/z [Da]	Activation Type	MS Order	Isolation Interference [%]	Ion Inject Time [ms]	RT [min]	First Scan	Spectrum File	File ID	Quan Info	Quan Channel	XCorr	Percolator q-Value	Percolator PEP	Precursor Abundance	Apex RT [min]	Precursor Quan Result ID
		TRUE	High	Sequest HT (A4)	Selected	[K].gAELANSFkPDVIIALGGGSPmDAAk.[I]	N-Term(Dimethyl:2H(4)); K9(Dimethyl:2H(4)); M22(Oxidation); K26(Dimethyl:2H(4))	1	1	P0A9Q7	P0A9Q7	0	3	0.6545	0	1	1	0.00087619	-10.1565	2641.47	-1.05	-0.00092	HCD (High Energy Collision Dissociation)	MS2	0	54	109.576	32690	diMe-N_RP50_10787733_180min_HCD_20220822.raw	F19		Heavy	2.46	0	0.0001195	50266.3	110.13	7079
	TRUE	High	[K].LLAWLETLK.[A]	1xDimethyl [K9]; 1xDimethyl [N-Term]	P0A9Q7 1xDimethyl [K806]	0.000883346	0	1	1	3	P0A9Q7	P0A9Q7 [798-806]	0	1142.72	0	3.883	0.458514	#VALUE!	#VALUE!	159	2035		Light	High	High	Peak Found	Not Found	High	0	0.0003186	1.73	158.53	K.LLAWLETLK.A	[798-806]	1xDimethyl [K806]	Used
		Checked	Confidence	Identifying Node	PSM Ambiguity	Annotated Sequence	Modifications	# Protein Groups	# Proteins	Master Protein Accessions	Protein Accessions	# Missed Cleavages	Charge	DeltaScore	DeltaCn	Rank	Search Engine Rank	#VALUE!	#VALUE!	Theo. MH+ [Da]	DeltaM [ppm]	Deltam/z [Da]	Activation Type	MS Order	Isolation Interference [%]	Ion Inject Time [ms]	RT [min]	First Scan	Spectrum File	File ID	Quan Info	Quan Channel	XCorr	Percolator q-Value	Percolator PEP	Precursor Abundance	Apex RT [min]	Precursor Quan Result ID
		TRUE	High	Sequest HT (A2)	Selected	[K].lLAWLETLk.[A]	N-Term(Dimethyl); K9(Dimethyl)	1	1	P0A9Q7	P0A9Q7	0	2	0.6647	0	1	1	0.000571429	-10.7731	1142.72	0.84	0.00048	HCD (High Energy Collision Dissociation)	MS2	37.3475	54	115.839	34058	diMe-N_RP50_10787733_180min_HCD_20220822.raw	F19		Light	1.73	0	0.0003186	269351	115.96	7246
		TRUE	High	Sequest HT (A2)	Selected	[K].lLAWLETLk.[A]	N-Term(Dimethyl); K9(Dimethyl)	1	1	P0A9Q7	P0A9Q7	0	2	0.7625	0	1	1	0.000571429	-10.7731	1142.72	0.77	0.00044	HCD (High Energy Collision Dissociation)	MS2	60.4862	54	158.343	40395	diMe-N_RP50_10787733_180min_HCD_20220819.raw	F18		Light	1.6	0	0.002472	347639	158.59	7536
		TRUE	High	Sequest HT (A2)	Selected	[K].lLAWLETLk.[A]	N-Term(Dimethyl); K9(Dimethyl)	1	1	P0A9Q7	P0A9Q7	0	2	0.9184	0	1	1	0.000565217	-10.7889	1142.72	0.92	0.00052	HCD (High Energy Collision Dissociation)	MS2	25.0318	54	116.843	34265	diMe-N_RP50_10787733_180min_HCD_20220822.raw	F19		Light	1.47	0.0002213	0.007299	269351	115.96	7246
	TRUE	High	[K].LLAWLETLK.[A]	1xDimethyl:2H(4) [N-Term]; 1xDimethyl:2H(4) [K9]		0.000332549	0	1	1	3	P0A9Q7	P0A9Q7 [798-806]	0	1150.77	0			#VALUE!	#VALUE!		2035	Redundant	Heavy	Peak Found	Peak Found	High	High	High	0	7.574e-05	2.42	158.53	K.LLAWLETLK.A	[798-806]		Not Used
		Checked	Confidence	Identifying Node	PSM Ambiguity	Annotated Sequence	Modifications	# Protein Groups	# Proteins	Master Protein Accessions	Protein Accessions	# Missed Cleavages	Charge	DeltaScore	DeltaCn	Rank	Search Engine Rank	#VALUE!	#VALUE!	Theo. MH+ [Da]	DeltaM [ppm]	Deltam/z [Da]	Activation Type	MS Order	Isolation Interference [%]	Ion Inject Time [ms]	RT [min]	First Scan	Spectrum File	File ID	Quan Info	Quan Channel	XCorr	Percolator q-Value	Percolator PEP	Precursor Abundance	Apex RT [min]	Precursor Quan Result ID
		TRUE	High	Sequest HT (A4)	Unambiguous	[K].lLAWLETLk.[A]	N-Term(Dimethyl:2H(4)); K9(Dimethyl:2H(4))	1	1	P0A9Q7	P0A9Q7	0	2	0.8512	0	1	1	0.000565217	-10.7889	1150.77	0.46	0.00026	HCD (High Energy Collision Dissociation)	MS2	15.6987	54	116.107	34113	diMe-N_RP50_10787733_180min_HCD_20220822.raw	F19		Heavy	2.42	0	7.574e-05			7246
		TRUE	High	Sequest HT (A4)	Selected	[K].lLAWLETLk.[A]	N-Term(Dimethyl:2H(4)); K9(Dimethyl:2H(4))	1	1	P0A9Q7	P0A9Q7	0	2	0.873	0	1	1	0.000575342	-10.7633	1150.77	0.73	0.00042	HCD (High Energy Collision Dissociation)	MS2	26.6773	54	158.221	40335	diMe-N_RP50_10787733_180min_HCD_20220819.raw	F18		Heavy	1.89	0	0.0001501	976362	158.53	7536
		TRUE	High	Sequest HT (A4)	Unambiguous	[K].lLAWLETLk.[A]	N-Term(Dimethyl:2H(4)); K9(Dimethyl:2H(4))	1	1	P0A9Q7	P0A9Q7	0	2	0.7738	0	1	1	0.000575221	-10.7636	1150.77	1.13	0.00065	HCD (High Energy Collision Dissociation)	MS2	9.64049	54	115.105	33904	diMe-N_RP50_10787733_180min_HCD_20220822.raw	F19		Heavy	0.84	0.00505	0.09334	10089.7	114.87	7238
	TRUE	High	[K].LVAMGGIGHTSCLYTDQDNQPAR.[V]	1xCarbamidomethyl [C12]; 1xOxidation [M4]; 1xDimethyl [N-Term]		3.18153e-07	0	1	1	1	P0A9Q7	P0A9Q7 [359-381]	0	2548.19	0	2.535	0.692387	#VALUE!	#VALUE!	143.4	2349		Light	High	Peak Found	Peak Found	Peak Found	High	0	6.036e-08	5.51	127.97	K.LVAMGGIGHTSCLYTDQDNQPAR.V	[359-381]		Used
		Checked	Confidence	Identifying Node	PSM Ambiguity	Annotated Sequence	Modifications	# Protein Groups	# Proteins	Master Protein Accessions	Protein Accessions	# Missed Cleavages	Charge	DeltaScore	DeltaCn	Rank	Search Engine Rank	#VALUE!	#VALUE!	Theo. MH+ [Da]	DeltaM [ppm]	Deltam/z [Da]	Activation Type	MS Order	Isolation Interference [%]	Ion Inject Time [ms]	RT [min]	First Scan	Spectrum File	File ID	Quan Info	Quan Channel	XCorr	Percolator q-Value	Percolator PEP	Precursor Abundance	Apex RT [min]	Precursor Quan Result ID
		TRUE	High	Sequest HT (A2)	Unambiguous	[K].lVAmGGIGHTScLYTDQDNQPAR.[V]	N-Term(Dimethyl); M4(Oxidation); C12(Carbamidomethyl)	1	1	P0A9Q7	P0A9Q7	0	3	0.8621	0	1	1	0.000847826	-10.2039	2548.19	-0.92	-0.00078	HCD (High Energy Collision Dissociation)	MS2	1.82886	54	128.368	27113	diMe-N_RP50_10787733_180min_HCD_20220819.raw	F18		Light	5.51	0	6.036e-08	431277	127.95	3451
	TRUE	High	[K].LVAMGGIGHTSCLYTDQDNQPAR.[V]	1xCarbamidomethyl [C12]; 1xDimethyl:2H(4) [N-Term]		6.26001e-13	0	1	1	7	P0A9Q7	P0A9Q7 [359-381]	0	2536.22	0			#VALUE!	#VALUE!		2350	Redundant	Heavy	Peak Found	Peak Found	High	High	High	0	1.323e-14	7.26	142.49	K.LVAMGGIGHTSCLYTDQDNQPAR.V	[359-381]		Not Used
		Checked	Confidence	Identifying Node	PSM Ambiguity	Annotated Sequence	Modifications	# Protein Groups	# Proteins	Master Protein Accessions	Protein Accessions	# Missed Cleavages	Charge	DeltaScore	DeltaCn	Rank	Search Engine Rank	#VALUE!	#VALUE!	Theo. MH+ [Da]	DeltaM [ppm]	Deltam/z [Da]	Activation Type	MS Order	Isolation Interference [%]	Ion Inject Time [ms]	RT [min]	First Scan	Spectrum File	File ID	Quan Info	Quan Channel	XCorr	Percolator q-Value	Percolator PEP	Precursor Abundance	Apex RT [min]	Precursor Quan Result ID
		TRUE	High	Sequest HT (A4)	Selected	[K].lVAMGGIGHTScLYTDQDNQPAR.[V]	N-Term(Dimethyl:2H(4)); C12(Carbamidomethyl)	1	1	P0A9Q7	P0A9Q7	0	3	0.9062	0	1	1	0.000846975	-10.2054	2536.22	-2.81	-0.00238	HCD (High Energy Collision Dissociation)	MS2	0	54	143.312	32541	diMe-N_RP50_10787733_180min_HCD_20220819.raw	F18		Heavy	5.76	0	3.215e-11	728525	142.49	4951
		TRUE	High	Sequest HT (A4)	Selected	[K].lVAMGGIGHTScLYTDQDNQPAR.[V]	N-Term(Dimethyl:2H(4)); C12(Carbamidomethyl)	1	1	P0A9Q7	P0A9Q7	0	3	0.8824	0	1	1	0.000845	-10.2088	2536.22	-2	-0.00169	HCD (High Energy Collision Dissociation)	MS2	45.236	54	142.443	32159	diMe-N_RP50_10787733_180min_HCD_20220819.raw	F18		Heavy	6.29	0	4.475e-11	728525	142.49	4951
		TRUE	High	Sequest HT (A4)	Selected	[K].lVAMGGIGHTScLYTDQDNQPAR.[V]	N-Term(Dimethyl:2H(4)); C12(Carbamidomethyl)	1	1	P0A9Q7	P0A9Q7	0	3	0.8096	0	1	1	0.000846939	-10.2055	2536.22	-0.98	-0.00083	HCD (High Energy Collision Dissociation)	MS2	100	54	142.303	32094	diMe-N_RP50_10787733_180min_HCD_20220819.raw	F18		Heavy	4.36	0	2.322e-06	728525	142.49	4951
		TRUE	High	Sequest HT (A4)	Selected	[K].lVAMGGIGHTScLYTDQDNQPAR.[V]	N-Term(Dimethyl:2H(4)); C12(Carbamidomethyl)	1	1	P0A9Q7	P0A9Q7	0	3	0.8937	0	1	1	0.000833333	-10.2288	2536.22	0.48	0.0004	HCD (High Energy Collision Dissociation)	MS2	60.9148	54	72.9195	20128	diMe-N_RP50_10787733_180min_HCD_20220822.raw	F19		Heavy	2.07	0	1.584e-05	527505	73.54
		TRUE	High	Sequest HT (A4)	Selected	[K].lVAMGGIGHTScLYTDQDNQPAR.[V]	N-Term(Dimethyl:2H(4)); C12(Carbamidomethyl)	1	1	P0A9Q7	P0A9Q7	0	3	0.9215	0	1	1	0.000851852	-10.1971	2536.22	-0.27	-0.00023	HCD (High Energy Collision Dissociation)	MS2	9.26874	54	73.9249	20519	diMe-N_RP50_10787733_180min_HCD_20220822.raw	F19		Heavy	7.26	0	1.323e-14	527505	73.54
		TRUE	High	Sequest HT (A4)	Selected	[K].lVAMGGIGHTScLYTDQDNQPAR.[V]	N-Term(Dimethyl:2H(4)); C12(Carbamidomethyl)	1	1	P0A9Q7	P0A9Q7	0	4	0.7759	0	1	1	0.000644444	-10.5997	2536.22	-0.45	-0.00029	HCD (High Energy Collision Dissociation)	MS2	62.6967	54	141.917	31917	diMe-N_RP50_10787733_180min_HCD_20220819.raw	F18		Heavy	1.16	0.0001362	0.007226
		TRUE	High	Sequest HT (A4)	Selected	[K].lVAMGGIGHTScLYTDQDNQPAR.[V]	N-Term(Dimethyl:2H(4)); C12(Carbamidomethyl)	1	1	P0A9Q7	P0A9Q7	0	3	0.5172	0	1	1	0.000848341	-10.2031	2536.22	-2.11	-0.00179	HCD (High Energy Collision Dissociation)	MS2	0	54	141.251	31650	diMe-N_RP50_10787733_180min_HCD_20220819.raw	F18		Heavy	1.45	0.0001362	0.003273	728525	142.49	4951
	TRUE	High	[K].LVAMGGIGHTSCLYTDQDNQPAR.[V]	1xCarbamidomethyl [C12]; 1xOxidation [M4]; 1xDimethyl:2H(4) [N-Term]		6.30076e-12	0	1	1	10	P0A9Q7	P0A9Q7 [359-381]	0	2552.22	0			#VALUE!	#VALUE!		2349	Redundant	Heavy	Peak Found	Peak Found	High	High	High	0	5.07e-13	8.12	59.09	K.LVAMGGIGHTSCLYTDQDNQPAR.V	[359-381]		Not Used
		Checked	Confidence	Identifying Node	PSM Ambiguity	Annotated Sequence	Modifications	# Protein Groups	# Proteins	Master Protein Accessions	Protein Accessions	# Missed Cleavages	Charge	DeltaScore	DeltaCn	Rank	Search Engine Rank	#VALUE!	#VALUE!	Theo. MH+ [Da]	DeltaM [ppm]	Deltam/z [Da]	Activation Type	MS Order	Isolation Interference [%]	Ion Inject Time [ms]	RT [min]	First Scan	Spectrum File	File ID	Quan Info	Quan Channel	XCorr	Percolator q-Value	Percolator PEP	Precursor Abundance	Apex RT [min]	Precursor Quan Result ID
		TRUE	High	Sequest HT (A4)	Selected	[K].lVAmGGIGHTScLYTDQDNQPAR.[V]	N-Term(Dimethyl:2H(4)); M4(Oxidation); C12(Carbamidomethyl)	1	1	P0A9Q7	P0A9Q7	0	3	0.8887	0	1	1	0.000852632	-10.1958	2552.22	-0.95	-0.00081	HCD (High Energy Collision Dissociation)	MS2	5.37541	54	128.483	27156	diMe-N_RP50_10787733_180min_HCD_20220819.raw	F18		Heavy	7.64	0	2.192e-13	1.25919e+06	127.97	3451
		TRUE	High	Sequest HT (A4)	Selected	[K].lVAmGGIGHTScLYTDQDNQPAR.[V]	N-Term(Dimethyl:2H(4)); M4(Oxidation); C12(Carbamidomethyl)	1	1	P0A9Q7	P0A9Q7	0	3	0.8972	0	1	1	0.000858696	-10.1856	2552.22	-0.92	-0.00079	HCD (High Energy Collision Dissociation)	MS2	13.7428	54	127.476	26817	diMe-N_RP50_10787733_180min_HCD_20220819.raw	F18		Heavy	7.88	0	1.18e-12	1.25919e+06	127.97	3451
		TRUE	High	Sequest HT (A4)	Selected	[K].lVAmGGIGHTScLYTDQDNQPAR.[V]	N-Term(Dimethyl:2H(4)); M4(Oxidation); C12(Carbamidomethyl)	1	1	P0A9Q7	P0A9Q7	0	3	0.8811	0	1	1	0.000857143	-10.1882	2552.22	-0.84	-0.00072	HCD (High Energy Collision Dissociation)	MS2	9.85918	54	70.6445	19254	diMe-N_RP50_10787733_180min_HCD_20220822.raw	F19		Heavy	3.28	0	6.317e-07	86462.5	70.27	3951
		TRUE	High	Sequest HT (A4)	Selected	[K].lVAmGGIGHTScLYTDQDNQPAR.[V]	N-Term(Dimethyl:2H(4)); M4(Oxidation); C12(Carbamidomethyl)	1	1	P0A9Q7	P0A9Q7	0	3	0.8916	0	1	1	0.000851852	-10.1971	2552.22	-1.35	-0.00115	HCD (High Energy Collision Dissociation)	MS2	5.14933	54	59.2216	15119	diMe-N_RP50_10787733_180min_HCD_20220822.raw	F19		Heavy	8.12	0	5.07e-13	1.74501e+06	59.09	2698
		TRUE	High	Sequest HT (A4)	Selected	[K].lVAmGGIGHTScLYTDQDNQPAR.[V]	N-Term(Dimethyl:2H(4)); M4(Oxidation); C12(Carbamidomethyl)	1	1	P0A9Q7	P0A9Q7	0	3	0.9777	0	1	1	0.000846154	-10.2068	2552.22	-1.17	-0.00099	HCD (High Energy Collision Dissociation)	MS2	0	54	60.2363	15497	diMe-N_RP50_10787733_180min_HCD_20220822.raw	F19		Heavy	2.69	0	1.638e-05	1.74501e+06	59.09	2698
		TRUE	High	Sequest HT (A4)	Selected	[K].lVAmGGIGHTScLYTDQDNQPAR.[V]	N-Term(Dimethyl:2H(4)); M4(Oxidation); C12(Carbamidomethyl)	1	1	P0A9Q7	P0A9Q7	0	3	0.9135	0	1	1	0.000848101	-10.2035	2552.22	-0.79	-0.00067	HCD (High Energy Collision Dissociation)	MS2	7.15317	54	59.5874	15251	diMe-N_RP50_10787733_180min_HCD_20220822.raw	F19		Heavy	7.4	0	1.748e-13	1.74501e+06	59.09	2698
		TRUE	High	Sequest HT (A4)	Selected	[K].lVAmGGIGHTScLYTDQDNQPAR.[V]	N-Term(Dimethyl:2H(4)); M4(Oxidation); C12(Carbamidomethyl)	1	1	P0A9Q7	P0A9Q7	0	3	0.9459	0	1	1	0.000846154	-10.2068	2552.22	0.52	0.00044	HCD (High Energy Collision Dissociation)	MS2	34.2847	54	71.6513	19624	diMe-N_RP50_10787733_180min_HCD_20220822.raw	F19		Heavy	1.48	0.0001362	0.001198			4063
		TRUE	High	Sequest HT (A4)	Selected	[K].lVAmGGIGHTScLYTDQDNQPAR.[V]	N-Term(Dimethyl:2H(4)); M4(Oxidation); C12(Carbamidomethyl)	1	1	P0A9Q7	P0A9Q7	0	3	0.9286	0	1	1	0.00085	-10.2002	2552.22	-1.6	-0.00136	HCD (High Energy Collision Dissociation)	MS2	0	54	126.475	26512	diMe-N_RP50_10787733_180min_HCD_20220819.raw	F18		Heavy	1.12	0.0001362	0.001848	1.25919e+06	127.97	3451
		TRUE	High	Sequest HT (A4)	Selected	[K].lVAmGGIGHTScLYTDQDNQPAR.[V]	N-Term(Dimethyl:2H(4)); M4(Oxidation); C12(Carbamidomethyl)	1	1	P0A9Q7	P0A9Q7	0	3	1	0	1	1	0.000848921	-10.2021	2552.22	-1.39	-0.00118	HCD (High Energy Collision Dissociation)	MS2	20.7114	54	129.544	27475	diMe-N_RP50_10787733_180min_HCD_20220819.raw	F18		Heavy	1.51	0.0001362	0.00057	1.25919e+06	127.97	3451
		TRUE	High	Sequest HT (A4)	Selected	[K].lVAmGGIGHTScLYTDQDNQPAR.[V]	N-Term(Dimethyl:2H(4)); M4(Oxidation); C12(Carbamidomethyl)	1	1	P0A9Q7	P0A9Q7	0	3	1	0	1	1	0.000857143	-10.1882	2552.22	0.56	0.00048	HCD (High Energy Collision Dissociation)	MS2	44.5484	54	58.216	14730	diMe-N_RP50_10787733_180min_HCD_20220822.raw	F19		Heavy	0.38	0.001051	0.02088	1.74501e+06	59.09	2698
	TRUE	High	[K].LVAMGGIGHTSCLYTDQDNQPAR.[V]	1xCarbamidomethyl [C12]; 1xDimethyl [N-Term]		1.8508e-08	0	1	1	2	P0A9Q7	P0A9Q7 [359-381]	0	2532.2	0	3.009	0.605711	#VALUE!	#VALUE!	150.1	2350		Light	High	High	Peak Found	Peak Found	High	0	2.775e-09	5.42	142.49	K.LVAMGGIGHTSCLYTDQDNQPAR.V	[359-381]		Used
		Checked	Confidence	Identifying Node	PSM Ambiguity	Annotated Sequence	Modifications	# Protein Groups	# Proteins	Master Protein Accessions	Protein Accessions	# Missed Cleavages	Charge	DeltaScore	DeltaCn	Rank	Search Engine Rank	#VALUE!	#VALUE!	Theo. MH+ [Da]	DeltaM [ppm]	Deltam/z [Da]	Activation Type	MS Order	Isolation Interference [%]	Ion Inject Time [ms]	RT [min]	First Scan	Spectrum File	File ID	Quan Info	Quan Channel	XCorr	Percolator q-Value	Percolator PEP	Precursor Abundance	Apex RT [min]	Precursor Quan Result ID
		TRUE	High	Sequest HT (A2)	Selected	[K].lVAMGGIGHTScLYTDQDNQPAR.[V]	N-Term(Dimethyl); C12(Carbamidomethyl)	1	1	P0A9Q7	P0A9Q7	0	3	0.8392	0	1	1	0.00084	-10.2173	2532.2	-0.75	-0.00063	HCD (High Energy Collision Dissociation)	MS2	22.625	54	142.799	32326	diMe-N_RP50_10787733_180min_HCD_20220819.raw	F18		Light	4.85	0	1.337e-08	208113	142.47	4951
		TRUE	High	Sequest HT (A2)	Selected	[K].lVAMGGIGHTScLYTDQDNQPAR.[V]	N-Term(Dimethyl); C12(Carbamidomethyl)	1	1	P0A9Q7	P0A9Q7	0	3	0.869	0	1	1	0.000835821	-10.2245	2532.2	-0.67	-0.00056	HCD (High Energy Collision Dissociation)	MS2	0	54	73.7668	20451	diMe-N_RP50_10787733_180min_HCD_20220822.raw	F19		Light	5.42	0	2.775e-09	142989	73.81
	TRUE	High	[K].ILIGEVTVVDESEPFAHEK.[L]	1xDimethyl:2H(4) [N-Term]; 1xDimethyl:2H(4) [K19]		2.09503e-10	0	1	1	4	P0A9Q7	P0A9Q7 [318-336]	0	2176.2	0			#VALUE!	#VALUE!		2085	Redundant	Heavy	Not Found	Peak Found	High	High	High	0	8.801e-12	4.5	98.56	K.ILIGEVTVVDESEPFAHEK.L	[318-336]		Not Used
		Checked	Confidence	Identifying Node	PSM Ambiguity	Annotated Sequence	Modifications	# Protein Groups	# Proteins	Master Protein Accessions	Protein Accessions	# Missed Cleavages	Charge	DeltaScore	DeltaCn	Rank	Search Engine Rank	#VALUE!	#VALUE!	Theo. MH+ [Da]	DeltaM [ppm]	Deltam/z [Da]	Activation Type	MS Order	Isolation Interference [%]	Ion Inject Time [ms]	RT [min]	First Scan	Spectrum File	File ID	Quan Info	Quan Channel	XCorr	Percolator q-Value	Percolator PEP	Precursor Abundance	Apex RT [min]	Precursor Quan Result ID
		TRUE	High	Sequest HT (A4)	Selected	[K].iLIGEVTVVDESEPFAHEk.[L]	N-Term(Dimethyl:2H(4)); K19(Dimethyl:2H(4))	1	1	P0A9Q7	P0A9Q7	0	3	0.8022	0	1	1	0.000728814	-10.4222	2176.2	-0.59	-0.00043	HCD (High Energy Collision Dissociation)	MS2	0	54	99.0111	29501	diMe-N_RP50_10787733_180min_HCD_20220822.raw	F19		Heavy	4.5	0	8.801e-12	190667	98.56	6491
		TRUE	High	Sequest HT (A4)	Selected	[K].iLIGEVTVVDESEPFAHEk.[L]	N-Term(Dimethyl:2H(4)); K19(Dimethyl:2H(4))	1	1	P0A9Q7	P0A9Q7	0	3	0.7172	0	1	1	0.000708333	-10.4633	2176.2	0.24	0.00017	HCD (High Energy Collision Dissociation)	MS2	51.0322	54	98.0092	29155	diMe-N_RP50_10787733_180min_HCD_20220822.raw	F19		Heavy	1.45	0.0001362	0.003209	190667	98.56	6491
		TRUE	High	Sequest HT (A4)	Selected	[K].iLIGEVTVVDESEPFAHEk.[L]	N-Term(Dimethyl:2H(4)); K19(Dimethyl:2H(4))	1	1	P0A9Q7	P0A9Q7	0	3	0.6364	0	1	1	0.000726562	-10.4266	2176.2	1.28	0.00093	HCD (High Energy Collision Dissociation)	MS2	0	54	153.119	37561	diMe-N_RP50_10787733_180min_HCD_20220819.raw	F18		Heavy	2.09	0.0001362	0.000471	96373.8	153.6	7160
		TRUE	High	Sequest HT (A4)	Selected	[K].iLIGEVTVVDESEPFAHEk.[L]	N-Term(Dimethyl:2H(4)); K19(Dimethyl:2H(4))	1	1	P0A9Q7	P0A9Q7	0	3	0.4267	0	1	1	0.000740741	-10.3987	2176.2	0.27	0.0002	HCD (High Energy Collision Dissociation)	MS2	27.7096	54	154.291	38228	diMe-N_RP50_10787733_180min_HCD_20220819.raw	F18		Heavy	1.5	0.0001362	0.004161	96373.8	153.6	7160
	TRUE	High	[R].ILINTPASQGGIGDLYNFK.[L]	1xDimethyl:2H(4) [N-Term]; 1xDimethyl:2H(4) [K19]		2.96786e-11	0	1	1	4	P0A9Q7	P0A9Q7 [394-412]	0	2085.18	0			#VALUE!	#VALUE!		2092	Redundant	Heavy	Peak Found	Peak Found	High	High	High	0	9.854e-13	3.92	110.19	R.ILINTPASQGGIGDLYNFK.L	[394-412]		Not Used
		Checked	Confidence	Identifying Node	PSM Ambiguity	Annotated Sequence	Modifications	# Protein Groups	# Proteins	Master Protein Accessions	Protein Accessions	# Missed Cleavages	Charge	DeltaScore	DeltaCn	Rank	Search Engine Rank	#VALUE!	#VALUE!	Theo. MH+ [Da]	DeltaM [ppm]	Deltam/z [Da]	Activation Type	MS Order	Isolation Interference [%]	Ion Inject Time [ms]	RT [min]	First Scan	Spectrum File	File ID	Quan Info	Quan Channel	XCorr	Percolator q-Value	Percolator PEP	Precursor Abundance	Apex RT [min]	Precursor Quan Result ID
		TRUE	High	Sequest HT (A4)	Selected	[R].iLINTPASQGGIGDLYNFk.[L]	N-Term(Dimethyl:2H(4)); K19(Dimethyl:2H(4))	1	1	P0A9Q7	P0A9Q7	0	2	0.8992	0	1	1	0.00102632	-9.92831	2085.18	0.38	0.00039	HCD (High Energy Collision Dissociation)	MS2	0	54	109.901	32766	diMe-N_RP50_10787733_180min_HCD_20220822.raw	F19		Heavy	2.58	0	2.567e-06	594924	110.17	7088
		TRUE	High	Sequest HT (A4)	Selected	[R].iLINTPASQGGIGDLYNFk.[L]	N-Term(Dimethyl:2H(4)); K19(Dimethyl:2H(4))	1	1	P0A9Q7	P0A9Q7	0	3	0.8207	0	1	1	0.0005	-10.9658	2085.18	-0.04	-2e-05	HCD (High Energy Collision Dissociation)	MS2	20.9748	54	109.85	32754	diMe-N_RP50_10787733_180min_HCD_20220822.raw	F19		Heavy	1.84	0	3.06e-05	1.84288e+06	110.19	7086
		TRUE	High	Sequest HT (A4)	Selected	[R].iLINTPASQGGIGDLYNFk.[L]	N-Term(Dimethyl:2H(4)); K19(Dimethyl:2H(4))	1	1	P0A9Q7	P0A9Q7	0	2	0.8878	0	1	1	0.00104225	-9.90608	2085.18	-2.13	-0.00222	HCD (High Energy Collision Dissociation)	MS2	0	54	154.759	38507	diMe-N_RP50_10787733_180min_HCD_20220819.raw	F18		Heavy	3.92	0	9.854e-13	422440	154.91	7402
		TRUE	High	Sequest HT (A4)	Selected	[R].iLINTPASQGGIGDLYNFk.[L]	N-Term(Dimethyl:2H(4)); K19(Dimethyl:2H(4))	1	1	P0A9Q7	P0A9Q7	0	3	0.7988	0	1	1	0.000701493	-10.4773	2085.18	0.67	0.00047	HCD (High Energy Collision Dissociation)	MS2	23.7655	54	154.742	38497	diMe-N_RP50_10787733_180min_HCD_20220819.raw	F18		Heavy	3.38	0	1.629e-07	818558	154.91	7401
	TRUE	High	[R].ILINTPASQGGIGDLYNFK.[L]	1xDimethyl [K19]; 1xDimethyl [N-Term]	P0A9Q7 1xDimethyl [K412]	1.09073e-07	0	1	1	4	P0A9Q7	P0A9Q7 [394-412]	0	2077.13	0	2.15	0.77064	#VALUE!	#VALUE!	136.5	2092		Light	High	High	Peak Found	Peak Found	High	0	3.469e-07	4.46	110.19	R.ILINTPASQGGIGDLYNFK.L	[394-412]	1xDimethyl [K412]	Used
		Checked	Confidence	Identifying Node	PSM Ambiguity	Annotated Sequence	Modifications	# Protein Groups	# Proteins	Master Protein Accessions	Protein Accessions	# Missed Cleavages	Charge	DeltaScore	DeltaCn	Rank	Search Engine Rank	#VALUE!	#VALUE!	Theo. MH+ [Da]	DeltaM [ppm]	Deltam/z [Da]	Activation Type	MS Order	Isolation Interference [%]	Ion Inject Time [ms]	RT [min]	First Scan	Spectrum File	File ID	Quan Info	Quan Channel	XCorr	Percolator q-Value	Percolator PEP	Precursor Abundance	Apex RT [min]	Precursor Quan Result ID
		TRUE	High	Sequest HT (A2)	Selected	[R].iLINTPASQGGIGDLYNFk.[L]	N-Term(Dimethyl); K19(Dimethyl)	1	1	P0A9Q7	P0A9Q7	0	3	0.746	0	1	1	0.0006875	-10.5064	2077.13	-0.48	-0.00033	HCD (High Energy Collision Dissociation)	MS2	7.11531	54	109.966	32779	diMe-N_RP50_10787733_180min_HCD_20220822.raw	F19		Light	2.52	0	0.0002992	696107	110.24	7086
		TRUE	High	Sequest HT (A2)	Selected	[R].iLINTPASQGGIGDLYNFk.[L]	N-Term(Dimethyl); K19(Dimethyl)	1	1	P0A9Q7	P0A9Q7	0	2	0.7383	0	1	1	0.00102778	-9.92626	2077.13	-0.72	-0.00074	HCD (High Energy Collision Dissociation)	MS2	0	54	110.055	32793	diMe-N_RP50_10787733_180min_HCD_20220822.raw	F19		Light	2.56	0	1.435e-06	230717	110.24	7088
		TRUE	High	Sequest HT (A2)	Selected	[R].iLINTPASQGGIGDLYNFk.[L]	N-Term(Dimethyl); K19(Dimethyl)	1	1	P0A9Q7	P0A9Q7	0	3	0.7444	0	1	1	0.000682927	-10.516	2077.13	0.41	0.00028	HCD (High Energy Collision Dissociation)	MS2	14.979	54	154.835	38551	diMe-N_RP50_10787733_180min_HCD_20220819.raw	F18		Light	4.46	0	3.469e-07	328130	154.94	7401
		TRUE	High	Sequest HT (A2)	Selected	[R].iLINTPASQGGIGDLYNFk.[L]	N-Term(Dimethyl); K19(Dimethyl)	1	1	P0A9Q7	P0A9Q7	0	2	0.7304	0	1	1	0.00103846	-9.91134	2077.13	-1.82	-0.00189	HCD (High Energy Collision Dissociation)	MS2	0	54	154.806	38535	diMe-N_RP50_10787733_180min_HCD_20220819.raw	F18		Light	3.45	0	1.893e-08	166985	154.92	7402
	TRUE	High	[K].LSEDAFDDQCTGANPR.[Y]	1xCarbamidomethyl [C10]; 1xDimethyl:2H(4) [N-Term]		9.16997e-05	0	1	1	4	P0A9Q7	P0A9Q7 [832-847]	0	1827.81	0			#VALUE!	#VALUE!		2265	Redundant	Heavy	Peak Found	Peak Found	High	High	High	0	1.79e-05	2.6	55.3	K.LSEDAFDDQCTGANPR.Y	[832-847]		Not Used
		Checked	Confidence	Identifying Node	PSM Ambiguity	Annotated Sequence	Modifications	# Protein Groups	# Proteins	Master Protein Accessions	Protein Accessions	# Missed Cleavages	Charge	DeltaScore	DeltaCn	Rank	Search Engine Rank	#VALUE!	#VALUE!	Theo. MH+ [Da]	DeltaM [ppm]	Deltam/z [Da]	Activation Type	MS Order	Isolation Interference [%]	Ion Inject Time [ms]	RT [min]	First Scan	Spectrum File	File ID	Quan Info	Quan Channel	XCorr	Percolator q-Value	Percolator PEP	Precursor Abundance	Apex RT [min]	Precursor Quan Result ID
		TRUE	High	Sequest HT (A4)	Unambiguous	[K].lSEDAFDDQcTGANPR.[Y]	N-Term(Dimethyl:2H(4)); C10(Carbamidomethyl)	1	1	P0A9Q7	P0A9Q7	0	3	1	0	1	1	0.000615385	-10.6662	1827.81	-0.13	-8e-05	HCD (High Energy Collision Dissociation)	MS2	31.7864	54	109.19	21672	diMe-N_RP50_10787733_180min_HCD_20220819.raw	F18		Heavy	2.6	0	1.79e-05	96217.4	109.35	2411
		TRUE	High	Sequest HT (A4)	Unambiguous	[K].lSEDAFDDQcTGANPR.[Y]	N-Term(Dimethyl:2H(4)); C10(Carbamidomethyl)	1	1	P0A9Q7	P0A9Q7	0	2	1	0	1	1	0.0009375	-10.0589	1827.81	-0.16	-0.00015	HCD (High Energy Collision Dissociation)	MS2	0	54	108.978	21614	diMe-N_RP50_10787733_180min_HCD_20220819.raw	F18		Heavy	1.44	0	8.102e-05	319486	109.36	2396
		TRUE	High	Sequest HT (A4)	Unambiguous	[K].lSEDAFDDQcTGANPR.[Y]	N-Term(Dimethyl:2H(4)); C10(Carbamidomethyl)	1	1	P0A9Q7	P0A9Q7	0	3	1	0	1	1	0.000610169	-10.6785	1827.81	-0.59	-0.00036	HCD (High Energy Collision Dissociation)	MS2	13.0131	54	55.167	13662	diMe-N_RP50_10787733_180min_HCD_20220822.raw	F19		Heavy	2.36	0.0001362	0.002086	201208	55.32	2440
		TRUE	High	Sequest HT (A4)	Unambiguous	[K].lSEDAFDDQcTGANPR.[Y]	N-Term(Dimethyl:2H(4)); C10(Carbamidomethyl)	1	1	P0A9Q7	P0A9Q7	0	2	1	0	1	1	0.000916667	-10.0913	1827.81	-0.48	-0.00044	HCD (High Energy Collision Dissociation)	MS2	0	54	55.0788	13627	diMe-N_RP50_10787733_180min_HCD_20220822.raw	F19		Heavy	0.92	0.000739	0.01443	599636	55.3	2429
	TRUE	High	[K].MIAVTTTSGTGSEVTPFAVVTDDATGQK.[Y]	1xOxidation [M1]; 1xDimethyl:2H(4) [N-Term]; 1xDimethyl:2H(4) [K28]		8.55884e-07	0	1	1	2	P0A9Q7	P0A9Q7 [592-619]	0	2864.47	0	2.097	0.780921	#VALUE!	#VALUE!	135.4	2499		Heavy	Peak Found	Peak Found	High	High	High	0	9.637e-08	5.21	152.66	K.MIAVTTTSGTGSEVTPFAVVTDDATGQK.Y	[592-619]		Used
		Checked	Confidence	Identifying Node	PSM Ambiguity	Annotated Sequence	Modifications	# Protein Groups	# Proteins	Master Protein Accessions	Protein Accessions	# Missed Cleavages	Charge	DeltaScore	DeltaCn	Rank	Search Engine Rank	#VALUE!	#VALUE!	Theo. MH+ [Da]	DeltaM [ppm]	Deltam/z [Da]	Activation Type	MS Order	Isolation Interference [%]	Ion Inject Time [ms]	RT [min]	First Scan	Spectrum File	File ID	Quan Info	Quan Channel	XCorr	Percolator q-Value	Percolator PEP	Precursor Abundance	Apex RT [min]	Precursor Quan Result ID
		TRUE	High	Sequest HT (A4)	Selected	[K].mIAVTTTSGTGSEVTPFAVVTDDATGQk.[Y]	N-Term(Dimethyl:2H(4)); M1(Oxidation); K28(Dimethyl:2H(4))	1	1	P0A9Q7	P0A9Q7	0	3	0.9091	0	1	1	0.00094898	-10.0413	2864.47	-0.98	-0.00093	HCD (High Energy Collision Dissociation)	MS2	0	54	103.458	30784	diMe-N_RP50_10787733_180min_HCD_20220822.raw	F19		Heavy	2.64	0	5.975e-07	204072	103.86	6858
		TRUE	High	Sequest HT (A4)	Selected	[K].mIAVTTTSGTGSEVTPFAVVTDDATGQk.[Y]	N-Term(Dimethyl:2H(4)); M1(Oxidation); K28(Dimethyl:2H(4))	1	1	P0A9Q7	P0A9Q7	0	3	0.8791	0	1	1	0.000954545	-10.0329	2864.47	-0.22	-0.00021	HCD (High Energy Collision Dissociation)	MS2	20.7342	54	152.586	37276	diMe-N_RP50_10787733_180min_HCD_20220819.raw	F18		Heavy	5.21	0	9.637e-08	212479	152.66	7077
	TRUE	High	[K].MIAVTTTSGTGSEVTPFAVVTDDATGQK.[Y]	1xOxidation [M1]; 1xDimethyl [K28]; 1xDimethyl [N-Term]	P0A9Q7 1xDimethyl [K619]	5.26992e-05	0	1	1	2	P0A9Q7	P0A9Q7 [592-619]	0	2856.42	0			#VALUE!	#VALUE!		2499	Redundant	Light	High	High	Peak Found	Peak Found	High	0	1.515e-05	3.22	152.66	K.MIAVTTTSGTGSEVTPFAVVTDDATGQK.Y	[592-619]	1xDimethyl [K619]	Not Used
		Checked	Confidence	Identifying Node	PSM Ambiguity	Annotated Sequence	Modifications	# Protein Groups	# Proteins	Master Protein Accessions	Protein Accessions	# Missed Cleavages	Charge	DeltaScore	DeltaCn	Rank	Search Engine Rank	#VALUE!	#VALUE!	Theo. MH+ [Da]	DeltaM [ppm]	Deltam/z [Da]	Activation Type	MS Order	Isolation Interference [%]	Ion Inject Time [ms]	RT [min]	First Scan	Spectrum File	File ID	Quan Info	Quan Channel	XCorr	Percolator q-Value	Percolator PEP	Precursor Abundance	Apex RT [min]	Precursor Quan Result ID
		TRUE	High	Sequest HT (A2)	Selected	[K].mIAVTTTSGTGSEVTPFAVVTDDATGQk.[Y]	N-Term(Dimethyl); M1(Oxidation); K28(Dimethyl)	1	1	P0A9Q7	P0A9Q7	0	3	0.8571	0	1	1	0.000958333	-10.0272	2856.42	0.24	0.00023	HCD (High Energy Collision Dissociation)	MS2	0	54	103.615	30837	diMe-N_RP50_10787733_180min_HCD_20220822.raw	F19		Light	2.38	0	2.549e-05	78274.6	103.75	6858
		TRUE	High	Sequest HT (A2)	Selected	[K].mIAVTTTSGTGSEVTPFAVVTDDATGQk.[Y]	N-Term(Dimethyl); M1(Oxidation); K28(Dimethyl)	1	1	P0A9Q7	P0A9Q7	0	3	0.8137	0	1	1	0.000942857	-10.0507	2856.42	-0.35	-0.00033	HCD (High Energy Collision Dissociation)	MS2	0	54	152.626	37298	diMe-N_RP50_10787733_180min_HCD_20220819.raw	F18		Light	3.22	0	1.515e-05	88344.9	152.68	7077
	TRUE	High	[K].MIAVTTTSGTGSEVTPFAVVTDDATGQK.[Y]	1xDimethyl:2H(4) [N-Term]; 1xDimethyl:2H(4) [K28]		1.43433e-07	0	1	1	2	P0A9Q7	P0A9Q7 [592-619]	0	2848.47	0	100	2.71818e-17	#VALUE!	#VALUE!	200	2500		Heavy	Not Found	Not Found	High	High	High	0	1.306e-08	5.27	154.62	K.MIAVTTTSGTGSEVTPFAVVTDDATGQK.Y	[592-619]		Used
		Checked	Confidence	Identifying Node	PSM Ambiguity	Annotated Sequence	Modifications	# Protein Groups	# Proteins	Master Protein Accessions	Protein Accessions	# Missed Cleavages	Charge	DeltaScore	DeltaCn	Rank	Search Engine Rank	#VALUE!	#VALUE!	Theo. MH+ [Da]	DeltaM [ppm]	Deltam/z [Da]	Activation Type	MS Order	Isolation Interference [%]	Ion Inject Time [ms]	RT [min]	First Scan	Spectrum File	File ID	Quan Info	Quan Channel	XCorr	Percolator q-Value	Percolator PEP	Precursor Abundance	Apex RT [min]	Precursor Quan Result ID
		TRUE	High	Sequest HT (A4)	Selected	[K].mIAVTTTSGTGSEVTPFAVVTDDATGQk.[Y]	N-Term(Dimethyl:2H(4)); K28(Dimethyl:2H(4))	1	1	P0A9Q7	P0A9Q7	0	3	0.8159	0	1	1	0.000956522	-10.0299	2848.47	-0.23	-0.00022	HCD (High Energy Collision Dissociation)	MS2	8.91268	54	154.58	38402	diMe-N_RP50_10787733_180min_HCD_20220819.raw	F18		Heavy	5.27	0	1.306e-08	91611.5	154.62	7389
		TRUE	High	Sequest HT (A4)	Selected	[K].mIAVTTTSGTGSEVTPFAVVTDDATGQk.[Y]	N-Term(Dimethyl:2H(4)); K28(Dimethyl:2H(4))	1	1	P0A9Q7	P0A9Q7	0	3	0.8963	0	1	1	0.000947368	-10.0438	2848.47	-0.19	-0.00018	HCD (High Energy Collision Dissociation)	MS2	0	54	109.629	32703	diMe-N_RP50_10787733_180min_HCD_20220822.raw	F19		Heavy	2.41	0.0001362	0.0005421	79855.4	109.72	7081
	TRUE	High	[K].IAELAGFSVPENTK.[I]	1xDimethyl [K14]; 1xDimethyl [N-Term]	P0A9Q7 1xDimethyl [K317]	2.31745e-05	0	1	1	4	P0A9Q7	P0A9Q7 [304-317]	0	1531.84	0	2.091	0.780965	#VALUE!	#VALUE!	135.3	1749		Light	High	High	Peak Found	Peak Found	High	0	2.627e-05	3.42	85.43	K.IAELAGFSVPENTK.I	[304-317]	1xDimethyl [K317]	Used
		Checked	Confidence	Identifying Node	PSM Ambiguity	Annotated Sequence	Modifications	# Protein Groups	# Proteins	Master Protein Accessions	Protein Accessions	# Missed Cleavages	Charge	DeltaScore	DeltaCn	Rank	Search Engine Rank	#VALUE!	#VALUE!	Theo. MH+ [Da]	DeltaM [ppm]	Deltam/z [Da]	Activation Type	MS Order	Isolation Interference [%]	Ion Inject Time [ms]	RT [min]	First Scan	Spectrum File	File ID	Quan Info	Quan Channel	XCorr	Percolator q-Value	Percolator PEP	Precursor Abundance	Apex RT [min]	Precursor Quan Result ID
		TRUE	High	Sequest HT (A2)	Selected	[K].iAELAGFSVPENTk.[I]	N-Term(Dimethyl); K14(Dimethyl)	1	1	P0A9Q7	P0A9Q7	0	2	0.619	0	1	1	0.00075	-10.3808	1531.84	-0.04	-3e-05	HCD (High Energy Collision Dissociation)	MS2	36.0474	54	85.1595	24644	diMe-N_RP50_10787733_180min_HCD_20220822.raw	F19		Light	1.68	0	0.0004188	2.05889e+06	85.49	5382
		TRUE	High	Sequest HT (A2)	Selected	[K].iAELAGFSVPENTk.[I]	N-Term(Dimethyl); K14(Dimethyl)	1	1	P0A9Q7	P0A9Q7	0	3	0.7485	0	1	1	0.000666667	-10.5507	1531.84	-0.03	-2e-05	HCD (High Energy Collision Dissociation)	MS2	32.7217	54	145.814	33663	diMe-N_RP50_10787733_180min_HCD_20220819.raw	F18		Light	3.42	0	2.627e-05	922144	145.97	5592
		TRUE	High	Sequest HT (A2)	Selected	[K].iAELAGFSVPENTk.[I]	N-Term(Dimethyl); K14(Dimethyl)	1	1	P0A9Q7	P0A9Q7	0	2	0.5901	0	1	1	0.000767241	-10.348	1531.84	-1.16	-0.00089	HCD (High Energy Collision Dissociation)	MS2	32.3444	54	145.67	33593	diMe-N_RP50_10787733_180min_HCD_20220819.raw	F18		Light	2.83	0	6.209e-06	1.89789e+06	145.97	5591
		TRUE	High	Sequest HT (A2)	Selected	[K].iAELAGFSVPENTk.[I]	N-Term(Dimethyl); K14(Dimethyl)	1	1	P0A9Q7	P0A9Q7	0	3	0.646	0	1	1	0.000516667	-10.9185	1531.84	-0.6	-0.00031	HCD (High Energy Collision Dissociation)	MS2	49.2965	54	85.1776	24651	diMe-N_RP50_10787733_180min_HCD_20220822.raw	F19		Light	1.13	0.000403	0.01649	1.05754e+06	85.5	5384
	TRUE	High	[K].IAELAGFSVPENTK.[I]	1xDimethyl:2H(4) [N-Term]; 1xDimethyl:2H(4) [K14]		4.88814e-07	0	1	1	6	P0A9Q7	P0A9Q7 [304-317]	0	1539.89	0			#VALUE!	#VALUE!		1749	Redundant	Heavy	Peak Found	Peak Found	High	High	High	0	5.125e-08	3.61	85.43	K.IAELAGFSVPENTK.I	[304-317]		Not Used
		Checked	Confidence	Identifying Node	PSM Ambiguity	Annotated Sequence	Modifications	# Protein Groups	# Proteins	Master Protein Accessions	Protein Accessions	# Missed Cleavages	Charge	DeltaScore	DeltaCn	Rank	Search Engine Rank	#VALUE!	#VALUE!	Theo. MH+ [Da]	DeltaM [ppm]	Deltam/z [Da]	Activation Type	MS Order	Isolation Interference [%]	Ion Inject Time [ms]	RT [min]	First Scan	Spectrum File	File ID	Quan Info	Quan Channel	XCorr	Percolator q-Value	Percolator PEP	Precursor Abundance	Apex RT [min]	Precursor Quan Result ID
		TRUE	High	Sequest HT (A4)	Selected	[K].iAELAGFSVPENTk.[I]	N-Term(Dimethyl:2H(4)); K14(Dimethyl:2H(4))	1	1	P0A9Q7	P0A9Q7	0	2	0.8366	0	1	1	0.000774648	-10.3342	1539.89	-0.71	-0.00055	HCD (High Energy Collision Dissociation)	MS2	0	54	145.583	33551	diMe-N_RP50_10787733_180min_HCD_20220819.raw	F18		Heavy	3.61	0	5.125e-08	4.59715e+06	145.93	5591
		TRUE	High	Sequest HT (A4)	Selected	[K].iAELAGFSVPENTk.[I]	N-Term(Dimethyl:2H(4)); K14(Dimethyl:2H(4))	1	1	P0A9Q7	P0A9Q7	0	3	0.732	0	1	1	0.0005	-10.9658	1539.89	-0.2	-0.0001	HCD (High Energy Collision Dissociation)	MS2	30.2675	54	145.595	33555	diMe-N_RP50_10787733_180min_HCD_20220819.raw	F18		Heavy	2.5	0	5.332e-05	2.37438e+06	145.92	5592
		TRUE	High	Sequest HT (A4)	Selected	[K].iAELAGFSVPENTk.[I]	N-Term(Dimethyl:2H(4)); K14(Dimethyl:2H(4))	1	1	P0A9Q7	P0A9Q7	0	2	0.7114	0	1	1	0.000769231	-10.3443	1539.89	-0.78	-0.0006	HCD (High Energy Collision Dissociation)	MS2	52.9963	54	146.302	33880	diMe-N_RP50_10787733_180min_HCD_20220819.raw	F18		Heavy	3.43	0	2.903e-07	4.59715e+06	145.93	5591
		TRUE	High	Sequest HT (A4)	Selected	[K].iAELAGFSVPENTk.[I]	N-Term(Dimethyl:2H(4)); K14(Dimethyl:2H(4))	1	1	P0A9Q7	P0A9Q7	0	2	0.7282	0	1	1	0.000733333	-10.4132	1539.89	-0.15	-0.00011	HCD (High Energy Collision Dissociation)	MS2	11.5008	54	146.15	33812	diMe-N_RP50_10787733_180min_HCD_20220819.raw	F18		Heavy	3.09	0	5.169e-05	4.59715e+06	145.93	5591
		TRUE	High	Sequest HT (A4)	Selected	[K].iAELAGFSVPENTk.[I]	N-Term(Dimethyl:2H(4)); K14(Dimethyl:2H(4))	1	1	P0A9Q7	P0A9Q7	0	2	0.6992	0	1	1	0.0008	-10.2877	1539.89	-0.15	-0.00012	HCD (High Energy Collision Dissociation)	MS2	15.9406	54	85.0528	24613	diMe-N_RP50_10787733_180min_HCD_20220822.raw	F19		Heavy	2.66	0	2.311e-07	5.20758e+06	85.43	5382
		TRUE	High	Sequest HT (A4)	Selected	[K].iAELAGFSVPENTk.[I]	N-Term(Dimethyl:2H(4)); K14(Dimethyl:2H(4))	1	1	P0A9Q7	P0A9Q7	0	3	0.6667	0	1	1	0.0005	-10.9658	1539.89	-0.12	-6e-05	HCD (High Energy Collision Dissociation)	MS2	45.8163	54	85.0701	24617	diMe-N_RP50_10787733_180min_HCD_20220822.raw	F19		Heavy	1.29	0.00505	0.09508	2.65374e+06	85.43	5384
	TRUE	High	[K].MAVAESGMGIVEDK.[V]	2xOxidation [M1; M8]; 1xDimethyl [K14]; 1xDimethyl [N-Term]	P0A9Q7 1xDimethyl [K65]	2.62396e-06	0	1	1	4	P0A9Q7	P0A9Q7 [52-65]	0	1524.73	0			#VALUE!	#VALUE!		2461	Redundant	Light	High	High	Peak Found	Peak Found	High	0	5.896e-07	3.09	39.78	K.MAVAESGMGIVEDK.V	[52-65]	1xDimethyl [K65]	Not Used
		Checked	Confidence	Identifying Node	PSM Ambiguity	Annotated Sequence	Modifications	# Protein Groups	# Proteins	Master Protein Accessions	Protein Accessions	# Missed Cleavages	Charge	DeltaScore	DeltaCn	Rank	Search Engine Rank	#VALUE!	#VALUE!	Theo. MH+ [Da]	DeltaM [ppm]	Deltam/z [Da]	Activation Type	MS Order	Isolation Interference [%]	Ion Inject Time [ms]	RT [min]	First Scan	Spectrum File	File ID	Quan Info	Quan Channel	XCorr	Percolator q-Value	Percolator PEP	Precursor Abundance	Apex RT [min]	Precursor Quan Result ID
		TRUE	High	Sequest HT (A2)	Selected	[K].mAVAESGmGIVEDk.[V]	N-Term(Dimethyl); M1(Oxidation); M8(Oxidation); K14(Dimethyl)	1	1	P0A9Q7	P0A9Q7	0	2	0.8123	0	1	1	0.000765625	-10.3511	1524.73	-0.64	-0.00049	HCD (High Energy Collision Dissociation)	MS2	0	54	40.0186	8683	diMe-N_RP50_10787733_180min_HCD_20220822.raw	F19		Light	3.09	0	5.896e-07	369597	39.87	1161
		TRUE	High	Sequest HT (A2)	Selected	[K].mAVAESGmGIVEDk.[V]	N-Term(Dimethyl); M1(Oxidation); M8(Oxidation); K14(Dimethyl)	1	1	P0A9Q7	P0A9Q7	0	2	0.7708	0	1	1	0.00076087	-10.3601	1524.73	-0.46	-0.00035	HCD (High Energy Collision Dissociation)	MS2	24.8869	54	39.0076	8395	diMe-N_RP50_10787733_180min_HCD_20220822.raw	F19		Light	1.44	0	0.002964	343911	39.22	1092
		TRUE	High	Sequest HT (A2)	Selected	[K].mAVAESGmGIVEDk.[V]	N-Term(Dimethyl); M1(Oxidation); M8(Oxidation); K14(Dimethyl)	1	1	P0A9Q7	P0A9Q7	0	2	0.8409	0	1	1	0.000757895	-10.3657	1524.73	-0.95	-0.00072	HCD (High Energy Collision Dissociation)	MS2	0	54	82.9926	15256	diMe-N_RP50_10787733_180min_HCD_20220819.raw	F18		Light	1.32	0.002299	0.05044	184441	82.27	1256
		TRUE	High	Sequest HT (A2)	Selected	[K].mAVAESGmGIVEDk.[V]	N-Term(Dimethyl); M1(Oxidation); M8(Oxidation); K14(Dimethyl)	1	1	P0A9Q7	P0A9Q7	0	2	0.859	0	1	1	0.000767241	-10.348	1524.73	-1.16	-0.00089	HCD (High Energy Collision Dissociation)	MS2	58.9889	54	45.7096	10533	diMe-N_RP50_10787733_180min_HCD_20220822.raw	F19		Light	0.78	0.009745	0.1701	55031.2	45.39	1627
	TRUE	High	[K].MAVAESGMGIVEDK.[V]	1xOxidation [M]; 1xDimethyl:2H(4) [N-Term]; 1xDimethyl:2H(4) [K14]		5.74371e-09	0	1	1	11	P0A9Q7	P0A9Q7 [52-65]	0	1516.78	0	2.225	0.755317	#VALUE!	#VALUE!	138	2462		Heavy	Peak Found	Peak Found	High	High	High	0	3.571e-10	3.15	53.4	K.MAVAESGMGIVEDK.V	[52-65]		Used
		Checked	Confidence	Identifying Node	PSM Ambiguity	Annotated Sequence	Modifications	# Protein Groups	# Proteins	Master Protein Accessions	Protein Accessions	# Missed Cleavages	Charge	DeltaScore	DeltaCn	Rank	Search Engine Rank	#VALUE!	#VALUE!	Theo. MH+ [Da]	DeltaM [ppm]	Deltam/z [Da]	Activation Type	MS Order	Isolation Interference [%]	Ion Inject Time [ms]	RT [min]	First Scan	Spectrum File	File ID	Quan Info	Quan Channel	XCorr	Percolator q-Value	Percolator PEP	Precursor Abundance	Apex RT [min]	Precursor Quan Result ID
		TRUE	High	Sequest HT (A4)	Selected	[K].mAVAESGmGIVEDk.[V]	N-Term(Dimethyl:2H(4)); M8(Oxidation); K14(Dimethyl:2H(4))	1	1	P0A9Q7	P0A9Q7	0	2	0.7746	0	1	1	0.00075	-10.3808	1516.78	-0.64	-0.00048	HCD (High Energy Collision Dissociation)	MS2	2.9618	54	108.269	21426	diMe-N_RP50_10787733_180min_HCD_20220819.raw	F18		Heavy	3.15	0	3.571e-10	441632	107.88	2298
		TRUE	High	Sequest HT (A4)	Selected	[K].mAVAESGMGIVEDk.[V]	N-Term(Dimethyl:2H(4)); M1(Oxidation); K14(Dimethyl:2H(4))	1	1	P0A9Q7	P0A9Q7	0	2	0.7055	0	1	1	0.000777778	-10.3284	1516.78	-0.27	-0.00021	HCD (High Energy Collision Dissociation)	MS2	36.9436	54	116.02	23529	diMe-N_RP50_10787733_180min_HCD_20220819.raw	F18		Heavy	2.75	0	1.954e-08	128171	115.53	2729
		TRUE	High	Sequest HT (A4)	Selected	[K].mAVAESGmGIVEDk.[V]	N-Term(Dimethyl:2H(4)); M8(Oxidation); K14(Dimethyl:2H(4))	1	1	P0A9Q7	P0A9Q7	0	2	0.7914	0	1	1	0.00076129	-10.3593	1516.78	-1.55	-0.00118	HCD (High Energy Collision Dissociation)	MS2	0	54	53.1256	12907	diMe-N_RP50_10787733_180min_HCD_20220822.raw	F19		Heavy	1.63	0	0.0004333	587746	53.4	2220
		TRUE	High	Sequest HT (A4)	Selected	[K].mAVAESGMGIVEDk.[V]	N-Term(Dimethyl:2H(4)); M1(Oxidation); K14(Dimethyl:2H(4))	1	1	P0A9Q7	P0A9Q7	0	2	0.7352	0	1	1	0.00076	-10.3617	1516.78	0.25	0.00019	HCD (High Energy Collision Dissociation)	MS2	0	54	63.9395	16777	diMe-N_RP50_10787733_180min_HCD_20220822.raw	F19		Heavy	2.53	0	3.125e-07			3230
		TRUE	High	Sequest HT (A4)	Selected	[K].mAVAESGMGIVEDk.[V]	N-Term(Dimethyl:2H(4)); M1(Oxidation); K14(Dimethyl:2H(4))	1	1	P0A9Q7	P0A9Q7	0	2	0.6875	0	1	1	0.000758242	-10.3651	1516.78	-0.91	-0.00069	HCD (High Energy Collision Dissociation)	MS2	58.7555	54	57.9852	14646	diMe-N_RP50_10787733_180min_HCD_20220822.raw	F19		Heavy	2.56	0	2.919e-06	117218	58.19	2679
		TRUE	High	Sequest HT (A4)	Selected	[K].mAVAESGmGIVEDk.[V]	N-Term(Dimethyl:2H(4)); M8(Oxidation); K14(Dimethyl:2H(4))	1	1	P0A9Q7	P0A9Q7	0	2	0.8605	0	1	1	0.000755319	-10.3706	1516.78	-0.94	-0.00071	HCD (High Energy Collision Dissociation)	MS2	0	54	61.066	15775	diMe-N_RP50_10787733_180min_HCD_20220822.raw	F19		Heavy	1.29	0.0001362	0.001445	134715	61.66	2984
		TRUE	High	Sequest HT (A4)	Selected	[K].mAVAESGmGIVEDk.[V]	N-Term(Dimethyl:2H(4)); M8(Oxidation); K14(Dimethyl:2H(4))	1	1	P0A9Q7	P0A9Q7	0	2	0.8491	0	1	1	0.000757353	-10.3667	1516.78	-1.36	-0.00103	HCD (High Energy Collision Dissociation)	MS2	0	54	107.269	21179	diMe-N_RP50_10787733_180min_HCD_20220819.raw	F18		Heavy	1.59	0.0002611	0.008039	441632	107.88	2298
		TRUE	High	Sequest HT (A4)	Selected	[K].mAVAESGmGIVEDk.[V]	N-Term(Dimethyl:2H(4)); M8(Oxidation); K14(Dimethyl:2H(4))	1	1	P0A9Q7	P0A9Q7	0	2	0.4897	0	1	1	0.000756944	-10.3675	1516.78	-1.44	-0.00109	HCD (High Energy Collision Dissociation)	MS2	33.3804	54	62.2235	16191	diMe-N_RP50_10787733_180min_HCD_20220822.raw	F19		Heavy	1.45	0.001051	0.01966	134715	61.66	2984
		TRUE	High	Sequest HT (A4)	Selected	[K].mAVAESGMGIVEDk.[V]	N-Term(Dimethyl:2H(4)); M1(Oxidation); K14(Dimethyl:2H(4))	1	1	P0A9Q7	P0A9Q7	0	2	0.2157	0	1	1	0.000762376	-10.3572	1516.78	-1.01	-0.00077	HCD (High Energy Collision Dissociation)	MS2	17.8252	54	114.998	23256	diMe-N_RP50_10787733_180min_HCD_20220819.raw	F18		Heavy	0.51	0.001246	0.0259	128171	115.53	2729
		TRUE	High	Sequest HT (A4)	Unambiguous	[K].mAVAESGMGIVEDk.[V]	N-Term(Dimethyl:2H(4)); M1(Oxidation); K14(Dimethyl:2H(4))	1	1	P0A9Q7	P0A9Q7	0	2	0.2545	0	1	1	0.000754545	-10.3721	1516.78	-1.1	-0.00083	HCD (High Energy Collision Dissociation)	MS2	31.203	54	126.979	26646	diMe-N_RP50_10787733_180min_HCD_20220819.raw	F18		Heavy	1.1	0.002596	0.05374			3409
		TRUE	High	Sequest HT (A4)	Selected	[K].mAVAESGmGIVEDk.[V]	N-Term(Dimethyl:2H(4)); M8(Oxidation); K14(Dimethyl:2H(4))	1	1	P0A9Q7	P0A9Q7	0	2	0.7895	0	1	1	0.00076	-10.3617	1516.78	-2	-0.00152	HCD (High Energy Collision Dissociation)	MS2	0	54	125.97	26370	diMe-N_RP50_10787733_180min_HCD_20220819.raw	F18		Heavy	0.95	0.006206	0.1127			3409
	TRUE	High	[K].MAVAESGMGIVEDK.[V]	1xOxidation [M]; 1xDimethyl [K14]; 1xDimethyl [N-Term]	P0A9Q7 1xDimethyl [K65]	3.60514e-05	0	1	1	5	P0A9Q7	P0A9Q7 [52-65]	0	1508.73	0			#VALUE!	#VALUE!		2462	Redundant	Light	High	High	Peak Found	Peak Found	High	0	1.005e-05	3.01	53.4	K.MAVAESGMGIVEDK.V	[52-65]	1xDimethyl [K65]	Not Used
		Checked	Confidence	Identifying Node	PSM Ambiguity	Annotated Sequence	Modifications	# Protein Groups	# Proteins	Master Protein Accessions	Protein Accessions	# Missed Cleavages	Charge	DeltaScore	DeltaCn	Rank	Search Engine Rank	#VALUE!	#VALUE!	Theo. MH+ [Da]	DeltaM [ppm]	Deltam/z [Da]	Activation Type	MS Order	Isolation Interference [%]	Ion Inject Time [ms]	RT [min]	First Scan	Spectrum File	File ID	Quan Info	Quan Channel	XCorr	Percolator q-Value	Percolator PEP	Precursor Abundance	Apex RT [min]	Precursor Quan Result ID
		TRUE	High	Sequest HT (A2)	Selected	[K].mAVAESGMGIVEDk.[V]	N-Term(Dimethyl); M1(Oxidation); K14(Dimethyl)	1	1	P0A9Q7	P0A9Q7	0	2	0.574	0	1	1	0.00075	-10.3808	1508.73	-0.24	-0.00018	HCD (High Energy Collision Dissociation)	MS2	0	54	58.2468	14743	diMe-N_RP50_10787733_180min_HCD_20220822.raw	F19		Light	1.69	0	0.0005709	49498.4	58.26	2679
		TRUE	High	Sequest HT (A2)	Selected	[K].mAVAESGmGIVEDk.[V]	N-Term(Dimethyl); M8(Oxidation); K14(Dimethyl)	1	1	P0A9Q7	P0A9Q7	0	2	0.5325	0	1	1	0.00075	-10.3808	1508.73	-0.2	-0.00015	HCD (High Energy Collision Dissociation)	MS2	13.8293	54	108.534	21498	diMe-N_RP50_10787733_180min_HCD_20220819.raw	F18		Light	1.69	0	0.0005712	157968	108.09	2374
		TRUE	High	Sequest HT (A2)	Selected	[K].mAVAESGmGIVEDk.[V]	N-Term(Dimethyl); M8(Oxidation); K14(Dimethyl)	1	1	P0A9Q7	P0A9Q7	0	2	0.7076	0	1	1	0.000754386	-10.3724	1508.73	-0.57	-0.00043	HCD (High Energy Collision Dissociation)	MS2	77.8531	54	53.3954	13016	diMe-N_RP50_10787733_180min_HCD_20220822.raw	F19		Light	3.01	0	1.005e-05	194004	53.47	2220
		TRUE	High	Sequest HT (A2)	Selected	[K].mAVAESGMGIVEDk.[V]	N-Term(Dimethyl); M1(Oxidation); K14(Dimethyl)	1	1	P0A9Q7	P0A9Q7	0	2	0.7323	0	1	1	0	#NUM!	1508.73	-0.01	0	HCD (High Energy Collision Dissociation)	MS2	18.498	54	115.549	23398	diMe-N_RP50_10787733_180min_HCD_20220819.raw	F18		Light	1.27	0.0007534	0.03316	52420.7	115.66	2729
		TRUE	High	Sequest HT (A2)	Selected	[K].mAVAESGmGIVEDk.[V]	N-Term(Dimethyl); M8(Oxidation); K14(Dimethyl)	1	1	P0A9Q7	P0A9Q7	0	2	0.6667	0	1	1	0.000771429	-10.3402	1508.73	-0.35	-0.00027	HCD (High Energy Collision Dissociation)	MS2	24.742	54	61.9217	16083	diMe-N_RP50_10787733_180min_HCD_20220822.raw	F19		Light	0.9	0.002606	0.05603			2984
	TRUE	High	[K].MAVAESGMGIVEDK.[V]	1xDimethyl:2H(4) [N-Term]; 1xDimethyl:2H(4) [K14]		1.0125e-06	0	1	1	3	P0A9Q7	P0A9Q7 [52-65]	0	1500.79	0	2.361	0.729479	#VALUE!	#VALUE!	140.5	2463		Heavy	Peak Found	Peak Found	High	High	High	0	1.16e-07	3.32	134.15	K.MAVAESGMGIVEDK.V	[52-65]		Used
		Checked	Confidence	Identifying Node	PSM Ambiguity	Annotated Sequence	Modifications	# Protein Groups	# Proteins	Master Protein Accessions	Protein Accessions	# Missed Cleavages	Charge	DeltaScore	DeltaCn	Rank	Search Engine Rank	#VALUE!	#VALUE!	Theo. MH+ [Da]	DeltaM [ppm]	Deltam/z [Da]	Activation Type	MS Order	Isolation Interference [%]	Ion Inject Time [ms]	RT [min]	First Scan	Spectrum File	File ID	Quan Info	Quan Channel	XCorr	Percolator q-Value	Percolator PEP	Precursor Abundance	Apex RT [min]	Precursor Quan Result ID
		TRUE	High	Sequest HT (A4)	Selected	[K].mAVAESGMGIVEDk.[V]	N-Term(Dimethyl:2H(4)); K14(Dimethyl:2H(4))	1	1	P0A9Q7	P0A9Q7	0	2	0.759	0	1	1	0.000756098	-10.3691	1500.79	-1.23	-0.00093	HCD (High Energy Collision Dissociation)	MS2	67.5416	54	133.75	28844	diMe-N_RP50_10787733_180min_HCD_20220819.raw	F18		Heavy	3.32	0	1.16e-07	448065	134.15	4095
		TRUE	High	Sequest HT (A4)	Unambiguous	[K].mAVAESGMGIVEDk.[V]	N-Term(Dimethyl:2H(4)); K14(Dimethyl:2H(4))	1	1	P0A9Q7	P0A9Q7	0	2	0.9016	0	1	1	0.000754545	-10.3721	1500.79	1.1	0.00083	HCD (High Energy Collision Dissociation)	MS2	0	54	71.903	19724	diMe-N_RP50_10787733_180min_HCD_20220822.raw	F19		Heavy	1.93	0	0.0001267	154230	72.07	4094
		TRUE	High	Sequest HT (A4)	Selected	[K].mAVAESGMGIVEDk.[V]	N-Term(Dimethyl:2H(4)); K14(Dimethyl:2H(4))	1	1	P0A9Q7	P0A9Q7	0	3	0.6102	0	1	1	0.0005	-10.9658	1500.79	0.16	8e-05	HCD (High Energy Collision Dissociation)	MS2	60.6961	54	134.165	28998	diMe-N_RP50_10787733_180min_HCD_20220819.raw	F18		Heavy	2.54	0.0001362	0.0004794	127577	134.15	4133
	TRUE	High	[K].MAVAESGMGIVEDK.[V]	2xOxidation [M1; M8]; 1xDimethyl:2H(4) [N-Term]; 1xDimethyl:2H(4) [K14]		5.8885e-09	0	1	1	9	P0A9Q7	P0A9Q7 [52-65]	0	1532.78	0	2.251	0.749954	#VALUE!	#VALUE!	138.5	2461		Heavy	Peak Found	Peak Found	High	High	High	0	3.636e-09	4.34	39.78	K.MAVAESGMGIVEDK.V	[52-65]		Used
		Checked	Confidence	Identifying Node	PSM Ambiguity	Annotated Sequence	Modifications	# Protein Groups	# Proteins	Master Protein Accessions	Protein Accessions	# Missed Cleavages	Charge	DeltaScore	DeltaCn	Rank	Search Engine Rank	#VALUE!	#VALUE!	Theo. MH+ [Da]	DeltaM [ppm]	Deltam/z [Da]	Activation Type	MS Order	Isolation Interference [%]	Ion Inject Time [ms]	RT [min]	First Scan	Spectrum File	File ID	Quan Info	Quan Channel	XCorr	Percolator q-Value	Percolator PEP	Precursor Abundance	Apex RT [min]	Precursor Quan Result ID
		TRUE	High	Sequest HT (A4)	Selected	[K].mAVAESGmGIVEDk.[V]	N-Term(Dimethyl:2H(4)); M1(Oxidation); M8(Oxidation); K14(Dimethyl:2H(4))	1	1	P0A9Q7	P0A9Q7	0	2	0.8543	0	1	1	0.000771429	-10.3402	1532.78	-1.05	-0.00081	HCD (High Energy Collision Dissociation)	MS2	0	54	82.5885	15166	diMe-N_RP50_10787733_180min_HCD_20220819.raw	F18		Heavy	2.54	0	6.635e-08	476639	82.12	1256
		TRUE	High	Sequest HT (A4)	Selected	[K].mAVAESGmGIVEDk.[V]	N-Term(Dimethyl:2H(4)); M1(Oxidation); M8(Oxidation); K14(Dimethyl:2H(4))	1	1	P0A9Q7	P0A9Q7	0	2	0.9009	0	1	1	0.00076	-10.3617	1532.78	-0.5	-0.00038	HCD (High Energy Collision Dissociation)	MS2	0	54	83.5952	15403	diMe-N_RP50_10787733_180min_HCD_20220819.raw	F18		Heavy	3.23	0	3.676e-10	431184	83.22	1302
		TRUE	High	Sequest HT (A4)	Selected	[K].mAVAESGmGIVEDk.[V]	N-Term(Dimethyl:2H(4)); M1(Oxidation); M8(Oxidation); K14(Dimethyl:2H(4))	1	1	P0A9Q7	P0A9Q7	0	2	0.8848	0	1	1	0.00076	-10.3617	1532.78	-0.75	-0.00057	HCD (High Energy Collision Dissociation)	MS2	2.11857	54	39.868	8643	diMe-N_RP50_10787733_180min_HCD_20220822.raw	F19		Heavy	4.34	0	3.636e-09	899959	39.78	1161
		TRUE	High	Sequest HT (A4)	Selected	[K].mAVAESGmGIVEDk.[V]	N-Term(Dimethyl:2H(4)); M1(Oxidation); M8(Oxidation); K14(Dimethyl:2H(4))	1	1	P0A9Q7	P0A9Q7	0	2	0.9487	0	1	1	0.000772727	-10.3378	1532.78	-0.44	-0.00034	HCD (High Energy Collision Dissociation)	MS2	0	54	48.1787	11199	diMe-N_RP50_10787733_180min_HCD_20220822.raw	F19		Heavy	3.12	0	3.427e-08
		TRUE	High	Sequest HT (A4)	Selected	[K].mAVAESGmGIVEDk.[V]	N-Term(Dimethyl:2H(4)); M1(Oxidation); M8(Oxidation); K14(Dimethyl:2H(4))	1	1	P0A9Q7	P0A9Q7	0	2	0.9486	0	1	1	0.0008	-10.2877	1532.78	-0.1	-8e-05	HCD (High Energy Collision Dissociation)	MS2	0	54	47.1739	10871	diMe-N_RP50_10787733_180min_HCD_20220822.raw	F19		Heavy	2.14	0	4.04e-06	117045	47.25
		TRUE	High	Sequest HT (A4)	Selected	[K].mAVAESGmGIVEDk.[V]	N-Term(Dimethyl:2H(4)); M1(Oxidation); M8(Oxidation); K14(Dimethyl:2H(4))	1	1	P0A9Q7	P0A9Q7	0	2	0.9506	0	1	1	0.000763158	-10.3557	1532.78	-0.38	-0.00029	HCD (High Energy Collision Dissociation)	MS2	4.75981	54	45.1043	10350	diMe-N_RP50_10787733_180min_HCD_20220822.raw	F19		Heavy	3.44	0	3.779e-09	129958	44.71	1578
		TRUE	High	Sequest HT (A4)	Selected	[K].mAVAESGmGIVEDk.[V]	N-Term(Dimethyl:2H(4)); M1(Oxidation); M8(Oxidation); K14(Dimethyl:2H(4))	1	1	P0A9Q7	P0A9Q7	0	2	0.7708	0	1	1	0.000765625	-10.3511	1532.78	-1.28	-0.00098	HCD (High Energy Collision Dissociation)	MS2	0	54	38.8681	8349	diMe-N_RP50_10787733_180min_HCD_20220822.raw	F19		Heavy	0.96	0.000841	0.01668	847963	39.09	1092
		TRUE	High	Sequest HT (A4)	Selected	[K].mAVAESGmGIVEDk.[V]	N-Term(Dimethyl:2H(4)); M1(Oxidation); M8(Oxidation); K14(Dimethyl:2H(4))	1	1	P0A9Q7	P0A9Q7	0	2	0.6	0	1	1	0.000765766	-10.3508	1532.78	-1.11	-0.00085	HCD (High Energy Collision Dissociation)	MS2	17.1178	54	49.1849	11529	diMe-N_RP50_10787733_180min_HCD_20220822.raw	F19		Heavy	0.5	0.0009465	0.01781	59974.6	49.21	1833
		TRUE	High	Sequest HT (A4)	Selected	[K].mAVAESGmGIVEDk.[V]	N-Term(Dimethyl:2H(4)); M1(Oxidation); M8(Oxidation); K14(Dimethyl:2H(4))	1	1	P0A9Q7	P0A9Q7	0	2	0.5283	0	1	1	0.000769231	-10.3443	1532.78	-1.43	-0.0011	HCD (High Energy Collision Dissociation)	MS2	0	54	98.5057	18975	diMe-N_RP50_10787733_180min_HCD_20220819.raw	F18		Heavy	0.53	0.006989	0.1257
	TRUE	High	[R].KGAELANSFKPDVIIALGGGSPMDAAK.[I]	1xOxidation [M23]; 1xDimethyl:2H(4) [N-Term]; 3xDimethyl:2H(4) [K1; K10; K27]		0.00015661	0	1	1	5	P0A9Q7	P0A9Q7 [527-553]	1	2801.62	0			#VALUE!	#VALUE!		1668	Redundant	Heavy	Not Found	Not Found	High	High	High	0.0001362	0.002912	2.05	160.53	R.KGAELANSFKPDVIIALGGGSPMDAAK.I	[527-553]		Not Used
		Checked	Confidence	Identifying Node	PSM Ambiguity	Annotated Sequence	Modifications	# Protein Groups	# Proteins	Master Protein Accessions	Protein Accessions	# Missed Cleavages	Charge	DeltaScore	DeltaCn	Rank	Search Engine Rank	#VALUE!	#VALUE!	Theo. MH+ [Da]	DeltaM [ppm]	Deltam/z [Da]	Activation Type	MS Order	Isolation Interference [%]	Ion Inject Time [ms]	RT [min]	First Scan	Spectrum File	File ID	Quan Info	Quan Channel	XCorr	Percolator q-Value	Percolator PEP	Precursor Abundance	Apex RT [min]	Precursor Quan Result ID
		TRUE	High	Sequest HT (A4)	Selected	[R].kGAELANSFkPDVIIALGGGSPmDAAk.[I]	N-Term(Dimethyl:2H(4)); K1(Dimethyl:2H(4)); K10(Dimethyl:2H(4)); M23(Oxidation); K27(Dimethyl:2H(4))	1	1	P0A9Q7	P0A9Q7	1	4	0.871	0	1	1	0.000714286	-10.4512	2801.62	-0.14	-0.0001	HCD (High Energy Collision Dissociation)	MS2	15.3839	54	116.901	34276	diMe-N_RP50_10787733_180min_HCD_20220822.raw	F19		Heavy	1.86	0	3.251e-05
		TRUE	High	Sequest HT (A4)	Selected	[R].kGAELANSFkPDVIIALGGGSPmDAAk.[I]	N-Term(Dimethyl:2H(4)); K1(Dimethyl:2H(4)); K10(Dimethyl:2H(4)); M23(Oxidation); K27(Dimethyl:2H(4))	1	1	P0A9Q7	P0A9Q7	1	4	0.6477	0	1	1	0.001	-9.96578	2801.62	-0.02	-2e-05	HCD (High Energy Collision Dissociation)	MS2	18.6274	54	115.896	34071	diMe-N_RP50_10787733_180min_HCD_20220822.raw	F19		Heavy	1.93	0.0001362	0.0005353
		TRUE	High	Sequest HT (A4)	Selected	[R].kGAELANSFkPDVIIALGGGSPmDAAk.[I]	N-Term(Dimethyl:2H(4)); K1(Dimethyl:2H(4)); K10(Dimethyl:2H(4)); M23(Oxidation); K27(Dimethyl:2H(4))	1	1	P0A9Q7	P0A9Q7	1	4	0.6503	0	1	1	0.000694444	-10.4919	2801.62	0.36	0.00025	HCD (High Energy Collision Dissociation)	MS2	0	54	117.913	34504	diMe-N_RP50_10787733_180min_HCD_20220822.raw	F19		Heavy	1.63	0.0001362	0.001106
		TRUE	High	Sequest HT (A4)	Selected	[R].kGAELANSFkPDVIIALGGGSPmDAAk.[I]	N-Term(Dimethyl:2H(4)); K1(Dimethyl:2H(4)); K10(Dimethyl:2H(4)); M23(Oxidation); K27(Dimethyl:2H(4))	1	1	P0A9Q7	P0A9Q7	1	4	0.8188	0	1	1	0.000705882	-10.4683	2801.62	0.17	0.00012	HCD (High Energy Collision Dissociation)	MS2	57.0733	54	119.102	34769	diMe-N_RP50_10787733_180min_HCD_20220822.raw	F19		Heavy	1.6	0.0001362	0.003246			7312
		TRUE	High	Sequest HT (A4)	Selected	[R].kGAELANSFkPDVIIALGGGSPmDAAk.[I]	N-Term(Dimethyl:2H(4)); K1(Dimethyl:2H(4)); K10(Dimethyl:2H(4)); M23(Oxidation); K27(Dimethyl:2H(4))	1	1	P0A9Q7	P0A9Q7	1	4	0.6439	0	1	1	0.000695652	-10.4893	2801.62	-0.23	-0.00016	HCD (High Energy Collision Dissociation)	MS2	67.6002	54	160.104	41329	diMe-N_RP50_10787733_180min_HCD_20220819.raw	F18		Heavy	2.05	0.0001362	0.002912	91232.1	160.53	7586
	TRUE	High	[K].LAPSLTLGCGSWGGNSISENVGPK.[H]	1xCarbamidomethyl [C9]; 1xDimethyl [K24]; 1xDimethyl [N-Term]	P0A9Q7 1xDimethyl [K436]	2.88073e-06	0	1	1	2	P0A9Q7	P0A9Q7 [413-436]	0	2457.24	0	1.838	0.825724	#VALUE!	#VALUE!	129.5	1786		Light	High	High	Peak Found	Peak Found	High	0	0.0006147	4.85	152.49	K.LAPSLTLGCGSWGGNSISENVGPK.H	[413-436]	1xDimethyl [K436]	Used
		Checked	Confidence	Identifying Node	PSM Ambiguity	Annotated Sequence	Modifications	# Protein Groups	# Proteins	Master Protein Accessions	Protein Accessions	# Missed Cleavages	Charge	DeltaScore	DeltaCn	Rank	Search Engine Rank	#VALUE!	#VALUE!	Theo. MH+ [Da]	DeltaM [ppm]	Deltam/z [Da]	Activation Type	MS Order	Isolation Interference [%]	Ion Inject Time [ms]	RT [min]	First Scan	Spectrum File	File ID	Quan Info	Quan Channel	XCorr	Percolator q-Value	Percolator PEP	Precursor Abundance	Apex RT [min]	Precursor Quan Result ID
		TRUE	High	Sequest HT (A2)	Selected	[K].lAPSLTLGcGSWGGNSISENVGPk.[H]	N-Term(Dimethyl); C9(Carbamidomethyl); K24(Dimethyl)	1	1	P0A9Q7	P0A9Q7	0	3	0.7293	0	1	1	0.000846154	-10.2068	2457.24	-0.26	-0.00022	HCD (High Energy Collision Dissociation)	MS2	63.0968	54	103.495	30798	diMe-N_RP50_10787733_180min_HCD_20220822.raw	F19		Light	4.47	0	6.512e-07	179564	103.54	6840
		TRUE	High	Sequest HT (A2)	Selected	[K].lAPSLTLGcGSWGGNSISENVGPk.[H]	N-Term(Dimethyl); C9(Carbamidomethyl); K24(Dimethyl)	1	1	P0A9Q7	P0A9Q7	0	3	0.6722	0	1	1	0.000820069	-10.252	2457.24	-2.89	-0.00237	HCD (High Energy Collision Dissociation)	MS2	10.0897	54	152.447	37199	diMe-N_RP50_10787733_180min_HCD_20220819.raw	F18		Light	4.85	0	0.0006147	371836	152.5	7051
	TRUE	High	[K].LAPSLTLGCGSWGGNSISENVGPK.[H]	1xCarbamidomethyl [C9]; 1xDimethyl:2H(4) [N-Term]; 1xDimethyl:2H(4) [K24]		4.44891e-10	0	1	1	4	P0A9Q7	P0A9Q7 [413-436]	0	2465.29	0			#VALUE!	#VALUE!		1786	Redundant	Heavy	Peak Found	Peak Found	High	High	High	0	1.255e-09	7.29	152.49	K.LAPSLTLGCGSWGGNSISENVGPK.H	[413-436]		Not Used
		Checked	Confidence	Identifying Node	PSM Ambiguity	Annotated Sequence	Modifications	# Protein Groups	# Proteins	Master Protein Accessions	Protein Accessions	# Missed Cleavages	Charge	DeltaScore	DeltaCn	Rank	Search Engine Rank	#VALUE!	#VALUE!	Theo. MH+ [Da]	DeltaM [ppm]	Deltam/z [Da]	Activation Type	MS Order	Isolation Interference [%]	Ion Inject Time [ms]	RT [min]	First Scan	Spectrum File	File ID	Quan Info	Quan Channel	XCorr	Percolator q-Value	Percolator PEP	Precursor Abundance	Apex RT [min]	Precursor Quan Result ID
		TRUE	High	Sequest HT (A4)	Selected	[K].lAPSLTLGcGSWGGNSISENVGPk.[H]	N-Term(Dimethyl:2H(4)); C9(Carbamidomethyl); K24(Dimethyl:2H(4))	1	1	P0A9Q7	P0A9Q7	0	3	0.9136	0	1	1	0.000821429	-10.2496	2465.29	-0.56	-0.00046	HCD (High Energy Collision Dissociation)	MS2	0	54	103.217	30725	diMe-N_RP50_10787733_180min_HCD_20220822.raw	F19		Heavy	2.2	0	1.704e-05	493350	103.45	6840
		TRUE	High	Sequest HT (A4)	Selected	[K].lAPSLTLGcGSWGGNSISENVGPk.[H]	N-Term(Dimethyl:2H(4)); C9(Carbamidomethyl); K24(Dimethyl:2H(4))	1	1	P0A9Q7	P0A9Q7	0	2	0.863	0	1	1	0.00122222	-9.67628	2465.29	0.18	0.00022	HCD (High Energy Collision Dissociation)	MS2	0	54	152.451	37202	diMe-N_RP50_10787733_180min_HCD_20220819.raw	F18		Heavy	4.38	0	2.043e-11	74076.8	152.5	7054
		TRUE	High	Sequest HT (A4)	Selected	[K].lAPSLTLGcGSWGGNSISENVGPk.[H]	N-Term(Dimethyl:2H(4)); C9(Carbamidomethyl); K24(Dimethyl:2H(4))	1	1	P0A9Q7	P0A9Q7	0	3	0.727	0	1	1	0.00082	-10.2521	2465.29	-0.5	-0.00041	HCD (High Energy Collision Dissociation)	MS2	0	54	152.443	37198	diMe-N_RP50_10787733_180min_HCD_20220819.raw	F18		Heavy	7.29	0	1.255e-09	672093	152.49	7051
		TRUE	High	Sequest HT (A4)	Selected	[K].lAPSLTLGcGSWGGNSISENVGPk.[H]	N-Term(Dimethyl:2H(4)); C9(Carbamidomethyl); K24(Dimethyl:2H(4))	1	1	P0A9Q7	P0A9Q7	0	2	0.7642	0	1	1	0.00123158	-9.66528	2465.29	-0.95	-0.00117	HCD (High Energy Collision Dissociation)	MS2	18.0555	54	103.429	30775	diMe-N_RP50_10787733_180min_HCD_20220822.raw	F19		Heavy	1.06	0.001443	0.02838	47611.7	103.47	6852
	TRUE	High	[K].AVQDVILK.[N]	1xDimethyl:2H(4) [N-Term]; 1xDimethyl:2H(4) [K8]		7.79994e-05	0	1	1	5	P0A9Q7	P0A9Q7 [281-288]	0	949.653	0			#VALUE!	#VALUE!		488	Redundant	Heavy	Peak Found	Peak Found	High	High	High	0.0001362	0.002424	2.91	56.28	K.AVQDVILK.N	[281-288]		Not Used
		Checked	Confidence	Identifying Node	PSM Ambiguity	Annotated Sequence	Modifications	# Protein Groups	# Proteins	Master Protein Accessions	Protein Accessions	# Missed Cleavages	Charge	DeltaScore	DeltaCn	Rank	Search Engine Rank	#VALUE!	#VALUE!	Theo. MH+ [Da]	DeltaM [ppm]	Deltam/z [Da]	Activation Type	MS Order	Isolation Interference [%]	Ion Inject Time [ms]	RT [min]	First Scan	Spectrum File	File ID	Quan Info	Quan Channel	XCorr	Percolator q-Value	Percolator PEP	Precursor Abundance	Apex RT [min]	Precursor Quan Result ID
		TRUE	High	Sequest HT (A4)	Selected	[K].aVQDVILk.[N]	N-Term(Dimethyl:2H(4)); K8(Dimethyl:2H(4))	1	1	P0A9Q7	P0A9Q7	0	2	0.6605	0	1	1	0.000444444	-11.1357	949.653	-0.18	-8e-05	HCD (High Energy Collision Dissociation)	MS2	41.3938	54	112.478	22545	diMe-N_RP50_10787733_180min_HCD_20220819.raw	F18		Heavy	2.15	0	5.931e-05	4638363	111.56	2501
		TRUE	High	Sequest HT (A4)	Selected	[K].aVQDVILk.[N]	N-Term(Dimethyl:2H(4)); K8(Dimethyl:2H(4))	1	1	P0A9Q7	P0A9Q7	0	2	0.5	0	1	1	0.000470588	-11.0532	949.653	-0.17	-8e-05	HCD (High Energy Collision Dissociation)	MS2	53.7934	54	55.7147	13839	diMe-N_RP50_10787733_180min_HCD_20220822.raw	F19		Heavy	2.02	0	8.092e-05	9569215	56.28	2488
		TRUE	High	Sequest HT (A4)	Selected	[K].aVQDVILk.[N]	N-Term(Dimethyl:2H(4)); K8(Dimethyl:2H(4))	1	1	P0A9Q7	P0A9Q7	0	2	0.6619	0	1	1	0.000466667	-11.0653	949.653	0.3	0.00014	HCD (High Energy Collision Dissociation)	MS2	26.8708	54	56.7209	14180	diMe-N_RP50_10787733_180min_HCD_20220822.raw	F19		Heavy	2.1	0	1.496e-05	9569215	56.28	2488
		TRUE	High	Sequest HT (A4)	Selected	[K].aVQDVILk.[N]	N-Term(Dimethyl:2H(4)); K8(Dimethyl:2H(4))	1	1	P0A9Q7	P0A9Q7	0	2	0.5704	0	1	1	0.000471698	-11.0498	949.653	-0.53	-0.00025	HCD (High Energy Collision Dissociation)	MS2	1.52538	42.412	111.474	22299	diMe-N_RP50_10787733_180min_HCD_20220819.raw	F18		Heavy	2.91	0.0001362	0.002424	4638363	111.56	2501
		TRUE	High	Sequest HT (A4)	Selected	[K].aVQDVILk.[N]	N-Term(Dimethyl:2H(4)); K8(Dimethyl:2H(4))	1	1	P0A9Q7	P0A9Q7	0	2	0.5663	0	1	1	0.00047619	-11.0362	949.653	0.21	0.0001	HCD (High Energy Collision Dissociation)	MS2	20.5782	54	110.471	22028	diMe-N_RP50_10787733_180min_HCD_20220819.raw	F18		Heavy	0.83	0.002596	0.05228	4638363	111.56	2501
	TRUE	High	[R].AVASVLMSK.[T]	1xOxidation [M7]; 1xDimethyl [K9]; 1xDimethyl [N-Term]	P0A9Q7 1xDimethyl [K238]	0.000922666	0	1	1	3	P0A9Q7	P0A9Q7 [230-238]	0	977.57	0	2.072	0.782387	#VALUE!	#VALUE!	134.9	470		Light	High	High	Peak Found	Peak Found	High	0	0.0003343	2.08	80.61	R.AVASVLMSK.T	[230-238]	1xDimethyl [K238]	Used
		Checked	Confidence	Identifying Node	PSM Ambiguity	Annotated Sequence	Modifications	# Protein Groups	# Proteins	Master Protein Accessions	Protein Accessions	# Missed Cleavages	Charge	DeltaScore	DeltaCn	Rank	Search Engine Rank	#VALUE!	#VALUE!	Theo. MH+ [Da]	DeltaM [ppm]	Deltam/z [Da]	Activation Type	MS Order	Isolation Interference [%]	Ion Inject Time [ms]	RT [min]	First Scan	Spectrum File	File ID	Quan Info	Quan Channel	XCorr	Percolator q-Value	Percolator PEP	Precursor Abundance	Apex RT [min]	Precursor Quan Result ID
		TRUE	High	Sequest HT (A2)	Selected	[R].aVASVLmSk.[T]	N-Term(Dimethyl); M7(Oxidation); K9(Dimethyl)	1	1	P0A9Q7	P0A9Q7	0	2	0.7015	0	1	1	0.000666667	-10.5507	977.57	-0.03	-2e-05	HCD (High Energy Collision Dissociation)	MS2	35.7415	54	81.6706	14950	diMe-N_RP50_10787733_180min_HCD_20220819.raw	F18		Light	2.01	0	0.001467			1166
		TRUE	High	Sequest HT (A2)	Selected	[R].aVASVLmSk.[T]	N-Term(Dimethyl); M7(Oxidation); K9(Dimethyl)	1	1	P0A9Q7	P0A9Q7	0	2	0.6923	0	1	1	0.000491525	-10.9904	977.57	0.59	0.00029	HCD (High Energy Collision Dissociation)	MS2	18.4102	54	80.6609	14708	diMe-N_RP50_10787733_180min_HCD_20220819.raw	F18		Light	2.08	0	0.0003343	705999	81.21	1172
		TRUE	High	Sequest HT (A2)	Selected	[R].aVASVLmSk.[T]	N-Term(Dimethyl); M7(Oxidation); K9(Dimethyl)	1	1	P0A9Q7	P0A9Q7	0	2	0.6851	0	1	1	0.000485714	-11.0076	977.57	0.7	0.00034	HCD (High Energy Collision Dissociation)	MS2	27.435	54	45.8387	10579	diMe-N_RP50_10787733_180min_HCD_20220822.raw	F19		Light	1.81	0.0002213	0.005489	305815	45.91	1641
	TRUE	High	[R].AVASVLMSK.[T]	1xDimethyl [K9]; 1xDimethyl [N-Term]	P0A9Q7 1xDimethyl [K238]	0.000216454	0	1	1	3	P0A9Q7	P0A9Q7 [230-238]	0	961.575	0	2.039	0.789831	#VALUE!	#VALUE!	134.2	471		Light	High	High	Peak Found	Peak Found	High	0	8.013e-05	2.78	110.73	R.AVASVLMSK.T	[230-238]	1xDimethyl [K238]	Used
		Checked	Confidence	Identifying Node	PSM Ambiguity	Annotated Sequence	Modifications	# Protein Groups	# Proteins	Master Protein Accessions	Protein Accessions	# Missed Cleavages	Charge	DeltaScore	DeltaCn	Rank	Search Engine Rank	#VALUE!	#VALUE!	Theo. MH+ [Da]	DeltaM [ppm]	Deltam/z [Da]	Activation Type	MS Order	Isolation Interference [%]	Ion Inject Time [ms]	RT [min]	First Scan	Spectrum File	File ID	Quan Info	Quan Channel	XCorr	Percolator q-Value	Percolator PEP	Precursor Abundance	Apex RT [min]	Precursor Quan Result ID
		TRUE	High	Sequest HT (A2)	Selected	[R].aVASVLMSk.[T]	N-Term(Dimethyl); K9(Dimethyl)	1	1	P0A9Q7	P0A9Q7	0	2	0.715	0	1	1	0.000458333	-11.0913	961.575	-0.24	-0.00011	HCD (High Energy Collision Dissociation)	MS2	52.1278	54	53.5046	13058	diMe-N_RP50_10787733_180min_HCD_20220822.raw	F19		Light	2	0	0.0001277	266370	53.66	2235
		TRUE	High	Sequest HT (A2)	Selected	[R].aVASVLMSk.[T]	N-Term(Dimethyl); K9(Dimethyl)	1	1	P0A9Q7	P0A9Q7	0	2	0.9188	0	1	1	0.0005	-10.9658	961.575	-0.24	-0.00012	HCD (High Energy Collision Dissociation)	MS2	0	54	110.115	21927	diMe-N_RP50_10787733_180min_HCD_20220819.raw	F18		Light	1.97	0	6.967e-05	329218	110.82	2474
		TRUE	High	Sequest HT (A2)	Selected	[R].aVASVLMSk.[T]	N-Term(Dimethyl); K9(Dimethyl)	1	1	P0A9Q7	P0A9Q7	0	2	0.8849	0	1	1	0.000470588	-11.0532	961.575	-0.34	-0.00016	HCD (High Energy Collision Dissociation)	MS2	11.9388	54	111.128	22197	diMe-N_RP50_10787733_180min_HCD_20220819.raw	F18		Light	2.78	0	8.013e-05	329218	110.82	2474
	TRUE	High	[R].AVASVLMSK.[T]	1xDimethyl:2H(4) [N-Term]; 1xDimethyl:2H(4) [K9]		1.88717e-05	0	1	1	2	P0A9Q7	P0A9Q7 [230-238]	0	969.625	0			#VALUE!	#VALUE!		471	Redundant	Heavy	Peak Found	Peak Found	High	High	High	0	2.646e-05	2.4	110.73	R.AVASVLMSK.T	[230-238]		Not Used
		Checked	Confidence	Identifying Node	PSM Ambiguity	Annotated Sequence	Modifications	# Protein Groups	# Proteins	Master Protein Accessions	Protein Accessions	# Missed Cleavages	Charge	DeltaScore	DeltaCn	Rank	Search Engine Rank	#VALUE!	#VALUE!	Theo. MH+ [Da]	DeltaM [ppm]	Deltam/z [Da]	Activation Type	MS Order	Isolation Interference [%]	Ion Inject Time [ms]	RT [min]	First Scan	Spectrum File	File ID	Quan Info	Quan Channel	XCorr	Percolator q-Value	Percolator PEP	Precursor Abundance	Apex RT [min]	Precursor Quan Result ID
		TRUE	High	Sequest HT (A4)	Selected	[R].aVASVLMSk.[T]	N-Term(Dimethyl:2H(4)); K9(Dimethyl:2H(4))	1	1	P0A9Q7	P0A9Q7	0	2	0.9394	0	1	1	0.000483871	-11.0131	969.625	-0.31	-0.00015	HCD (High Energy Collision Dissociation)	MS2	4.69593	54	111.523	22310	diMe-N_RP50_10787733_180min_HCD_20220819.raw	F18		Heavy	2.31	0	3.05e-06	785961	110.73	2474
		TRUE	High	Sequest HT (A4)	Selected	[R].aVASVLMSk.[T]	N-Term(Dimethyl:2H(4)); K9(Dimethyl:2H(4))	1	1	P0A9Q7	P0A9Q7	0	2	0.9125	0	1	1	0.0005	-10.9658	969.625	-0.08	-4e-05	HCD (High Energy Collision Dissociation)	MS2	27.5474	54	53.2318	12950	diMe-N_RP50_10787733_180min_HCD_20220822.raw	F19		Heavy	2.4	0	2.646e-05	661355	53.56	2235
	TRUE	High	[R].AVASVLMSK.[T]	1xOxidation [M7]; 1xDimethyl:2H(4) [N-Term]; 1xDimethyl:2H(4) [K9]		0.000103855	0	1	1	6	P0A9Q7	P0A9Q7 [230-238]	0	985.62	0			#VALUE!	#VALUE!		470	Redundant	Heavy	Peak Found	Peak Found	High	High	High	0	2.051e-05	2.71	38.33	R.AVASVLMSK.T	[230-238]		Not Used
		Checked	Confidence	Identifying Node	PSM Ambiguity	Annotated Sequence	Modifications	# Protein Groups	# Proteins	Master Protein Accessions	Protein Accessions	# Missed Cleavages	Charge	DeltaScore	DeltaCn	Rank	Search Engine Rank	#VALUE!	#VALUE!	Theo. MH+ [Da]	DeltaM [ppm]	Deltam/z [Da]	Activation Type	MS Order	Isolation Interference [%]	Ion Inject Time [ms]	RT [min]	First Scan	Spectrum File	File ID	Quan Info	Quan Channel	XCorr	Percolator q-Value	Percolator PEP	Precursor Abundance	Apex RT [min]	Precursor Quan Result ID
		TRUE	High	Sequest HT (A4)	Selected	[R].aVASVLmSk.[T]	N-Term(Dimethyl:2H(4)); M7(Oxidation); K9(Dimethyl:2H(4))	1	1	P0A9Q7	P0A9Q7	0	2	0.7675	0	1	1	0.000482759	-11.0164	985.62	0.29	0.00014	HCD (High Energy Collision Dissociation)	MS2	7.34018	54	81.4699	14899	diMe-N_RP50_10787733_180min_HCD_20220819.raw	F18		Heavy	2.71	0	2.051e-05			1172
		TRUE	High	Sequest HT (A4)	Selected	[R].aVASVLmSk.[T]	N-Term(Dimethyl:2H(4)); M7(Oxidation); K9(Dimethyl:2H(4))	1	1	P0A9Q7	P0A9Q7	0	2	0.7481	0	1	1	0.0005	-10.9658	985.62	-0.14	-7e-05	HCD (High Energy Collision Dissociation)	MS2	33.5612	54	80.4641	14667	diMe-N_RP50_10787733_180min_HCD_20220819.raw	F18		Heavy	2.66	0	8.835e-05	1.58542e+06	81	1166
		TRUE	High	Sequest HT (A4)	Selected	[R].aVASVLmSk.[T]	N-Term(Dimethyl:2H(4)); M7(Oxidation); K9(Dimethyl:2H(4))	1	1	P0A9Q7	P0A9Q7	0	2	0.7707	0	1	1	0.000444444	-11.1357	985.62	0.09	4e-05	HCD (High Energy Collision Dissociation)	MS2	54.8962	54	45.9134	10599	diMe-N_RP50_10787733_180min_HCD_20220822.raw	F19		Heavy	2.66	0	0.0001719	745527	45.94	1641
		TRUE	High	Sequest HT (A4)	Selected	[R].aVASVLmSk.[T]	N-Term(Dimethyl:2H(4)); M7(Oxidation); K9(Dimethyl:2H(4))	1	1	P0A9Q7	P0A9Q7	0	2	0.735	0	1	1	0.0005	-10.9658	985.62	-0.18	-9e-05	HCD (High Energy Collision Dissociation)	MS2	63.5329	54	37.8835	8041	diMe-N_RP50_10787733_180min_HCD_20220822.raw	F19		Heavy	2.34	0.0002611	0.008387	2.72432e+06	38.33	1013
		TRUE	High	Sequest HT (A4)	Selected	[R].aVASVLmSk.[T]	N-Term(Dimethyl:2H(4)); M7(Oxidation); K9(Dimethyl:2H(4))	1	1	P0A9Q7	P0A9Q7	0	2	0.5896	0	1	1	0.000494624	-10.9814	985.62	-0.93	-0.00046	HCD (High Energy Collision Dissociation)	MS2	0	54	47.0676	10834	diMe-N_RP50_10787733_180min_HCD_20220822.raw	F19		Heavy	1.34	0.000841	0.01466	357762	47.09
		TRUE	High	Sequest HT (A4)	Selected	[R].aVASVLmSk.[T]	N-Term(Dimethyl:2H(4)); M7(Oxidation); K9(Dimethyl:2H(4))	1	1	P0A9Q7	P0A9Q7	0	2	0.1	0	1	1	0.0005	-10.9658	985.62	-0.12	-6e-05	HCD (High Energy Collision Dissociation)	MS2	47.8244	54	102.344	19930	diMe-N_RP50_10787733_180min_HCD_20220819.raw	F18		Heavy	0.9	0.005657	0.1084	70936.3	101.57	1964
	TRUE	High	[R].AAALAAADAR.[I]	1xDimethyl [N-Term]		0.000155638	0	1	1	1	P0A9Q7	P0A9Q7 [37-46]	0	928.521	0	2.527	0.693682	#VALUE!	#VALUE!	143.3	3		Light	High	Peak Found	Peak Found	Peak Found	High	0	4.881e-05	1.41	53.67	R.AAALAAADAR.I	[37-46]		Used
		Checked	Confidence	Identifying Node	PSM Ambiguity	Annotated Sequence	Modifications	# Protein Groups	# Proteins	Master Protein Accessions	Protein Accessions	# Missed Cleavages	Charge	DeltaScore	DeltaCn	Rank	Search Engine Rank	#VALUE!	#VALUE!	Theo. MH+ [Da]	DeltaM [ppm]	Deltam/z [Da]	Activation Type	MS Order	Isolation Interference [%]	Ion Inject Time [ms]	RT [min]	First Scan	Spectrum File	File ID	Quan Info	Quan Channel	XCorr	Percolator q-Value	Percolator PEP	Precursor Abundance	Apex RT [min]	Precursor Quan Result ID
		TRUE	High	Sequest HT (A2)	Selected	[R].aAALAAADAR.[I]	N-Term(Dimethyl)	1	1	P0A9Q7	P0A9Q7	0	2	0.5957	0	1	1	0.0005	-10.9658	928.521	0.04	2e-05	HCD (High Energy Collision Dissociation)	MS2	23.7117	54	54.8966	8817	diMe-N_RP50_10787733_180min_HCD_20220819.raw	F18		Light	1.41	0	4.881e-05	364859	53.77	192
	TRUE	High	[R].AAALAAADAR.[I]	1xDimethyl:2H(4) [N-Term]		1.78343e-07	0	1	1	12	P0A9Q7	P0A9Q7 [37-46]	0	932.546	0			#VALUE!	#VALUE!		3	Redundant	Heavy	Peak Found	Peak Found	High	High	High	0	2.014e-06	3.02	23.85	R.AAALAAADAR.I	[37-46]		Not Used
		Checked	Confidence	Identifying Node	PSM Ambiguity	Annotated Sequence	Modifications	# Protein Groups	# Proteins	Master Protein Accessions	Protein Accessions	# Missed Cleavages	Charge	DeltaScore	DeltaCn	Rank	Search Engine Rank	#VALUE!	#VALUE!	Theo. MH+ [Da]	DeltaM [ppm]	Deltam/z [Da]	Activation Type	MS Order	Isolation Interference [%]	Ion Inject Time [ms]	RT [min]	First Scan	Spectrum File	File ID	Quan Info	Quan Channel	XCorr	Percolator q-Value	Percolator PEP	Precursor Abundance	Apex RT [min]	Precursor Quan Result ID
		TRUE	High	Sequest HT (A4)	Selected	[R].aAALAAADAR.[I]	N-Term(Dimethyl:2H(4))	1	1	P0A9Q7	P0A9Q7	0	2	0.5911	0	1	1	0.000444444	-11.1357	932.546	-0.27	-0.00012	HCD (High Energy Collision Dissociation)	MS2	16.6922	54	54.4938	8739	diMe-N_RP50_10787733_180min_HCD_20220819.raw	F18		Heavy	2.47	0	1.098e-06	830352	53.67	192
		TRUE	High	Sequest HT (A4)	Selected	[R].aAALAAADAR.[I]	N-Term(Dimethyl:2H(4))	1	1	P0A9Q7	P0A9Q7	0	2	0.5403	0	1	1	0.000461538	-11.0813	932.546	-0.65	-0.0003	HCD (High Energy Collision Dissociation)	MS2	3.47768	54	53.4909	8531	diMe-N_RP50_10787733_180min_HCD_20220819.raw	F18		Heavy	2.98	0	6.466e-07	830352	53.67	192
		TRUE	High	Sequest HT (A4)	Selected	[R].aAALAAADAR.[I]	N-Term(Dimethyl:2H(4))	1	1	P0A9Q7	P0A9Q7	0	2	0.5284	0	1	1	0.0005	-10.9658	932.546	-0.14	-7e-05	HCD (High Energy Collision Dissociation)	MS2	7.83765	54	52.4873	8333	diMe-N_RP50_10787733_180min_HCD_20220819.raw	F18		Heavy	2.82	0	3.979e-07	830352	53.67	192
		TRUE	High	Sequest HT (A4)	Selected	[R].aAALAAADAR.[I]	N-Term(Dimethyl:2H(4))	1	1	P0A9Q7	P0A9Q7	0	2	0.5294	0	1	1	0.000458333	-11.0913	932.546	-0.24	-0.00011	HCD (High Energy Collision Dissociation)	MS2	17.101	54	51.482	8136	diMe-N_RP50_10787733_180min_HCD_20220819.raw	F18		Heavy	2.72	0	3.703e-07	44496	51.02	173
		TRUE	High	Sequest HT (A4)	Selected	[R].aAALAAADAR.[I]	N-Term(Dimethyl:2H(4))	1	1	P0A9Q7	P0A9Q7	0	2	0.5104	0	1	1	0.000466667	-11.0653	932.546	-0.15	-7e-05	HCD (High Energy Collision Dissociation)	MS2	16.3995	54	50.4752	7943	diMe-N_RP50_10787733_180min_HCD_20220819.raw	F18		Heavy	2.88	0	1e-07	569157	50.36	109
		TRUE	High	Sequest HT (A4)	Selected	[R].aAALAAADAR.[I]	N-Term(Dimethyl:2H(4))	1	1	P0A9Q7	P0A9Q7	0	2	0.5502	0	1	1	0.000428571	-11.1882	932.546	0.07	3e-05	HCD (High Energy Collision Dissociation)	MS2	12.1641	54	49.4729	7761	diMe-N_RP50_10787733_180min_HCD_20220819.raw	F18		Heavy	2.49	0	2.447e-05	569157	50.36	109
		TRUE	High	Sequest HT (A4)	Selected	[R].aAALAAADAR.[I]	N-Term(Dimethyl:2H(4))	1	1	P0A9Q7	P0A9Q7	0	2	0.6008	0	1	1	0.000470588	-11.0532	932.546	-1.02	-0.00048	HCD (High Energy Collision Dissociation)	MS2	8.70057	54	48.4689	7582	diMe-N_RP50_10787733_180min_HCD_20220819.raw	F18		Heavy	2.58	0	9.861e-08	569157	50.36	109
		TRUE	High	Sequest HT (A4)	Selected	[R].aAALAAADAR.[I]	N-Term(Dimethyl:2H(4))	1	1	P0A9Q7	P0A9Q7	0	2	0.5217	0	1	1	0.000462366	-11.0787	932.546	-0.93	-0.00043	HCD (High Energy Collision Dissociation)	MS2	15.2699	54	47.4664	7401	diMe-N_RP50_10787733_180min_HCD_20220819.raw	F18		Heavy	2.53	0	1.17e-05	569157	50.36	109
		TRUE	High	Sequest HT (A4)	Selected	[R].aAALAAADAR.[I]	N-Term(Dimethyl:2H(4))	1	1	P0A9Q7	P0A9Q7	0	2	0.5181	0	1	1	0.000463768	-11.0743	932.546	-0.69	-0.00032	HCD (High Energy Collision Dissociation)	MS2	27.8686	54	46.4635	7218	diMe-N_RP50_10787733_180min_HCD_20220819.raw	F18		Heavy	1.93	0	5.39e-05	569157	50.36	109
		TRUE	High	Sequest HT (A4)	Selected	[R].aAALAAADAR.[I]	N-Term(Dimethyl:2H(4))	1	1	P0A9Q7	P0A9Q7	0	2	0.5331	0	1	1	0.000473684	-11.0438	932.546	-0.19	-9e-05	HCD (High Energy Collision Dissociation)	MS2	4.62475	54	23.9262	4034	diMe-N_RP50_10787733_180min_HCD_20220822.raw	F19		Heavy	3.02	0	2.014e-06	2.93377e+06	23.85	178
		TRUE	High	Sequest HT (A4)	Selected	[R].aAALAAADAR.[I]	N-Term(Dimethyl:2H(4))	1	1	P0A9Q7	P0A9Q7	0	2	0.5601	0	1	1	0	#NUM!	932.546	-0.01	0	HCD (High Energy Collision Dissociation)	MS2	5.40363	54	22.9196	3795	diMe-N_RP50_10787733_180min_HCD_20220822.raw	F19		Heavy	2.91	0	1.668e-08	2.88518e+06	22.4	116
		TRUE	High	Sequest HT (A4)	Selected	[R].aAALAAADAR.[I]	N-Term(Dimethyl:2H(4))	1	1	P0A9Q7	P0A9Q7	0	2	0.5903	0	1	1	0.000463415	-11.0754	932.546	-0.41	-0.00019	HCD (High Energy Collision Dissociation)	MS2	5.85998	54	21.9186	3558	diMe-N_RP50_10787733_180min_HCD_20220822.raw	F19		Heavy	2.27	0	1.709e-06	2.88518e+06	22.4	116
	TRUE	High	[K].AAYSSGKPAIGVGAGNTPVVIDETADIKR.[A]	2xDimethyl [K7; K28]; 1xDimethyl [N-Term]	P0A9Q7 2xDimethyl [K207; K228]	6.58308e-11	0	1	1	3	P0A9Q7	P0A9Q7 [201-229]	1	2941.6	0			#VALUE!	#VALUE!		66	Redundant	Light	High	High	Peak Found	Peak Found	High	0	6.237e-12	7.18	148.77	K.AAYSSGKPAIGVGAGNTPVVIDETADIKR.A	[201-229]	2xDimethyl [K207; K228]	Not Used
		Checked	Confidence	Identifying Node	PSM Ambiguity	Annotated Sequence	Modifications	# Protein Groups	# Proteins	Master Protein Accessions	Protein Accessions	# Missed Cleavages	Charge	DeltaScore	DeltaCn	Rank	Search Engine Rank	#VALUE!	#VALUE!	Theo. MH+ [Da]	DeltaM [ppm]	Deltam/z [Da]	Activation Type	MS Order	Isolation Interference [%]	Ion Inject Time [ms]	RT [min]	First Scan	Spectrum File	File ID	Quan Info	Quan Channel	XCorr	Percolator q-Value	Percolator PEP	Precursor Abundance	Apex RT [min]	Precursor Quan Result ID
		TRUE	High	Sequest HT (A2)	Selected	[K].aAYSSGkPAIGVGAGNTPVVIDETADIkR.[A]	N-Term(Dimethyl); K7(Dimethyl); K28(Dimethyl)	1	1	P0A9Q7	P0A9Q7	1	4	0.8064	0	1	1	0.000727273	-10.4252	2941.6	0.11	8e-05	HCD (High Energy Collision Dissociation)	MS2	0	54	81.7404	23399	diMe-N_RP50_10787733_180min_HCD_20220822.raw	F19		Light	7.18	0	6.237e-12	325261	81.63	5060
		TRUE	High	Sequest HT (A2)	Selected	[K].aAYSSGkPAIGVGAGNTPVVIDETADIkR.[A]	N-Term(Dimethyl); K7(Dimethyl); K28(Dimethyl)	1	1	P0A9Q7	P0A9Q7	1	4	0.7361	0	1	1	0.000730769	-10.4183	2941.6	-0.52	-0.00038	HCD (High Energy Collision Dissociation)	MS2	42.3948	54	148.455	35020	diMe-N_RP50_10787733_180min_HCD_20220819.raw	F18		Light	7.01	0	9.901e-11	380516	148.89	6111
		TRUE	High	Sequest HT (A2)	Selected	[K].aAYSSGkPAIGVGAGNTPVVIDETADIkR.[A]	N-Term(Dimethyl); K7(Dimethyl); K28(Dimethyl)	1	1	P0A9Q7	P0A9Q7	1	4	0.5381	0	1	1	0.000735714	-10.4086	2941.6	1.4	0.00103	HCD (High Energy Collision Dissociation)	MS2	36.2843	54	80.7248	22988	diMe-N_RP50_10787733_180min_HCD_20220822.raw	F19		Light	2.36	0.0002213	0.009598	325261	81.63	4948
	TRUE	High	[K].AAYSSGKPAIGVGAGNTPVVIDETADIKR.[A]	1xDimethyl:2H(4) [N-Term]; 2xDimethyl:2H(4) [K7; K28]		1.16586e-14	0	1	1	5	P0A9Q7	P0A9Q7 [201-229]	1	2953.67	0	1.493	0.923293	#VALUE!	#VALUE!	119.8	66		Heavy	Peak Found	Peak Found	High	High	High	0	1.225e-15	7.32	148.77	K.AAYSSGKPAIGVGAGNTPVVIDETADIKR.A	[201-229]		Used
		Checked	Confidence	Identifying Node	PSM Ambiguity	Annotated Sequence	Modifications	# Protein Groups	# Proteins	Master Protein Accessions	Protein Accessions	# Missed Cleavages	Charge	DeltaScore	DeltaCn	Rank	Search Engine Rank	#VALUE!	#VALUE!	Theo. MH+ [Da]	DeltaM [ppm]	Deltam/z [Da]	Activation Type	MS Order	Isolation Interference [%]	Ion Inject Time [ms]	RT [min]	First Scan	Spectrum File	File ID	Quan Info	Quan Channel	XCorr	Percolator q-Value	Percolator PEP	Precursor Abundance	Apex RT [min]	Precursor Quan Result ID
		TRUE	High	Sequest HT (A4)	Selected	[K].aAYSSGkPAIGVGAGNTPVVIDETADIkR.[A]	N-Term(Dimethyl:2H(4)); K7(Dimethyl:2H(4)); K28(Dimethyl:2H(4))	1	1	P0A9Q7	P0A9Q7	1	4	0.8375	0	1	1	0.00075	-10.3808	2953.67	-0.08	-6e-05	HCD (High Energy Collision Dissociation)	MS2	28.9292	54	148.206	34881	diMe-N_RP50_10787733_180min_HCD_20220819.raw	F18		Heavy	7.2	0	1.532e-16	819843	148.77	6111
		TRUE	High	Sequest HT (A4)	Selected	[K].aAYSSGkPAIGVGAGNTPVVIDETADIkR.[A]	N-Term(Dimethyl:2H(4)); K7(Dimethyl:2H(4)); K28(Dimethyl:2H(4))	1	1	P0A9Q7	P0A9Q7	1	4	0.8661	0	1	1	0.000742857	-10.3946	2953.67	-1.05	-0.00078	HCD (High Energy Collision Dissociation)	MS2	76.412	54	80.6469	22948	diMe-N_RP50_10787733_180min_HCD_20220822.raw	F19		Heavy	3.81	0	8.678e-08			4948
		TRUE	High	Sequest HT (A4)	Selected	[K].aAYSSGkPAIGVGAGNTPVVIDETADIkR.[A]	N-Term(Dimethyl:2H(4)); K7(Dimethyl:2H(4)); K28(Dimethyl:2H(4))	1	1	P0A9Q7	P0A9Q7	1	4	0.8415	0	1	1	0.0007	-10.4804	2953.67	-0.1	-7e-05	HCD (High Energy Collision Dissociation)	MS2	21.9165	54	81.667	23370	diMe-N_RP50_10787733_180min_HCD_20220822.raw	F19		Heavy	7.32	0	1.225e-15	776543	81.5	5060
		TRUE	High	Sequest HT (A4)	Selected	[K].aAYSSGkPAIGVGAGNTPVVIDETADIkR.[A]	N-Term(Dimethyl:2H(4)); K7(Dimethyl:2H(4)); K28(Dimethyl:2H(4))	1	1	P0A9Q7	P0A9Q7	1	4	0.7057	0	1	1	0.000736842	-10.4064	2953.67	-0.38	-0.00028	HCD (High Energy Collision Dissociation)	MS2	8.99428	54	82.6962	23762	diMe-N_RP50_10787733_180min_HCD_20220822.raw	F19		Heavy	3.33	0	3.125e-06			5157
		TRUE	High	Sequest HT (A4)	Selected	[K].aAYSSGkPAIGVGAGNTPVVIDETADIkR.[A]	N-Term(Dimethyl:2H(4)); K7(Dimethyl:2H(4)); K28(Dimethyl:2H(4))	1	1	P0A9Q7	P0A9Q7	1	4	0.7743	0	1	1	0.000742857	-10.3946	2953.67	-0.35	-0.00026	HCD (High Energy Collision Dissociation)	MS2	84.7862	54	149.299	35476	diMe-N_RP50_10787733_180min_HCD_20220819.raw	F18		Heavy	6.07	0	1.115e-12	819843	148.77	6111
	TRUE	High	[R].AKDFEDAVEK.[A]	1xDimethyl:2H(4) [N-Term]; 2xDimethyl:2H(4) [K2; K10]		5.78262e-07	0	1	1	13	P0A9Q7	P0A9Q7 [346-355]	1	1247.73	0			#VALUE!	#VALUE!		199	Redundant	Heavy	Peak Found	Peak Found	High	High	High	0	1.284e-06	4.17	37.65	R.AKDFEDAVEK.A	[346-355]		Not Used
		Checked	Confidence	Identifying Node	PSM Ambiguity	Annotated Sequence	Modifications	# Protein Groups	# Proteins	Master Protein Accessions	Protein Accessions	# Missed Cleavages	Charge	DeltaScore	DeltaCn	Rank	Search Engine Rank	#VALUE!	#VALUE!	Theo. MH+ [Da]	DeltaM [ppm]	Deltam/z [Da]	Activation Type	MS Order	Isolation Interference [%]	Ion Inject Time [ms]	RT [min]	First Scan	Spectrum File	File ID	Quan Info	Quan Channel	XCorr	Percolator q-Value	Percolator PEP	Precursor Abundance	Apex RT [min]	Precursor Quan Result ID
		TRUE	High	Sequest HT (A4)	Selected	[R].akDFEDAVEk.[A]	N-Term(Dimethyl:2H(4)); K2(Dimethyl:2H(4)); K10(Dimethyl:2H(4))	1	1	P0A9Q7	P0A9Q7	1	3	0.6484	0	1	1	0.000416667	-11.2288	1247.73	0.6	0.00025	HCD (High Energy Collision Dissociation)	MS2	10.6945	54	103.653	20276	diMe-N_RP50_10787733_180min_HCD_20220819.raw	F18		Heavy	3.64	0	1.382e-06			2142
		TRUE	High	Sequest HT (A4)	Selected	[R].akDFEDAVEk.[A]	N-Term(Dimethyl:2H(4)); K2(Dimethyl:2H(4)); K10(Dimethyl:2H(4))	1	1	P0A9Q7	P0A9Q7	1	2	0.417	0	1	1	0.000590909	-10.7248	1247.73	-0.22	-0.00013	HCD (High Energy Collision Dissociation)	MS2	0	54	102.911	20082	diMe-N_RP50_10787733_180min_HCD_20220819.raw	F18		Heavy	2.47	0	9.043e-06			1989
		TRUE	High	Sequest HT (A4)	Selected	[R].akDFEDAVEk.[A]	N-Term(Dimethyl:2H(4)); K2(Dimethyl:2H(4)); K10(Dimethyl:2H(4))	1	1	P0A9Q7	P0A9Q7	1	3	0.6442	0	1	1	0.000411765	-11.2459	1247.73	-0.17	-7e-05	HCD (High Energy Collision Dissociation)	MS2	8.88596	54	102.646	20011	diMe-N_RP50_10787733_180min_HCD_20220819.raw	F18		Heavy	3.85	0	6.177e-08	526647	102.53
		TRUE	High	Sequest HT (A4)	Selected	[R].akDFEDAVEk.[A]	N-Term(Dimethyl:2H(4)); K2(Dimethyl:2H(4)); K10(Dimethyl:2H(4))	1	1	P0A9Q7	P0A9Q7	1	3	0.6283	0	1	1	0.0004	-11.2877	1247.73	-0.1	-4e-05	HCD (High Energy Collision Dissociation)	MS2	34.3626	54	99.6289	19249	diMe-N_RP50_10787733_180min_HCD_20220819.raw	F18		Heavy	2.69	0	8.888e-05
		TRUE	High	Sequest HT (A4)	Selected	[R].akDFEDAVEk.[A]	N-Term(Dimethyl:2H(4)); K2(Dimethyl:2H(4)); K10(Dimethyl:2H(4))	1	1	P0A9Q7	P0A9Q7	1	2	0.4419	0	1	1	0.000636364	-10.6179	1247.73	0.11	7e-05	HCD (High Energy Collision Dissociation)	MS2	6.66024	54	101.904	19821	diMe-N_RP50_10787733_180min_HCD_20220819.raw	F18		Heavy	3.1	0	1.489e-06			1989
		TRUE	High	Sequest HT (A4)	Selected	[R].akDFEDAVEk.[A]	N-Term(Dimethyl:2H(4)); K2(Dimethyl:2H(4)); K10(Dimethyl:2H(4))	1	1	P0A9Q7	P0A9Q7	1	3	0.6589	0	1	1	0.000421053	-11.2137	1247.73	0.38	0.00016	HCD (High Energy Collision Dissociation)	MS2	9.65677	54	101.641	19756	diMe-N_RP50_10787733_180min_HCD_20220819.raw	F18		Heavy	3.84	0	4.021e-07
		TRUE	High	Sequest HT (A4)	Selected	[R].akDFEDAVEk.[A]	N-Term(Dimethyl:2H(4)); K2(Dimethyl:2H(4)); K10(Dimethyl:2H(4))	1	1	P0A9Q7	P0A9Q7	1	3	0.6145	0	1	1	0.0005	-10.9658	1247.73	-0.04	-2e-05	HCD (High Energy Collision Dissociation)	MS2	15.1115	54	100.634	19506	diMe-N_RP50_10787733_180min_HCD_20220819.raw	F18		Heavy	3.58	0	2.608e-06
		TRUE	High	Sequest HT (A4)	Selected	[R].akDFEDAVEk.[A]	N-Term(Dimethyl:2H(4)); K2(Dimethyl:2H(4)); K10(Dimethyl:2H(4))	1	1	P0A9Q7	P0A9Q7	1	3	0.6441	0	1	1	0.000423729	-11.2046	1247.73	-0.59	-0.00025	HCD (High Energy Collision Dissociation)	MS2	63.7051	54	38.5019	8226	diMe-N_RP50_10787733_180min_HCD_20220822.raw	F19		Heavy	3.4	0	7.54e-05	844271	37.88
		TRUE	High	Sequest HT (A4)	Selected	[R].akDFEDAVEk.[A]	N-Term(Dimethyl:2H(4)); K2(Dimethyl:2H(4)); K10(Dimethyl:2H(4))	1	1	P0A9Q7	P0A9Q7	1	2	0.5559	0	1	1	0.000626866	-10.6396	1247.73	-0.67	-0.00042	HCD (High Energy Collision Dissociation)	MS2	11.8206	54	37.7538	8001	diMe-N_RP50_10787733_180min_HCD_20220822.raw	F19		Heavy	3.22	0	6.153e-06	421345	37.54	1000
		TRUE	High	Sequest HT (A4)	Selected	[R].akDFEDAVEk.[A]	N-Term(Dimethyl:2H(4)); K2(Dimethyl:2H(4)); K10(Dimethyl:2H(4))	1	1	P0A9Q7	P0A9Q7	1	3	0.7122	0	1	1	0.000416667	-11.2288	1247.73	0.6	0.00025	HCD (High Energy Collision Dissociation)	MS2	27.6075	54	37.4934	7930	diMe-N_RP50_10787733_180min_HCD_20220822.raw	F19		Heavy	4.17	0	1.284e-06	872897	37.65	955
		TRUE	High	Sequest HT (A4)	Selected	[R].akDFEDAVEk.[A]	N-Term(Dimethyl:2H(4)); K2(Dimethyl:2H(4)); K10(Dimethyl:2H(4))	1	1	P0A9Q7	P0A9Q7	1	2	0.5167	0	1	1	0.000625	-10.6439	1247.73	-0.64	-0.0004	HCD (High Energy Collision Dissociation)	MS2	6.68407	54	103.916	20341	diMe-N_RP50_10787733_180min_HCD_20220819.raw	F18		Heavy	1.8	0.0001362	0.0009026			1989
		TRUE	High	Sequest HT (A4)	Selected	[R].akDFEDAVEk.[A]	N-Term(Dimethyl:2H(4)); K2(Dimethyl:2H(4)); K10(Dimethyl:2H(4))	1	1	P0A9Q7	P0A9Q7	1	2	0.3568	0	1	1	0.0005	-10.9658	1247.73	-0.06	-3e-05	HCD (High Energy Collision Dissociation)	MS2	10.1998	54	100.723	19534	diMe-N_RP50_10787733_180min_HCD_20220819.raw	F18		Heavy	1.99	0.0001362	0.0005816			1989
		TRUE	High	Sequest HT (A4)	Selected	[R].akDFEDAVEk.[A]	N-Term(Dimethyl:2H(4)); K2(Dimethyl:2H(4)); K10(Dimethyl:2H(4))	1	1	P0A9Q7	P0A9Q7	1	2	0.2439	0	1	1	0.000612903	-10.6721	1247.73	-0.31	-0.00019	HCD (High Energy Collision Dissociation)	MS2	0	54	34.2415	6952	diMe-N_RP50_10787733_180min_HCD_20220822.raw	F19		Heavy	1.23	0.0009465	0.01842	52435.9	34.66	754
	TRUE	High	[R].AKDFEDAVEKAEK.[L]	3xDimethyl [K2; K10; K13]; 1xDimethyl [N-Term]	P0A9Q7 3xDimethyl [K347; K355; K358]	0.000830063	0	1	1	8	P0A9Q7	P0A9Q7 [346-358]	2	1591.86	0	2.87	0.628617	#VALUE!	#VALUE!	148.3	200		Light	High	High	Peak Found	Peak Found	High	0	0.0004588	3.08	139.19	R.AKDFEDAVEKAEK.L	[346-358]	3xDimethyl [K347; K355; K358]	Used
		Checked	Confidence	Identifying Node	PSM Ambiguity	Annotated Sequence	Modifications	# Protein Groups	# Proteins	Master Protein Accessions	Protein Accessions	# Missed Cleavages	Charge	DeltaScore	DeltaCn	Rank	Search Engine Rank	#VALUE!	#VALUE!	Theo. MH+ [Da]	DeltaM [ppm]	Deltam/z [Da]	Activation Type	MS Order	Isolation Interference [%]	Ion Inject Time [ms]	RT [min]	First Scan	Spectrum File	File ID	Quan Info	Quan Channel	XCorr	Percolator q-Value	Percolator PEP	Precursor Abundance	Apex RT [min]	Precursor Quan Result ID
		TRUE	High	Sequest HT (A2)	Selected	[R].akDFEDAVEkAEk.[L]	N-Term(Dimethyl); K2(Dimethyl); K10(Dimethyl); K13(Dimethyl)	1	1	P0A9Q7	P0A9Q7	2	4	0.5911	0	1	1	0.0004	-11.2877	1591.86	0.8	0.00032	HCD (High Energy Collision Dissociation)	MS2	28.8395	54	138.895	30698	diMe-N_RP50_10787733_180min_HCD_20220819.raw	F18		Light	2.47	0	0.001632	147823	139.34	4655
		TRUE	High	Sequest HT (A2)	Selected	[R].akDFEDAVEkAEk.[L]	N-Term(Dimethyl); K2(Dimethyl); K10(Dimethyl); K13(Dimethyl)	1	1	P0A9Q7	P0A9Q7	2	3	0.4815	0	1	1	0.000525773	-10.8933	1591.86	-0.97	-0.00051	HCD (High Energy Collision Dissociation)	MS2	13.5558	54	139.562	30976	diMe-N_RP50_10787733_180min_HCD_20220819.raw	F18		Light	2.7	0	0.0002985			4560
		TRUE	High	Sequest HT (A2)	Selected	[R].akDFEDAVEkAEk.[L]	N-Term(Dimethyl); K2(Dimethyl); K10(Dimethyl); K13(Dimethyl)	1	1	P0A9Q7	P0A9Q7	2	4	0.5227	0	1	1	0.000393617	-11.3109	1591.86	0.94	0.00037	HCD (High Energy Collision Dissociation)	MS2	43.1234	54	139.9	31100	diMe-N_RP50_10787733_180min_HCD_20220819.raw	F18		Light	3.08	0	0.0004588	147823	139.34	4655
		TRUE	High	Sequest HT (A2)	Selected	[R].akDFEDAVEkAEk.[L]	N-Term(Dimethyl); K2(Dimethyl); K10(Dimethyl); K13(Dimethyl)	1	1	P0A9Q7	P0A9Q7	2	4	0.3929	0	1	1	0.000428571	-11.1882	1591.86	-0.07	-3e-05	HCD (High Energy Collision Dissociation)	MS2	77.0361	54	58.0857	14686	diMe-N_RP50_10787733_180min_HCD_20220822.raw	F19		Light	1.12	0	0.001237
		TRUE	High	Sequest HT (A2)	Selected	[R].akDFEDAVEkAEk.[L]	N-Term(Dimethyl); K2(Dimethyl); K10(Dimethyl); K13(Dimethyl)	1	1	P0A9Q7	P0A9Q7	2	4	0.2278	0	1	1	0.000333333	-11.5507	1591.86	0.06	2e-05	HCD (High Energy Collision Dissociation)	MS2	28.1691	54	56.9429	14270	diMe-N_RP50_10787733_180min_HCD_20220822.raw	F19		Light	1.8	0	0.0003555			2541
		TRUE	High	Sequest HT (A2)	Selected	[R].akDFEDAVEkAEk.[L]	N-Term(Dimethyl); K2(Dimethyl); K10(Dimethyl); K13(Dimethyl)	1	1	P0A9Q7	P0A9Q7	2	3	0.4941	0	1	1	0.000542857	-10.8471	1591.86	-0.35	-0.00019	HCD (High Energy Collision Dissociation)	MS2	15.1892	54	56.9626	14280	diMe-N_RP50_10787733_180min_HCD_20220822.raw	F19		Light	1.7	0.000403	0.01428
		TRUE	High	Sequest HT (A2)	Selected	[R].akDFEDAVEkAEk.[L]	N-Term(Dimethyl); K2(Dimethyl); K10(Dimethyl); K13(Dimethyl)	1	1	P0A9Q7	P0A9Q7	2	4	0.2924	0	1	1	0.000454545	-11.1033	1591.86	0.11	5e-05	HCD (High Energy Collision Dissociation)	MS2	41.3227	54	55.9	13895	diMe-N_RP50_10787733_180min_HCD_20220822.raw	F19		Light	1.71	0.000403	0.01829	81648.5	55.87	2500
		TRUE	High	Sequest HT (A2)	Selected	[R].akDFEDAVEkAEk.[L]	N-Term(Dimethyl); K2(Dimethyl); K10(Dimethyl); K13(Dimethyl)	1	1	P0A9Q7	P0A9Q7	2	3	0.4811	0	1	1	0.000555556	-10.8138	1591.86	0.27	0.00015	HCD (High Energy Collision Dissociation)	MS2	54.3699	54	55.9571	13914	diMe-N_RP50_10787733_180min_HCD_20220822.raw	F19		Light	1.06	0.001972	0.04624			2506
	TRUE	High	[R].AKDFEDAVEKAEK.[L]	1xDimethyl:2H(4) [N-Term]; 3xDimethyl:2H(4) [K2; K10; K13]		2.12295e-07	0	1	1	7	P0A9Q7	P0A9Q7 [346-358]	2	1607.96	0			#VALUE!	#VALUE!		200	Redundant	Heavy	Peak Found	Peak Found	High	High	High	0	3.827e-07	4	139.19	R.AKDFEDAVEKAEK.L	[346-358]		Not Used
		Checked	Confidence	Identifying Node	PSM Ambiguity	Annotated Sequence	Modifications	# Protein Groups	# Proteins	Master Protein Accessions	Protein Accessions	# Missed Cleavages	Charge	DeltaScore	DeltaCn	Rank	Search Engine Rank	#VALUE!	#VALUE!	Theo. MH+ [Da]	DeltaM [ppm]	Deltam/z [Da]	Activation Type	MS Order	Isolation Interference [%]	Ion Inject Time [ms]	RT [min]	First Scan	Spectrum File	File ID	Quan Info	Quan Channel	XCorr	Percolator q-Value	Percolator PEP	Precursor Abundance	Apex RT [min]	Precursor Quan Result ID
		TRUE	High	Sequest HT (A4)	Selected	[R].akDFEDAVEkAEk.[L]	N-Term(Dimethyl:2H(4)); K2(Dimethyl:2H(4)); K10(Dimethyl:2H(4)); K13(Dimethyl:2H(4))	1	1	P0A9Q7	P0A9Q7	2	4	0.6475	0	1	1	0.000395833	-11.3028	1607.96	-0.48	-0.00019	HCD (High Energy Collision Dissociation)	MS2	25.1495	54	138.888	30695	diMe-N_RP50_10787733_180min_HCD_20220819.raw	F18		Heavy	4	0	3.827e-07			4655
		TRUE	High	Sequest HT (A4)	Selected	[R].akDFEDAVEkAEk.[L]	N-Term(Dimethyl:2H(4)); K2(Dimethyl:2H(4)); K10(Dimethyl:2H(4)); K13(Dimethyl:2H(4))	1	1	P0A9Q7	P0A9Q7	2	4	0.6194	0	1	1	0.000416667	-11.2288	1607.96	0.12	5e-05	HCD (High Energy Collision Dissociation)	MS2	48.2506	54	57.4206	14458	diMe-N_RP50_10787733_180min_HCD_20220822.raw	F19		Heavy	2.47	0	0.0001997	154181	57.21
		TRUE	High	Sequest HT (A4)	Selected	[R].akDFEDAVEkAEk.[L]	N-Term(Dimethyl:2H(4)); K2(Dimethyl:2H(4)); K10(Dimethyl:2H(4)); K13(Dimethyl:2H(4))	1	1	P0A9Q7	P0A9Q7	2	4	0.6304	0	1	1	0.000395833	-11.3028	1607.96	0.48	0.00019	HCD (High Energy Collision Dissociation)	MS2	49.1749	54	56.3674	14059	diMe-N_RP50_10787733_180min_HCD_20220822.raw	F19		Heavy	3.49	0	2.015e-08	167007	56.65	2541
		TRUE	High	Sequest HT (A4)	Selected	[R].akDFEDAVEkAEk.[L]	N-Term(Dimethyl:2H(4)); K2(Dimethyl:2H(4)); K10(Dimethyl:2H(4)); K13(Dimethyl:2H(4))	1	1	P0A9Q7	P0A9Q7	2	3	0.4173	0	1	1	0.0005	-10.9658	1607.96	-0.02	-1e-05	HCD (High Energy Collision Dissociation)	MS2	47.1571	54	139.092	30782	diMe-N_RP50_10787733_180min_HCD_20220819.raw	F18		Heavy	2.66	0.0001362	0.0008501	230573	139.19	4560
		TRUE	High	Sequest HT (A4)	Selected	[R].akDFEDAVEkAEk.[L]	N-Term(Dimethyl:2H(4)); K2(Dimethyl:2H(4)); K10(Dimethyl:2H(4)); K13(Dimethyl:2H(4))	1	1	P0A9Q7	P0A9Q7	2	3	0.5146	0	1	1	0.0005375	-10.8614	1607.96	-0.8	-0.00043	HCD (High Energy Collision Dissociation)	MS2	32.4974	54	57.0004	14294	diMe-N_RP50_10787733_180min_HCD_20220822.raw	F19		Heavy	1.71	0.0004988	0.01151
		TRUE	High	Sequest HT (A4)	Selected	[R].akDFEDAVEkAEk.[L]	N-Term(Dimethyl:2H(4)); K2(Dimethyl:2H(4)); K10(Dimethyl:2H(4)); K13(Dimethyl:2H(4))	1	1	P0A9Q7	P0A9Q7	2	3	0.4113	0	1	1	0.000542857	-10.8471	1607.96	-0.35	-0.00019	HCD (High Energy Collision Dissociation)	MS2	24.3844	54	138.083	30416	diMe-N_RP50_10787733_180min_HCD_20220819.raw	F18		Heavy	1.24	0.001839	0.03906	230573	139.19	4560
		TRUE	High	Sequest HT (A4)	Selected	[R].akDFEDAVEkAEk.[L]	N-Term(Dimethyl:2H(4)); K2(Dimethyl:2H(4)); K10(Dimethyl:2H(4)); K13(Dimethyl:2H(4))	1	1	P0A9Q7	P0A9Q7	2	3	0.5389	0	1	1	0.000526316	-10.8918	1607.96	-0.38	-0.0002	HCD (High Energy Collision Dissociation)	MS2	38.2902	54	140.097	31182	diMe-N_RP50_10787733_180min_HCD_20220819.raw	F18		Heavy	1.67	0.005846	0.1101	230573	139.19	4560
	TRUE	High	[R].AKDFEDAVEK.[A]	2xDimethyl [K2; K10]; 1xDimethyl [N-Term]	P0A9Q7 2xDimethyl [K347; K355]	0.00025606	0	1	1	7	P0A9Q7	P0A9Q7 [346-355]	1	1235.65	0	2.348	0.732281	#VALUE!	#VALUE!	140.3	199		Light	High	High	Peak Found	Peak Found	High	0	0.0001389	3.4	37.65	R.AKDFEDAVEK.A	[346-355]	2xDimethyl [K347; K355]	Used
		Checked	Confidence	Identifying Node	PSM Ambiguity	Annotated Sequence	Modifications	# Protein Groups	# Proteins	Master Protein Accessions	Protein Accessions	# Missed Cleavages	Charge	DeltaScore	DeltaCn	Rank	Search Engine Rank	#VALUE!	#VALUE!	Theo. MH+ [Da]	DeltaM [ppm]	Deltam/z [Da]	Activation Type	MS Order	Isolation Interference [%]	Ion Inject Time [ms]	RT [min]	First Scan	Spectrum File	File ID	Quan Info	Quan Channel	XCorr	Percolator q-Value	Percolator PEP	Precursor Abundance	Apex RT [min]	Precursor Quan Result ID
		TRUE	High	Sequest HT (A2)	Selected	[R].akDFEDAVEk.[A]	N-Term(Dimethyl); K2(Dimethyl); K10(Dimethyl)	1	1	P0A9Q7	P0A9Q7	1	3	0.6559	0	1	1	0.0004	-11.2877	1235.65	0.2	8e-05	HCD (High Energy Collision Dissociation)	MS2	17.2384	54	38.2085	8137	diMe-N_RP50_10787733_180min_HCD_20220822.raw	F19		Light	3.4	0	0.0001389	324835	37.91
		TRUE	High	Sequest HT (A2)	Selected	[R].akDFEDAVEk.[A]	N-Term(Dimethyl); K2(Dimethyl); K10(Dimethyl)	1	1	P0A9Q7	P0A9Q7	1	2	0.5813	0	1	1	0.00062069	-10.6538	1235.65	-0.87	-0.00054	HCD (High Energy Collision Dissociation)	MS2	0	54	38.0925	8106	diMe-N_RP50_10787733_180min_HCD_20220822.raw	F19		Light	2.03	0	0.00238			1033
		TRUE	High	Sequest HT (A2)	Selected	[R].akDFEDAVEk.[A]	N-Term(Dimethyl); K2(Dimethyl); K10(Dimethyl)	1	1	P0A9Q7	P0A9Q7	1	3	0.6604	0	1	1	0.000405405	-11.2683	1235.65	0.37	0.00015	HCD (High Energy Collision Dissociation)	MS2	20.1429	54	37.201	7850	diMe-N_RP50_10787733_180min_HCD_20220822.raw	F19		Light	3.18	0	8.341e-05	272257	37.64	955
		TRUE	High	Sequest HT (A2)	Selected	[R].akDFEDAVEk.[A]	N-Term(Dimethyl); K2(Dimethyl); K10(Dimethyl)	1	1	P0A9Q7	P0A9Q7	1	2	0.6587	0	1	1	0.000625	-10.6439	1235.65	0.32	0.0002	HCD (High Energy Collision Dissociation)	MS2	7.13624	54	101.729	19780	diMe-N_RP50_10787733_180min_HCD_20220819.raw	F18		Light	2.08	0	0.002827	98171.1	102.88	1989
		TRUE	High	Sequest HT (A2)	Selected	[R].akDFEDAVEk.[A]	N-Term(Dimethyl); K2(Dimethyl); K10(Dimethyl)	1	1	P0A9Q7	P0A9Q7	1	3	0.6007	0	1	1	0.000388889	-11.3284	1235.65	-0.18	-7e-05	HCD (High Energy Collision Dissociation)	MS2	41.7358	54	102.543	19981	diMe-N_RP50_10787733_180min_HCD_20220819.raw	F18		Light	2.78	0	0.0002422	190849	102.91
		TRUE	High	Sequest HT (A2)	Selected	[R].akDFEDAVEk.[A]	N-Term(Dimethyl); K2(Dimethyl); K10(Dimethyl)	1	1	P0A9Q7	P0A9Q7	1	2	0.4173	0	1	1	0.000615385	-10.6662	1235.65	0.39	0.00024	HCD (High Energy Collision Dissociation)	MS2	30.058	54	102.73	20028	diMe-N_RP50_10787733_180min_HCD_20220819.raw	F18		Light	1.39	0	0.0012	98171.1	102.88	1989
		TRUE	High	Sequest HT (A2)	Selected	[R].akDFEDAVEk.[A]	N-Term(Dimethyl); K2(Dimethyl); K10(Dimethyl)	1	1	P0A9Q7	P0A9Q7	1	3	0.5579	0	1	1	0.000444444	-11.1357	1235.65	0.09	4e-05	HCD (High Energy Collision Dissociation)	MS2	34.1367	54	100.554	19483	diMe-N_RP50_10787733_180min_HCD_20220819.raw	F18		Light	1.9	0.0002213	0.007176	190849	102.91
	TRUE	High	[R].EAGVQEADFLANVDK.[L]	1xDimethyl [K15]; 1xDimethyl [N-Term]	P0A9Q7 1xDimethyl [K831]	6.26498e-10	0	1	1	3	P0A9Q7	P0A9Q7 [817-831]	0	1661.84	0			#VALUE!	#VALUE!		804	Redundant	Light	High	High	Peak Found	Peak Found	High	0	7.126e-11	4.52	87.6	R.EAGVQEADFLANVDK.L	[817-831]	1xDimethyl [K831]	Not Used
		Checked	Confidence	Identifying Node	PSM Ambiguity	Annotated Sequence	Modifications	# Protein Groups	# Proteins	Master Protein Accessions	Protein Accessions	# Missed Cleavages	Charge	DeltaScore	DeltaCn	Rank	Search Engine Rank	#VALUE!	#VALUE!	Theo. MH+ [Da]	DeltaM [ppm]	Deltam/z [Da]	Activation Type	MS Order	Isolation Interference [%]	Ion Inject Time [ms]	RT [min]	First Scan	Spectrum File	File ID	Quan Info	Quan Channel	XCorr	Percolator q-Value	Percolator PEP	Precursor Abundance	Apex RT [min]	Precursor Quan Result ID
		TRUE	High	Sequest HT (A2)	Selected	[R].eAGVQEADFLANVDk.[L]	N-Term(Dimethyl); K15(Dimethyl)	1	1	P0A9Q7	P0A9Q7	0	3	0.6627	0	1	1	0.000555556	-10.8138	1661.84	0.81	0.00045	HCD (High Energy Collision Dissociation)	MS2	39.1267	54	87.5165	25529	diMe-N_RP50_10787733_180min_HCD_20220822.raw	F19		Light	2.52	0	0.0001302	183280	87.63	5625
		TRUE	High	Sequest HT (A2)	Selected	[R].eAGVQEADFLANVDk.[L]	N-Term(Dimethyl); K15(Dimethyl)	1	1	P0A9Q7	P0A9Q7	0	2	0.8095	0	1	1	0.000833333	-10.2288	1661.84	-0.24	-0.0002	HCD (High Energy Collision Dissociation)	MS2	0	54	87.4205	25496	diMe-N_RP50_10787733_180min_HCD_20220822.raw	F19		Light	1.68	0	0.0002973	399551	87.69	5621
		TRUE	High	Sequest HT (A2)	Selected	[R].eAGVQEADFLANVDk.[L]	N-Term(Dimethyl); K15(Dimethyl)	1	1	P0A9Q7	P0A9Q7	0	2	0.8009	0	1	1	0.000814815	-10.2612	1661.84	-0.27	-0.00022	HCD (High Energy Collision Dissociation)	MS2	38.2581	54	147.144	34319	diMe-N_RP50_10787733_180min_HCD_20220819.raw	F18		Light	4.52	0	7.126e-11	313563	147.25	5860
	TRUE	High	[R].EAGVQEADFLANVDK.[L]	1xDimethyl:2H(4) [N-Term]; 1xDimethyl:2H(4) [K15]		7.00768e-10	0	1	1	3	P0A9Q7	P0A9Q7 [817-831]	0	1669.89	0	1.934	0.809555	#VALUE!	#VALUE!	131.8	804		Heavy	Peak Found	Peak Found	High	High	High	0	3.394e-11	4.35	87.6	R.EAGVQEADFLANVDK.L	[817-831]		Used
		Checked	Confidence	Identifying Node	PSM Ambiguity	Annotated Sequence	Modifications	# Protein Groups	# Proteins	Master Protein Accessions	Protein Accessions	# Missed Cleavages	Charge	DeltaScore	DeltaCn	Rank	Search Engine Rank	#VALUE!	#VALUE!	Theo. MH+ [Da]	DeltaM [ppm]	Deltam/z [Da]	Activation Type	MS Order	Isolation Interference [%]	Ion Inject Time [ms]	RT [min]	First Scan	Spectrum File	File ID	Quan Info	Quan Channel	XCorr	Percolator q-Value	Percolator PEP	Precursor Abundance	Apex RT [min]	Precursor Quan Result ID
		TRUE	High	Sequest HT (A4)	Selected	[R].eAGVQEADFLANVDk.[L]	N-Term(Dimethyl:2H(4)); K15(Dimethyl:2H(4))	1	1	P0A9Q7	P0A9Q7	0	2	0.7471	0	1	1	0.000875	-10.1584	1669.89	-0.08	-7e-05	HCD (High Energy Collision Dissociation)	MS2	59.9579	54	147.051	34267	diMe-N_RP50_10787733_180min_HCD_20220819.raw	F18		Heavy	4.35	0	3.394e-11	656660	147.22	5860
		TRUE	High	Sequest HT (A4)	Selected	[R].eAGVQEADFLANVDk.[L]	N-Term(Dimethyl:2H(4)); K15(Dimethyl:2H(4))	1	1	P0A9Q7	P0A9Q7	0	2	0.7584	0	1	1	0.000846154	-10.2068	1669.89	-0.13	-0.00011	HCD (High Energy Collision Dissociation)	MS2	51.9633	54	87.3439	25468	diMe-N_RP50_10787733_180min_HCD_20220822.raw	F19		Heavy	3.56	0	6.757e-10	1.0123e+06	87.6	5621
		TRUE	High	Sequest HT (A4)	Selected	[R].eAGVQEADFLANVDk.[L]	N-Term(Dimethyl:2H(4)); K15(Dimethyl:2H(4))	1	1	P0A9Q7	P0A9Q7	0	3	0.783	0	1	1	0.000588235	-10.7313	1669.89	-0.17	-0.0001	HCD (High Energy Collision Dissociation)	MS2	45.0004	54	87.3861	25481	diMe-N_RP50_10787733_180min_HCD_20220822.raw	F19		Heavy	2.35	0	6.88e-05	472048	87.61	5625
	TRUE	High	[R].DYVEGETAAK.[K]	1xDimethyl [K10]; 1xDimethyl [N-Term]	P0A9Q7 1xDimethyl [K875]	2.60836e-05	0	1	1	3	P0A9Q7	P0A9Q7 [866-875]	0	1138.56	0	3.032	0.602417	#VALUE!	#VALUE!	150.4	789		Light	High	High	Peak Found	Peak Found	High	0	7.067e-06	2.76	31.18	R.DYVEGETAAK.K	[866-875]	1xDimethyl [K875]	Used
		Checked	Confidence	Identifying Node	PSM Ambiguity	Annotated Sequence	Modifications	# Protein Groups	# Proteins	Master Protein Accessions	Protein Accessions	# Missed Cleavages	Charge	DeltaScore	DeltaCn	Rank	Search Engine Rank	#VALUE!	#VALUE!	Theo. MH+ [Da]	DeltaM [ppm]	Deltam/z [Da]	Activation Type	MS Order	Isolation Interference [%]	Ion Inject Time [ms]	RT [min]	First Scan	Spectrum File	File ID	Quan Info	Quan Channel	XCorr	Percolator q-Value	Percolator PEP	Precursor Abundance	Apex RT [min]	Precursor Quan Result ID
		TRUE	High	Sequest HT (A2)	Selected	[R].dYVEGETAAk.[K]	N-Term(Dimethyl); K10(Dimethyl)	1	1	P0A9Q7	P0A9Q7	0	2	0.8132	0	1	1	0.000666667	-10.5507	1138.56	0.03	2e-05	HCD (High Energy Collision Dissociation)	MS2	2.99279	54	63.8512	10711	diMe-N_RP50_10787733_180min_HCD_20220819.raw	F18		Light	2.57	0	5.554e-05	350729	64.8	493
		TRUE	High	Sequest HT (A2)	Selected	[R].dYVEGETAAk.[K]	N-Term(Dimethyl); K10(Dimethyl)	1	1	P0A9Q7	P0A9Q7	0	2	0.8188	0	1	1	0.000578947	-10.7543	1138.56	-0.19	-0.00011	HCD (High Energy Collision Dissociation)	MS2	0	54	64.8551	10934	diMe-N_RP50_10787733_180min_HCD_20220819.raw	F18		Light	2.76	0	7.067e-06			490
		TRUE	High	Sequest HT (A2)	Selected	[R].dYVEGETAAk.[K]	N-Term(Dimethyl); K10(Dimethyl)	1	1	P0A9Q7	P0A9Q7	0	2	0.7345	0	1	1	0.000570312	-10.776	1138.56	-1.28	-0.00073	HCD (High Energy Collision Dissociation)	MS2	38.7587	54	31.4004	6108	diMe-N_RP50_10787733_180min_HCD_20220822.raw	F19		Light	1.77	0.0002213	0.009816	1.08157e+06	31.79	551
	TRUE	High	[R].DYVEGETAAK.[K]	1xDimethyl:2H(4) [N-Term]; 1xDimethyl:2H(4) [K10]		5.85807e-05	0	1	1	3	P0A9Q7	P0A9Q7 [866-875]	0	1146.61	0			#VALUE!	#VALUE!		789	Redundant	Heavy	Peak Found	Peak Found	High	High	High	0	1.996e-05	2.76	31.18	R.DYVEGETAAK.K	[866-875]		Not Used
		Checked	Confidence	Identifying Node	PSM Ambiguity	Annotated Sequence	Modifications	# Protein Groups	# Proteins	Master Protein Accessions	Protein Accessions	# Missed Cleavages	Charge	DeltaScore	DeltaCn	Rank	Search Engine Rank	#VALUE!	#VALUE!	Theo. MH+ [Da]	DeltaM [ppm]	Deltam/z [Da]	Activation Type	MS Order	Isolation Interference [%]	Ion Inject Time [ms]	RT [min]	First Scan	Spectrum File	File ID	Quan Info	Quan Channel	XCorr	Percolator q-Value	Percolator PEP	Precursor Abundance	Apex RT [min]	Precursor Quan Result ID
		TRUE	High	Sequest HT (A4)	Selected	[R].dYVEGETAAk.[K]	N-Term(Dimethyl:2H(4)); K10(Dimethyl:2H(4))	1	1	P0A9Q7	P0A9Q7	0	2	0.839	0	1	1	0.000578947	-10.7543	1146.61	0.19	0.00011	HCD (High Energy Collision Dissociation)	MS2	1.24967	54	64.8356	10929	diMe-N_RP50_10787733_180min_HCD_20220819.raw	F18		Heavy	2.67	0	1.084e-05			493
		TRUE	High	Sequest HT (A4)	Selected	[R].dYVEGETAAk.[K]	N-Term(Dimethyl:2H(4)); K10(Dimethyl:2H(4))	1	1	P0A9Q7	P0A9Q7	0	2	0.8447	0	1	1	0.000565217	-10.7889	1146.61	-0.23	-0.00013	HCD (High Energy Collision Dissociation)	MS2	1.29534	54	63.8318	10706	diMe-N_RP50_10787733_180min_HCD_20220819.raw	F18		Heavy	2.64	0	9.231e-05	1207581	64.58	490
		TRUE	High	Sequest HT (A4)	Selected	[R].dYVEGETAAk.[K]	N-Term(Dimethyl:2H(4)); K10(Dimethyl:2H(4))	1	1	P0A9Q7	P0A9Q7	0	2	0.8333	0	1	1	0.0005	-10.9658	1146.61	0.08	4e-05	HCD (High Energy Collision Dissociation)	MS2	9.33995	54	31.3007	6074	diMe-N_RP50_10787733_180min_HCD_20220822.raw	F19		Heavy	2.76	0	1.996e-05	4.11221e+06	31.67	551
	TRUE	High	[R].DYVEGETAAKK.[E]	1xDimethyl:2H(4) [N-Term]; 2xDimethyl:2H(4) [K10; K11]		1.16139e-05	0	1	1	3	P0A9Q7	P0A9Q7 [866-876]	1	1306.76	0			#VALUE!	#VALUE!		790	Redundant	Heavy	Peak Found	Not Found	High	High	High	0	1.779e-06	2.36	23.2	R.DYVEGETAAKK.E	[866-876]		Not Used
		Checked	Confidence	Identifying Node	PSM Ambiguity	Annotated Sequence	Modifications	# Protein Groups	# Proteins	Master Protein Accessions	Protein Accessions	# Missed Cleavages	Charge	DeltaScore	DeltaCn	Rank	Search Engine Rank	#VALUE!	#VALUE!	Theo. MH+ [Da]	DeltaM [ppm]	Deltam/z [Da]	Activation Type	MS Order	Isolation Interference [%]	Ion Inject Time [ms]	RT [min]	First Scan	Spectrum File	File ID	Quan Info	Quan Channel	XCorr	Percolator q-Value	Percolator PEP	Precursor Abundance	Apex RT [min]	Precursor Quan Result ID
		TRUE	High	Sequest HT (A4)	Selected	[R].dYVEGETAAkk.[E]	N-Term(Dimethyl:2H(4)); K10(Dimethyl:2H(4)); K11(Dimethyl:2H(4))	1	1	P0A9Q7	P0A9Q7	1	3	0.6525	0	1	1	0.000428571	-11.1882	1306.76	-0.28	-0.00012	HCD (High Energy Collision Dissociation)	MS2	34.7223	54	58.8184	9628	diMe-N_RP50_10787733_180min_HCD_20220819.raw	F18		Heavy	2.36	0	1.779e-06			354
		TRUE	High	Sequest HT (A4)	Selected	[R].dYVEGETAAkk.[E]	N-Term(Dimethyl:2H(4)); K10(Dimethyl:2H(4)); K11(Dimethyl:2H(4))	1	1	P0A9Q7	P0A9Q7	1	3	0.6624	0	1	1	0.000433735	-11.1709	1306.76	-1.66	-0.00072	HCD (High Energy Collision Dissociation)	MS2	64.2528	54	22.6165	3727	diMe-N_RP50_10787733_180min_HCD_20220822.raw	F19		Heavy	1.57	0.0001362	0.001168	265037	23.2	142
		TRUE	High	Sequest HT (A4)	Selected	[R].dYVEGETAAkk.[E]	N-Term(Dimethyl:2H(4)); K10(Dimethyl:2H(4)); K11(Dimethyl:2H(4))	1	1	P0A9Q7	P0A9Q7	1	3	0.7925	0	1	1	0.000461538	-11.0813	1306.76	-0.13	-6e-05	HCD (High Energy Collision Dissociation)	MS2	38.8851	54	57.804	9425	diMe-N_RP50_10787733_180min_HCD_20220819.raw	F18		Heavy	1.59	0.0001362	0.003845	108879	58.37	326
	TRUE	High	[K].RAENMLWHK.[L]	1xOxidation [M5]; 1xDimethyl:2H(4) [N-Term]; 1xDimethyl:2H(4) [K9]		0.00040836	0	1	1	7	P0A9Q7	P0A9Q7 [447-455]	1	1264.71	0			#VALUE!	#VALUE!		2879	Redundant	Heavy	Peak Found	Not Found	High	High	High	0	9.522e-05	2.83	136.15	K.RAENMLWHK.L	[447-455]		Not Used
		Checked	Confidence	Identifying Node	PSM Ambiguity	Annotated Sequence	Modifications	# Protein Groups	# Proteins	Master Protein Accessions	Protein Accessions	# Missed Cleavages	Charge	DeltaScore	DeltaCn	Rank	Search Engine Rank	#VALUE!	#VALUE!	Theo. MH+ [Da]	DeltaM [ppm]	Deltam/z [Da]	Activation Type	MS Order	Isolation Interference [%]	Ion Inject Time [ms]	RT [min]	First Scan	Spectrum File	File ID	Quan Info	Quan Channel	XCorr	Percolator q-Value	Percolator PEP	Precursor Abundance	Apex RT [min]	Precursor Quan Result ID
		TRUE	High	Sequest HT (A4)	Selected	[K].rAENmLWHk.[L]	N-Term(Dimethyl:2H(4)); M5(Oxidation); K9(Dimethyl:2H(4))	1	1	P0A9Q7	P0A9Q7	1	3	0.6557	0	1	1	0.000428571	-11.1882	1264.71	-0.21	-9e-05	HCD (High Energy Collision Dissociation)	MS2	10.5605	54	137.482	30207	diMe-N_RP50_10787733_180min_HCD_20220819.raw	F18		Heavy	2.73	0	0.000162	396395	136.57
		TRUE	High	Sequest HT (A4)	Selected	[K].rAENmLWHk.[L]	N-Term(Dimethyl:2H(4)); M5(Oxidation); K9(Dimethyl:2H(4))	1	1	P0A9Q7	P0A9Q7	1	3	0.5821	0	1	1	0.000428571	-11.1882	1264.71	-0.07	-3e-05	HCD (High Energy Collision Dissociation)	MS2	16.5216	54	136.475	29848	diMe-N_RP50_10787733_180min_HCD_20220819.raw	F18		Heavy	2.8	0	0.0002403	396395	136.57
		TRUE	High	Sequest HT (A4)	Selected	[K].rAENmLWHk.[L]	N-Term(Dimethyl:2H(4)); M5(Oxidation); K9(Dimethyl:2H(4))	1	1	P0A9Q7	P0A9Q7	1	3	0.5593	0	1	1	0.000416667	-11.2288	1264.71	-0.36	-0.00015	HCD (High Energy Collision Dissociation)	MS2	32.9055	54	138.507	30559	diMe-N_RP50_10787733_180min_HCD_20220819.raw	F18		Heavy	1.77	0	0.0002218	396395	136.57
		TRUE	High	Sequest HT (A4)	Selected	[K].rAENmLWHk.[L]	N-Term(Dimethyl:2H(4)); M5(Oxidation); K9(Dimethyl:2H(4))	1	1	P0A9Q7	P0A9Q7	1	3	0.6517	0	1	1	0.000428571	-11.1882	1264.71	-0.28	-0.00012	HCD (High Energy Collision Dissociation)	MS2	48.1779	54	134.467	29112	diMe-N_RP50_10787733_180min_HCD_20220819.raw	F18		Heavy	2.01	0	0.0004341
		TRUE	High	Sequest HT (A4)	Selected	[K].rAENmLWHk.[L]	N-Term(Dimethyl:2H(4)); M5(Oxidation); K9(Dimethyl:2H(4))	1	1	P0A9Q7	P0A9Q7	1	3	0.689	0	1	1	0.0004	-11.2877	1264.71	0.05	2e-05	HCD (High Energy Collision Dissociation)	MS2	0	54	135.474	29484	diMe-N_RP50_10787733_180min_HCD_20220819.raw	F18		Heavy	2.83	0	9.522e-05	396395	136.57
		TRUE	High	Sequest HT (A4)	Selected	[K].rAENmLWHk.[L]	N-Term(Dimethyl:2H(4)); M5(Oxidation); K9(Dimethyl:2H(4))	1	1	P0A9Q7	P0A9Q7	1	3	0.6425	0	1	1	0.000416667	-11.2288	1264.71	-0.96	-0.0004	HCD (High Energy Collision Dissociation)	MS2	46.46	54	48.2873	11232	diMe-N_RP50_10787733_180min_HCD_20220822.raw	F19		Heavy	2.07	0.0004988	0.01267	248353	47.73
		TRUE	High	Sequest HT (A4)	Selected	[K].rAENmLWHk.[L]	N-Term(Dimethyl:2H(4)); M5(Oxidation); K9(Dimethyl:2H(4))	1	1	P0A9Q7	P0A9Q7	1	3	0.4468	0	1	1	0.000410714	-11.2496	1264.71	0.56	0.00023	HCD (High Energy Collision Dissociation)	MS2	20.5182	54	139.881	31093	diMe-N_RP50_10787733_180min_HCD_20220819.raw	F18		Heavy	0.94	0.001533	0.03436	396395	136.57
	TRUE	High	[K].QTAFSQYDRPQAR.[R]	1xDimethyl:2H(4) [N-Term]		9.51887e-05	0	1	1	8	P0A9Q7	P0A9Q7 [760-772]	0	1599.82	0	1.791	0.838211	#VALUE!	#VALUE!	128.3	2850		Heavy	Peak Found	Peak Found	High	High	High	0	5.669e-05	2.44	40.35	K.QTAFSQYDRPQAR.R	[760-772]		Used
		Checked	Confidence	Identifying Node	PSM Ambiguity	Annotated Sequence	Modifications	# Protein Groups	# Proteins	Master Protein Accessions	Protein Accessions	# Missed Cleavages	Charge	DeltaScore	DeltaCn	Rank	Search Engine Rank	#VALUE!	#VALUE!	Theo. MH+ [Da]	DeltaM [ppm]	Deltam/z [Da]	Activation Type	MS Order	Isolation Interference [%]	Ion Inject Time [ms]	RT [min]	First Scan	Spectrum File	File ID	Quan Info	Quan Channel	XCorr	Percolator q-Value	Percolator PEP	Precursor Abundance	Apex RT [min]	Precursor Quan Result ID
		TRUE	High	Sequest HT (A4)	Selected	[K].qTAFSQYDRPQAR.[R]	N-Term(Dimethyl:2H(4))	1	1	P0A9Q7	P0A9Q7	0	3	0.625	0	1	1	0.000526316	-10.8918	1599.82	-0.19	-0.0001	HCD (High Energy Collision Dissociation)	MS2	12.2229	54	104.771	20567	diMe-N_RP50_10787733_180min_HCD_20220819.raw	F18		Heavy	2.08	0	0.0001272	521155	107.04	2187
		TRUE	High	Sequest HT (A4)	Selected	[K].qTAFSQYDRPQAR.[R]	N-Term(Dimethyl:2H(4))	1	1	P0A9Q7	P0A9Q7	0	3	0.534	0	1	1	0.000541667	-10.8503	1599.82	-0.24	-0.00013	HCD (High Energy Collision Dissociation)	MS2	13.2153	54	106.783	21067	diMe-N_RP50_10787733_180min_HCD_20220819.raw	F18		Heavy	2.06	0	0.0002277	521155	107.04	2187
		TRUE	High	Sequest HT (A4)	Selected	[K].qTAFSQYDRPQAR.[R]	N-Term(Dimethyl:2H(4))	1	1	P0A9Q7	P0A9Q7	0	3	0.5821	0	1	1	0.000515152	-10.9227	1599.82	-0.33	-0.00017	HCD (High Energy Collision Dissociation)	MS2	16.3167	54	41.0741	9044	diMe-N_RP50_10787733_180min_HCD_20220822.raw	F19		Heavy	2.01	0	1.864e-05	972941	40.87	1253
		TRUE	High	Sequest HT (A4)	Selected	[K].qTAFSQYDRPQAR.[R]	N-Term(Dimethyl:2H(4))	1	1	P0A9Q7	P0A9Q7	0	3	0.6393	0	1	1	0.000526316	-10.8918	1599.82	0.38	0.0002	HCD (High Energy Collision Dissociation)	MS2	16.0828	54	40.0675	8698	diMe-N_RP50_10787733_180min_HCD_20220822.raw	F19		Heavy	2.44	0	5.669e-05			1176
		TRUE	High	Sequest HT (A4)	Selected	[K].qTAFSQYDRPQAR.[R]	N-Term(Dimethyl:2H(4))	1	1	P0A9Q7	P0A9Q7	0	3	0.3399	0	1	1	0.000521739	-10.9044	1599.82	0.23	0.00012	HCD (High Energy Collision Dissociation)	MS2	52.2856	54	41.6436	9245	diMe-N_RP50_10787733_180min_HCD_20220822.raw	F19		Heavy	1.53	0.0001362	0.001483	972941	40.87	1253
		TRUE	High	Sequest HT (A4)	Selected	[K].qTAFSQYDRPQAR.[R]	N-Term(Dimethyl:2H(4))	1	1	P0A9Q7	P0A9Q7	0	3	0.7983	0	1	1	0.000583333	-10.7434	1599.82	0.12	7e-05	HCD (High Energy Collision Dissociation)	MS2	26.6266	54	105.776	20821	diMe-N_RP50_10787733_180min_HCD_20220819.raw	F18		Heavy	2.38	0.0001362	0.0005095	521155	107.04	2187
		TRUE	High	Sequest HT (A4)	Selected	[K].qTAFSQYDRPQAR.[R]	N-Term(Dimethyl:2H(4))	1	1	P0A9Q7	P0A9Q7	0	3	0.6765	0	1	1	0.000527778	-10.8878	1599.82	-0.36	-0.00019	HCD (High Energy Collision Dissociation)	MS2	17.6412	54	107.788	21315	diMe-N_RP50_10787733_180min_HCD_20220819.raw	F18		Heavy	2.04	0.0001362	0.0004509	521155	107.04	2187
		TRUE	High	Sequest HT (A4)	Selected	[K].qTAFSQYDRPQAR.[R]	N-Term(Dimethyl:2H(4))	1	1	P0A9Q7	P0A9Q7	0	3	0.4623	0	1	1	0.0006	-10.7027	1599.82	-0.05	-3e-05	HCD (High Energy Collision Dissociation)	MS2	43.9725	54	39.0679	8415	diMe-N_RP50_10787733_180min_HCD_20220822.raw	F19		Heavy	1.06	0.001246	0.0254	1.37121e+06	40.35	1110
	TRUE	High	[R].RYAEIADHLGLSAPGDR.[T]	1xDimethyl:2H(4) [N-Term]		0.000775154	0	1	1	2	P0A9Q7	P0A9Q7 [774-790]	1	1872.99	0			#VALUE!	#VALUE!		2925	No Quan Values	Heavy	Not Found	Not Found	Not Found	High	High	0	0.0001943	2.04		R.RYAEIADHLGLSAPGDR.T	[774-790]		Not Used
		Checked	Confidence	Identifying Node	PSM Ambiguity	Annotated Sequence	Modifications	# Protein Groups	# Proteins	Master Protein Accessions	Protein Accessions	# Missed Cleavages	Charge	DeltaScore	DeltaCn	Rank	Search Engine Rank	#VALUE!	#VALUE!	Theo. MH+ [Da]	DeltaM [ppm]	Deltam/z [Da]	Activation Type	MS Order	Isolation Interference [%]	Ion Inject Time [ms]	RT [min]	First Scan	Spectrum File	File ID	Quan Info	Quan Channel	XCorr	Percolator q-Value	Percolator PEP	Precursor Abundance	Apex RT [min]	Precursor Quan Result ID
		TRUE	High	Sequest HT (A4)	Selected	[R].rYAEIADHLGLSAPGDR.[T]	N-Term(Dimethyl:2H(4))	1	1	P0A9Q7	P0A9Q7	1	3	0.3775	0	1	1	0.000623377	-10.6476	1872.99	-0.77	-0.00048	HCD (High Energy Collision Dissociation)	MS2	28.3648	54	85.8191	24901	diMe-N_RP50_10787733_180min_HCD_20220822.raw	F19		Heavy	2.04	0	0.0001943			5465
		TRUE	High	Sequest HT (A4)	Selected	[R].rYAEIADHLGLSAPGDR.[T]	N-Term(Dimethyl:2H(4))	1	1	P0A9Q7	P0A9Q7	1	3	0.299	0	1	1	0.0005	-10.9658	1872.99	0.02	1e-05	HCD (High Energy Collision Dissociation)	MS2	50.4866	54	84.4391	24391	diMe-N_RP50_10787733_180min_HCD_20220822.raw	F19		Heavy	0.97	0.006206	0.1131
	TRUE	High	[R].YAEIADHLGLSAPGDR.[T]	1xDimethyl:2H(4) [N-Term]		5.53025e-11	0	1	1	6	P0A9Q7	P0A9Q7 [775-790]	0	1716.89	0	2.136	0.77301	#VALUE!	#VALUE!	136.2	3825		Heavy	Peak Found	Peak Found	High	High	High	0	1.986e-12	5.23	74.12	R.YAEIADHLGLSAPGDR.T	[775-790]		Used
		Checked	Confidence	Identifying Node	PSM Ambiguity	Annotated Sequence	Modifications	# Protein Groups	# Proteins	Master Protein Accessions	Protein Accessions	# Missed Cleavages	Charge	DeltaScore	DeltaCn	Rank	Search Engine Rank	#VALUE!	#VALUE!	Theo. MH+ [Da]	DeltaM [ppm]	Deltam/z [Da]	Activation Type	MS Order	Isolation Interference [%]	Ion Inject Time [ms]	RT [min]	First Scan	Spectrum File	File ID	Quan Info	Quan Channel	XCorr	Percolator q-Value	Percolator PEP	Precursor Abundance	Apex RT [min]	Precursor Quan Result ID
[truncated: 23,884 more rows]

## Sheet: N1  l2fc >1
Checked	Protein FDR Confidence: Combined	Master	Accession	Description	Exp. q-value: Combined	Sum PEP Score	Coverage [%]	# Peptides	# PSMs	# Unique Peptides	# Protein Groups	# AAs	MW [kDa]	calc. pI	Score Sequest HT: Sequest HT	# Peptides (by Search Engine): Sequest HT	# Razor Peptides	Abundance Ratio log 2 (Heavy) / (Light)	Abundance Ratio (log2): (Heavy) / (Light)	Abundance Ratio Variability [%]: (Heavy) / (Light)	Abundances (Grouped): Light	Abundances (Grouped): Heavy	Found in Sample: [S34] F18: Light, Sample, N_20220819	Found in Sample: [S35] F19: Light, Sample, N_20220819	Found in Sample: [S38] F18: Heavy, Sample, N_20220819	Found in Sample: [S39] F19: Heavy, Sample, N_20220819
[truncated: 169 more rows]

[truncated: 30 more sheets: N2 WT v ppk, N2  l2fc >1, N3 Wt v ppk, N3 l2fc >1, N4 Wt v ppk, N4  l2fc >1, N5 Wt v ppk, N5  l2fc >1, all data N1-N5  l2fc >1, WT v ppk final table, Table S1, Goterm analysis Table S1, N6 WT v WT +PPX, N6 l l2fc >1, N7 WT v WT + PPX, N7  l2fc >1, N8 WT v WT + PPX, N8  l2fc >1, N9 WT v WT + PPX, N9 l2fc >1 …]
