# Supplementary material for: Polyphosphate modulates the stress-responsive formation of functional RNA-protein condensates in bacteria and mammalian cells
Source: PLoS Biol. 2026 Apr 27;24(4):e3003775. doi: 10.1371/journal.pbio.3003775 (PMC13193609; doi:10.1371/journal.pbio.3003775)
Supplement: S8 Data — The data file contains normalized protein abundances arising from MS/MS on Hfq pulldowns in the indicated conditions and was used in identifying the detected proteins for the analysis presented in the text. (XLSX) [file pbio.3003775.s017.xlsx]

## Sheet: description
This data file contains normalized protein abundances arising from MS/MS on Hfq pulldowns in the indicated condition. In all cases, Normalized Abundance values from Proteome Discoverer 3.0 were further normalized by the mCherry abundance in each sample. Zeros indicate that a particular protein was not detected in that replicate (but false negatives are frequent in MS/MS data)

## Sheet: data
Accession		WT N+			WT N-			dppk N+			dppk N-			mCherry:dhfq N+
(Uniprot ID)	rep1	rep2	rep3	rep1	rep2	rep3	rep1	rep2	rep3	rep1	rep2	rep3	rep1	rep2	rep3
mCherry	1	1	1	1	1	1	1	1	1	1	1	1	1	1	1
P0A6X3 (Hfq)	0.0969879	0.179178	0.171565	0.220159	0.40652	0.209336	0.057546	0.114208	0.0605075	0.200546	0.244252	0.197893	0	0	0
P25549	0.420093	0.166095	0.291392	0.429867	0.391065	0.296772	0.18103	0.127252	0.323195	0.808331	0.356081	0.807314	1.9291	0.508984	0.355922
P0ADY3	0.00143118	0.151114	0.12501	0.00446884	0.28997	0.251336	0.00117773	0.162375	0.155107	0.00350581	0.553175	0.467237	0.00684538	0.469284	0.371762
P64423	0.196807	0.14232	0.0467964	0.199689	0.173751	0.272272	0.0631734	0.104476	0.148872	0.250509	0.282822	0.282238	0.453487	0.289685	0.319853
P0AD61	0.000283826	0.116691	0.076638	0.00147842	0.00309148	0.00376684	8.97635e-05	0.0554048	0.089945	0.0047236	0.0125225	0.00813698	0.00417091	0.00272062	0.00374875
P02413	0.00805103	0.115588	0.0745748	0.0147797	0.077523	0.0365304	0.00569044	0.0268834	0.0391837	0.0169773	0.0476197	0.0341488	0.00785809	0.0202875	0.0319374
P60723	0.00581926	0.105032	0.11286	0.0139723	0.075416	0.0401847	0.00536724	0.0227333	0.0383102	0.01583	0.0431548	0.0367435	0.00350057	0.00556376	0.00291986
P60422	0.0167709	0.0972054	0.0584809	0.0380087	0.10439	0.0857362	0.0142478	0.0587451	0.0537127	0.0403396	0.180748	0.106867	0.0276811	0.146385	0.148935
P0AG48	0.00504313	0.0912244	0.0563063	0.0109322	0.055802	0.0225247	0.00307032	0.0174268	0.0260025	0.0136867	0.0328837	0.0240612	0.00421234	0.016551	0.0320597
P0A7V3	0.0368095	0.0839746	0.0878583	0.0386237	0.122603	0.074358	0.0218358	0.0779897	0.0667109	0.0973296	0.223683	0.195236	0.13066	0.187742	0.116992
P61175	0.00665862	0.0774805	0.04399	0.0106569	0.0596801	0.0228053	0.00444742	0.0167385	0.0347829	0.0112619	0.0278067	0.0272738	0.00120339	0.00373892	0.00512854
P0AG44	0.00916282	0.0580734	0.0599321	0.0203227	0.0767355	0.0442433	0.00623342	0.0290252	0.0245558	0.0183952	0.0762098	0.040282	0.0112638	0.0166736	0.0096431
P60438	0.00530569	0.0566653	0.055212	0.0130913	0.0829145	0.0669254	0.00615905	0.028933	0.0357264	0.00948627	0.0579246	0.0372812	0.00407899	0.0173618	0.0234798
P0A7L3	0.00243045	0.0551911	0.0462568	0.00748138	0.0363243	0.0143274	0.0027391	0.0122068	0.0167496	0.00671025	0.027423	0.0223769	0	0.0139348	0.0108234
P63417	0.00397652	0.0547258	0.0459648	0.0460039	0.0513493	0.0434762	0.00356404	0.0114175	0.0362214	0.0200583	0.0181936	0.0160586	0	0	0
P0CE47	0.0206099	0.052514	0.0376549	0.0317317	0.0719964	0.0732426	0.00579481	0.0513421	0.0335886	0.078994	0.200385	0.166923	0.104994	0.0992882	0.0755629
P0AC41	0.0521821	0.0508876	0.0617291	0.0747881	0.092204	0.0733374	0.0312764	0.058874	0.0347198	0.168546	0.234507	0.204887	0.00293259	0.00210833	0.00090013
P0A7V8	0.00729593	0.0474005	0.0662202	0.0225979	0.0721927	0.0682944	0.00614489	0.0543971	0.0420101	0.0290774	0.109064	0.0738328	0.00469691	0.0844044	0.0675468
P0A7W1	0.0153659	0.0401426	0.0202238	0.0143152	0.0495313	0.0533057	0.00803399	0.039648	0.0315023	0.0339996	0.103945	0.0678731	0.0159531	0.0562887	0.0617092
P0A7K6	0.00888259	0.0344846	0.0263157	0.0196993	0.0648636	0.0289025	0.00721301	0.0184223	0.0127552	0.0173727	0.0403109	0.0250447	0.00662591	0.0142314	0.0164363
P0A7R9	0.00344772	0.0290187	0.0219234	0.00774515	0.0288693	0.0161199	0.00392645	0.0229088	0.0183104	0.0101655	0.0742999	0.0504599	0.0116437	0.048617	0.0491552
P00864	0.0288005	0.0279141	0.0251218	0.0303715	0.0275191	0.0224	0.0187991	0.0258549	0.0205059	0.144703	0.0963617	0.0792185	0.0702446	0.0344808	0.025435
P02359	0.0113811	0.0270743	0.0237915	0.0323192	0.0664112	0.0666184	0.00778496	0.0443053	0.0253188	0.0460938	0.0772765	0.0567297	0.00138852	0.0166641	0.0109713
P07014	0.0205216	0.026288	0.0342683	0.0389163	0.0478122	0.0320339	0.012379	0.0302381	0.0226322	0.0633938	0.0877992	0.0808517	0.000253931	0.000550626	0
P0ACP5	0.0520755	0.0255814	0.0279771	0.0415548	0.0430508	0.0313417	0.0170291	0.0274479	0.0195053	0.0940275	0.0819963	0.0549611	0.179707	0.0627794	0.0427053
P0C8J8	0.0171557	0.0240068	0.0205923	0.0227595	0.0503267	0.0306241	0.0107036	0.0289969	0.0177195	0.0359922	0.0796107	0.0614192	0.0775404	0.0495664	0.0388799
P0A7S3	0.00422353	0.0222462	0.018662	0.0108065	0.0140946	0.0165964	0.00384411	0.0186479	0.0145228	0.00875803	0.059036	0.0153567	0.00245296	0.0484946	0.0354237
P0AA10	0.0018402	0.0218705	0.0260017	0.0040795	0.0205574	0.00970211	0.000776695	0.00501024	0.0086825	0.00387458	0.0109732	0.00710878	0.00164365	0.00176023	0.00129676
P0ADZ4	0.0133231	0.0178749	0.0273179	0.0289495	0.049831	0.0290795	0.00895123	0.0243772	0.0153667	0.0379613	0.0769292	0.0696016	0.0919663	0.04473	0.0280887
P0ABD3	0.00190092	0.0172412	0.0228982	0.375362	2.1821	1.31297	0.0015781	0.0911545	0.139965	0.279798	0.644557	0.584617	0.00649691	0.00118789	0.000937567
P0A6E4	0.00353723	0.0164389	0.0146198	0.000602724	0.00614529	0.00688388	0.00319596	0.0224242	0.016215	0.0139802	0.0713872	0.0509423	0.0120682	0.0484613	0.0354164
P0A7M6	0.0026222	0.0161044	0.00858896	0.00482465	0.0148345	0.00667964	0.00166169	0.00760208	0.00542713	0.00975141	0.0184167	0.0150296	0.0194481	0.0119406	0.00664691
P62399	0.00103182	0.0153663	0.00650554	0.00115977	0.00758284	0.00955537	0.0012127	0.0103554	0.00871363	0.00773973	0.0575264	0.0285084	0.00386932	0.0247025	0.0277548
P0A7M2	0.0103396	0.0151835	0.0130086	0.0202626	0.0234741	0.0228681	0.0115269	0.0167453	0.0084114	0.0292485	0.0465009	0.0348441	0.0528135	0.0482775	0.0306165
P0A8T7	0.0127988	0.0146473	0.0113669	0.0161264	0.0199645	0.0158631	0.00828522	0.0153171	0.00834178	0.0655023	0.0623789	0.0548939	0.0440317	0.018412	0.0136281
P00561	0.0211349	0.0138627	0.012994	0.0115543	0.00718889	0.00509566	0.0113312	0.0165021	0.00785338	0.140209	0.0745274	0.0636847	0.0590813	0.0200232	0.0165728
P0ABB4	0.00342681	0.013444	0.0100924	0.00520576	0.0168213	0.0202295	0.00150962	0.011177	0.00869973	0.0148111	0.0452593	0.0351386	0.00858192	0.0212351	0.0176652
P0A817	0.00225741	0.0132837	0.00765356	0	0.000473724	0.0002831	0.00176776	0.0145462	0.00900005	0.0310115	0.0821861	0.048693	0.00355823	0.0159928	0.0147203
P25665	0.00492092	0.0131246	0.0105314	0.00013699	0.00250222	0.000194803	0.00433774	0.0161801	0.013718	0.0309094	0.0372667	0.0342073	0.00590947	0.0219119	0.0188957
P0A9X4	0.00395962	0.0120476	0.00744871	0.00678327	0.013462	0.0153043	0.00236736	0.0121233	0.00923522	0.020369	0.0362129	0.0245844	0.0148178	0.010482	0.0132857
P0A9G6	0.00456973	0.0116372	0.00934918	0.00707827	0.0209968	0.0175534	0.00105691	0.00282586	0.00196611	0.0213964	0.0559567	0.0440659	0.0563835	0.0405696	0.0346293
P00968	0.00289053	0.0109768	0.009207	0.00229454	0.00755877	0.00680552	0.00239105	0.0146878	0.00991924	0.0274321	0.0623484	0.0411876	0.010878	0.0159698	0.0152969
P0C018	0.00669073	0.0104938	0.00697221	0.00756363	0.00819215	0.0142938	0.00453125	0.0126386	0.00432616	0.0110691	0.0125917	0.0290365	0.0385849	0.0083016	0.00819852
P0A7L0	0.0133308	0.010384	0.0166209	0.0266328	0.115053	0.111241	0.0104763	0.0415168	0.015023	0.0374765	0.106893	0.0852919	0.00593753	0.00673459	0.00333651
P0AFG8	0.00345825	0.0103526	0.00967338	0.00808695	0.0134459	0.023083	0.00208963	0.013138	0.011106	0.0222582	0.0486504	0.0433932	0.0166608	0.0194416	0.0127866
P0A9Q7	0.00764218	0.0099841	0.00600215	0.0152121	0.0320268	0.0355332	0.00638454	0.0111534	0.00551849	0.0835612	0.084326	0.0556815	0.0443124	0.0269992	0.0159401
P0A7U7	0.00184624	0.00965472	0.0114764	0.00633024	0.0153398	0.0120025	0.00387147	0.011422	0.00126577	0.00425956	0.0151529	0.0115576	0.000741222	0.0097076	0.00167848
P0A7T3	0.00404129	0.00940237	0.0110427	0.00552526	0.0204647	0.0122497	0.00262725	0.0113814	0.0050284	0.00816566	0.0312986	0.0274067	0.0119866	0.0192301	0.0139791
P08997	0.00116119	0.00930647	0.00981146	0.00110771	0.00324037	0.00314502	0.000173591	0.002297	0.00165323	0.00331826	0.0193279	0.0115757	0.00676279	0.0290532	0.0246023
P08200	0.00501986	0.0090027	0.00693338	0.00494667	0.0112899	0.0120851	0.00424978	0.0123603	0.00914521	0.102794	0.253267	0.178158	0.0522673	0.0231736	0.018403
P09151	0.00307057	0.00897687	0.00627675	0.000214337	0.000563977	0.000372904	0.00310023	0.0091141	0.0067688	0.00583034	0.011041	0.00718734	0.000954339	0.00994768	0.00933776
P0A7R5	0.00231294	0.00866141	0.00621078	0.00293933	0.0103973	0.00786769	0.00120619	0.0103603	0.00526155	0.0061216	0.027927	0.01646	0.00911432	0.0176041	0.0133208
P0A8E1	0.00481567	0.00828357	0.00694568	0.00918512	0.0179468	0.015381	0.00328904	0.00840817	0.00430561	0.0133301	0.0303128	0.0208849	0.0389762	0.0214497	0.0129787
P0AG30	0.00415721	0.00741415	0.00543949	0.00432852	0.00657485	0.00851256	0.00246463	0.00814665	0.00492477	0.0178487	0.033466	0.0160704	0.0145342	0.00802587	0.00704591
P0A7G6	0.00275474	0.00722772	0.00675018	0.0014697	0.00229073	0.000901612	0.00350926	0.00732484	0.0040601	0.011163	0.0186646	0.0158216	0.00556851	0.00455852	0.0028845
P24182	0.00378194	0.00711342	0.00363231	0.00788514	0.00716248	0.00764119	0.00206576	0.00354532	0.0044672	0.0312547	0.0421699	0.029539	0.0187889	0.0051416	0.0105262
P0A7X3	0.00358475	0.00679947	0.00276588	0.00537029	0.00583195	0.008586	0.00336445	0.00530328	0.00290236	0.0107568	0.0115343	0.00816335	0.00518962	0.00807405	0.00657076
P0ACJ8	0.00298515	0.00675904	0.00652007	0.00472455	0.015163	0.00801935	0.00190222	0.00544248	0.00342923	0.0101903	0.0219707	0.0168493	0.016906	0.0168063	0.005691
P0A7L8	8.92558e-05	0.00670739	0.00698196	0.000239648	0.00306621	0.00125236	6.00673e-05	0.00309009	0.00199942	0.000560821	0.00449416	0.00231638	0.000358452	0.0111296	0.0111749
P0A9W6	0.0011243	0.00668487	0.00447748	0.0035575	0.0111782	0.00681691	0.00152981	0.00553295	0.00354343	0.00339262	0.0124192	0.0108777	0.0174227	0.0131652	0.00992073
P0A8V2	0.00529265	0.00649728	0.00381061	0.00466589	0.00697184	0.00965057	0.00226254	0.00620206	0.00421393	0.0256636	0.0262845	0.0245504	0.00755192	0.00610097	0.0071881
P15877	0	0.00639206	0.00619908	0	0.00955983	0.0124547	0	0.0062381	0.0063489	0	0.0174218	0.019619	0	0.0170402	0.0147344
P0AG59	0.00864032	0.00632925	0.00697835	0.00851669	0.00846136	0.00687965	0.00886259	0.00834061	0.00466948	0.0237385	0.02726	0.020711	0.0335646	0.0132514	0.00975604
P60624	0.00182466	0.00618582	0.0126168	0.00288102	0.00670867	0.00340017	0.00104359	0.00248402	0.00237018	0.00356464	0.00408374	0.00352892	0.000815436	0.00365668	0.00177425
P0A8G6	0.00255566	0.006006	0.00391334	0.00304418	0.0106423	0.0092714	0.00144672	0.00513591	0.00474214	0.00530393	0.0180359	0.0145772	0.0140282	0.0126978	0.0108019
P0A953	0.00323362	0.00585321	0.00536303	0.00645884	0.0117348	0.0127523	0.00177515	0.00731049	0.00278811	0.00310022	0.00748361	0.00406481	0.0165471	0.0126406	0.00696097
P0AG67	0.141482	0.00582856	0.00874768	0.105184	0.241481	0.212516	0.166372	0.183449	0.0199062	1.70107	4.21007	2.31292	0.00375358	0.0103532	0.00715796
P0AEZ9	0.00596267	0.00561156	0.00321221	0.00909854	0.0141992	0.0126269	0.00330061	0.00513643	0.00296523	0.0208626	0.030375	0.019908	0.0245051	0.00698765	0.00715078
P0A7S9	0.000719305	0.00558687	0.00915078	0.00378583	0.00936362	0.00579427	0.00088369	0.00471758	0.003028	0.00585208	0.00767062	0.00771095	0.00114272	0.00603123	0.00422198
P30855	0	0.00540583	0.00958392	0	0	0.00309448	0	0.00456925	0	0	0.0180263	0	0	0.0344732	0.014971
P17169	0.00121207	0.00540442	0.00357157	0.00120109	0.00422932	0.0044619	0.000641278	0.00437772	0.00335594	0.00563097	0.011797	0.0116403	0.00265541	0.00592842	0.00543037
P0A7D7	0.00127428	0.00531909	0.00454526	0.0010499	0.00372017	0.00361881	0.000788905	0.00575654	0.00405266	0.0141927	0.0530821	0.0258169	0.00425818	0.0106913	0.00991442
P0A9K9	0.00344211	0.0052198	0.0116852	0.00291027	0.0117982	0.00854125	0.00290815	0.0119434	0.005199	0.0202714	0.0823102	0.053476	0.0101697	0.00670132	0.00208412
P0A717	0.00161904	0.00519509	0.00207229	0.00262048	0.00689297	0.00528858	0.000815892	0.00516881	0.00288198	0.00969804	0.0394021	0.018937	0.0131994	0.0100235	0.00799101
O32583	0.000111169	0.00495717	0.00205826	0.000263093	0.00884338	0.00616427	0	0.00423712	0.000438871	0.000269482	0.0151005	0.0104006	0	0.0107751	0.00103955
P0AG55	0.000784289	0.00491798	0.0033166	0.00151515	0.00632595	0.00432129	0.000651663	0.00410807	0.00173616	0.00564138	0.031214	0.018135	0.00529652	0.00971719	0.00991016
P61517	0.00628971	0.00474189	0.00404144	0.00728682	0.0115638	0.00895511	0.00467246	0.00605485	0.00633102	0.0127284	0.0214027	0.0140699	0.0371678	0.0161042	0.010842
P0ABT2	0.00223827	0.00471097	0.00433863	0.00405664	0.00901613	0.00456093	0.00104731	0.00166603	0.00072691	0.00381466	0.00880288	0.00776194	0.00976527	0.00161651	0.00115764
P0A9T0	0.000802665	0.00448753	0.00468959	0.000958672	0.00841422	0.00559614	0.000131393	0.00355834	0.00285138	0.00558917	0.0252735	0.0214047	0.01238	0.0155507	0.01211
P0AD59	0.0027891	0.00436409	0.00280882	0.003885	0.0075	0.00627452	0.000928648	0.00261719	0.00269696	0.00556185	0.00495261	0.00328439	0.0106637	0.00821154	0.00434251
P0A7D4	0.000752424	0.00429368	0.00375712	0.00163889	0.00356648	0.00364643	0.000369438	0.00498984	0.00260173	0.0103576	0.0244368	0.0191249	0.00680254	0.0093278	0.00727685
P0A7Q1	0.000455309	0.0041154	0.00172625	0.00111008	0.00114488	0.000527444	0.000824391	0.00204187	0.00292754	0.00127342	0.00457531	0.00463753	0.00178048	0.00655823	0.012065
P00960	0.00119479	0.0040208	0.00349035	0.00321926	0.00616273	0.00339246	0.000366632	0.00323935	0.00172549	0.00936338	0.0146324	0.00770965	0.00698131	0.00462701	0.0011964
P0A7T7	0.00158057	0.004	0.00741155	0.00457052	0.00963785	0.00757716	0.00104741	0.00504778	0.00333774	0.00635918	0.0141507	0.0136333	0.00182532	0.00386753	0.0060051
P60757	0.00180443	0.00362418	0.00241784	0.000431453	0.00023029	0	0.00156389	0.00427664	0.00365754	0.0120637	0.0197496	0.00627359	0.00165585	0.0111419	0.0113264
P0A6F5	0.000922554	0.00360863	0.0019647	0.0015401	0.005546	0.00588287	0.000471125	0.00308853	0.00264562	0.00591887	0.0298172	0.0153981	0.00850249	0.00955787	0.0101259
P08660	0.00267233	0.00349006	0.00332399	0.0010242	0.000954541	0.000938072	0.00125853	0.00510513	0.00397042	0.0181516	0.0237082	0.0172214	0.00613898	0.00691295	0.00817149
P0ABB0	0.00102503	0.00342449	0.0031543	0.00423558	0.0136065	0.0134617	0.000194558	0.00544929	0.00188456	0.00392771	0.020684	0.0129459	0.0066962	0.0081225	0.00474638
P0A6A6	0.000984394	0.00327583	0.00340584	0.000793105	0.000905667	0.00114979	0.000838612	0.00422293	0.00257791	0.000369098	0.000252892	0.000307455	0.00102876	0.00818947	0.00660828
P0ACJ0	0.00337117	0.00325978	0.00231652	0.00471771	0.00534472	0.00384421	0.00369603	0.00261861	0.00125073	0.0200859	0.0129768	0.00765432	0.0263498	0.00406282	0.00179012
P15723	0.00265432	0.00322995	0.00298295	0.00484233	0.00475846	0.00581666	0.0013787	0.00421004	0.00352581	0.00455899	0.00982778	0.0109434	0.0115233	0.0140235	0.00903719
P22106	0.00196563	0.00319474	0.00306199	0.00442582	0.00758103	0.00550547	0.000862438	0.00360174	0.00177717	0.0375209	0.0336759	0.033821	0.0173623	0.0079215	0.00437401
P39177	0.000197429	0.00316768	0.00090736	0.000176981	0.00326339	0.00145565	6.43174e-05	0.00168659	0	0.000328991	0.00317864	0	0.000492867	0.00246731	0.00207375
P0A7P5	0.000356309	0.00306854	0.00218438	0.000283193	0.00120746	0.00140958	0.000227264	0.000736411	0.00189792	0.000647929	0	0.0014015	0	0	0
P39172	0	0.00299746	0.00740882	0	0.00041568	0.000337511	0	0	0.000363578	0	0	0	0	0.000361358	0.000699114
P0ADG4	0.00179434	0.0029882	0.00255829	0.000630705	0.00249094	0.0019244	0.0016475	0.00271929	0.00275553	0.00616442	0.00994407	0.00728195	0.00690205	0.0048225	0.00260902
P0AG63	0.00118321	0.00290184	0.00414786	0.00142927	0.00674889	0.00434184	0.000603479	0.00306652	0.0022079	0.00253512	0.0107139	0.00878682	0.00341689	0.00800567	0.00573213
P21517	0.00349508	0.00286387	0.00635835	0.0041219	0.00817448	0.0100435	0.000963188	0.00161473	0.00229602	0.00221788	0.00425254	0.00549459	0.00748317	0.0102692	0.0145716
P0A7V0	0.002382	0.00275414	0.00443152	0.00280017	0.00606956	0.00396745	0.00192389	0.00395288	0.00257055	0.0159886	0.024982	0.0178894	0.0174415	0.00964582	0.0070461
P09832	0.000422242	0.0025981	0.00259361	0.000675207	0.00201654	0.0022614	0.000200721	0.00280702	0.00230038	0.000813301	0.00347583	0.00195807	0.000817871	0.00565798	0.00447287
P09831	0.000256962	0.00244099	0.00256177	0.000316241	0.00256739	0.00195686	0.000114586	0.00278	0.00126135	0.0200406	0.0833693	0.0483052	0.00528899	0.00592897	0.00857136
P21513	0.00798837	0.00242853	0.00179707	0.00800832	0.00542328	0.00635755	0.00666739	0.00491589	0.00302822	0.0172134	0.012812	0.0123836	0.00210247	0.00180745	0.00137408
P0A7J7	0.00214114	0.00238271	0.00153842	0.00181695	0.00295676	0.00176287	0.00215903	0.00333103	0.00127106	0.00344641	0.00947646	0.00315694	0.0128388	0.00453963	0.00356457
P33221	0.000584149	0.00228997	0.00128173	0.000236933	0.000943682	0.00142296	0.000154905	0.0025982	0.00145336	0.00429725	0.0132148	0.00702725	0.00123955	0.00265145	0.00342728
P0AE18	0.00185988	0.00219562	0.00143961	0.00240865	0.00350415	0.00332963	0.00116398	0.00214118	0.00209834	0.00267606	0.00814788	0.00724669	0.00925623	0.0048898	0.00420643
P0A6T5	0.00350927	0.00219504	0.00192991	0.00414535	0.00344256	0.00419708	0.00186496	0.00223816	0.00224362	0.00676512	0.00639712	0.0082249	0.0253633	0.00596261	0.00475772
P0A7Z4	0.00229965	0.00218634	0.00193752	0.00220171	0.00576916	0.0046692	0.00113	0.00294038	0.00229899	0.0142301	0.0277701	0.016949	0.00388725	0.00298412	0.004835
P0A9B2	0.000178597	0.00215167	0.00193818	0.000363034	0.00161864	0.000501459	0.000205238	0.00397644	0.00239123	0.00252323	0.0327613	0.0161913	0.0027446	0.00994816	0.00606782
P23893	0.000273002	0.00211498	0.00175129	0.00109784	0.00359475	0.00279291	0.000233976	0.00321005	0.000947351	0.00517018	0.0238523	0.0139104	0.00348508	0.00422122	0.00404358
P0A749	0.000704831	0.00205881	0.00123384	0	0.000112787	0.000181684	0.000386937	0.0009869	0.000989608	0.0014226	0.00378064	0.00218087	0.000391865	0.000857868	0.000877444
P37747	0.000137671	0.00201971	0.00218697	0.000320059	0.00180364	0.000765762	0.00014174	0.00243374	0.00033966	0.000612765	0.0080846	0.00315513	0.000556409	0.00311014	0.00148849
P21170	0.000456297	0.00196984	0.00107381	0.00214791	0.00164306	0.00118133	0.000335432	0.0018423	0.0012029	0.00240356	0.00771472	0.00484103	0	0.00257401	0.00214729
P06959	0.000154225	0.00195945	0.00150296	0.00040635	0.00313711	0.00272397	0.000217991	0.0029507	0.00162289	0.00164834	0.0146073	0.0113413	0.00186204	0.00581454	0.000825093
P0ADZ0	0.00224823	0.00187743	0.00377981	0.00328743	0.00608489	0.00324729	0.0026769	0.00189606	0.00221644	0.00386467	0.00390207	0.00321481	0.0016511	0.00111657	0.000266912
P28904	0.00085551	0.00181104	0.00526809	0.00124638	0.00318822	0.00469567	0.000449174	0.00307333	0.00204927	0.00200623	0.00479791	0.0092874	0.0041677	0.00436053	0.00473205
P02358	0.0027238	0.00179882	0.0096695	0.010422	0.0359326	0.0284465	0.00175545	0.0132082	0.00644597	0.0128411	0.023246	0.0203974	0.00402503	0.000158902	6.61351e-05
P68679	0.00159107	0.0017851	0.00118396	0.00143972	0.00168499	0.00110298	0.00119074	0.00139822	0.000798708	0.00416467	0.00304754	0.00209035	0.0062688	0.00330022	0.00303944
P0A6C5	0.000540291	0.00177346	0.00100278	6.35129e-05	0.000587867	0	0.000602731	0.00228975	0.00115957	0.000390747	0	0	0.000239215	0	0.000651241
P0A7U3	0.00149589	0.00174009	0.00238313	0.00407269	0.001899	0.00187452	0.00160765	0.00104079	0.000525829	0.00407882	0.00124969	0.0023954	0.00123602	0.00238552	0.00172289
P37690	0	0.00173597	0.00112567	0	0.00285179	0.0053995	0	0.00376227	0.00248119	0	0.00434802	0.0107144	0	0.00796413	0.00559212
P0A7N4	0.000889921	0.00168166	0.00280299	0.000674203	0.00367867	0.00406628	0.000314451	0.00148226	0.00288546	0.00156637	0.0049303	0.00262058	0.00154595	0.00425503	0.00582281
P78067	0	0.00162233	0.000612771	0	0.000258626	2.69832e-05	0	2.54924e-05	0.000156775	0	0.000117002	7.07931e-05	0	0.000535604	3.15527e-05
P0AGE0	0	0.00162158	0.00147052	0	0.000849739	0.000650228	5.5744e-05	0.0020403	0.000757057	0	0.00274317	0.000720276	0	0.00166328	0.00142021
P0A879	0.000575767	0.00157184	0.00118347	0.000796529	0.00375905	0.00283795	0.000395687	0.00210044	0.000821713	0.00957262	0.0221904	0.0173066	0.00700578	0.00304131	0.00227097
P00934	0.000793213	0.00151472	0.00117389	0.000859304	0.00185766	0.00174366	0.000335425	0.00183049	0.00110077	0.00945554	0.0116335	0.00853397	0.00408268	0.00369214	0.00276747
P0AA57	0.00209217	0.00135581	0.000969407	0.00467987	0.00342592	0.00240404	0.00156891	0.00115856	0.000587116	0.00740873	0.00704438	0.00367661	0.0135631	0.00348678	0.00236293
P0AEZ1	0.00142985	0.00134645	0.00144568	0.000331592	0.000348427	0.000446666	0.000941207	0.00272378	0.0022671	0.0139589	0.0203505	0.0123171	0.0070305	0.00798847	0.00653521
P45578	0	0.00131519	0.000691138	8.02583e-05	0.00159928	0.00125493	0	0.000959773	0.000777834	0.000464539	0.00980324	0.00717983	0	0.00147161	0.00106605
P0A6Q6	0.000621536	0.00130162	0.00126918	0.00141986	0.00188499	0.00154145	0.000399825	0.00114905	0.000425516	0.00263775	0.00580423	0.00363077	0.00406542	0.00175881	0.00164074
P0AGF6	0.000159736	0.00127958	0.00134089	0.000220906	0.00251472	0.00135697	7.61169e-05	0.00115412	0.000643497	0.000420675	0.00360095	0.00250131	0.00108396	0.00305844	0.00164125
P75960	0.000662276	0.00125747	0.000991019	0.00137245	0.00315495	0.00181557	0.000372886	0.00121844	0.000674152	0.00151963	0.00422505	0.00323084	0.00180931	0.00176408	0.0014591
P0AB91	0.000308791	0.00125427	0.00168006	0.000325364	0	0.00029534	0.000444525	0.00237754	0.00053122	0.0160602	0.0351818	0.0189978	0.0062624	0.00301456	0.00183471
P0C8J6	0.00037027	0.00124064	0.000993523	0.000450661	0.00162738	0.00120432	0.000194586	0.00118778	0.00130948	0.0023785	0.00818745	0.00505675	0.000746859	0.003083	0.00272227
P0A7J3	0.000646385	0.00122253	0.0018208	0.000708784	0.00232331	0.000977961	0.000463344	0.00178525	0.00109255	0.00386919	0.0122898	0.00347901	0.00434706	0.00207098	0.00128719
P64455	0.00067489	0.00121472	0.00164586	0.000980785	0.00270911	0.00119821	0.000487722	0.000945468	0.000503464	0.00164191	0.00490767	0.0035224	0.00822316	0.00322108	0.0013557
P00562	0.000603768	0.00120985	0.00114614	3.79077e-05	0.000557267	0.000342926	0.000395185	0.00130479	0.000821672	0.00628141	0.00646459	0.00432368	0.000767545	0.0011553	0.000994289
P75898	0.000936176	0.0012084	0.00140093	0.000564953	0.000320249	0.000485908	7.48547e-06	0.00118834	3.92638e-05	0.00332229	0.000965809	0.00161	0.00121472	0	0
P75949	0	0.00120649	0.000963593	0	0.00281518	0.00127833	0	0.00113489	0.000680922	0.000254204	0.00324525	0.00361928	0	0.00296984	0.00170493
P0AA16	0.00037293	0.00115934	0.000494278	0.00116578	0.00271962	0.00418999	0.000188305	0.00113133	0.000936215	0.00217567	0.00579224	0.00385907	0.00103891	0.000698122	0.00119424
P0AEK4	0.00034356	0.00114189	0.00167733	0.000513693	0.00331045	0.00212558	0.000107554	0.000901381	0.00141204	0.00187894	0.00786285	0.00726078	0.0019749	0.00357286	0.00146255
P0AC62	1.03982e-05	0.00112875	0.000730438	0	0.00472514	0.00398787	0	0.00155062	0.000827298	0	0.00914254	0.00569695	0.000471325	0.00180844	0.00132997
P0AEU7	0	0.00112802	0.00105065	0.000384361	0.00441584	0.00288269	8.96893e-05	0.0016597	0.000502361	0	0.000624429	0.000804553	0.00153906	0.00424113	0.00247485
P0A825	0.000115545	0.00112572	0.00173839	0	0.0011643	0.00119745	0	0.00221097	0.000449668	0.00230197	0.0181373	0.0112403	0	0.00199645	0.000921706
P0A8M3	0.000754608	0.00104389	0.000949478	0.00148979	0.00268927	0.00224076	0.000342636	0.000644044	0.000858612	0.00811928	0.00945506	0.00535744	0.0063975	0.00152309	0.00146089
P0ACF8	0.000569232	0.00103705	0.000709851	0.00203834	0.00217803	0.00195348	0.000235059	0.000905083	0.00152651	0.00680708	0.0159084	0.00808954	0.00639766	0.00440981	0.00361203
P00963	0.00265488	0.00100677	0.000695629	0.000771166	0.000148362	0.000123085	0.00190177	0.00132088	0.000935664	0.000477994	0.000104584	7.59192e-05	0.000360952	0.00247729	0.00132926
P00887	6.44532e-05	0.00100119	0.000538935	2.39639e-05	0.000209512	0.00321199	0.000120891	0.00134471	0.000983596	0.00121132	0.0053993	0.00510326	0.000518318	0.00325727	0.00332448
P0A8N3	0.0003986	0.000978294	0.0010173	0.000497271	0.00136714	0.0011074	0.000470424	0.00145889	0.000968166	0.0011236	0.00316975	0.00313906	0.00209549	0.00224641	0.00257039
P0A6Y8	0.000698388	0.000936439	0.00018398	0.00137905	0.00159288	0.000805548	0.000274576	0.00101906	0.000554531	0.00545433	0.0161149	0.00923511	0.00241319	0.000544597	0.00164705
P0A9C5	0.00040986	0.000934902	0.000930661	0.00222545	0.00181875	0.00198027	0.000302695	0.00070252	0.000595106	0.0111151	0.0156673	0.0105371	0.00582315	0.00181458	0.00169636
P0A6F1	0.000959327	0.000926425	0.00106431	0.00068356	0.000994287	0.000259328	0.000553137	0.00238754	0.000684325	0.0105757	0.0107663	0.00751527	0.00220934	0.00118277	0.00138348
P39831	0.000400329	0.000902721	0.000375893	0.000515829	0.00163728	0.000561726	0.000182504	0.00119923	0.00138656	0.00377511	0.0161165	0.00782966	0.00126079	0.00158401	0.00044969
P0A9Q5	0.00012871	0.000902563	0.000927907	0.000285306	0.00210943	0.00198105	4.60007e-05	0.000988251	0.000566086	0.00047284	0.00303486	0.00248528	0	0.00137794	0.0014325
P0AC53	0.000223796	0.000893755	0.000991639	0.000630171	0.00224987	0.00120656	6.79815e-05	0.00110253	0.000454371	0.00037648	0.00236031	0.00270436	0	0.00119996	0.00123633
P0A796	0.000248645	0.000884249	0.000532504	0.000588756	0.00173984	0.00167022	2.46707e-05	0.000652485	0.000455865	0.00213763	0.0037004	0.00413584	0.00173308	0.00145532	0.000759391
P0ADG7	0	0.000877599	0	0	0	0	0	0.000628629	0.00104484	0	0.00381292	0.00335226	0	0	0.00190168
P0AG14	0	0.000850736	0.000680087	0	0.0261434	0.0110884	0	0.000134854	0.000219448	0	0.00237223	0.0017901	0	0.00498135	0.00314574
P68066	0	0.000828795	0.000513321	0	0.00124778	0.000527281	0	0.000391624	0.000864261	0	0.00191753	0.000829943	0	0.00224799	0.00141219
P36683	0.000181021	0.000794986	0.000622758	0.000415661	0.00124891	0.000794914	8.34256e-05	0.00111071	0.000507627	0.00333592	0.0116271	0.00560286	0.00192805	0.00512038	0.00360334
P30137	0.000454534	0.000779043	0.000522938	0	0.00015468	0	0.000498306	0.00116537	0.000877715	0.0015873	0.00258941	0.00243985	0.000681467	0.00111941	0.001024
P0ABR1	0.00022308	0.000749004	0.000398152	0.000282865	0.00118145	0.000740241	0.000224465	0.000471814	0.000443919	0.000505197	0.00110603	0.00132546	0.00182412	0.00115081	0.000663666
P0A6B7	0.000348271	0.000744554	0.000847549	0.000449266	0.00073951	0.00100598	0.000229191	0.00125712	0.000490279	0.00322168	0.00655056	0.00444319	0.00191034	0.00233173	0.00219983
P10346	0.000282967	0.000738983	0.000538845	0.000531231	0.00100347	0.00124597	0.000125727	0.000617881	0.000519961	0.00130485	0.00229033	0.00203169	0.00223239	0.00126366	0.00125724
P0A707	0.00199875	0.000736393	0.00498752	0.0011905	0.00120871	0.000810253	0.00165734	0.000517594	0.00450247	0.00682543	0.0307095	0.00194585	0.00987345	0.00121536	0.00059937
P0ABU0	0.000396647	0.000709739	0.00084954	0.000938156	0.00451071	0.00278406	0.000141783	0.000874631	0.000555926	0.00167967	0.00611716	0.00357045	0.00161717	0.000676998	0.000654281
P08178	0.000152286	0.000700238	0.000649953	8.32036e-05	0.000160674	0.000102105	0.00020071	0.000753094	0.000473721	0.00467287	0.00490465	0.00262713	0.000451705	0.000914338	0.000277724
P0ACY1	0	0.000686091	0.000402648	0	0	9.68112e-05	0	0.00052575	0	0	0.00085534	0	0	0.00172351	0
P37749	6.55715e-05	0.000686057	0.000474959	0.000172191	0.000873293	0.000744776	5.92557e-05	0.000511397	0.000401707	0.000632039	0.0025529	0.00158248	0.000743123	0.000870845	0.00078092
P08622	0.000584718	0.000664626	0.000990846	0.000414925	0.000958774	0.00109941	0.000300028	0.000642041	0.000628561	0.00214937	0.00261388	0.00223142	0.00150519	0.00109688	0.0010426
P33599	7.02303e-05	0.00066269	0.000457948	0.000110136	0.000884582	0.000903475	0	0.000556812	0.000748612	0.000502698	0.00207113	0.00221294	0	0.000647678	0.00104313
P0A832	0	0.000640294	0.00048291	0	0.000646545	7.91686e-05	0	0	0	0	0.000217109	0.00012787	0	0.00128261	0.000288489
P0ACY3	0.00123402	0.0006099	0.000441723	0.000608205	0.000581626	0.000248237	0	0.000216904	0	0.00458028	0.00298195	0.00223397	0.00257004	0.000221604	0
P00547	0.000223199	0.00060195	0.000198956	0.000319295	0.000172551	0.000203141	4.90635e-05	0.000790993	9.31153e-05	0.00394868	0.0156335	0.00609273	0.00136634	0.0018624	0.000307758
P00959	0.000101803	0.000601521	0.000341052	2.16749e-05	0	0	2.7009e-05	0.000760645	0.000420492	0.00146339	0.00335123	0.00189998	0	0.000430632	0.000421662
P0AAZ7	0	0.000596139	0.00052187	0.000397508	0.00180173	0.000751666	0.000109537	0.000551654	0.000526769	0	0.00386957	0.00216048	0.0015597	0.00186704	0.000954166
P69913	0.00330215	0.000594726	0.000754689	0.00687855	0.00766219	0.00659059	0.00174823	0.00244383	0	0.00331753	0.0048355	0.00835479	0	0	0
P31120	4.34566e-05	0.000582312	0.00033248	0.000262305	0.00108708	0.00113759	4.20068e-05	0.000621047	2.89376e-05	0.000797938	0.00146744	0.000951747	0.00070931	0.000668593	0.00039102
P0A993	0	0.000577701	0.000255935	0	6.43914e-05	0	0	0.000445498	0.000133191	0	0.00164676	0.00113829	0	0.000594608	0.000657267
P00893	0.000419429	0.000562026	0.00076513	0.00051992	0.000294148	0	0.000270941	0.000336513	0.00011436	0.00192928	0.000528788	0.00137776	0.00147145	0.000178372	0.000176899
P0A722	0	0.000560631	0.000277361	9.02515e-05	0.00110807	0.000853807	1.27104e-05	0.000759925	0.000449086	0.000398879	0.00215707	0.00170069	0	0.00143411	0.000940496
P06996	0.00194141	0.000556742	0.000741713	0.00472901	0.000859349	0.000273152	0.000929726	0.000458895	0.000344096	0.00282922	0.00013357	0.000288368	0.00247477	0.000986602	0.000893415
P0A7E5	0.000437132	0.00051949	0.000268092	0.000815659	0.000859036	0.00111152	0.000227362	0.000689716	0.00024172	0.00919047	0.0105378	0.0048196	0.00415656	0.00131386	0.000567942
P0ACP7	0.000209966	0.000515626	0.000699702	0.00031917	0.00178206	0.00125496	0.000111057	0.000624171	0.000265411	0.00276718	0.00533305	0.00333226	0.00105573	0.000921558	0.000562147
P60560	0.000372508	0.000498417	0.000333075	0.000118219	0.000119068	0.00014092	0.000204531	0.00040614	0.00053717	0.00169319	0.00101717	0.00195372	0.00145677	0.000830949	0.00134978
P0A7R1	0	0.000498313	0.000469057	0	0.010494	0.00602168	0	0.00215323	0.000178833	0	0.00461467	0.00223892	0	0.000211566	0.000212628
P37765	5.15543e-05	0.000490821	0.000226003	6.4276e-05	0.000236102	0.000163742	0.000227605	0.000502863	0.000211082	0.000666114	0.000968105	0.00105922	0.00024025	0.00114902	0.00107648
P37188	0.000307144	0.000485445	0	0	0	0	0	0.000731626	0.000460993	0	0	0	0	0.000768156	0.000331432
P0A715	0.00308273	0.00048146	0.000432414	0.00694658	0.00214437	0.00120709	0.00165517	0.000481278	0.000148504	0.00885705	0.0037751	0.00132384	0.0244499	0.000442476	0.000644379
P64463	5.66309e-05	0.000473433	0.000233322	6.25262e-05	0.000745283	0.000443641	0.000164994	0.000374781	0.000212405	0.000143119	0.00126855	0.000922173	0.00152168	0.00136352	0
P60906	0.000732949	0.000461187	0.000591904	0.000858073	0.00068687	0.000521775	0.000351089	0.000161043	0.000515634	0.00560042	0.00274933	0.00433197	0.00542322	0.000624806	0.000319381
P0AC86	0.000240524	0.000459317	0.000492407	0.00273725	0.00244582	0.00221449	7.59071e-05	0.000232809	0.000205737	0.00322677	0.00329577	0.00237896	0.00105946	0.000204762	0
P0AEZ3	0.000783126	0.000451805	0.00054726	0.00170381	0.00213711	0.00287935	0.000735179	0.000738281	0.00069271	0.00799678	0.00514292	0.00375483	0.00200456	0.00184627	0.00138239
P0A8M0	0	0.000448164	8.9621e-05	0	0.000177183	0.000107245	0	0.000544736	0.000352217	0	0.000731434	0.00167377	0	0.000590233	0.00056425
P30138	0.000205718	0.000448089	0.00035978	0	0	0	4.64709e-05	0.000345534	0.000457187	0.000544259	0	0.000156688	0.000258318	0.000389119	0.000161734
P0A7F3	0.000363857	0.000432679	0.000448206	0.000209294	0.000590467	0.00035776	0.000268804	0.000272187	0.000205492	0.0027134	0.00586723	0.0038317	0.00143929	0.000140693	0.000261398
P06987	0.00166884	0.000430577	0.000597567	0.0012227	0.000851138	0.000165453	0.00156016	0.00011878	0.000189097	0.00289644	0.0024576	0.0018472	0.00128753	0.00124191	0.000684837
P0DPP7	0	0.000426244	0.000227947	0	0.00100091	0.000656389	0	0.000465057	0.000234504	0	0.00108356	0.00083013	0	0.00126036	0.000704459
P07623	0	0.000412414	0.000210905	5.89819e-05	0	0	1.5221e-05	0.000315425	0.000323516	0.000212862	0.00161766	0.00172218	0	0.000671512	0.000940022
P0AAI5	0	0.000411965	0.000249585	1.88445e-05	0.000397698	0.000248913	0	0.000484821	0.000345225	0.000181578	0.00250075	0.00146644	0	0.000924443	0.000658183
P62620	0.000110878	0.000401164	0.000375216	4.52122e-05	0	0	0	0.000788261	0.000274995	0.00013755	0	0	0	0.000326341	0.00028738
P27306	8.47746e-05	0.000393669	0.000335966	0.000337243	0.000514643	0.000243414	4.00716e-05	0.000549698	0.000259134	0.00040045	0.00155024	0.00121832	0.0025377	0.00311252	0.00131071
P75728	0	0.000389926	0.000313359	0	0.000263384	0.000822838	0	0.000460985	7.2754e-05	0	0.000155773	0.00107892	0	0.0005779	9.16523e-05
P05055	0.00202119	0.000386972	0.000647639	0.0035685	0.00134542	0.000743272	0.00201488	0.000666609	3.45933e-05	0.00444337	0.00155678	0.00100316	0.000360512	0.000548325	0
P0AC55	9.39081e-05	0.000382083	0.000367345	0.000266598	0.00251189	0.00255563	0	0.000518085	0.000228074	0.000805641	0.00244744	0.00327175	0.000637417	6.3229e-05	6.28121e-05
P0ADQ2	0	0.000378298	0.000100803	0	0.000182445	0	0	0	0	0	0.00025284	0.000297048	0	0.000440445	5.16469e-05
P0A9S7	0.000176712	0.000376194	0.000425632	0.000539784	0.0010734	0.00068361	0.000139506	0.000402731	0.00010377	0.000943212	0.00190669	0.000629073	0.00132002	0.0004364	8.88233e-05
P16456	1.5126e-05	0.000374066	0.000300308	0	0	0.00013848	0	0.000442586	0.000158603	0.000494593	0.00356055	0.00167509	0	0.000460589	0.000389887
P0A9Q1	0.00027636	0.000371064	0.000118385	0.000836967	0.000873324	0.00119627	9.03185e-05	0.000174731	0.000264016	0.0028634	0.00311474	0.00228135	0.0018811	0.00042997	0
P67910	5.41118e-05	0.000365982	0.000113636	6.46243e-05	0.000494185	0.000218522	1.81809e-05	0.000359738	9.80036e-05	0.000306899	0.0027093	0.000968437	0.000285086	0.000363422	0.000265939
P0A9W3	5.16119e-05	0.000352742	0.000393862	6.71783e-05	0.000159277	0.000539926	0	0.000479905	0.000244847	0.000150906	0.00201047	9.75338e-05	0	0.000795388	0.000327028
P76578	0	0.000352661	0.000196893	0	9.70058e-05	0.000161588	0	0.00046327	0.000405301	0	0.00113537	0.00126618	0	0.000640494	0.000529348
P31060	5.48321e-05	0.000350763	0	0	0.000388039	0.000102982	5.29329e-05	0.000151815	0	0.00013438	0.000817243	0	0	0	0
P13009	0.000742446	0.00034702	0.00027541	0.000234423	0	0	0.000558308	0.000356262	0.000293222	0.00307988	0.000799387	0.000417372	0.00107741	0.000231611	0.000221727
P00961	4.21402e-05	0.000346536	0.000191815	0.00015667	0.000405886	0.000444237	0	0.000138213	9.05031e-05	0.00092694	0.00283919	0.00145174	0.000341961	0.000615671	0.000377738
P76034	8.6379e-05	0.000336374	0.000377978	0.000399555	0.000492233	0.000511132	5.73853e-05	0.000381099	0.000402031	0.000653211	0.00126608	0.00127881	0.00174247	0.00214949	0.00178168
P21599	8.04129e-05	0.000328314	0.000151741	0.000355822	0.000542215	0.000387896	2.40316e-05	0.000317377	0.000110995	0.00238352	0.001442	0.00079435	0.000288769	0.000489912	0.000393439
P0A9A6	0	0.000321091	0.000212245	0	8.34874e-05	9.7604e-05	0	0.00029436	0.000155696	0	0.00022752	0.000140994	0	0.000467893	0.000538771
P0AA53	0.000618192	0.000317122	0.000670513	0.00310242	0.0039758	0.00270111	0.000158548	0.000236055	0.000125002	0.0020519	0.00144524	0.00127746	0.000630709	0.000516995	0.000264847
P21507	0	0.000308459	0.000121934	0	0	0	0	0.000190539	8.13081e-05	0	0.000178706	0.000191902	0	0.000113425	0.000141456
P30126	0	0.000306242	0.000250279	0	0	0	0	0.00048196	0.000243704	0	0	0	0	0.000899561	0.000679107
P23877	0	0.000304545	0.000140671	0	0	0	0	0	0	0	0.000481854	0	0	0.000794894	0.000329832
P0ADY7	0.00124262	0.00030022	0.000301458	0.00213878	0.000647692	0.000188953	0.00120839	0.000162567	0.000144758	0.00258432	0.000572804	0.000345452	0.000264826	8.79564e-05	0.000280192
P30139	0	0.000297975	0.000258538	0	0.00027742	0.000148166	0	0.000440315	0.000289349	0	0.000601645	0.000784806	0	0.000757063	0.000685064
P33650	0	0.000297701	0.000312112	0	0.000234468	0.000774028	0	0.000333558	0	0	0.0019128	0	0	0.00378126	0.000572797
P0AEP3	0	0.000290495	0.000341512	0.0010005	0.00152811	0.00129523	2.85977e-05	0.000581981	0.000198679	0.00606452	0.00783094	0.00637329	0.00215899	0.000712073	0.000221984
P0A705	5.69125e-05	0.000274141	7.30872e-05	0.000126544	0.00129772	0.00158561	4.65831e-05	0.000505026	0.000242797	0.000174814	0.00199111	0.00118086	0.000215094	0	0
P36879	0.000296352	0.000270592	0.000192867	0.00106595	0.000767664	0.000622345	0.000121378	0.000250531	0.000105753	0.00158904	0.00110244	0.000809659	0.00134178	0.000543594	0.000317019
P09053	0	0.000259582	0.000279781	0	8.30381e-05	0.000642359	0	0.000384701	0.000262324	0	0.00302125	0.00136743	0	0.000654127	0.000460858
P76658	0.00016172	0.00025692	0.000150082	0.000354816	0.000504776	0.000408531	0.000181525	0.000300668	0.000175738	0.00490649	0.00225573	0.000762592	0.00192576	0.000423101	0
P31979	0	0.000255747	0.000196525	8.51429e-05	0.000738994	0.00064304	0	0.000201138	0	0.000341413	0.00117687	0.000849849	0.000200465	0.00018468	0.000149303
P0AE12	0.000269075	0.000253213	0.00032685	0.000450379	0.00057222	0.000323859	0	0.000240634	0.000394982	0.00104644	0.00161306	0.00149815	0.00270267	0.000463166	0.000517388
P0AAF6	0	0.000248022	0.000311939	0.000218154	0.000946499	0.000645822	1.85188e-05	9.25465e-05	0	0.000869497	0.00248429	0.00118166	0.000388664	0.000815452	0
P0AAB6	1.7064e-05	0.000245496	0	0.00129161	0.00163302	0.000522162	0.000168864	0.000270452	0.000134612	0.00503354	0.0038256	0.00146476	0.00241694	0	0.000677727
P0AES6	0.000188726	0.000244838	0	0.00017212	0	0	0.000140435	0.000424597	0.000149179	0.00184707	0.00073186	0.000802435	0.000624138	0	0
P0AFG6	0	0.000244222	0.000440283	0	0.000951561	0.000270598	0	0.000184011	0.000177864	0.000305627	0.00771785	0.00510093	0	0.000150849	7.53245e-05
P22523	9.93179e-05	0.0002407	0.00014809	0.00010003	0.000188146	7.50421e-05	0	0.000234205	2.98108e-05	0.000193146	0.000506628	0.000242917	0	0.000202932	0
P23721	0	0.000239429	0.000155046	0	0.000332537	0.000419369	0	0.000280884	0.000162374	0	0.001687	0.000800072	0	0.000587485	0.000568901
P0A6H5	4.39238e-05	0.000234716	0.000215665	4.305e-05	0.000310373	0.00015173	0	0.000164611	4.00927e-05	0	0.00019439	0.000143831	0	0.000203282	0.000102564
P23845	8.25931e-05	0.000221733	0.000229575	0	0	0	6.07335e-05	0.000234631	0.000142671	0.000135798	0.000208723	0.000420521	0	0.000496239	0.000374446
P00452	0.000748573	0.000220884	0.000507291	0.00045314	0.000223954	0	0.000414236	0.000374826	0.000350755	0.00489438	0.00378611	0.00306953	0.00160878	0.000317007	0.00029541
P14175	0	0.000219465	0.000152767	0	0	2.71814e-05	0	0.000136069	9.53967e-05	0	5.09506e-05	5.53257e-05	0	0.000138388	5.54129e-05
P13458	0	0.000213762	0	0	0	0.000446425	0	0.000168736	0.000168312	0	0	0.000417382	0	0	0
P03023	5.05096e-05	0.000211891	0.000214158	2.51248e-05	0.000618225	0.000761928	1.62506e-05	0.000270095	0	0.000109118	0.000904174	0.00115995	0	0.000862885	0.000515435
P0ACF0	0.000187783	0.000205556	0.000171361	0.000494688	0.000639723	0.000444368	0.00015786	0.000332326	0.000161852	0	0.000811193	0.000540928	0.000527938	0.000336938	0.000306277
P77791	0	0.000205436	0.000120749	0	0.000338175	0.000322083	0	0.000216264	0.000152044	0	0.000657924	0.000524267	0	0.000480671	0.000507639
P0AFR4	0.000203209	0.000202142	0	0.000722079	0.000417531	0.000674329	5.93378e-05	0.000186665	5.48049e-05	0.00155604	0.00137358	0.000575039	0.00100369	0.000311929	0.000187002
P60785	0.000226393	0.000201121	8.10083e-05	0.000275483	0.000291708	0.000565362	0.00018448	0.000248892	0.000150751	0.000982832	0.000983731	0.00102952	0.00135851	0.000336719	0.000286466
P0AFK0	0	0.000198725	0.000138096	0	0.000431879	0.00037906	0	0.000257062	6.5722e-05	0.000152145	0.0013761	0.00114246	0	0.00057857	0.000677076
P23538	6.55676e-05	0.000198463	0.000448763	0.000162925	0.000882641	0.000481711	1.83183e-05	0	0	0.00050532	0.00123999	0	0.0015973	0.000499793	0
P0A6A8	0	0.000198299	0.0002262	0	0.00090013	0.000472725	0	0.000237491	0.000124427	0	0.00344635	0.00230393	0	0.000503057	0.000286971
P08179	0	0.000197805	0.000140951	0	0.000274969	0.00012751	0	0.00012818	9.39947e-05	0	0.000318841	0.000343928	0	0.000238873	0.000188576
P0A9K3	0.000288146	0.000195176	0	0.000481161	0	0	0.00021461	0.000154383	0	0.000834583	0.00109344	0.00152673	0.00259652	0	0
P77529	0.000741374	0.000193103	0.000562651	0.00095765	0.000679594	0.000384288	0.000327335	0.000290188	8.46233e-05	0.00332812	0.000566569	0.000370328	0.00362706	0.00103596	0.000540621
P00895	5.16429e-05	0.000189325	0.000133396	0.000126742	0.000361557	0.000277715	8.01381e-05	0.000309068	0.00015748	0.00137616	0.00168737	0.00126979	0.000459351	0.000403364	0.000360321
P0A887	0.000206464	0.000186602	0.000592833	0.000321547	0.00108059	0.000689785	0.000122688	0.000546334	0.000608295	0.000782262	0.00278604	0.00114912	0.00100033	0.00192264	0.00108062
P0A8N5	0	0.000182159	0.000134163	0	0.000350251	0.000272651	0	0.000251533	0.000164142	0	0.000558588	0.000427056	0	0.000351141	0.000361339
P07012	5.24612e-05	0.000181892	0.000103655	5.09801e-05	0.000169567	9.85164e-05	5.45445e-05	0.000211174	0.00015063	0.000255397	0.000686814	0.000356482	0.000266113	0.000171048	0.000203365
P0A746	0.000145314	0.000180192	0.000193707	0.000165863	0.000223831	0	0	0.00021853	8.21591e-05	0.000334396	0.00107559	0.000553274	0	0	0
P0AG71	0	0.00018007	0.000138834	0	0.000537174	0.000342926	0	0.000168274	0.000216466	0	0.000774063	0.000645846	0	0.000249622	0
P11071	0	0.000178769	0.000121842	0	0.000306199	0.000266095	0	0	0	0	0	0	0	0	0
P0AEX3	0	0.000178069	0.000342107	0	0.000318841	0.000101779	0	0.00024888	0.000119702	0	0.000265122	0.000114813	0	0.00231224	0.00164134
P0AG40	0.000142115	0.000176708	9.1123e-05	0.000130564	0	0	8.30897e-05	0	0	0.00044834	0	0	0.000275249	0.00032584	0
P06999	0	0.000175162	0.000489096	0	4.76094e-05	0	0	0.000154687	0.000434074	0	0.00251119	0.00170395	0	0	0.000861384
P76270	0	0.000172897	0.000193612	4.59591e-05	0.000398579	0.000323633	1.71128e-05	0.000179048	9.3164e-05	0.000402766	0.00320525	0.00145642	0.000491571	0.000338539	0.000238643
P07003	0.000515768	0.000172406	9.81522e-05	0.00137214	0.000623254	0.000799619	0.00032593	6.57668e-05	0.000100606	0.00229453	0.00119616	0.00123741	0.00475035	7.96831e-05	0
P0A725	5.20703e-05	0.000167456	8.43943e-05	8.42317e-05	0.000230368	0.000105872	0	0.000105317	3.72788e-05	0.000277794	0.000598657	0.000257715	0	0.000145752	5.35627e-05
P0A867	0	0.000166903	8.45328e-05	4.06678e-05	0.000441663	0.000171394	3.53799e-05	0.000112177	0	0.000561731	0.000783165	0.00068017	0.000413213	8.56924e-05	0
P0AFC7	0	0.000165915	0.000148849	0	0.000249228	0.000225102	0	0.000163122	0.000127666	0	0.000539104	0.000504441	0	0.000237596	0.000294415
P0AG51	0	0.000162659	0.000179998	0	0.000132892	0.000129629	0	0.000151382	0.000144773	0	0.000318062	0.000360632	0	0.000298063	0.000353219
P04693	0.000338335	0.000161088	0.000210584	5.3637e-05	0	0	5.7738e-05	9.93099e-05	0	0.000757759	0.000633364	0	0.000470682	0.000224128	0.000236018
P0ADF8	0	0.000160622	0.000199978	0	0	0	0	0.000689107	0	0	0.00188046	0.000157805	0	0.00046901	0
P08839	8.02651e-05	0.000159327	3.30182e-05	0.00325421	0.00414337	0.00410512	0.000168913	0.000305881	0	0.0167831	0.0448103	0.0278156	0.00490737	9.55121e-05	0.000367072
P0AED5	5.3148e-05	0.000158717	7.44697e-05	7.30708e-05	0	0	6.74428e-05	7.14899e-05	0	0	0	0	0	0	0
P68919	0.00026121	0.000158462	0.000347284	0.000506959	0.000818716	0.000411729	0.000147465	0.000253512	9.55315e-05	0.000843224	0.00125605	0.000310185	0.0016939	0.000403829	0.000244902
P00954	0	0.000157542	0.000109304	0	0.000112451	0.000156827	0	0.000156025	8.71802e-05	0	0.00112039	0.000331395	0	0	0.000255694
P0AB71	6.2338e-05	0.000156114	0.000177465	0.000114014	0.000347015	0.000266763	0	0.000123816	9.93182e-05	0.00183836	0.0032403	0.00257106	0.000393309	0.00049421	0.000508603
P0A9F3	0	0.000152467	0.00012167	0	0.00029442	0.000178092	0	0.000143559	6.85967e-05	0	0.000426508	0.000211806	0	0.000295782	0.000207764
P23830	0	0.000149443	7.67377e-05	0	0	0.000257196	0	0.000112677	8.67239e-05	0	0.000399972	0.000360531	0	0.000179285	0
P0AF24	7.91832e-05	0.000149278	0.000208201	0.000305572	0.000498065	0.000495806	0	0.000181566	0.000113702	0.00133926	0.00149279	0.00141003	0.00106828	0.000436102	0.000317723
P0AD12	0	0.000148615	0.000111296	0	0.000318319	0.00025034	0	0.000149885	4.95174e-05	0	0.000843429	0.000747579	0	0	6.61019e-05
P0AGE9	0	0.000146239	0.000119039	0	0.000176997	0.0001897	0	0.000181906	0.000158886	0	0.00319539	0.000791201	0	0.000368069	0.000267229
P31466	0	0.000142859	6.82822e-05	0	0.000105572	0.000154244	0	9.7814e-05	6.81248e-05	0	0.00026942	0.000255615	0	0.000121939	0.000103127
P15254	0	0.000140917	0.00010132	0	7.90453e-05	0	0	0.000290803	0.000103648	0	0.00145148	0.00120062	0	0.000811941	0.000246417
P24251	0.000152037	0.000135424	0.000206997	0	0	0	0.000139562	8.00203e-05	0	0.000290877	0.000281091	0.00012612	0	0.000122459	0
P63284	0	0.000133788	0.000109049	0	0.000384734	0.000361123	9.18308e-06	0.000126697	0.000154822	0.000121805	0.00157586	0.00102009	0.000173935	9.45816e-05	0
P77735	0	0.000127897	0	0.00095128	0.000552885	0.00081909	0	0	9.5144e-05	0.00286052	0.0015974	0.00116266	0.00124751	0.000117304	0
P0ABA4	0	0.000125308	7.08191e-05	0	0.000234111	0.000291119	0	0.000217452	9.67305e-05	0	0.00187716	0.000487675	0	0.000612075	0.000175188
P09373	0.000131097	0.000124601	0.000243468	0.000107879	0.000160749	0.000114501	4.75999e-05	0.000128404	0.00013192	0.000370862	0.00321219	0.000351184	0.000406205	0.000248771	0.000207227
P24554	0	0.000124078	0.000149581	0	0.000229659	0.000237678	0	0.000234544	0.000291301	0	0.000344429	0	0	0.000492487	0
P0ABH0	0.000139612	0.00012225	8.12818e-05	0.000447049	0.00014532	0.000151625	8.42663e-05	0.000122026	0.00010498	0.00111574	0.000447443	0.000342871	0.000652101	0	0.00033752
P0AF20	0.00021013	0.000117082	7.31422e-05	0.000434188	0.000830253	0.000662596	0.000128053	0.00020154	0.000228266	0.00181802	0.00231733	0.0011562	0.00100976	0.000157634	0
P76027	0.000118816	0.000115344	9.62515e-05	0.000177122	0.00016474	9.28587e-05	4.53228e-05	9.38152e-05	4.40594e-05	0.000150504	0.000293476	0.000183615	0.000170742	0.000151043	0.000136684
P0AGJ9	0.000204952	0.000111068	0.00028765	0.000374794	0.00022841	0.000564677	0.00021251	0.000724103	0.000303221	0.00212371	0.00320522	0.000902505	0.000402115	0.000289518	0.000424099
P0AC69	7.15183e-05	0.000110272	0.000218377	0.000174177	0.000653298	0.000312162	5.26443e-05	0.000782547	0.000105639	0.00259447	0.00485536	0.0032575	0.000514252	0.000734893	0.000455001
P0ABU2	0	0.00010965	4.14624e-05	0	0	6.32271e-05	0	8.37817e-05	0.000107774	0.000598031	0.000933092	0.00184419	0.000212218	0.00026465	0.000554759
P0AAC8	3.61727e-05	0.000109151	9.39344e-05	2.32267e-05	0.00010558	6.08815e-05	4.30471e-05	0.00014757	0.000135915	0.000254865	0.000447631	0.000404926	0	0.000105343	0.000127729
P30177	0	0.000108931	0	0.000219895	0.000240656	0.000337429	0	5.53777e-05	8.32233e-05	0.000619096	0.00114254	0.00141949	0.000391499	0.000153743	0
P0A8S1	7.1049e-05	0.000107198	0.00010758	0.000151667	0.000286136	0.000321064	8.15229e-05	9.82166e-05	0.000105518	0.00113336	0.00130296	0.000743336	0.000411742	0.000287701	0.000155333
P0ADU2	0	0.000106893	9.18485e-05	0	0.000214365	0.00022666	0	0.000110693	7.26887e-05	0	0.00160804	0.000966018	0	0.000693839	0.000119942
P0A8F4	0.00010806	0.000106587	0.000138204	6.07893e-05	0.000129194	0	0.000186565	0.000191286	7.026e-05	0.000828898	0.000619637	0.000550762	0	0.000119065	0.00017709
P0A9M2	0.000256501	0.000104803	0.000119949	0.000299396	0.000179482	0.000262763	8.01234e-05	9.12465e-05	0.000111757	0.00177511	0.000520273	0.000406973	0.00111197	0.000228932	0.000268163
P76536	0	0.000104646	9.81591e-05	0	0	0	0	0.000111848	9.36335e-05	0	0.000288775	0.000191783	0	0.000144368	0.000177801
P30136	0	9.61873e-05	7.94073e-05	0	0	2.62362e-05	0	0.000152299	0	0	0.000759978	0.000319921	0	0.000123608	0.000108785
P16659	0	8.69191e-05	0	0	0	0	0	9.64349e-05	0	0	0.000532194	0.000385865	0	0	0
P37751	5.24142e-05	8.4219e-05	4.85303e-05	0.000111684	0	9.38872e-05	3.16171e-05	0.000123297	0	0.000333895	0	0.000182152	0	0	0
P0AC33	4.04615e-05	8.31344e-05	8.85657e-05	0	0	0	5.49137e-05	0.000122182	0	0.00192919	0.00852623	0.00429329	0.000407808	0	0
P30178	0	8.29527e-05	0.000436916	0	0.000370886	5.40676e-05	0	0.000496286	0.00073127	0	0.0069332	0.00469791	0	0.000477774	0.000130672
P0A7A7	6.20058e-05	8.2361e-05	0.000104793	0.00026929	0.000144097	0.000100304	0	5.72251e-05	3.58149e-05	0.000686548	0.000236562	0.000257743	0.00323759	0.000174921	8.70299e-05
P21499	4.28915e-05	7.83599e-05	0	0.000156663	0.000160029	0.000280649	0	0	0	0.000255113	0.000340736	0.000343871	0	0	0
P0ABH7	0.000258485	7.74092e-05	0.000124385	0.000300316	0.000387022	0.000274841	8.45336e-05	0	0	0.00378824	0.00214675	0.00193079	0.0032523	0.00038793	0.0002784
P0A7K2	0	7.5267e-05	0.000115323	0	0.00015072	0	0	0.000325734	0.000111916	0.000193364	0.00116657	0.000290821	0	0.000297897	0.000187066
P14081	2.69655e-05	7.19076e-05	6.7858e-05	4.48536e-05	0.000121675	0.000134674	1.33992e-05	7.80519e-05	4.83518e-05	9.99387e-05	0.000258777	0.000145271	0	7.0986e-05	6.35275e-05
P31677	0	7.18461e-05	5.63676e-05	0.000259183	0.000239816	0.000306969	0	7.04127e-05	3.46024e-05	0.000441827	0.000532109	0.000375053	0.000270544	4.88208e-05	0
P39199	0	6.92905e-05	0	0	8.43959e-05	0	0	0	0	0	0.000350715	0.000186679	0	0.000117523	0.000124828
P0A959	0	6.90595e-05	0	0	0	0	0	0	0	0.000167434	0.000450819	0	0	0.000108859	0.000154692
P0AES4	6.03289e-05	6.82096e-05	4.12177e-05	0.00010447	0.000363159	0.000235152	4.10956e-05	0.00015491	6.38779e-05	0.000141644	0.00258674	0.00143944	0.000198558	7.30315e-05	0.000151249
P05020	0	6.69555e-05	0	3.22209e-05	6.39025e-05	9.72535e-05	1.0419e-05	8.77256e-05	0	0.000242486	0.000588918	0.000565734	0	0.000131584	0
P0AG86	0	6.64124e-05	4.75702e-05	0	8.80945e-05	5.26361e-05	0	9.66441e-05	7.75494e-05	0	0.00058566	0.000307788	0	0	0
P0A799	0	6.61212e-05	3.03846e-05	3.80676e-05	0.00019397	0	0	0.000122923	0	0.000196727	0.00142864	0.000649423	0	0.000149859	0
P0AE01	0	6.44119e-05	6.45062e-05	0	0	7.71971e-05	0	7.14308e-05	0	0	0.000369992	0.000252011	0	8.36634e-05	9.05968e-05
P26616	2.54387e-05	6.31365e-05	9.46907e-05	3.26889e-05	0	0.000176996	0	0.000127083	0.000136828	3.68372e-05	0.00174742	0.00156085	0.000581772	0.000435112	0.000724091
P15993	0	6.28297e-05	7.10146e-05	0	0	7.89638e-05	0	6.81484e-05	0	0	0.000200497	0.000202469	0	0.000171251	9.49547e-05
P0A9P0	6.99694e-05	6.17161e-05	0.000331631	0.000454924	0.000473393	0.00121237	0.000131574	0.000368248	0.000171954	0.00527303	0.00852519	0.00592956	0.0029409	0.000625739	0.000497965
P0AAY1	0	6.08267e-05	0.00012013	0	0.000224216	0	0	8.87955e-05	0	0	0.000251027	0.000311528	0	0.000195605	0.0001864
P77329	0	5.95272e-05	4.22858e-05	0	0.000159168	0.000101863	0	7.51554e-05	0	0	0.00020739	0.000150079	0	0.000604013	5.37612e-05
P62517	0	5.85939e-05	5.16744e-05	0	0.000161251	0.000107947	0	6.1295e-05	5.39428e-05	0	0.00025686	0.000213893	0	8.3453e-05	0.000130705
P68767	0.00015267	5.44147e-05	0.000275576	0.000631926	0.000347097	0.00099584	4.58386e-05	4.95678e-05	0	0.00161896	0.00147041	0.00150196	0.000816874	8.01401e-05	0.000146233
P04968	0	5.32863e-05	0	0	0	0	0	0.000132379	0	0	0.000378913	0.000187018	0	0	0.000126477
P0A8J8	0.000962451	4.72103e-05	4.44867e-05	0.00106827	0.000824064	0.000653259	0.000595206	8.16214e-05	3.47258e-05	0.00202194	0.00024587	0.00105323	0.000663652	8.09427e-05	4.77825e-05
P29018	0	4.71774e-05	2.14225e-05	0	8.16774e-05	5.94475e-05	0	3.79676e-05	4.32335e-05	0	0.000247577	0.000167063	0	9.39801e-05	8.40513e-05
P13029	4.81183e-05	4.70948e-05	0.000109207	0	0.000103239	0.000175283	6.16358e-05	0.000200317	5.7023e-05	0.0030827	0.00564943	0.00468811	0.000715581	9.4281e-05	5.27619e-05
P00904	0	4.29265e-05	4.3903e-05	0.000115988	5.95938e-05	0	0	5.95692e-05	6.14016e-05	0.00088264	0.00145107	0.0010119	0.000557341	0.000658692	0.000583397
P76403	2.63738e-05	4.27504e-05	0	0	0	0	0	0	0	0.000262296	0.000702546	0.000239567	0	0	0
P0ADQ7	8.1592e-05	4.03385e-05	2.00689e-05	0.000216387	0.000101239	0.000162947	0	0	2.70692e-05	0.00051026	0.000375673	0.000303309	0.000794197	5.61848e-05	4.85549e-05
P0ACM2	0	3.85822e-05	4.1732e-05	0	0	0	0	0	0	0	0.00022528	0.000155985	0	0	0
P0AFB8	5.28975e-05	3.58875e-05	1.90541e-05	0.000109492	7.37439e-05	8.30446e-05	0	3.31478e-05	2.76207e-05	0.000279799	9.94213e-05	0.000134205	0	0	2.16112e-05
P68191	0	3.55977e-05	6.47143e-05	0	5.78732e-05	0	0	2.51522e-05	0	0	9.59679e-05	2.85333e-05	0	0.000125016	0.000352364
P0AFU8	2.00023e-05	3.17702e-05	0	0.000102322	0.000135753	0	1.48047e-05	0	0	0.000173648	0.000375768	0	9.07241e-05	0	0.000150695
P0A6J5	0	2.94654e-05	3.03008e-05	0	0	0	0	2.0127e-05	0	0	0	0	0	4.75613e-05	0
P33224	3.67796e-05	2.91934e-05	5.08401e-05	0.000614946	0.000320817	0.000117135	5.09829e-05	3.15596e-05	0	0.00109493	0.000304116	0.000211919	0.000814786	8.01838e-05	0
P0A698	0	2.55756e-05	2.55939e-05	0.000222948	0.000100976	0.000100846	0	2.85755e-05	2.24974e-05	0.00105885	0.000169245	0.000181577	0.000635519	3.43352e-05	4.55213e-05
P77775	0.0306966	0	0	0.0450239	0	0	0.0145871	0	0	0.068081	0	0	0.19476	0	0
P0A6P9	0.00374384	0	0.000544267	0.00335687	0.000951059	0	0.0015616	0	0.000329288	0.0120673	0.00219794	0.00231616	0.000466094	0	0
P0AFW2	9.20168e-05	0	0	0.00219415	0.000753862	0.0011147	1.58444e-05	0	0	0.00609358	0.00251408	0.00255303	0.00253919	0	0
P65807	0.00215393	0	0	0.00180496	0	0	0.00145762	0	0	0.0042467	0	0	0.0139395	0	0
P0ADE8	0.000888901	0	0	0.00167614	0.00177813	0.00143262	0.000148571	0	0	0.00511477	0.009013	0.0063028	0.00466455	0	0
P33136	0.00090061	0	0	0.00152123	0	0	0.000400686	0	0	0.00160931	0	0	0.00666584	0	0
P31134	0.00109484	0	0	0.00146708	0	0	0.000665202	0	0	0.00362742	0	0	0.00320474	0	0
P33222	0.00441174	0	0	0.00116141	0	0	0.0032475	0	0	0.0372058	0	0	0	0	0
P33596	0.000993168	0	0	0.000876041	0	0	0.000712927	0	0	0.00228855	0	0	0	0	0
P38506	0.000152351	0	0	0.000791027	0	0	0.000452473	0	0	0.00111864	0	0	0.00223979	0	0
P00490	0.000275458	0	8.15414e-05	0.000749872	0.00127979	0.00097389	0.000129334	5.53141e-05	0.00023685	0.00169538	0.000321925	0.0011978	0.000324969	0	0
P0A6U8	0.00030455	0	7.46637e-05	0.000673883	0.000316918	0.000339076	8.67117e-05	0.000131038	0	0.00109018	0	0.000358346	0.0011423	0	0
P0C0T5	0.000405753	0	0	0.000651709	0	0	7.5448e-05	0	0	0.000844466	0	0	0	0	0
P0A7B1	0.000139774	0	0	0.000605413	0.000147369	0	0	0	0	0	0	0	0.00171732	0	0
P0AGJ5	0.000615777	0	0	0.000568578	0	0	4.81744e-05	0	0	0.00109179	0	0	0.00118762	0	0
P0A6H8	0.000296184	0	0	0.000522427	0	0	0.000122977	0	0	0.00066597	0	0	0.000645702	0	0
P76055	0.000485101	0	0	0.000501604	0	0	0.00016835	0	0	0.000829696	0	0	0.00173071	0	0
P0A6H1	0.000356034	0	0	0.000498354	0	0	0.000242282	0	0	0.000795703	0	0	0.00237271	0	0
P0ABD5	0.000105623	0	0	0.00042857	0	0	4.2046e-05	0	0	0.00133322	0	0	0.000203367	0	0
P0AG93	0.000210305	0	0	0.000415268	0	0	0.000102764	0	0	0.000518797	0	0	0.00041968	0	0
P0AC13	0	0	0	0.00033385	0	0	0.000105564	0	0	0.000401136	0	0	0	0	0
P77434	0	0	0	0.000323931	0	0	9.38855e-05	0	0	0.0019274	0	0	0.000548954	0	0
P0ADU5	0.000205096	0	0	0.000318766	0	0	9.78552e-05	0	0	0.000522165	0	0	0.00133633	0	0
P0A7N9	0.000178194	0	0	0.000311538	0	0	0.000237582	0	0	0.00062045	0	0	0.0002773	0	0
P0AGE4	6.66671e-05	0	0	0.000293199	0	0	0	0	0	0.00102374	0	0	0.00101188	0	0
P0AA25	6.97413e-05	0	0	0.000262383	0.000181041	6.80289e-05	2.13025e-05	0	0	0.00261868	0.00232137	0.000794702	0.00105609	0.000103887	0
Q59385	0.000147269	0	0	0.000252215	0	0	4.70596e-05	0	0	0.00048953	0	0	0	0	0
P0A951	0.000206137	0	0	0.000250942	0	0	9.65159e-05	0	0	0.000437365	0	0	0	0	0
P0AG90	0.000144361	0	0	0.000220306	0	0	3.92836e-05	0	0	0.000373701	0	0	0	0	0
P75796	8.96486e-05	0	0	0.000218745	0	0	1.38734e-05	0	0	0.000409668	0	0	0.000800575	0	0
P20966	0	0	0	0.000217053	0	0	0	0	0	0.000249406	0	0	0.000233946	0	0
P00909	0	0	0	0.000196216	0	0	0	0	0	0.000451627	0	0	0	0	0
P0A6V8	0	0	0	0.000189975	0	0	0	0	0	0.000794095	0	0	0	0	0
P0A9R7	4.95957e-05	0	0	0.000188109	0	0	4.17843e-05	0	0	0.00017752	0	0	0.000287036	0	0
P37750	0.000112779	0	0	0.000179581	0	0	5.30707e-05	0	0	0.000403676	0	0	0.000327687	0	0
P30192	0.000360526	0	0	0.00016358	0	0	0.000397945	0	0	0.000659021	0	0	0.00130269	0	0
P76422	0.000180319	0	0	0.00016011	0	0	7.47121e-05	0	0	0.000898783	0	0	0.000746555	0	0
P02931	8.66506e-05	0	0	0.000155206	0	0	2.2053e-05	0	0	0	0	0	0.000220515	0	0
P0ACC3	0.000402371	0	0	0.000148607	0	0	0.000259408	0	0	0.00144662	0	0	0.000609898	0	0
P0A894	0	0	0	0.000139439	0	0.000116848	0	0	0	0.000336946	0.000243819	0.00020675	0	0	0
P0AAG3	6.51972e-05	0	0	0.000139053	0	0	2.31047e-05	0	0	0.000518688	0	0	0.00070356	0	0
P0ABQ0	5.69617e-05	0	0	0.000137419	0	0	0	0	0	0	0	0	0.000445994	0	0
P31473	0	0	0	0.000130193	0	0	0	0	0	0.000555277	0	0	0.000505082	0	0
P0A9M0	7.85768e-05	0	0	0.000120966	0	0	5.88373e-05	0	0	0.000791818	0	0	0.00068424	0	0
P0ABB8	4.84553e-05	0	0	0.000119197	0	0	0	0	0	0.000410248	0	0	0	0	0
P0A6R0	0.000486482	0	0.000114761	0.000118394	0.000143392	0.000122308	0.000170257	0	0	0.00784853	0.00577058	0.00386824	0.00430332	0	0
P0AFP4	0	0	0	0.000113175	0	0	0	0	0	0	0	0	0	0	0
P60752	5.38845e-05	0	0	0.000111287	0	0	0	0	0	0.000119003	0	0	0	0	0
P0AA89	0	0	0	0.000111264	0	0	0	0	0	0.000130494	0	0	0.000197387	0	0
P22731	0	0	0	0.000110778	0	0	0	0	0	0.000130875	0	0	0	0	0
P63020	6.7285e-05	0	0	0.000104836	0	0	8.12367e-05	0	0	0.00186826	0.000476181	0.000387569	0	0	0
P0ADS6	0.000121944	0	0	0.000101143	0	0	0	0	0	0.000212434	0	0	0.000984133	0	0
P75913	9.47238e-05	0	0	0.000100723	0	0	6.93617e-05	0	0	0.000600068	0.00072877	0.000525392	0.000692954	0	0
P60240	0	0	0	9.81593e-05	0	0	1.74464e-05	0	0	0.000215394	0	0	0.000265438	0	0
P0A8W2	0	0	0	9.78244e-05	0	0	0	0	0	0.000920796	0	0	0	0	0
P0AG20	2.2059e-05	0	0	9.7689e-05	0	0	0	0	0	0.000192734	0	0	0.000244559	0	0
P0AFD6	0	0	0.000106393	9.53824e-05	0.000190279	0	1.67514e-05	0	0	0.000175687	0.000578977	0	0	0	0
P23886	0	0	0	9.13035e-05	0	0	1.66607e-05	0	0	0.00027254	0	0	0	0	0
P75863	0	0	0	9.06687e-05	0	0	0	0	0	7.23753e-05	0	0	0	0	0
P30850	8.49626e-06	0	0	8.89368e-05	0	0	6.09039e-06	0	0	0.000701588	0	0	0.000452753	0	0
P60595	7.38348e-05	0	0	8.18124e-05	0	0	2.38767e-05	0	0	0.00112602	0.000583241	0.000506024	0	0	0
P0ABC7	2.83802e-05	0	0	7.84076e-05	0	0	2.68762e-05	0	0	0.000176285	0	0	0.000772373	0	0
P0A8C1	3.85182e-05	0	0	7.69075e-05	0	0	2.25247e-05	0	0	0.000178721	0	0	0	0	0
P76575	7.26405e-05	0	0	7.63409e-05	0	0	0	0	0	0.000408635	0	0.000225082	0	0.000113187	0
P37339	0	0	0	7.6294e-05	0	0	0	0	0	0.00117064	0	0	0.0014629	0	0
P52052	4.08437e-05	0	0	7.58301e-05	0	0	1.28796e-05	0	0	7.89785e-05	0	0	0.000325176	0	0
P13035	5.09872e-05	0	9.2228e-05	7.04669e-05	0.000270962	0.000125524	2.4213e-05	0.000100791	7.73416e-05	0.00013986	0.000420141	0.000229239	0.000356159	0.000234976	0.000130083
P22729	0	0	0	7.02413e-05	0	0	0	0	0	0.000163889	0	0	0	0	0
P0A877	6.32199e-05	0	0	7.00726e-05	0.000127739	0.000108658	0.000232099	0	0	0.00342937	0.0029544	0.00185972	0.00235697	0.000125125	0
P0A8Z0	7.94899e-05	0	0	6.98961e-05	0	0	4.86715e-05	0	0	0.000123403	0	0	0	0	0
P0ADP2	7.43543e-05	0	0	6.90657e-05	0	0	2.6946e-05	0	0	0.000126363	0	0	0.000201431	0	0
P69786	8.1262e-05	0	7.19011e-05	6.66288e-05	0.000110565	0	4.44551e-05	0	0	0.000478313	0.000815921	0.000334197	0.000349856	0.000545263	0.00031479
P0A9A9	5.13435e-05	0	0	6.12416e-05	0	0	0	0	0	0.00012654	0	0	0	0	0
P37744	2.63279e-05	0	0	6.06837e-05	0	0.000117254	0	0	0	0.00100087	0.00122732	0.000240697	0.000283437	0	0.000135545
P0A910	1.81884e-05	0	0	5.77556e-05	0	0	0	0	0	0.000104505	0	0	7.24226e-05	0	0
P0ABE2	8.03368e-05	0	0	5.72366e-05	0	0	2.52328e-05	0	0	0.000209688	0	0	0.000556215	0	0
P77748	0	0	0	5.5739e-05	0	0	3.52827e-05	0	0	0.00048086	0	0	0.000216445	0	0
P77488	4.77499e-05	0	0	5.32856e-05	0	0	0	0	0	0.000181716	0	0	0.000264232	0	0
P27278	0	0	0	5.26053e-05	0	0	5.29317e-06	0	0	0.000197758	0	0	0.000217739	0	0
P0AF93	6.22109e-05	0	0.000155671	5.23612e-05	0.000170931	0	6.08259e-05	0.000171023	0.000274783	0.000630291	0.00382294	0.00225914	0.000370235	0.000375978	0.000430163
P0A948	0	0	0	5.07281e-05	0	0	0	0	0	0.000333414	0	0	0.000351235	0	0
P46837	0	0	0	4.96468e-05	0	0	7.11284e-05	0	0	0	0	0	0	0	0
P30750	4.4011e-05	0	0	4.40234e-05	0	0	9.7005e-05	0	0	0.00173106	0	0	0.00180028	0	0
P0AAH0	0	0	0	4.19748e-05	0	0	0	0	0	0	0	0	0	0	0
P0A6S7	4.15651e-05	0	0	4.09692e-05	0	0	2.72091e-05	0	0	0.000286081	0	0	0.000412483	0	0
P0A9M8	0	0	0	4.07245e-05	0	0	6.48452e-06	0	0	0.000200741	0	0	0	0	0
P0A6P7	5.0581e-05	0	0	4.03578e-05	0	0	3.33173e-05	0	0	0.000106387	0	0	0	0	0
P27434	0	0	0	3.25079e-05	0	0	0	0	0	0.000295489	0	0	0.00015777	0	0
P23003	0.000114119	0	0	3.24154e-05	0	0	3.52515e-05	0	0	0.000151555	0	0	0	0	0
P15639	0	0	0	2.87076e-05	0	0	0	0	0	0.000297931	0	0	6.73008e-05	0	0
P07639	0	0	0	2.67525e-05	0.000172196	0.000137525	0	8.28211e-05	0	0.000258285	0.000671781	0.000720752	0	0.000145913	0.000201496
P00393	0	0	0	0	0	0	6.71346e-05	0	0	0.0004136	0	0	0.000315277	0	0
P00509	0	0	0	0	0	0	0	0	0	0	0	0	0	0	0
P00579	0	0	0	0	0	0	0	0	0	0	0	0	0	0	0
P00888	6.97227e-05	0	0	0	0	0	4.7398e-05	0	0	0.000346102	0	0	0.000342105	0	0
P00956	0	0	0	0	0	0	0	0	0	0	0	0	0	0	0
P02943	6.51028e-05	0	0	0	0	0	3.54326e-05	0	0	3.66087e-06	0	0	7.4621e-06	0	0
P03004	3.24205e-05	0	0	0	0	0	0	0	0	0.000119817	0	0	0	0	0
P05791	0	0	0	0	0	0	0	0	0	0.000997131	0	0	0	0	0
P05793	4.99241e-06	0	0	0	0	0	6.94024e-05	0	0	0.000855011	0.00192079	0.00109978	7.48808e-05	0	0
P06988	0	0	0	0	0	0	0	0	0	0	0	0	0	0	0
P06989	0	0	1.22024e-05	0	0	2.43049e-05	0	0	0	0	0.000172654	0.000120752	0	6.97848e-05	4.66628e-05
P07001	0	0	0	0	0	0	0	0	0	0	0	0	0	0	0
P07004	0	0	0	0	0	0	0	0	0	0	0	0	0	0	0
P07109	0	0	0	0	0	0	0	0	0	0	0	0	0	0	0
P07762	0	0	0	0	0	0	0	0	0	0	0	0	0	0	0
P08142	0	0	0	0	0	0	0	0	0	0	0	0	0	0	0
P09029	0	0	0	0	0	0	0	0	0	0	0	0	0	0	0
P09323	0	0	0	0	0	0	0	0	0	0.000248909	0	0	0	0	0
P09424	0	0	0	0	0	0	0	0	0	0	0	0	0	0	0
P0A6A3	0	0	0	0	0	0	0	0	0	0	0	0	0	0	0
P0A6C8	0	0	0	0	0	0	0	0	0	0.000220594	0	0	0.000163599	0	0
P0A6D3	0	0	0	0	0	0	0	0	0	0	0	0	0	0	0
P0A6E1	0	0	0	0	0	0	0	0	0	0	0	0	0	0	0
P0A6F3	0	0	0	0	0	0	4.66673e-05	0	0	0	0	0	0.000164181	0	0
P0A6I0	0	0	0	0	0	0	0	0	0	0	0	0	0	0	0
P0A6J1	0	0	0.000149687	0	0	0	0	0	0	0.000685296	0	0	0	0	0
P0A6K6	0	0	0	0	7.75777e-05	0.000180903	0	0	4.59099e-05	0	0	0.000198059	0	0	0.000135068
P0A6M8	0	0	0	0	0	0	0	0	0	0	0	0	0	0	0
P0A6P1	0	0	0	0	0	0	0	0	0	0	0	0	0	0	0
P0A6P5	0	0	0	0	0	0	0	0	0	0	0	0	0	0	0
P0A6T3	0	0	0	0	0	0	0	0	0	0	0	0	0	0	0
P0A6W9	0	0	0	0	0	0	0	0	0	0	0.000290733	0	0	0	0
P0A734	0	0	0	0	0	0	0	0	0	0	0	0	0	0	0
P0A744	0	0	0	0	6.72626e-05	0	0	1.11109e-05	0	0	0.000780344	0.00028846	0	2.84382e-05	0
P0A763	0	0	0	0	0	0	0	0	0	0.000113595	0	0	0	0	0
P0A786	3.95453e-05	0	0	0	0	0	0.000104282	0	0	0.0015851	0.00026019	0.000267864	0.000418231	0	0
P0A7A2	0	0	0	0	0	0	0	0	0	0	0	0	0	0	0
P0A7B5	4.71592e-05	0	0	0	0	0	0	0	0	0.000488096	0	0	0	0	0
P0A7E1	0	0	0	0	0	0	0	0	0	0	0	0	0	0	0
P0A7F6	0	0	0	0	0	0	0	0	0	0.000212722	0.000885342	0.0005751	0	0	0
P0A7I4	0	0	0	0	0	0	0	0	0	0	0	0	0	0	0
P0A7W7	0	0	8.24618e-05	0	0	0	0	0.000463439	0	0	0.00114674	0	0	0	0
P0A7Y0	0	0	2.73673e-05	0	0	0	1.57133e-05	3.05871e-05	2.5545e-05	0.000174227	0.000747433	0.00037295	0	0	0
P0A836	0	0	0	0	0	0	0	0	0	0.000212234	0	0	0	0	0
P0A840	0	0	0	0	0	0	0	0	0	0	0	0	0	0	0
P0A847	0	0	0	0	0	0	0	0	0	0.000239592	0	0	0	0	0
P0A862	0	0	0	0	0.000151913	0	0	0	0	0.000436563	0.00159282	0.000676993	0.000251198	0	0
P0A8A4	0	0	0	0	0	0	0	0	0	0	0	0	0	0	0
P0A8G0	0	0	0	0	0	0	0	0	0	0	0	0	0	0	0
P0A8P6	0	0	0	0	0	0	0	0	0	0	0	0	0	0	0
P0A8U6	0	0	6.06505e-05	0	0	0	0	5.42318e-05	0	0	0.000678027	0.000296018	0	0	0
P0A930	0	0	0.000385087	0	0.00118347	0.000629362	0	0	0.000357212	0	0.00210328	0.00148029	0	0.00162959	0.000936993
P0A962	0	0	0	0	0	0	0	0	0	0	0	0	0	0	0
P0A968	0	0	0	0	0	0	9.55675e-05	0	0	0	0	0	0	0	0
P0A988	0	0	0	0	0	0	0	0	0.000150917	0	0.00111144	0.0012238	0	0.000387735	0
P0A9B6	0	0	0	0	0	0	0	0	0	0	0	0	0	0	0
P0A9D2	0	0	0	0	0	0	0	0	0	0.000104585	0.000457272	0.000652098	0	0	0.000326615
P0A9D8	0	0	0	0	0	0	0	0	0	0	0	0	0	0	0
P0A9E5	0	0	0	0	0	0	0	0	0	0	0	0	0	0	0
P0A9J0	0	0	0	0	0	0	0	0	0	0.000169259	0.000575015	0.000355813	0	0	0
P0A9J8	0	0	0	0	0	0	0	0	0	0	0	0	0	0	0
P0A9P4	0	0	0	0	0	0	0	0	0	0	0.000555502	0.000333103	0	0	0
P0A9P6	0	0	0	0	0	0	0	0	0	0	0	0	0	0	0
P0A9S3	0	0	0	0	0	0	0	0	0	0	0	0	0	0	0
P0A9V1	0	0	0	0	0	0	0	0	0	0	0	0	0	0	0
P0AAE0	0	0	0	0	0	0	0	0	0	0	0	0	0	0	0
P0AAG0	0	0	0	0	0	0	0	0	0	0	0	0	0	0	0
P0AAI3	0	0	0	0	0	0.000214012	0	0	0	0	0	0	0	0	0
P0AAN9	0	0	0	0	6.01318e-05	4.13878e-05	0	0	0	0	0.000408026	0.000262762	0	0	0
P0AB89	0	0	0	0	0	0	0	0	0	0	0	0	0	0	0
P0ABJ1	0	0	0	0	0	0	0	0	0	0	0	0	0	0	0
P0ABM9	0	0	0	0	0	0	0	0	0	0	0	0	0	0	0
P0ABR9	0	0	0	0	0	0	0	0	0	0	0	0	0	0	0
P0AC59	0	0	0	0	0	0	0	0	0	0	0	0	0	0	0
P0ACA1	0	0	0	0	0	0	0	0	0	0	0	0	0	0	0
P0ACD8	0	0	0	0	0	0	0	0	0	0	0	0	0	0	0
P0ACF4	0	0	0	0	0	0	0	0	0	0	0	0	0	0	0
P0ACG8	0	0	0	0	0	0	0	0	0	0	0	0	0	0	0
P0ACI0	0	0	0	0	0	0	0	0	0	0	0	0	0	0	0
P0ACK2	0	0	0	0	0	0	0	0	0	0	0	0	0	0	0
P0ACL0	0	0	0	0	0	0	0	0	0	0	0	0	0	0	0
P0ACL2	0.000102121	0	0	0	0	0	1.3882e-05	0	0	0.000663281	0	0	0.00011507	0	0
P0ACN4	0	0	0	0	0	0	0	0	0	0.00020532	0	0	0.000119729	0	0
P0ACQ4	4.77712e-05	0	0	0	0	0	0	0	0	0.000634948	0	0	0	0	0
P0ACR9	9.21156e-05	0	0	0	0	0	1.38631e-05	0	0	0.000889054	0	0	0.000271265	0	0
P0ADB1	0	0	4.37493e-05	0	0.000124721	0.000139657	0	4.59573e-05	3.69838e-05	0	0	0	0	0	5.98613e-05
P0ADR6	0	0	0	0	0	0	0	0	0	0	0	0	0	0	0
P0AE08	0	0	2.64029e-05	0	0	0	0	5.12526e-05	0	0.00142458	0.0134381	0.00373756	0	0	0
P0AED0	0	0	0	0	0	0	0	0	0	0	0	0	0	0	0
P0AEJ6	0	0	0.000116309	0	9.74424e-05	0.000310493	0	0.000162581	4.9068e-05	0.000105212	0.000876819	0.000619457	0	0.000115611	0
P0AEK2	0	0	0	0	0	0	0	0	0	0	0.000284115	0.000196694	0	0	6.62915e-05
P0AES0	0	0	0	0	0	0	0	0	0	0	0	0	0	0	0
P0AF48	0	0	0	0	0	0	0	0	0	0	0	0	0	0	0
P0AFB5	0	0	0	0	0	0	0	0	0	0	0	0	0	0	0
P0AFG3	0	0	0	0	0	0	0	0	0	0.000138763	0	0	0	0	0
P0AFJ7	0	0	0	0	0	0	0	0	0	0	0	0	0	0	0
P0AGI8	0	0	0	0	0	0	0	0	0	0	0	0	0	0	0
P0AGJ2	0	0	0	0	0	0	0	0	0	0	0	0	0	0	0
P0AGL7	0	0	0	0	0	0	0	0	0	0	0	0	0	0	0
P0DMC7	0	0	0	0	0	0	0	0	0	0	0	0	0	0	0
P0DTT0	0	0	0	0	0	0	0	0	0	0	0	0	0	0	0
P10408	0	0	0	0	0	0	0	0	0	0	0	0	0	0	0
P10902	0	0	0	0	0	0	0	0	0	0	0	0	0	0	0
P11446	0	0	0	0	0	0	4.74538e-05	0	0	0.000784708	0	0	0.000107569	0	0
P13000	2.71414e-05	0	0	0	0	0	3.06741e-05	0	0	0.000589341	0	0	0.000219008	0	0
P13518	0	0	0	0	0	0	0	0	0	0	0	0	0	0	0
P15038	0	0	0	0	0	0	0	0	0	0	0	0	0	0	0
P16689	0	0	0	0	0	0	0	0	0	0	0	0	0	0	0
P17443	0	0	0	0	0	0	0	0	0	0	0	0	0	0	0
P17854	0	0	5.63334e-05	0	0	0	0	0	0	0.000338442	0.00253943	0.000828781	0	0	0
P18133	2.25617e-05	0	0	0	0	0	2.5778e-05	0	0	0.000409481	0	0	0	0	0
P18335	0	0	0	0	0	0	0	0	0	0	0.000240119	0.000107476	0	7.5647e-05	0
P21156	0	0	0	0	0	0	0	0	0	0	0	0	0	0	0
P21362	0	0	0	0	0	0	0	0	0	0	0	0	0	0	0
P21514	0	0	5.33303e-05	0	0	0	0	0	0	0	0	0	0	0	0
P21645	0	0	0	0	0	0	0	0	0	0	0	0	0	0	0
P22188	0	0	3.11899e-05	0	0.000121413	8.2253e-05	0	3.88029e-05	0	0	0.000723772	0.000308001	0	8.11852e-05	8.51136e-05
P22255	0	0	0	0	0	0	0	0	0	0.000136901	0	0	0.000218928	0	0
P22634	0	0	0	0	0	0	0	0	0	0.000169636	0	0	0	0	0
P22939	0	0	0	0	0	0	0	0	0	0	0	0	0	0	0
P23837	8.55887e-05	0	0	0	0	0	7.8431e-05	0	0	0.00029773	0	0	0	0	0
P23908	0	0	0	0	0	0	0	0	0	0	0.000893916	0.000265654	0	0	0
P24203	0	0	0	0	0	0	0	3.47353e-05	0	0	0.000212182	0	0	9.67664e-05	0
P25397	0	0	0	0	0	0	0	0	0	0	0	0	0	0	0
P25535	0	0	0	0	0	0	0	0	0	0	0	0	0	0	0
P25539	0	0	0	0	0	0	0	0	0	0.000244325	0	0	0.000188202	0	0
P25742	0	0	0	0	0	0	0	0	0	0	0	0	0	0	0
P25745	0	0	0	0	0	0	0	0	0	0.000252567	0	0	0	0	0
P25746	0	0	0	0	0	0	0	0	0	0.000754787	0	0	0	0	0
P25888	0	0	0	0	0	0	0	0	0	0	0	0	0	0	0
P27249	0	0	0	0	0	0	0	0	0	0	0	0	0	0	0
P27833	0	0	0	0	0	0	0	0	0	0	0	0	0	0	0
P30125	0	0	0	0	0	0	0	0	0	0	0	0	0	0	0
P31057	0	0	0	0	0	0	0	8.77661e-05	7.19038e-05	0.00052495	0.0022038	0.00237541	0	0	0
P31224	0	0	0	0	0	0	0	0	0	0	0	0	0	0	0
P31455	0	0	0	0	0.000164798	0	0	6.11445e-05	0	0	0.000252824	0.000230738	0	0.000131912	0
P31547	0	0	0	0	0	0	0	0	0	0	0	0	0	0	0
P31678	5.41274e-05	0	0	0	0	0	0	0	0	0.00022316	0	0	0	0	0
P31808	0	0	0	0	0	0	0	0	0	0	0	0	0	0	0
P31828	0	0	0	0	0	0	0	0	0	0	0	0	0	0	0
P33916	0	0	0	0	0	0	0	0	0	0	0	0	0	0	0
P33920	0	0	6.16324e-05	0	0.000114735	0	0	0	0	0	0.000511178	0.000291342	0	0.000120738	7.53874e-05
P36938	0	0	0	0	0	0	0	0	0	0	0.000485268	0.000154147	0	0	0
P37051	0	0	0	0	0	0	0	0	0	0	0	0	0	0	0
P37177	0	0	0	0	0	0	0	0	0	0	0	0	0	0	0
P37313	0	0	0	0	0	0	0	0	0	0	0	0	0	0	0
P37349	0	0	0	0	0	0	0	0	0	0	0.000437477	0.000204439	0	0	0
P37643	0	0	8.23841e-05	0	0	0	0	0	2.96389e-05	0	0	0	0	0.000259596	0.000277436
P37645	0	0	0	0	0	0	0	0	0	0	0	0	0	0	0
P37649	0	0	0	0	8.68764e-05	0	0	4.65782e-05	0	0	0.00126228	0.000647123	0	0	0
P37671	0	0	0	0	0	0	0	0	0	0	0	0	0	0	0
P37692	0	0	0	0	0	0	0	0	0	0	0	0	0	0	0
P37759	0	0	0	0	0	0	0	0	0	0	0	0	0	0	0
P37760	0	0	0	0	0	0	0	0	0	0	0	0	0	0	0
P37773	0	0	0	0	0	0	0	0	0	0	0	0	0	0	0
P37903	0	0	0	0	0	0.000167038	0	0	0	0.000251696	0.000503367	0.000453667	0	0	0
P38038	0	0	0	0	0	0	0	0	0	0	0	0	0	0	0
P39333	0	0	0	0	0	0	0	0	0	0	0	0	0	0	0
P39358	0	0	0.000264261	0	0.000555668	0.000478791	0	0.000228829	0.000292264	0	0.000855898	0.000858436	0	0.000698441	0.000762397
P45544	0	0	4.96735e-05	0	0	0	0	0.000120555	0	0	0	0.000209122	0	0	0
P46852	0	0	0	0	0	0	0	0	0	0	0	0	0	0	0
P46883	0	0	0.000207417	0	0.000169833	0	0	0.000165437	0	0	0	0	0	0.00137062	0.000522882
P60716	0	0	0	0	0	0	0	0	0	0	0	0	0	0	0
P61714	0	0	0	0	0	0	0	0	0	0	0	0	0	0	0
P61889	0	0	0	0	0	0	0	0	0	0	0	0	0	0	0
P63389	0	0	0	0	0	0	0	0	0	0	0	0	0	0	0
P64517	0	0	0	0	0	0	0	0	0	0	0	0	0	0	0
P64588	0	0	0.000204158	0	0	0	0	0	0	0	0	0	0	0	0
P64624	0	0	0	0	0	0	0	0	0	0.000521726	0	0	0	0	0
P67087	0	0	0	0	0	0	0	0	0	0.00016419	0	0	0	0	0
P69776	0	0	0	0	0	0	0	0	0	0	0	0	0	0	0
P69828	0	0	0	0	0	0	0	0	0	0	0	0	0	0	0
P69874	0	0	0	0	0	0	0	0	0	0	0	0	0	0	0
P71244	0	0	0	0	0	0	0	0	0	0	0	0	0	0	0
P75849	0	0	0	0	0	0	0	0	0	0	0	0	0	0	0
P75864	0	0	0	0	0	0	0	0	0	0	0	0	0	0	0
P75910	0	0	4.72263e-05	0	0	0	0	2.60248e-05	0	0.00182759	0.00448886	0.00226095	0	0	0
P75931	0	0	0	0	0	0	0	0	0	0	0	0	0	0	0
P75938	0	0	0	0	0	0	0	0	0	0	0	0	0	0	0
P76116	0	0	0	0	0	0	0	0	0	0	0	0	0	0	0
P76349	0	0	0	0	0	0	0	0	0	0	0	0	0	0	0
P76502	0	0	0	0	0	0	0	0	0	0	0	0	0	0	0
P76507	0.000169357	0	0	0	0	0	0	0	0	0	0	0	0	0	0
P76550	0	0	0	0	0	0	0	0	0	0	0	0	0	0	0
P77171	8.20339e-05	0	0	0	0	0	3.77486e-05	0	0	0	0	0	0	0	0
P77213	0	0	0	0	0	0	0	0	0	0.000128814	0	0	0	0	0
P77306	0	0	0	0	0	0	0	0	0	0	0	0	0	0	0
P77324	0	0	0	0	0	0	0	0	0	0	0	0	0	0	0
P77444	0	0	0.000103913	0	0	0	0	8.46155e-05	0	0	0	0.000300894	0	0	0
P77510	0	0	0	0	0	0	0	0	0	0	0	0	0	0	0
P77737	0	0	0	0	0	0	0	0	0	0	0	0	0	0	0
P77781	0	0	0	0	0	0	0	0	0	0	0	0	0	0	0
P80668	0	0	0	0	0	0	0	0	0	0	0	0	0	0	0
Q46821	0	0	0	0	0	0	0	0	0	0	0	0	0	0	0
Q57261	0	0	0	0	0	0	0	0	0	0	0.000476851	0.000306911	0	0	0
