# Supplementary material for: Polyphosphate modulates the stress-responsive formation of functional RNA-protein condensates in bacteria and mammalian cells
Source: PLoS Biol. 2026 Apr 27;24(4):e3003775. doi: 10.1371/journal.pbio.3003775 (PMC13193609; doi:10.1371/journal.pbio.3003775)
Supplement: S9 Data — In the supplementary data file, the first tab gives more detailed descriptions of the data sets shown, and the second tab gives the fitted values and other statistics used in our analysis. (XLSX) [file pbio.3003775.s018.xlsx]

## Sheet: Description
bnum	Systematic gene name
gene_name	Common gene name
wt_halflife_mins	Fitted transcript half life (in minutes) for the given gene in WT cells at N24
dppk_halflife_mins	Fitted transcript half life (in minutes) for the given gene in delta(ppk) cells at N24
wt_dppk_halflife_log2rat_	log2 ratio of the WT vs. delta(ppk) half lives given above
wt_minusrif_r2val	r2 value for model fits for the WT rif-treated sample
dppk_plusrif_r2val	r2 value for model fits for the dppk rif-treated sample
wt_plusrif_qval	q-values for model fits for the WT rif-treated sample
dppk_plusrif_qval	q-values for model fits for the dppk rif-treated sample
mean_polyA_length_wt_n0	Mean fitted polyA tail length in the indicated condition
mean_polyA_length_wt_n24
mean_polyA_length_dppk_n0
mean_poly_length_dppk_n24

## Sheet: log2fc
	bnum	gene_name	wt_halflife_mins	dppk_halflife_mins	wt_dppk_halflife_log2rat_	wt_minusrif_r2val	dppk_plusrif_r2val	wt_plusrif_qval	dppk_plusrif_qval	mean_polyA_length_wt_n0	mean_polyA_length_wt_n24	mean_polyA_length_dppk_n0	mean_poly_length_dppk_n24
0	b0001	thrL	21.4722	5.50256	1.78906	-0.000782941	0.744844	0.0947611	0.139736	2.17903	0.95707	1.96481	0.646979
1	b0002	thrA	20.3776	9.39985	1.03954	-2.06858e-07	0.950202	0.0414607	9.53735e-10	0.607635	0.302082	0.659951	1.06512
2	b0003	thrB	39.8089	11.5039	1.70651	-3.73323e-06	0.877599	0.0537918	0.000301426	11.7293	10.8174	10.6607	6.45528
3	b0004	thrC	44.1654	15.7707	1.42927	-1.92424e-06	0.953711	0.0175094	7.60959e-14	2.2035	1.36903	2.44261	1.65228
4	b0005	yaaX	69.4056	28.3028	1.26465	0.000692903	0.187191	0.743121	0.732383	1.16135	0.477221	4.52941	0.139022
5	b0006	yaaA	19.1702	14.5251	0.377626	0.0421098	0.95707	0.042858	7.37601e-14	4.01019	0.975548	5.96167	2.22434
6	b0007	yaaJ	24.9103	31.0402	-0.306359	0.0588398	0.723065	0.0815653	0.00243473	0.126833	0.05066	0.0514569	0.480239
7	b0008	talB	31.0131	21.615	0.501385	-1.77872e-06	0.912954	0.0111186	2.21015e-08	0.0954389	0.0788666	0.16151	0.28064
8	b0009	mog	21.6211	18.494	0.214639	-0.00013168	0.578464	0.0364342	0.0405182	6.42693	7.04408	7.68793	6.74027
9	b0010	satP	273.771	25.9761	3.34848	0.0388229	0.493282	0.894137	0.0471442	2.1032	1.54049	0.098364	0.702077
10	b0011	yaaW	49.7478	42.4629	0.22356	0.0918617	0.230432	0.258714	0.477032	0.417366	4.94064e-295	3.71796	0.204806
11	b0012	mbiA	67.358	66.9825	0.0079466	0.0829149	0.0609714	0.505861	0.94293	--	--	--	--
12	b0013	yaaI	22.4924	6.73796	1.60217	0.0429237	0.758905	0.207824	0.0528739	--	--	--	--
13	b0014	dnaK	25.3884	14.0136	0.813631	0.000109851	0.99057	0.0233924	0	1.8858	1.71402	1.75414	1.38255
14	b0015	dnaJ	49.6039	16.9373	1.49629	0.000274615	0.948098	0.0190663	3.37545e-13	2.44011	0.870128	1.61314	0.33037
15	b0016	insL1	65.3485	25.0259	1.35011	0.0378685	0.789114	0.103479	0.000512373	27.3735	9.79795	21.5599	15.0024
16	b4412	hokC	21.0032	16.3296	0.344478	-6.9137e-05	0.676765	0.0758449	0.041731	1.42671	0.183322	2.17745	0.124469
17	b0018	mokC	42.7879	454.404	-3.37854	0.00137186	0.00151695	0.125859	1	1.42671	0.183322	2.17745	0.124469
18	b4413	sokC	20.0005	21.2426	-0.0829038	-0.102494	0.254691	1	0.659586	0.149312	0.0288108	0.268256	0.121258
19	b0019	nhaA	29.6526	11.3081	1.31639	0.00175613	0.940587	0.0524623	1.36888e-09	0.0671052	0.0628704	0.152841	0.136431
20	b0020	nhaR	30.6103	24.6267	0.302748	-3.79488e-05	0.679892	0.0668224	0.0179077	0.608291	1.78367	1.34468	0.298247
21	b0021	insB1	41.1242	23.1872	0.800404	0.0186746	0.746149	0.260255	0.00256991	0	0	1.14917	0
22	b0022	insA1	12.0104	24.8047	-0.987962	0.263255	0.461837	0.320468	0.237684	--	--	--	--
23	b0023	rpsT	18.4464	15.7857	0.212267	0.145075	0.629447	0.0212706	0.0642654	1.17721	1.4504	0.829875	0.412838
24	b0024	yaaY	41.354	7.64342	2.29283	0.00971225	0.850096	0.0681874	0.0066525	0.272543	0.63501	0.654082	0.627755
25	b0025	ribF	25.2199	14.5047	0.757954	0.0159561	0.942856	0.022668	8.54009e-10	2.19396	1.93828	2.23123	1.6737
26	b0026	ileS	27.895	22.6039	0.291795	0.00701832	0.848274	0.0251762	0.000115457	3.4947	0.913609	3.85933	1.07724
27	b0027	lspA	45.3758	29.5105	0.604069	0.00154762	0.763148	0.0501312	0.00274719	32.9101	25.0639	28.4879	19.3693
28	b0028	fkpB	75.4857	33.8419	1.13437	0.00190571	0.680845	0.109964	0.0105569	1.26959	0.300515	1.21956	0.0476546
29	b0029	ispH	93.1497	37.7149	1.28207	0.00676175	0.668371	0.117884	0.0142043	1.32911	1.19215	2.73888	0.540576
30	b0030	rihC	21.3519	102362	-12.161	0.00225092	-2.12545e-05	0.26129	1	0.546557	0.534646	0.455251	0.2027
31	b0031	dapB	24.174	13.1458	0.831562	0.00347755	0.834214	0.0238889	0.00109573	3.2321	3.35691	2.79037	3.26907
32	b0032	carA	195.118	28.2435	2.74554	0.00513255	0.715771	0.572598	0.00426519	0.530308	0.0245789	0.668161	0.112592
33	b0033	carB	251.022	44.6171	2.4659	4.02574e-05	0.462109	0.959711	0.103306	1.93961	1.33703	1.6931	0.375153
34	b0034	caiF	43.0732	16.4324	1.33813	0.00122517	0.626217	0.267394	0.09715	1.98521	0.124315	1.57973	0.436188
35	b0035	caiE	36.8419	86960.7	-11.1662	0.0448336	-0.000188265	0.414828	1	4.43899	6.85922	4.3234	1.65006
36	b0036	caiD	11.104	163801	-13.7242	0.0680536	-0.000107162	0.298508	1	--	--	--	--
37	b0037	caiC	59.5642	880.658	-3.86368	0.00130378	0.00202121	0.188638	1	2.07707	1.90504e-150	12.8721	1.15853e-44
38	b0038	caiB	38.4257	188.202	-2.26272	-0.000750736	0.0479102	0.0522394	0.938417	--	--	--	--
39	b0039	caiA	29.193	65.6182	-1.1417	-0.000445522	0.149122	0.0302878	0.562013	0.873775	0.960791	4.6413	0.487468
40	b0040	caiT	21.2798	163801	-12.8439	0.046272	-4.32809e-05	0.22354	1	--	--	--	--
41	b0041	fixA	9.97335	163801	-13.8657	0.187216	-3.99967e-05	0.276779	1	--	--	--	--
42	b0042	fixB	471.543	40880.3	-6.43485	-0.00172068	-9.68101e-05	1	1	1.43734	4.19745e-30	0.289377	0.288864
43	b0043	fixC	23.6944	546.824	-4.47146	-0.000349863	0.00432341	0.173059	1	--	--	--	--
44	b0044	fixX	1094.97	136.878	2.99074	-1.53626e-06	0.017614	1	1	0	0	0.20545	0.465257
45	b0045	yaaU	54.033	23.7118	1.1551	-0.000487988	-0.144478	0.21773	1	0.866279	0.863062	2.95722	0.74875
46	b0046	kefF	14.1834	48.4715	-1.70411	0.0173917	0.516	0.0615639	0.0452281	1.44075	0.767356	1.5734	0.697785
47	b0047	kefC	32.9169	41.3271	-0.319575	-7.90676e-08	0.584868	0.0325445	0.0332732	12.9394	1.82872	8.90859	0.904709
48	b0048	folA	8.08303	42.6243	-2.26389	0.000761026	0.248591	0.0600081	0.376074	2.1058	1.04863	1.82875	0.0993392
49	b0049	apaH	44.9149	19.6074	1.1558	-1.41689e-06	0.925694	0.0405805	7.35242e-09	2.83678	2.89777	2.43811	1.28436
50	b0050	apaG	18.2998	21.521	-0.222684	-7.41396e-06	0.744417	0.0362339	0.00668745	0.479184	1.55294	1.57987	0.250462
51	b0051	rsmA	14.5456	21.4002	-0.527002	0.00390319	0.738072	0.0589742	0.00405167	4.51224	3.30937	4.67043	0.993688
52	b0052	pdxA	232.608	46.144	2.30894	0.00639128	0.381238	0.687294	0.201181	0.623811	0.0788113	0.703319	0.129056
53	b0053	surA	41.6835	28.6917	0.523617	0.00138169	0.820203	0.0321862	0.000168573	1.55093	2.92437	0.868457	0.983302
54	b0054	lptD	24.5374	15.5954	0.621829	0.0113556	0.928342	0.0143619	1.50396e-08	4.82286	0.839534	3.43223	2.01231
55	b0055	djlA	36.8705	19.7599	0.867275	-1.80356e-05	0.403239	0.0189226	0.134813	1.48257	0.677348	1.2491	0.146576
56	b0056	yabP	29.3701	61.4473	-1.03999	0.0109681	0.167071	0.0302134	0.446186	0.294694	0.598214	0.149514	0.0274041
57	b0057	yabQ	25.0524	179.89	-2.79562	0.00800885	0.0204406	0.165102	1	0.884411	0.184515	0.845747	0.249934
58	b0058	rluA	38.1446	48.8417	-0.34854	-4.68844e-05	0.685219	0.0189639	0.00328012	1.35613	0.336389	0.441301	0.186909
59	b0059	rapA	26.0455	21.5649	0.261309	-8.5192e-07	0.920496	0.0251762	5.31012e-09	0.462434	5.11989	1.17289	0.653919
60	b0060	polB	24.4996	16.1653	0.570974	7.43233e-07	0.908416	0.0289122	4.79741e-07	0.25374	0.300831	0.197174	0.0784076
61	b0061	araD	57.1239	26.5372	1.07775	-0.0033721	0.37569	0.581255	0.348818	0.277503	0.248868	0.363723	0.239412
62	b0062	araA	32.8497	58.6689	-0.817837	-0.000657874	0.107903	0.0624973	0.786321	--	--	--	--
63	b0063	araB	13.1417	139.63	-3.31388	-5.55198e-05	0.0193254	0.0807771	1	--	--	--	--
64	b0064	araC	31.9354	23.1182	0.449518	-2.6134e-06	0.809498	0.0386919	0.000809027	0.315035	0.621866	0.295053	0.337506
65	b0065	yabI	43.8144	20.6149	1.05193	0.00357307	0.779055	0.0815653	0.00335071	3.22669	0.882533	2.44809	0.416134
66	b0066	thiQ	469.116	327522	-9.44436	0.000570788	-6.64423e-06	1	1	1.9557	0.158001	1.60883	1.48852
67	b0067	thiP	373.793	149.398	1.31731	0.0110542	0.0711222	0.956743	0.821764	0.508928	0	0.861915	0.0113265
68	b0068	thiB	78.8621	29.2191	1.40205	0.0508226	0.829236	0.155881	2.40298e-05	0.812596	0.191959	1.06556	0.29442
69	b4762	sroA	14.9049	19.6545	-0.376985	0.155198	0.589788	0.294215	0.0949374	0.169588	0.0313273	0.109938	0.294694
70	b0069	sgrR	23.9295	88.8166	-1.84913	0.00647474	0.0793031	0.0202257	0.846414	0.187613	0.0715925	0.109752	0.121258
71	b4577	sgrS	56.8578	242.211	-2.07163	0.190078	0.00459316	0.132993	1	0.0136278	0.0151244	0.0206505	0.0102122
72	b4662	sgrT	136.306	8.67015	3.82771	0.128007	0.392851	1	0.506847	0.0120696	0.021324	0.022247	0.00764389
73	b0070	setA	23.9308	29.8847	-0.308966	0.0494802	0.423634	0.0486583	0.097118	3.04532	1.3959	3.2751	0.946817
74	b0071	leuD	35.6218	18.5806	0.903275	0.00586528	0.881775	0.0332143	1.29616e-05	0.290755	0.329321	0.306986	0.248843
75	b0072	leuC	41.4674	11.3935	1.77677	0.000319792	0.818499	0.0416635	0.00171037	0.866441	1.22178	0.907188	0.873596
76	b0073	leuB	43.0757	10.0506	1.99586	0.000147067	0.943617	0.0407587	6.53401e-09	0.559468	0.139164	1.11539	0.536673
77	b0074	leuA	26.8524	8.44989	1.55943	0.00205768	0.923125	0.0269406	2.68913e-06	0.580245	0.474736	0.527872	0.338841
78	b0075	leuL	16.8245	32.8183	-0.92394	0.0069971	0.187819	0.828352	0.642455	1.91345	1.41032	2.09652	1.22108
79	b0076	leuO	137.501	163801	-10.2078	0.0417531	-4.39747e-05	0.746177	1	0.0889416	0.0118736	0.21976	0.115816
80	b4726	yabR	20	20	0					--	--	--	--
81	b0077	ilvI	25.1265	15.6633	0.648838	0.00898546	0.918065	0.0347326	8.63684e-08	1.83611	0.206726	2.26726	0.358803
82	b0078	ilvH	65.9459	47.8371	0.455017	0.00391941	0.352543	0.166273	0.195853	1.40925	0.704184	2.45587	0.114282
83	b0079	fruL	52.59	231.548	-2.1175	-0.284313	0.00233755	0.995616	1	0.718733	0.365415	0.480337	0.58783
84	b0080	cra	15.7953	26.346	-0.703271	0.0620109	0.734358	0.0516196	0.00505371	1.28689	0.190798	1.29766	3.51634
85	b0081	mraZ	18.1234	13.8454	0.365317	0.0128267	0.844158	0.0097614	0.000576049	2.12977	1.46488	2.70848	0.85846
86	b0082	rsmH	25.4315	25.7679	-0.0182454	0.0303816	0.767715	0.0313177	0.00287334	1.31922	2.32316	1.14548	0.683589
87	b0083	ftsL	37.9572	22.4623	0.731544	0.00343154	0.836881	0.012218	0.000351929	0.335439	0.40698	0.279468	0.863828
88	b0084	ftsI	65.3789	36.7532	0.814126	0.0229758	0.716271	0.0613235	0.00450984	0.663193	0.541217	0.535382	0.0987365
89	b0085	murE	63.9209	35.2488	0.840749	0.020099	0.599523	0.0608373	0.0442509	0.260598	0.329733	0.312171	0.0826776
90	b0086	murF	82.0281	27.9189	1.52159	0.0307556	0.702514	0.103579	0.0194144	0.604571	0.76246	0.549183	0.393129
91	b0087	mraY	91.0646	32.7061	1.44964	0.0269958	0.389799	0.270859	0.275112	1.61148	0.678143	1.62052	0.144984
92	b0088	murD	122.264	35.6855	1.74847	0.0248716	0.596103	0.333286	0.0460465	0.652916	0.754046	0.468026	0.185829
93	b0089	ftsW	153.812	70.8418	1.10762	0.0423011	0.170179	0.580747	0.537178	2.00738	1.57171	1.67042	4.37924
94	b0090	murG	155.246	33.4212	2.18245	0.00156403	0.613882	0.484142	0.0341918	1.02303	1.05442	0.645277	0.760199
95	b0091	murC	219.657	41.4726	2.3772	0.0162878	0.506942	0.65514	0.0877475	2.2356	2.7906	2.33231	0.580109
96	b0092	ddlB	82.6279	31.7138	1.35409	-4.7959e-06	0.684713	0.109561	0.0113316	1.05937	1.45189	1.2965	0.958884
97	b0093	ftsQ	67.6575	28.6478	1.21149	0.00546962	0.851009	0.066646	7.82184e-06	1.0542	1.57488	1.08798	0.518679
98	b0094	ftsA	47.4936	34.1599	0.463865	0.0100835	0.663455	0.0307329	0.0146004	0.908969	0.772153	0.775806	1.05846
99	b0095	ftsZ	36.3703	28.5928	0.336645	-1.49045e-07	0.76216	0.0280526	0.00271309	1.20398	0.378093	1.86506	0.272933
100	b0096	lpxC	26.2384	70.8686	-1.39972	0.00371824	0.309722	0.0294245	0.182174	0.744002	0.123947	0.954434	0.0856176
101	b0097	secM	16.2988	12.3426	0.374631	0.036641	0.846334	0.082736	0.00157777	0.338841	0.0796871	0.189191	0.139825
102	b0098	secA	34.2698	22.8218	0.566151	0.00544018	0.931148	0.0252317	1.27548e-10	1.07676	1.5538	1.47315	0.843125
103	b0099	mutT	58.341	12.2275	2.16549	0.00944805	0.516268	0.398178	0.242763	5.51363	0.806701	4.31303	1.11176
104	b0100	b0100	101.988	17.2516	2.49638	0.0207985	0.634348	0.167458	0.0833087	5.261	0.749659	5.55015	0.350231
105	b0101	yacG	92.8735	31.7431	1.51953	0.0179463	0.676583	0.131637	0.0174392	4.76148	0.653287	5.22563	0.41001
106	b0102	zapD	52.5911	28.4245	0.864975	0.00352963	0.754083	0.0782244	0.00408471	0.70593	0.305822	1.44302	0.130304
107	b0103	coaE	19.8561	15.7317	0.317888	0.012906	0.948513	0.0554189	1.26807e-11	3.12978	0.738264	1.72453	0.201356
108	b4727	yacM	20	2.10853	2.75608		0.2727		1	0.0625212	0.079687	0.32393	0.0245789
109	b0104	guaC	232.369	32.3184	2.80822	0.0695291	0.680287	0.733831	0.01163	0.0283425	24.3385	0.0197357	0.254269
110	b0105	b0105	305.841	30.2039	3.29769	0.0260159	0.563518	1	0.081088	0	1.68305	0.260985	0.0960632
111	b0106	hofC	9.14786	51.3862	-2.36801	0.0606699	0.329161	0.107099	0.208108	0.439871	1.78367	0.162758	1.81063
112	b0107	hofB	14.8717	75.8652	-2.27588	0.0375653	0.157849	0.140048	0.529438	--	--	--	--
113	b0108	ppdD	4976.45	40920.5	-3.03938	0.0197475	-1.41639e-05	1	1	0.886847	1.40701	2.2395	0.0324412
114	b0109	nadC	27.8706	40.0056	-0.506222	0.0615021	0.250747	0.0159774	0.427754	0.221219	1.49111	0.798322	1.23633
115	b0110	ampD	23.4222	13.9763	0.705515	0.0141187	0.881205	0.0216986	1.56076e-05	0.899271	0.514321	0.954252	0.912102
116	b0111	ampE	40.7818	19.5334	1.0249	-5.86959e-05	0.879764	0.0849067	2.97821e-05	1.91594	1.96419	3.05013	1.1096
117	b0112	aroP	43.2242	16.4568	1.34105	6.75881e-05	0.876801	0.0341997	3.74104e-05	4.11459	0.513776	1.89743	0.582627
118	b0113	pdhR	11.291	17.6954	-0.605075	0.00447078	0.637075	0.0669061	0.0468152	0.885735	1.22304	1.1156	2.16263
119	b0114	aceE	30.8627	20.1482	0.591336	0.000208971	0.878093	0.0216878	2.01701e-05	3.16648	0.540429	2.35756	2.5751
120	b0115	aceF	40.1742	27.6152	0.524958	-7.01003e-06	0.713845	0.0226838	0.0126566	1.16654	0.537296	0.798575	0.41881
121	b0116	lpd	31.062	26.981	0.196418	0.0145613	0.825509	0.0288945	0.000191602	5.195	0.711175	3.78641	2.0868
122	b0117	yacH	23.2822	19.1803	0.266955	0.10902	0.65396	0.112846	0.0263591	--	--	--	--
123	b0118	acnB	28.865	30.8333	-0.0920829	0.0164667	0.814366	0.0344114	7.17457e-05	0.714676	0.7216	0.885487	0.507918
124	b0119	yacL	8.96277	11.0302	-0.272043	0.00258085	0.785079	2.39467e-09	0.0128077	5.95557	5.11372	5.16098	0.703921
125	b0120	speD	102.142	35.7816	1.48757	0.0381511	0.621149	0.139026	0.025182	3.15995	0.137266	3.12758	0.106458
126	b0121	speE	28.1033	23.4095	0.25374	0.030136	0.812082	0.0218762	0.000312886	4.10493	33.5564	1.91104	1.31621
127	b0122	yacC	20.5898	25.5008	-0.295688	0.0502771	0.605203	0.0534088	0.052631	0.0154843	0.079687	0.16176	0.17629
128	b0123	cueO	18.8188	20.5677	-0.122005	0.0250888	0.861644	0.0775516	6.88659e-05	11.5203	21.2792	10.2556	1.94376
129	b0124	gcd	17.2	17.9105	-0.0552458	0.00388678	0.86264	0.041255	4.42889e-05	0.28698	0.327958	0.514132	0.22157
130	b0125	hpt	26.6252	20.1847	0.382961	0.00679725	0.947234	0.0054732	1.21001e-13	4.32273	0.401362	1.92916	0.122325
131	b0126	can	26.5382	19.9379	0.395319	0.0307138	0.919903	0.0146386	2.18615e-08	2.61651	14.3632	3.08027	0.397057
132	b0127	yadG	39.7513	18.7486	1.0451	-7.32466e-07	0.831297	0.0176731	0.000907351	1.83358	0.0134024	0.0737741	0.442217
133	b0128	yadH	132.327	18.9927	2.73742	0.0141678	0.84862	0.52835	9.18138e-05	1.26138	0.62746	0.574912	0.123557
134	b0129	yadI	34.411	36.5333	-0.0839751	0.0797589	0.436063	0.103121	0.171517	1.81212	1.0004	8.18385	1.62995
135	b0130	yadE	19.9357	15.7501	0.321796	0.0243744	0.803671	0.100381	0.00128338	1.42813	0.799387	3.5695	0.942996
136	b0131	panD	23.1808	32.6912	-0.478508	0.027704	0.610903	0.02525	0.028576	0.533075	0.266773	0.48925	0.878376
137	b0132	rpnC	31.2602	200.221	-2.64095	0.132983	0.0225871	0.0328651	1	1.89058	0.0685535	1.23177	0.78053
138	b0133	panC	27.3736	23.314	0.222763	-4.35628e-06	0.859995	0.0303605	1.01161e-05	4.82525	1.01811	5.1453	0.700758
139	b0134	panB	17.182	13.548	0.32169	0.00286924	0.959942	0.0294252	1.04453e-13	0.366077	0.598214	0.362534	0.235749
140	b0135	yadC	48.5965	136.095	-1.46687	0.0348214	0.0127734	0.38399	1	0.0394075	0.558384	1.2171	0.454278
141	b0136	yadK	31.7546	85.0934	-1.3942	0.143862	0.0592169	0.65105	0.961254	--	--	--	--
142	b0137	yadL	33.0959	86.9873	-1.3677	0.177302	0.0533231	0.0877696	0.972384	0.87127	0.030545	5.62133e-69	0.969468
143	b0138	yadM	13.1375	81881.3	-12.4998	0.120627	-8.56214e-06	0.402528	1	0.024118	1.00623	9.64295e-26	0.961703
144	b0139	htrE	20.5567	327644	-13.8917	0.0180952	-2.0883e-05	0.0772955	1	0.528743	0.969862	1.24654e-24	0.65132
145	b0140	yadV	17.6094	163801	-13.1036	0.0567693	-3.81611e-05	0.446789	1	--	--	--	--
146	b0141	yadN	7.27862	167.498	-4.3472	0.224565	0.00859167	0.743358	1	--	--	--	--
147	b0142	folK	135.749	56.0137	1.26215	-0.000401008	0.302947	0.814345	0.303549	--	--	--	--
148	b0143	pcnB	39.1567	32.6645	0.254415	-3.83443e-06	0.661974	0.0230604	0.0120225	1.4683	0.70737	0.949411	0.386605
149	b0144	gluQ	22.2922	37.9508	-0.741803	-0.000233575	0.454341	0.121807	0.082335	1.39197	0.139556	0.635874	0.826206
150	b0145	dksA	11.5559	11.8789	-0.0366438	0.00404845	0.827712	0.00693058	0.00300488	1.36479	0.373177	1.05627	0.909707
151	b0146	sfsA	8.26797	15.9654	-0.87227	0.0180489	0.34899	0.00222506	0.280767	0.540501	0.405469	0.631806	0.670404
152	b0147	thpR	60.2332	163761	-11.385	0.000722154	-2.41244e-05	0.422637	1	5.60203	1.00105	2.28806	1.85197
153	b0148	hrpB	27.0919	26.4591	0.0328691	0.000119756	0.811871	0.03817	0.000208199	3.47527	1.04603	1.62962	0.518266
154	b0149	mrcB	32.0733	39.6738	-0.298433	0.0168655	0.647913	0.0201721	0.0114523	7.5152	8.33908	10.7788	11.5428
155	b0149	mrcB	32.0733	39.6738	-0.298433	0.0168655	0.647913	0.0201721	0.0114523	7.5152	8.33908	10.7788	11.5428
156	b0150	fhuA	27.0866	20.276	0.400656	0.0128092	0.883018	0.0294235	2.73361e-06	0.417454	0.46146	0.442432	0.492793
157	b0151	fhuC	243.441	36.3555	2.71009	0.00986927	0.588301	0.79669	0.0330119	0.0824113	0.035734	0.187311	0.0211848
158	b0152	fhuD	191.968	67.914	1.48549	0.0764198	0.290428	0.736351	0.239581	1.55754	0.0859189	2.23711	0.159158
159	b0153	fhuB	81881.4	45.2485	10.7899	0.000332775	0.33162	1	0.278578	2.81904	1.01932	2.01293	1.00199
160	b0154	hemL	19.5943	27.0465	-0.44558	-3.12087e-06	0.816919	0.041731	0.000109299	4.05749	1.17462	2.02692	1.16795
161	b4765	yadX	20.0056	20	0.000387572	-0.195859		1		1.34894	0.876964	0.487133	0.567551
162	b0155	clcA	81.983	28.2192	1.5059	0.00716047	0.731265	0.132482	0.00481024	1.48293	0.838788	1.3732	0.994202
163	b4728	yadW	98.328	192.723	-0.963724	0.08802	0.00758151	0.867711	1	1.52073	1.06458	1.21934	1.42474
164	b0156	erpA	23.7426	33.1514	-0.464947	0.046176	0.384538	0.0344361	0.179537	3.23052	3.01493	1.19364	0.514932
165	b0157	yadS	27.6773	54.5557	-0.954027	0.0313414	0.237719	0.0146888	0.364813	5.03552	6.86889	2.94162	3.09379
166	b0158	btuF	76.9567	130.722	-0.756749	0.036462	0.0447434	0.111033	0.955738	--	--	--	--
167	b0159	mtn	33.066	40.7274	-0.292662	0.016734	0.646929	0.0256736	0.00678705	1.266	0.0272391	0.257253	0.107501
168	b0160	dgt	25.955	24.2504	0.0942462	0.00677817	0.803159	0.0558602	0.00105342	3.82298	0.938342	1.76631	0.24822
169	b0161	degP	35.8451	31.4439	0.183524	-8.85253e-06	0.691568	0.0346482	0.0048602	1.67416	0.236824	0.752647	0.039831
170	b0162	cdaR	16.9628	52.8633	-1.58429	-7.83622e-05	0.384059	0.110457	0.0821664	7.53703	15.6017	10.889	0.842461
171	b0163	yaeH	11.9815	11.328	0.0745235	0.0315257	0.911879	0.0665578	4.78342e-06	2.72024	1.91196	2.80318	0.52693
172	b0164	yaeI	65.6307	102322	-10.5846	0.0628555	-5.2031e-05	0.303094	1	3.23221	2.17801	0.882834	1.10316
173	b0165	b0165	30.8887	19.9209	0.608096	0.00984946	0.71062	0.0328448	0.0301503	0.7889	0.119911	0.0286783	0.711439
174	b0166	dapD	35.213	25.384	0.456846	-6.16241e-07	0.851991	0.0172792	3.11587e-05	0.0367461	0.0255871	0.0574073	0.0268477
175	b0167	glnD	34.0924	21.2834	0.655191	0.00702157	0.859625	0.021677	6.08834e-05	0.866536	0.833203	0.597691	0.526665
176	b0168	map	18.2882	21.9506	-0.250813	0.00225992	0.837128	0.0171655	0.00010993	1.27585	1.49418	1.84227	0.832392
177	b4414	tff	90.7196	47.5023	0.919176	-1.39056e-05	0.313344	0.0932899	0.22149	6.05966	1.74414	4.17571	0.243666
178	b0169	rpsB	126.408	44.8659	1.47396	1.18563e-05	0.756564	0.112356	0.00010993	1.1225	0.80701	1.2551	0.392461
179	b0170	tsf	144.195	26.608	2.39484	-5.58865e-06	0.871686	0.267554	2.65592e-06	1.99349	1.08947	2.04043	0.251391
180	b0171	pyrH	28.0454	28.7351	-0.0338553	7.35958e-06	0.676765	0.0579813	0.0124555	3.15465	2.78301	3.58572	1.54537
181	b0172	frr	13.482	23.9249	-0.783327	0.0106863	0.865081	0.041503	5.48744e-06	0.656757	0.348799	0.593031	0.303931
182	b0173	dxr	41.3422	25.2988	0.687098	0.00906839	0.852595	0.0446609	1.21577e-05	0.346412	0.362589	0.517047	0.367701
183	b0174	uppS	37.0548	20.3198	0.835882	0.0187773	0.769089	0.048703	0.00945129	0.305377	0.00758117	0.482684	0.568693
184	b0175	cdsA	26.7596	15.0507	0.790351	-1.93774e-06	0.829031	0.0526036	0.000852021	1.93525	0.825185	1.5458	0.790051
185	b0176	rseP	35.1686	21.0126	0.716407	0.000902172	0.853583	0.0304572	7.03555e-05	0.608923	0.990188	0.661996	0.468058
186	b0177	bamA	35.0133	25.5222	0.441327	0.0162604	0.802679	0.0315874	0.000675074	3.94032	5.19691	4.44482	1.56958
187	b0178	skp	17.4744	20.0455	-0.187982	0.01296	0.920113	0.0442014	1.0905e-08	0.262091	0.16896	0.208012	0.2813
188	b0179	lpxD	30.5435	23.1914	0.382846	0.00217865	0.834454	0.0185446	0.000288724	2.85153	1.5373	3.16786	1.17868
189	b0180	fabZ	22.7499	25.8878	-0.179034	0.0468783	0.75505	0.0103368	0.00481647	1.83511	1.96585	2.43368	0.900036
190	b0181	lpxA	32.5512	35.7528	-0.13149	0.00823655	0.706563	0.036186	0.0034832	1.03689	0.47383	1.29575	0.163141
191	b0182	lpxB	55.8824	27.1062	1.01709	0.0269496	0.795832	0.04811	0.000877142	0.564229	0.701212	0.953787	0.247665
192	b0183	rnhB	40920.4	63.8101	9.30242	0.0545674	0.250747	1	0.287661	0.491698	0.258353	0.347573	0.308443
193	b0184	dnaE	60.0237	35.2851	0.749994	0.0261463	0.689613	0.100821	0.00488698	1.9359	1.12323	3.10384	0.758743
194	b0185	accA	33.3765	26.2826	0.333442	0.00688765	0.85934	0.0280773	6.21576e-06	0.673751	0.55675	0.997445	0.452737
195	b0186	ldcC	31.4737	19.8484	0.639334	-3.86922e-06	0.527156	0.0415817	0.0599156	1.02992	0.149822	0.322116	0.708707
196	b0187	yaeR	26.7552	37.1008	-0.457063	0.0177503	0.584995	0.0570301	0.0212706	0.530758	0.657171	1.14788	0.0908963
197	b0188	tilS	34.5469	33.0896	0.0603905	0.00285985	0.558316	0.0423121	0.0769767	1.95474	0.0736067	1.25997	0.474481
198	b0189	rof	16.2164	12.4994	0.350889	0.00329718	0.922179	0.0805964	3.50708e-07	0.833086	0.227699	1.54614	0.110824
199	b4406	yaeP	17.0105	8.81008	0.876506	-2.80588e-06	0.954212	0.0537786	3.0116e-10	4.57268	3.73142	3.37008	2.05781
200	b0190	yaeQ	29.3254	16.1999	0.818129	0.00436468	0.837653	0.048073	0.000146943	1.37137	1.32353	1.41199	0.906292
201	b0191	arfB	33.8471	9.53429	1.72594	0.0029319	0.804491	0.0491568	0.00417537	11.737	5.7025	8.05181	3.1873
202	b0192	nlpE	29.728	25.9274	0.190477	-2.30582e-05	0.70052	0.0292796	0.00689197	0.375371	0.290072	0.28919	0.491667
203	b0193	yaeF	23.2884	230.336	-3.25165	0.0911124	0.00928517	0.139491	1	2.99864	0.836453	1.7325	0.887513
204	b0194	proS	35.2918	20.8047	0.735004	0.00028356	0.895068	0.0221248	1.29789e-06	0.98072	0.665202	1.00595	0.613156
205	b0195	trmO	164.304	41.6215	1.95547	0.0761155	0.490881	0.729714	0.0507439	0.59626	0.771331	0.530509	0.27587
206	b0196	rcsF	23.5735	16.9312	0.454634	0.0621122	0.849068	0.064171	0.0003685	1.02652	1.63422	0.983129	0.228451
207	b0197	metQ	30.7705	18.4093	0.710937	0.0105636	0.945456	0.0140074	9.31225e-12	1.13697	0.817195	1.13899	0.473425
208	b0198	metI	54.2011	24.0771	1.13832	9.53813e-06	0.783786	0.0750555	0.00267431	2.43809	1.17177	3.19193	2.12096
209	b0199	metN	26.3429	28.8082	-0.124543	0.00424178	0.754103	0.0352417	0.000800705	0.959906	0.303507	1.40191	1.00006
210	b0200	gmhB	16.198	18.6058	-0.189041	0.0121685	0.944167	0.057023	3.69725e-12	0.889239	0.101333	0.579305	0.919061
211	b0201	rrsH	151.619	34242800	-17.7755	0.171553	-1.48419e-07	1	0	0.202707	2.54362	0.215314	0.202699
212	b0202	ileV	24.2614	8.19578	1.45789	-0.000380592	0.276425	0.384072	0.4244	6.21859	0.26196	8.69293	3.62602
213	b0203	alaV	65.5763	81840.2	-10.2636	-0.000201432	-9.40464e-05	0.682672	1	5.67307	0.360371	6.69159	6.21
214	b0204	rrlH	82.5079	37355760	-18.771	0.183195	-1.4132e-07	1	0	0.17911	4.4888e-05	0.522664	0.937876
215	b0205	rrfH	40880.3	22.5695	10.7603	0.0392624	-0.270158	1	1	0.446824	0.348977	0.443971	0.332924
216	b0206	aspU	10160.1	84400.8	-3.05422	0.00139293	-0.000150192	1	1	0.442174	0.354384	0.438888	0.316447
217	b0207	dkgB	14.7012	153.411	-3.29783	0.0771863	0.0118691	0.0526109	1	0.753741	0.667655	0.393747	0.374926
218	b0208	yafC	34.5918	30.2983	0.185461	0.00895336	0.620129	0.0491135	0.0164827	8.78866	0	0.813188	0.285491
219	b0209	yafD	16.6608	15.9217	0.061673	0.0120088	0.895776	0.0325935	4.2009e-06	0.946025	0.619956	0.701212	0.0625212
220	b0210	yafE	27.0291	121.896	-2.13243	0.0960402	0.0381938	0.117561	0.88991	1.50879	0.561438	2.01282	0.669183
221	b0211	mltD	27.6611	29.0957	-0.0704621	0.0112947	0.849397	0.00542642	6.60333e-06	0.773477	0.497099	0.84395	0.851703
222	b0212	gloB	32.846	32.1436	0.0302584	0.0585879	0.444731	0.146587	0.118577	1.28699	2.37071	1.19727	0.161989
223	b0213	yafS	24.6808	51.6519	-1.0358	0.0686987	0.244379	0.0246817	0.33498	--	--	--	--
224	b0214	rnhA	19.6293	38.3662	-0.932259	0.0794223	0.285871	0.0535751	0.200701	0.606646	0.393129	0.839487	0.0410871
225	b0215	dnaQ	12.7925	16.4497	-0.339314	0.00199051	0.894389	0.0507281	1.32558e-06	0.0684371	0.591138	0.0620413	0.216999
226	b0216	aspV	10200.1	81880.5	-3.00481	0.0283212	-0.000124552	1	1	0.0936367	0.473926	0.0784686	0.172908
227	b0217	yafT	93.6573	166321	-10.779	-2.82555e-05	-6.34038e-05	0.873104	1	--	--	--	--
228	b4586	ykfM	142.57	20.4056	2.74569	0.00418402	-0.289477	0.801503	1	--	--	--	--
229	b0218	yafU	20	156.589	-2.90771	-0.104791	0.010356		1	--	--	--	--
230	b4503	yafF	13.8233	67.7633	-2.21378	7.16689e-05	0.118724	0.312235	0.653943	0.393129	0.301095	0.363608	0.383566
231	b0219	yafV	15.5482	22.0098	-0.475579	-5.62958e-06	0.813743	0.0462712	0.000498714	0.842532	1.59636	1.20336	1.05433
232	b0220	ivy	26.2639	20.2833	0.35727	0.00242495	0.217158	0.0176397	0.321627	0.393395	0.0302651	1.01077	1.26438
233	b0221	fadE	12.3772	23.0647	-0.847142	0.000426119	0.834273	0.0501312	5.81638e-05	1.48429	1.13138	1.32566	0.97603
234	b0222	gmhA	19.7697	15.6204	0.321532	0.00977718	0.900174	0.0318614	5.85848e-06	3.99509	2.27372	3.74612	0.645337
235	b0223	yafJ	29.3909	23.6443	0.302383	0.00496422	0.889623	0.0264999	1.13691e-06	2.3038	1.17926	3.69411	0.525369
236	b0224	ldtF	50.0173	23.9472	1.03211	0.0374366	0.880084	0.0569722	2.09961e-06	5.54712	4.13982	4.40875	3.03996
237	b0225	yafQ	19.7071	47.3119	-1.22225	0.000199406	0.118656	0.0416635	0.494379	1.32957	0.118446	0.485986	0.586949
238	b0226	dinJ	10.3722	14.8039	-0.474764	0.124583	0.491487	0.0249332	0.150092	1.46735	1.29971	1.11645	1.13234
239	b0227	yafL	21.5375	12.6536	0.723045	0.0701857	0.790462	0.0221086	0.013323	4.53274	0.335442	0.0403457	0.240601
240	b0228	rayT	5.22321	49.1348	-3.01008	0.0791621	0.134532	0.208727	0.705574	1.0831	1.21458	2.72028	0.753014
241	b0229	lfhA	10.7749	39.3221	-1.77585	0.0335636	0.285054	0.135151	0.387019	0.62635	0.246407	0.967077	0.132532
242	b0230	lafU	9.24964	7.52581	0.265664	0.00484234	0.912562	0.243936	3.44478e-05	0.046238	0.159035	0.393129	0.103736
243	b0231	dinB	12.7586	19.5718	-0.580327	0.00655478	0.876242	0.0432775	5.36176e-06	0.393129	4.35592	0.0245789	1.501
244	b0232	yafN	20.8073	18.716	0.145447	-0.000141401	0.913125	0.0887265	9.61822e-08	0.141856	0.379009	0.640751	0.443511
245	b0233	yafO	20.1808	20.8925	-0.04768	0.0169848	0.825617	0.0663639	0.000140395	5.51896	0.439362	6.24036	1.03528
246	b0234	yafP	49.5288	69.5324	-0.481182	0.0174863	0.087436	0.738796	0.850169	0.183459	3.77416e-08	2.22253	0.866365
247	b0235	ykfJ	20.0021	79.3449	-1.93567	-0.00130766	0.0479198	1	1	--	--	--	--
248	b0236	prfH	107.942	30.6632	1.78268	-0.00110395	0.265509	0.84536	0.515987	3.08086	0.815897	6.51988	0.953578
249	b0237	pepD	35.6379	20.8964	0.742642	-5.7632e-06	0.865911	0.0229876	1.6268e-05	2.69587	1.48316	2.30131	0.315346
250	b0238	gpt	8.14013	340.622	-5.22404	0.0698643	0.00426163	0.0661325	1	0.952033	0.564321	2.37776	0.504354
251	b0239	frsA	20.5712	26.0895	-0.328631	0.000807933	0.712626	0.0248062	0.0103541	5.95143	0.52133	9.67208	7.50044
252	b4710	insB9	18.8082	28.271	-0.563375	0.00162968	0.232512	0.390479	0.314582	--	--	--	--
253	b4709	insA9	28.2127	20.7865	0.423159	-0.000985586	0.391308	0.508429	0.35995	--	--	--	--
254	b0241	phoE	75.8466	102362	-10.3794	0.0910228	-2.46382e-05	0.626301	1	--	--	--	--
255	b0242	proB	29.0973	20.3527	0.495212	0.00810258	0.913367	0.0212783	6.13707e-08	0.44978	0.285083	2.32834	2.94627
256	b0243	proA	28.0895	36.8912	-0.381365	-6.05377e-06	0.777624	0.0186045	0.000140293	0.637262	0.341191	0.531302	0.293626
257	b0244	thrW	191.511	2326.08	-3.59551	0.0499915	3.52426e-05	1	1	0.46344	0.320221	0.453084	0.288894
258	b4626	ykfN	20	2.10987	2.75546	0.026783	0.688822		1	0.862984	0.613259	0.703192	0.62398
259	b0245	ykfI	42.8919	106.107	-1.28703	0.0236748	0.0410211	0.279213	0.872995	0.0253674	3.65369	3.94824	0.607975
260	b0246	yafW	19.0038	28.5137	-0.56111	-0.000452204	0.602588	0.451169	0.0394935	--	--	--	--
261	b4504	ykfH	102.343	39.6739	1.34526	-0.000836169	0.488554	0.912819	0.0976573	--	--	--	--
262	b0247	ykfG	24.8548	28.4875	-0.189669	0.0634015	0.631407	0.179526	0.0384582	--	--	--	--
263	b0248	yafX	19.2638	44.3779	-1.16308	0.0116562	0.355635	0.0251762	0.229806	--	--	--	--
264	b0249	ykfF	21.3537	28.1637	-0.383661	-2.69112e-05	0.731279	0.121589	0.00591646	--	--	--	--
265	b0250	ykfB	69.0423	59.0659	0.221679	0.0656308	0.240922	0.179318	0.355009	0.677379	0.0374912	0.806788	4.70439
266	b0251	yafY	36.3251	81760.7	-11.0971	-0.000125433	-3.68154e-05	0.167417	1	2.01223	1.29078	3.25024	0.816457
267	b4627	ykfL	36.8108	31.4207	0.221883	-0.000544523	0.299078	0.156113	0.439844	--	--	--	--
268	b4628	ykfK	19.9998	24.527	-0.281648	-0.00227764	0.506728	0.371206	0.198273	0.0252706	2.38526e-15	0.0422332	0.0422147
269	b0252	yafZ	12.7697	32.1702	-1.2684	0.00859251	0.509794	0.0887872	0.0951846	--	--	--	--
270	b0253	ykfA	51.1489	13.7794	1.81904	-7.40597e-05	0.945688	0.0667543	1.43422e-10	12.4157	0.393881	0.828952	1.47647e-113
271	b0254	perR	37.5482	37.5283	0.000743059	0.12661	0.198864	0.097974	0.550446	0.946875	3.8672	0.916906	0.878822
272	b0256	insI1	18.7514	11.2675	0.687117	0.000597044	0.947642	0.0207531	2.56087e-10	1.53916	1.37815	0.316207	0.323909
273	b4690	eyeA	12.7246	15.379	-0.255084	0.440825	0.679775	0.23919	0.0515601	3.72462	1.00025	1.83678	0.0643503
274	b0258	ykfC	30.8262	151.842	-2.26376	0.0634294	0.0383174	0.0676573	0.970726	--	--	--	--
275	b0259	insH1	51.836	30.9648	0.72504	0.0166217	0.812552	0.0352668	7.9218e-05	--	--	--	--
276	b0260	mmuP	20.8001	26.6466	-0.342766	0.00218289	0.731122	0.0534027	0.00785476	1.99506	0.535344	2.42741	0.584695
277	b0261	mmuM	23.0935	38.7105	-0.720876	0.00710816	0.573869	0.0344114	0.0461901	1.28588	2.17006	1.83718	0.401675
278	b0262	afuC	79.2406	243.021	-1.6046	-0.000842696	0.0125067	0.435084	1	2.58962	0.417555	6.31419	2.60623
279	b0263	afuB	23.0172	160.82	-2.75225	0.000238689	0.0157101	0.215097	1	--	--	--	--
280	b0264	insB2	35.21	23.9289	0.538568	0.0408084	0.610187	0.0745226	0.0271239	22.2862	3.57827e-74	4.69638e-177	0.138832
281	b0265	insA2	35.4387	11.7065	1.51991	-0.000891113	0.802243	0.0991468	0.00498351	--	--	--	--
282	b4708	insI2	11.379	94.4391	-2.94669	-4.28969e-05	0.0256983	0.43424	1	0.894388	0.192658	0.358686	0.0442881
283	b4505	insX	22.2739	16.7289	0.392606	0.0428519	0.75665	0.148023	0.00770199	0.0306525	0	0.554782	0.626231
284	b0266	yagB	26.877	25.4456	0.0760512	0.00741596	0.652834	0.0240424	0.034108	0.143022	0.73846	0.701973	1.46957
285	b0267	yagA	21.1933	49.4707	-1.18532	-1.67624e-05	0.239321	0.034764	0.453397	1.42203	5.61128	0.902701	1.2595
286	b0268	yagE	4.87345	17038.6	-11.5024	-0.152154	1.61393e-06	0.509774	1	--	--	--	--
287	b0269	yagF	32.1754	97.3985	-1.56852	0.02063	0.0408221	0.0790098	1	3.22195	1.12053e-173	1.37255e-124	2.01936
288	b0270	yagG	23.7629	63.8487	-1.3889	-5.4235e-05	0.131383	0.0882098	0.709622	0.621372	0.0451011	1.62748	3.61457
289	b0271	yagH	24.6332	70.384	-1.47759	-0.000187108	0.319289	0.0885701	0.155187	0.54157	0.0272051	0.220311	9.68499e-12
290	b0272	xynR	30.547	48.3048	-0.644225	0.0146459	0.463775	0.0338632	0.0776801	2.11899	21.673	2.56884	0.704439
291	b0273	argF	19.5303	18.7831	0.0534871	0.00094553	0.867119	0.0174719	3.4844e-05	5.14525	1.22577	6.50875	0.955921
292	b4766	argL	5.13976	2.11316	0.979802	0.34582	0.799356	0.80026	1	1.08265	0.460816	2.29088	0.425047
293	b4688	ykgS	5.18987	11.2026	-0.979213	2.29167e-05	0.794626	0.477848	0.0165878	0.299941	1.02863	0.341457	0.311575
294	b0274	insB3	12.0789	15.5298	-0.33783	0.00760253	0.740947	0.0806475	0.0140171	0	6.29607e-21	0.95991	0
295	b0275	insA3	49.9303	25.0046	0.969756	-0.00123526	0.659759	0.286477	0.0259599	--	--	--	--
296	b0276	yagJ	12.2985	25.0406	-0.969503	-0.00175123	0.541862	0.0363329	0.103347	2.0022	1.50733	1.5879	0.815348
297	b0277	yagK	32.1454	28.3751	0.174214	0.0217967	0.502033	0.169001	0.0717465	0.574502	0.184513	0.513183	0.310321
298	b0278	yagL	48.1843	20.578	1.18864	0.114862	-0.302228	0.557986	1	0.0219671	0.0410871	0.121258	0.162758
299	b0279	yagM	42.0113	41520.4	-9.91492	0.0624187	-0.000219156	0.381301	1	--	--	--	--
300	b4729	ykgV	13.191	20.0785	-0.570797	-0.00411684	-0.109149	0.460304	1	--	--	--	--
301	b0280	yagN	11.416	8.96233	0.317641	0.0283215	0.731807	0.0193966	0.0571876	--	--	--	--
302	b0281	intF	35.169	37.7167	-0.0982003	0.0594846	0.587207	0.0282581	0.0426205	0.62961	1.61032	1.20979	0.653359
303	b0282	yagP	33.9912	51.2777	-0.579204	0.0123835	0.266027	0.220242	0.378891	11.8346	8.88615e-29	0.687455	1.00068
304	b0283	paoD	38.6958	51.0262	-0.390253	-3.12387e-05	0.288321	0.0519812	0.236279	--	--	--	--
305	b0284	paoC	27.4194	36.9271	-0.416354	0.00125739	0.468679	0.020993	0.0870408	2.75396	37.0014	3.85145	0.430249
306	b0285	paoB	12.2119	64.9381	-2.31928	0.0162242	0.0841739	0.0622266	0.843506	4.3904	0	1.12585	0
307	b0286	paoA	9.06892	51.8066	-2.39081	-5.2391e-05	0.10121	0.103957	0.537873	8.593	5.60129	1.66245	0
308	b0287	yagU	55.9054	16.4157	1.70818	0.0312691	0.501701	0.20452	0.0725325	1.01834	0.280014	2.45369	0.653926
309	b0288	ykgJ	22.5217	141.296	-2.59683	0.0772836	0.0170917	0.0534318	1	3.01666	1.67307	1.98921	0.0344779
310	b0289	ecpE	23.2643	49.5385	-1.05855	0.0880264	0.302205	0.0396728	0.182147	3.72002	1.27456	1.22917	1.78367
311	b0290	ecpD	31.8322	53.4296	-0.729279	0.00979102	0.147192	0.00423476	0.647493	0.482924	0.415847	0.961785	0.983048
312	b0291	ecpC	18.8823	52.2772	-1.42203	0.046575	0.238885	0.0762337	0.353539	2.80269	6.39454	1.97268	1.80665
313	b0292	ecpB	35.9314	143.018	-1.96333	0.0342325	0.0126208	0.112748	1	--	--	--	--
314	b0293	ecpA	20.2189	48.8629	-1.23262	0.087609	0.225669	0.244761	0.488744	1.37998	0.533612	1.87061	0.0629014
315	b0294	ecpR	18.0649	40920.5	-11.0677	0.159134	-0.000114873	0.580266	1	2.22056	1.80749e-17	0.78603	0.0240356
316	b0295	ykgL	27.7004	163801	-12.4786	0.0245247	-4.62189e-05	0.344093	1	5.22928	3.35017	1.53092	0.278243
317	b4506	ykgO	5.68015	164000	-14.5835	-0.000483652	-4.42861e-05	0.53893	1	1.36297	7.64829e-18	2.21338	0.969911
318	b0296	ykgM	24.3492	40.063	-0.695899	0.111173	0.170255	0.501241	0.663584	0.448429	0.0410871	1.36815	2.02014
319	b4671	ykgR	14.9996	20.1337	-0.40151	0.192165	-0.0794373	0.925042	1	--	--	--	--
320	b4630	ykgP	20.0032	22.6089	-0.168721	0.0258449	0.203475	1	0.757961	--	--	--	--
321	b0297	eaeH	5.19438	154.245	-4.64744	0.256655	0.0115762	0.630389	1	--	--	--	--
322	b0298	insE1	21.7116	15.5662	0.455186	0.00522381	0.76077	0.0453373	0.00651125	--	--	--	--
323	b0299	insF1	26.9625	29.5278	-0.126629	0.000412169	0.575642	0.0354694	0.067114	5.95517	0.675009	1.94877	3.59709
324	b0300	ykgA	26.3668	78.6414	-1.54109	0.0516638	0.0704242	0.172019	0.806386	2.09836	0	0.168605	0.0117682
325	b4631	ykgQ	11.6772	33.1854	-1.43115	0.0611833	0.135136	0.752182	0.835921	2.82209	27.6644	0.969012	23.513
326	b0301	rclC	44.685	81881.4	-10.8076	0.0937649	-2.74456e-05	0.111459	1	--	--	--	--
327	b0303	rclB	20.9302	45.162	-1.07378	0.271696	0.0979285	0.15432	0.906736	--	--	--	--
328	b0304	rclA	65.3311	99.515	-0.599653	-0.000169183	0.0689546	0.103609	0.832457	1.79021	12.5466	0.646876	5.30571
329	b0305	rclR	31.9549	165083	-12.2904	0.00323276	-7.15331e-06	0.316999	1	--	--	--	--
330	b0306	ykgE	6.61582	17.8922	-1.31072	0.111675	0.578279	0.206742	0.0867304	0.363369	0.394211	0.112268	0.341196
331	b0307	ykgF	37.0117	28.2382	0.37859	0.000859242	0.534891	0.0289122	0.0725325	3.06017	6.64372	2.45505	2.71597
332	b0308	ykgG	25.3481	1.35165e+06	-15.6467	-5.29989e-05	-8.43821e-06	1	0	7.24742	7.56474	7.19386	3.20815
333	b0309	b0309	278.901	31.925	3.08766	9.2565e-05	0.44955	1	0.156113	40.8074	24.4148	39.7753	14.0315
334	b0310	ykgH	59.2568	368.203	-2.61522	0.065479	0.0139627	0.496424	1	0.00357136	0.00559715	0.0170104	0.00814684
335	b0311	betA	77.7412	51.7263	0.578596	0.122689	0.451088	0.153701	0.103727	2.34598	3.2369	0.134065	0.161962
336	b0312	betB	27.9484	42.1859	-0.577075	0.0464693	0.533506	0.045218	0.047455	1.22956	0.090197	0.364164	0.562144
337	b0313	betI	17.9019	24.9909	-0.459477	0.0319894	0.759904	0.0350156	0.00229992	0.178972	0.2027	0.129627	0.318833
338	b0314	betT	16.2514	44.6144	-1.40277	0.00742424	0.375159	0.0421241	0.150783	1.23183	0.466296	1.28351	0.00825818
339	b4730	yahV	20.0079	28.068	-0.468496	-0.0279452	0.128492	1	0.909881	--	--	--	--
340	b0315	pdeL	33.2923	45.8459	-0.450037	-3.61339e-05	0.398334	0.0584462	0.17809	8.53586	5.96156	9.27204	5.77946
341	b0316	yahB	9.4656	23.6192	-1.23413	0.0650426	0.693974	0.0808751	0.0248666	--	--	--	--
342	b0317	yahC	62.2196	165041	-11.3502	-0.000268631	-5.98987e-05	0.498499	1	1.4192	1.54924	1.55334	0.444045
343	b0318	yahD	10160	32.9535	8.22527	0.0211588	0.0950044	1	0.948451	1.13859	1.01169	1.36225	0.27432
344	b0319	yahE	4657.76	20.913	7.73201	-0.00110208	-0.144861	1	1	--	--	--	--
345	b0320	yahF	33.3061	624.947	-4.1895	0.108915	0.00144855	0.26266	1	--	--	--	--
346	b0321	yahG	24.1845	43.2246	-0.812315	-0.00017561	0.0641737	0.0954053	0.645045	--	--	--	--
347	b0322	yahH	13.3439	8.15717	0.647468	-0.00141193	0.620797	0.284059	0.184354	--	--	--	--
348	b0323	yahI	51.4257	105.871	-1.02752	0.00789027	0.0803841	0.458011	0.770448	1.95848	2.51526	1.92582	1.05912
349	b0324	yahJ	25.9972	16.6938	0.609565	0.000436353	0.958147	0.00941296	1.67033e-14	1.13954	2.75754	1.36959	1.1791
350	b0325	yahK	21.9569	16.3955	0.400218	-4.87589e-06	0.889729	0.0310457	6.90282e-06	1.14981	5.93185	2.35268	5.46511
351	b0326	yahL	101.9	81880.6	-9.63616	0.125145	-0.000127507	0.909881	1	0.654908	1.34085e-05	0.119753	1.28638
352	b0327	yahM	2.10925	52.9417	-4.11676	0.00647583	0.068956	1	0.8961	0.209199	0.209173	0.209229	0
353	b0328	yahN	44.556	595.255	-3.71022	0.0166494	0.00264549	0.275228	1	2.15041	0.110671	0.141568	0.717272
354	b0329	yahO	19.3658	12.1575	0.630261	0.0220506	0.852922	0.0241429	0.000679467	1.7259	2.28202	2.51144	0.830902
355	b0330	prpR	120.858	20.5268	2.501	-0.000172357	0.861803	0.506084	5.04085e-05	11.1989	2.2518e-12	2.22703e-57	0.530772
356	b0331	prpB	163801	415.25	8.62029	0.00581582	0.0133973	1	1	--	--	--	--
357	b0333	prpC	165041	157.812	10.0213	0.00313357	0.0355543	1	0.959549	--	--	--	--
358	b0334	prpD	166321	292.224	9.14776	0.00787664	0.0185581	1	1	1.64383e-07	4.14037e-31	0.425673	5.06623
359	b0335	prpE	165041	327644	-0.9893	0.0921067	-1.4826e-05	1	1	6.66369	3.60843	6.54955	0.937822
360	b0336	codB	42.6668	45.3963	-0.0874708	0.0139822	0.231084	0.105802	0.478537	1.20971	0.759735	1.42956	0.0395629
361	b0337	codA	28.3464	49.8323	-0.79256	0.00490242	0.275756	0.0173768	0.237684	0.47856	0.0245868	0.307911	0
362	b0338	cynR	45.6618	125.57	-1.43962	0.051705	0.0638489	0.131004	0.85075	1.25287	3.13184	1.69227	1.18285
363	b0339	cynT	11.8566	19.4677	-0.67084	0.0362351	0.889356	0.21589	7.14157e-06	0.963528	2.36455e-11	9.83019e-21	0.873603
364	b0340	cynS	66.8961	40920.4	-9.23531	0.0147604	-0.000116635	0.314791	1	2.31372	0.618428	0.232295	0.0654656
365	b0341	cynX	59.1313	348125	-12.4992	-0.000106217	-1.19008e-05	0.271324	1	1.54545	0	3.58582	5.37978
366	b0342	lacA	542.443	265.715	1.02683	-0.000348166	0.00314257	1	1	0.805827	0.166154	3.18028	0.288492
367	b0343	lacY	67.4143	42.7325	0.645591	0.036133	0.475043	0.397957	0.0750555	3.65769	0	1.08343	0.199102
368	b0344	lacZ	519.506	135.07	1.93557	0.00498938	0.0766546	0.762402	0.778677	16.4971	14.5089	12.038	6.81581
369	b0345	lacI	7.96858	42.649	-2.283	0.0835421	0.42142	0.473338	0.1138	--	--	--	--
370	b0346	mhpR	9.0209	16.0619	-0.767768	-6.22185e-05	0.857347	0.0401112	5.77072e-05	0.892122	1.33501	1.38837	1.33175
371	b0347	mhpA	20.2083	52.3431	-1.33068	0.00011041	0.156114	0.0535212	0.68103	--	--	--	--
372	b0348	mhpB	46.587	163801	-11.7491	-0.000144631	-4.08453e-05	0.0815653	1	--	--	--	--
373	b0349	mhpC	41.4099	44.0496	-0.0871149	0.0303027	0.272453	0.117334	0.383768	1.99528	0.400888	0.204831	0.521592
374	b0350	mhpD	35.6345	56.3385	-0.646302	0.0150459	0.155013	0.22797	0.447837	0.9905	0.151976	6.31172	0.125251
375	b0351	mhpF	36.9587	30.2074	0.282543	0.00869329	0.491593	0.0779468	0.136673	--	--	--	--
376	b0352	mhpE	33.1597	41.6992	-0.321911	-5.59518e-06	0.382645	0.0360747	0.190678	0.164949	0.138631	0.0914484	0.15949
377	b0353	mhpT	40.013	38.9655	0.0373284	1.22121e-07	0.502599	0.0372567	0.076106	1.63036	1.40073	4.73006	3.63514
378	b0354	yaiL	20.4058	24.1779	-0.23416	-3.20439e-06	0.8129	0.0270542	0.000540219	0.188347	0.190931	0.301234	0.0715925
379	b0355	frmB	37.1979	29.5396	0.322812	0.0109936	0.651326	0.208948	0.0296741	1.15588	0.206578	0.457428	0.165898
380	b0356	frmA	28.0434	26.4584	0.0809611	-2.56506e-05	0.805162	0.048052	0.000284145	--	--	--	--
381	b0357	frmR	16.3061	15.4104	0.0766685	0.0135625	0.918494	0.0771203	1.88099e-07	0.919618	2.71567e-22	1.73586	0.667336
382	b0358	yaiO	29.8406	13.8386	1.05548	0.00972509	0.823242	0.126175	0.00145482	0.104513	2.00577	1.58734	0.0585944
383	b0360	insC1	9.28983	16.4867	-0.765041	0.0533974	0.863734	0.0756963	7.17238e-05	--	--	--	--
384	b0361	insD1	23.4	20.8891	0.156669	-1.11808e-05	0.869816	0.0295143	1.64394e-05	4.99369	0	2.32931	0
385	b0363	yaiP	19.4828	25.2387	-0.357283	0.012923	0.74865	0.0486997	0.00179635	0.440212	0.393375	2.54106	0.00831671
386	b4731	ykiC	20	0.663346	3.65823		0.400503		1	0.108102	0	0.198711	0.00843071
387	b0364	yaiS	690.361	21.0346	4.9716	-0.00036322	-0.0896919	1	1	--	--	--	--
388	b0365	tauA	44.8688	34.5265	0.368616	-5.14951e-05	0.43943	0.909881	0.127196	1.0755	1.72291	0.401176	0.0824312
389	b0366	tauB	25.558	102.485	-1.9622	0.0539783	0.046008	0.135315	0.834463	0.0259536	0.449964	1.25513	0.58276
390	b0367	tauC	29.5229	56.4707	-0.912935	0.00533003	0.213312	0.110955	0.453112	2.91516	1.80139e-39	6.25869e-29	1.09917
391	b0368	tauD	24.252	31.9942	-0.385817	0.0030107	0.594268	0.0602964	0.0494388	15.1992	23.1538	13.6541	1.12099
392	b0369	hemB	42.1206	27.4401	0.600451	0.0184434	0.822117	0.0177877	8.27736e-05	24.1147	21.7123	18.5582	2.13299
393	b0370	ykiB	42.0007	20.4483	1.0035	-0.00308925	-0.100602	0.766655	1	--	--	--	--
394	b4767	ytiB	57.0065	20	1.46582	-0.00899901		1		5.44723	3.41166	0.450428	1.33173
395	b0372	insF2	30.3715	23.4962	0.356897	0.00602686	0.801875	0.0367666	0.000935572	1.74246	0.2027	0.0973642	0.0502015
396	b0373	insE2	34.6602	18.8467	0.845413	-0.00018589	0.688397	0.0299384	0.016291	--	--	--	--
397	b0375	iprA	45.4289	24.6993	0.853293	-0.00240797	0.679314	0.169403	0.0352417	0.651258	1.06543e-17	4.27798e-83	0.446867
398	b0376	ampH	24.1479	20.2351	0.243985	0.009498	0.901486	0.032126	2.0151e-07	0.153989	1.33379	0.101669	0.0677775
399	b0377	sbmA	43.5463	25.1085	0.770783	0.0109047	0.516028	0.0376364	0.0455589	1.22116	1.79024	1.66844	3.17371
400	b0378	yaiW	44.2634	23.8406	0.865647	0.00184718	0.880391	0.0478668	6.21145e-07	1.97818	2.02739	1.73909	0.538262
401	b0379	yaiY	21.9912	25.5488	-0.207567	0.0313195	0.508048	0.220407	0.0991941	2.24746	5.18809	0.584616	0.173705
402	b0380	yaiZ	20.379	18.8146	0.109628	-9.84208e-05	0.800804	0.172908	0.00206732	2.13095	2.58257	1.55748	1.21359
403	b0381	ddlA	25.7548	16.3207	0.627301	0.0194426	0.869756	0.0673108	2.83913e-05	1.547	3.25745	1.79443	1.03965
404	b0382	iraP	69.5247	68.6237	0.0185486	0.0213375	0.0454191	0.496335	0.854575	2.33797	1.60892	2.44785	0.717853
405	b0383	phoA	101.282	30.0674	1.71908	0.0025912	0.728711	0.213296	0.00478676	0.593297	1.82495	0.119149	0.788985
406	b0384	psiF	8.55049	7.68753	0.13663	0.0442518	0.714521	0.0484085	0.0773886	2.88661	3.71627	1.88965	0.118216
407	b0385	dgcC	27.7678	61.5359	-1.12023	0.0345453	0.09586	0.103463	0.745138	--	--	--	--
408	b0386	proC	16.6329	340.999	-4.27766	0.000567239	0.00363985	0.045561	1	0.373399	0.0593808	0.521233	0.164574
409	b0387	yaiI	8.55131	18.3177	-1.01615	0.00382617	0.688976	0.104863	0.0185224	0.678733	1.80231	2.14233	1.02541
410	b0388	aroL	19.3398	18.4526	0.0643438	0.00244881	0.912485	0.0294245	8.8763e-08	1.0614	0.75065	1.05968	0.469349
411	b0389	yaiA	21.5851	18.4061	0.218865	0.0188046	0.876228	0.0122698	1.41364e-05	0.333294	0.524065	0.424823	0.154755
412	b0390	aroM	81.7947	49.7738	0.705454	0.00366117	0.525741	0.166586	0.040923	0.405271	0.646782	0.832496	0.471083
413	b0391	ppnP	15.391	41.5294	-1.37555	0.0448084	0.466107	0.0765667	0.0754853	0.0817791	0	0.0712655	0.37956
414	b0392	ykiA	26.6912	23.3963	0.182761	0.0248128	0.709849	0.0901174	0.0149923	5.39119	3.50702	5.74978	1.2355
415	b4732	ykiD	80.1908	5.04358	3.74784	0.00565054	0.749019	0.882863	0.183541	5.4979	2.06264	1.41936	3.42075
416	b0393	rdgC	18.3916	31.9316	-0.76404	0.0144773	0.441525	0.0537877	0.119331	0.586451	1.11755	2.04346	0.527417
417	b0394	mak	16.501	81.6138	-2.23895	0.00907164	0.0930164	0.0156625	0.70085	1.22544	1.06902	1.57698	1.33005
418	b0396	araJ	86.5908	35.1599	1.27639	0.00990334	0.428347	0.282456	0.121483	0.393129	0.393129	0.446475	0.23258
419	b0397	sbcC	56.0777	43.6384	0.354643	0.0406329	0.480295	0.0335226	0.0900983	0.252443	0.529354	0.260647	0.0211848
420	b0398	sbcD	28.4454	19.3479	0.533161	-1.09228e-05	0.726	0.0445027	0.0148245	3.06248	5.70415e-29	1.52924	4.74422
421	b0399	phoB	27.3562	27.1276	0.0116803	7.53078e-05	0.786959	0.0469775	0.0001959	0.329757	0.288145	0.556802	0.3918
422	b0400	phoR	82.7516	59.7883	0.462322	-0.000181969	0.395952	0.13001	0.0908181	--	--	--	--
423	b0401	brnQ	49.1347	30.8518	0.654436	0.0137238	0.574995	0.0520208	0.0497759	0.40188	0.252034	0.325966	0.27161
424	b0402	proY	40.9023	102.976	-1.31115	0.00259506	0.0316493	0.0549205	0.905028	0.681032	0.174856	1.25436	0.0930945
425	b0403	malZ	27.0631	49.6986	-0.853272	0.000121294	0.324374	0.0243756	0.154926	1.18633	0.717428	1.10296	0.112287
426	b0404	acpH	30.3832	27.4779	0.14015	0.000348917	0.417457	0.0387591	0.117498	17.1536	2.64228	13.3458	2.46706
427	b0405	queA	64.4388	21.3354	1.55081	0.0032966	0.818297	0.120236	0.00122031	1.82483	0.0846712	1.9651	0.389048
428	b0406	tgt	58.4645	37.3513	0.632754	-6.97641e-05	0.635656	0.114338	0.0194617	0.164502	0.053684	0.259192	0.080651
429	b0407	yajC	37.7394	22.8909	0.697344	0.0182002	0.770728	0.0712908	0.00107701	6.11365	3.96004	4.50832	1.26017
430	b0408	secD	44.7272	26.7081	0.722743	0.00965717	0.780614	0.0230604	0.00188214	1.60003	1.17113	1.0864	0.338079
431	b0409	secF	35.96	58.2184	-0.680078	0.00115708	0.448458	0.0354057	0.0545719	1.00327	1.1085	1.74439	0.128441
432	b0410	yajD	17.3478	15.1922	0.180306	0.048846	0.75952	0.0570728	0.0174843	2.62568	0.244307	1.66096	0.703961
433	b0411	tsx	46.0364	46.7101	-0.0205194	0.0754642	0.42533	0.113736	0.0825201	0.299745	0.901321	0.138749	0.113642
434	b0412	yajI	14.1402	81840.7	-12.4002	0.0596096	-4.31167e-05	0.0864398	1	6.95986e-30	4.65169e-08	2.21103	0.3916
435	b0413	nrdR	18.9503	19.6606	-0.0504745	0.00109849	0.941321	0.0117741	4.57107e-12	2.63922	0.448088	3.02003	0.770656
436	b0414	ribD	26.1184	25.8542	0.0141257	0.00135615	0.866468	0.0247282	3.58946e-06	2.09478	1.17844	3.37101	0.655438
437	b0415	ribE	59.6355	21.8965	1.40503	0.00255176	0.847073	0.0430047	0.000184301	1.71732	2.2094	1.80387	1.30831
438	b0416	nusB	108.577	45.2445	1.24459	-5.80533e-05	0.572416	0.338675	0.0355614	1.357	4.31355	0.960079	1.34665
439	b0417	thiL	202.806	37.803	2.39295	0.00675893	0.685558	0.600718	0.00682042	0.122702	0.0905644	0.129008	0.127459
440	b0418	pgpA	21.7462	18.0422	0.256421	0.000282156	0.905307	0.0430047	6.21153e-07	0.571023	0.431062	0.449331	0.128152
441	b0419	yajO	9.03675	10.1396	-0.150402	-2.24739e-06	0.982897	0.0391706	0	0.308443	0.0878916	0.506449	0.16035
442	b0420	dxs	67.2761	27.8455	1.24303	0.0205542	0.835754	0.0651223	4.52288e-05	5.06114	1.42706	3.95962	0.341978
443	b0421	ispA	62.406	21.9752	1.46454	0.0187857	0.862629	0.029278	4.12611e-05	1.40381	0.257252	2.27555	0.284581
444	b0422	xseB	24.3621	20.7487	0.221744	0.122737	0.650686	0.0537786	0.0263324	2.27566	1.05531	2.17909	0.510435
445	b0423	thiI	55.8534	26.2468	1.06116	0.0446035	0.761385	0.0394193	0.0036349	1.24513	2.26858	1.96424	0.949037
446	b0424	yajL	14.7688	20.821	-0.468645	-3.28093e-06	0.877566	0.0546416	1.17513e-05	11.4783	12.7689	9.36131	2.2014
447	b0425	panE	10.1878	13.1004	-0.333808	0.00574195	0.912148	0.0641792	3.00104e-07	2.86906	1.80187	2.82436	0.726926
448	b0426	yajQ	24.2923	61.4669	-1.30439	0.00285774	0.621245	0.0200266	0.00414183	5.48945	5.98906	5.43192	2.25587
449	b0427	yajR	30.8322	18.6651	0.694851	0.0752268	0.679851	0.0554189	0.0326098	1.65989	0.338475	0.472818	3.05336
450	b0428	cyoE	41.2236	55.3531	-0.416444	0.000200359	0.298206	0.0566201	0.282872	2.05853	0.198473	1.79513	4.76722
451	b0429	cyoD	32.8473	25.6152	0.346791	0.00922212	0.651486	0.0380396	0.0387571	0.121258	0.171606	0.120756	0.139164
452	b0430	cyoC	27.6439	34.1267	-0.294342	2.74676e-05	0.503204	0.044747	0.0552746	0.360455	0.710526	0.389784	0.275667
453	b0431	cyoB	26.1879	26.1845	0.000180533	0.00809085	0.775954	0.0273823	0.00125712	0.520782	0.735307	0.45749	0.240415
454	b0432	cyoA	21.7212	26.5724	-0.279187	0.0169098	0.647978	0.0301798	0.0144786	0.550007	0.416403	0.377834	0.337104
455	b0433	ampG	102.018	66.4613	0.610759	0.00139616	0.0793415	0.406392	0.877473	1.63076	20.9654	4.02881	0.537427
456	b0434	yajG	33.1592	22.5634	0.53573	0.0124227	0.611836	0.0527206	0.0397293	--	--	--	--
457	b0435	bolA	12.7341	7.63463	0.669558	0.00488413	0.766461	1.77907e-06	0.0384582	0.144978	0.0957253	0.276867	0.08453
458	b0436	tig	59.5732	42.8642	0.465636	0.00463052	0.579954	0.0763939	0.0292662	0.139873	0.151551	0.160807	0.130947
459	b0437	clpP	10.4313	9.22802	0.160464	0.015331	0.902053	0.0352805	2.90318e-05	2.09299	1.41551	2.09285	1.24261
460	b0438	clpX	13.9747	30.8169	-1.08726	-8.84316e-07	0.880312	0.0222275	1.78062e-08	2.0285	1.14501	1.18328	1.91085
461	b0439	lon	35.9774	27.2651	0.387622	-1.82325e-07	0.859074	0.0307923	7.09852e-06	3.42297	1.08691	3.76021	0.900777
462	b0440	hupB	54.5899	84.6343	-0.623366	0.0654568	0.216408	0.222161	0.354573	0.100196	0.19583	0.113342	0.137928
463	b0441	ppiD	21.2183	31.1442	-0.532809	0.0285319	0.846742	0.0228085	5.99825e-06	0.300247	0.665379	0.692985	1.26998
464	b0442	ybaV	58.2093	51120.4	-9.75389	0.0744576	-0.000168063	0.435685	1	1.36087	0.292236	2.51376	0.930703
465	b0443	fadM	13.1311	212.442	-3.91689	0.0472054	0.00900838	0.0229876	1	0.0426349	0.929897	0.809745	0.0956486
466	b0444	queC	21.6747	18.0909	0.248196	0.00848075	0.819974	0.0376828	0.00171785	11.8265	9.3358	21.4185	4.73594
467	b0445	ybaE	17.5987	59.6779	-1.70597	0.0113433	0.243052	0.0930088	0.31146	0.637953	0.427773	1.20306	0.792918
468	b0446	cof	55.6197	52.1622	0.0909057	0.0455814	0.342961	0.135155	0.178829	0.137434	0.309443	0.813217	1.99163
469	b0447	decR	27.1887	14.8348	0.832019	0.00730326	0.813344	0.0729881	0.00217311	0.297017	0.690475	0.321851	0.884175
470	b0448	mdlA	45.5179	33.4936	0.431456	-4.7326e-05	0.623638	0.0358961	0.0306029	0.876726	0	1.1448	0.115152
471	b0449	mdlB	24.3476	44.4904	-0.843713	-0.00016636	0.398994	0.090528	0.179842	2.86022	2.70579	0.828915	0.562515
472	b0450	glnK	649.928	24.6394	4.66607	-1.06523e-06	0.935435	1	1.31686e-12	0.445248	0.632699	1.34225	0.652816
473	b0451	amtB	21299160	40.0905	18.9836	-7.9591e-08	0.599969	0	0.0256794	0.719282	0.308686	0.591209	0.112633
474	b0452	tesB	85.7198	70.2248	0.283981	-4.50813e-06	0.226461	0.189965	0.377963	0.917366	0.805031	1.93025	1.13731
475	b0453	ybaY	7.13318	7.72015	-0.100534	0.0165084	0.931565	0.0843755	1.94958e-06	0.790007	0.584029	0.728189	0.300503
476	b0454	ybaZ	13.8451	16.4608	-0.234134	0.027749	0.795491	0.115494	0.00193878	2.54743	1.11114	2.95453	0.327847
477	b0455	ffs	327643	5324780	-4.02252	0.0207516	-2.05807e-06	1	0	0.105102	0.418955	0.127589	0.180863
478	b0456	ybaA	11.8985	8.19597	0.488125	0.00465268	0.867378	0.0651244	0.000776241	32.156	22.9558	15.8344	15.7792
479	b0457	pdeB	13.6123	454.08	-4.96087	0.0170327	0.00111209	0.0892788	1	1.23819	0.317305	2.17275	0.194653
480	b0458	ylaC	45.0288	24.197	0.869287	0.0534282	0.614324	0.136841	0.0498962	2.83743	0.101977	10.0282	3.85604
481	b0459	maa	32.4399	38.4545	-0.23862	-4.40009e-05	0.62639	0.0990387	0.0243856	1.95315	0.777825	0.936402	0.817852
482	b0460	hha	18.4648	11.4435	0.645472	0.0330733	0.938305	0.0202873	1.72804e-08	0.834696	0.318833	0.701212	0.298355
483	b0461	tomB	10.5346	9.32564	0.159735	0.0152893	0.861846	0.0274883	0.000917716	0.942272	1.25918	0.881248	2.88638
484	b0462	acrB	61.0645	38.94	0.635936	0.00115883	0.589672	0.0423121	0.0323516	0.957086	0.371943	1.0072	0.383379
485	b0463	acrA	30.0029	16.4922	0.825695	0.00712405	0.913738	0.0335735	1.4666e-07	0.956064	0.888601	0.643427	0.523946
486	b0464	acrR	10.4807	13.8852	-0.374663	0.0879105	0.655045	0.0263406	0.0666843	--	--	--	--
487	b0465	mscK	60.8456	44.4127	0.445574	0.0195486	0.497492	0.0503021	0.0634213	2.50214	2.84596	3.14984	2.4487
488	b0466	ybaM	34.3656	24.3331	0.481325	0.0611604	0.585064	0.284218	0.090696	1.22393	0.187368	1.61798	0.458749
489	b0467	priC	22.4119	14.347	0.609287	0.000199227	0.90229	0.0734581	7.00282e-06	2.92936	2.18244	7.1873	1.50126
490	b0468	ybaN	24.3849	20.9301	0.21106	0.0408226	0.776702	0.0720687	0.00487912	0.599972	0.735307	0.445248	0.767758
491	b0469	apt	81880.7	71.7631	10.1361	-0.000244138	0.270951	1	0.230791	3.70191	0.0587265	3.33665	1.91589
492	b0470	dnaX	30.2879	21.9131	0.449433	0.0210935	0.898827	0.0141277	3.44226e-07	0.789975	0.463505	1.16778	0.701644
493	b0470	dnaX	30.2879	21.9131	0.449433	0.0210935	0.898827	0.0141277	3.44226e-07	0.789975	0.463505	1.16778	0.701644
494	b0471	ybaB	32.5691	25.0855	0.363884	-9.06741e-06	0.817726	0.0232145	0.000145783	3.26944	3.67871	3.76663	1.42786
495	b0472	recR	60.6326	29.4536	1.01708	-4.13408e-05	0.653129	0.0349093	0.0344632	2.14529	0.201475	1.01452	0.850146
496	b0473	htpG	31.7142	22.7434	0.462393	-1.3144e-06	0.952703	0.0218533	0	0.127697	0.0161525	0.0562881	0.0142618
497	b0474	adk	56.5685	33.5977	0.734603	0.00128087	0.684509	0.045412	0.00483398	3.77812	0.497976	2.31916	1.79342
498	b0475	hemH	17.7464	28.3794	-0.648192	0.0316073	0.806427	0.0445947	0.00013251	3.84085	0.931246	3.15982	0.921334
499	b0476	aes	24.0796	25.2738	-0.0671101	9.63887e-07	0.624826	0.0290016	0.0516196	--	--	--	--
500	b0477	gsk	98.5229	57.5562	0.765208	0.0904132	0.189262	0.355057	0.352566	0.975414	1.34225	0.620879	0.452022
501	b0478	ybaL	25.7776	17.4972	0.533721	0.000162051	0.840567	0.0507058	0.000427758	0.813323	1.88121	1.04228	0.867845
502	b0479	fsr	47.7745	383.361	-2.97826	0.0287209	0.00303396	0.13289	1	0.541154	0.119476	1.51014	0.659161
503	b0480	ushA	20.5523	22.9475	-0.152035	-1.63423e-05	0.678403	0.0298791	0.0187101	0.223236	0.017235	0.218596	0.0494024
504	b0481	ybaK	39.8189	29.9548	0.399073	0.0489273	0.812826	0.120013	0.00027621	1.82963	1.62671	1.7053	0.240415
505	b4585	chiX	122.599	2.10893	5.3131	-0.00167381	0.2727	1	1	0.101304	0.0258929	0.0764936	0.0419542
506	b0482	ybaP	28.2597	22.9838	0.286856	0.0705672	0.75115	0.0244735	0.0051148	0.0177542	0.0597344	0.0543754	0.113642
507	b0483	ybaQ	20.3315	14.3811	0.471829	0.0682439	0.67497	0.00670456	0.0397575	0.368704	0.628252	0.531811	0.127414
508	b0484	copA	15.091	25.7512	-0.733347	0.0578443	0.80499	0.089167	0.000668617	1.45971	0.48831	0.623546	0.126938
509	b0484	copA	15.091	25.7512	-0.733347	0.0578443	0.80499	0.089167	0.000668617	1.45971	0.48831	0.623546	0.126938
510	b0485	glsA	14.2708	8.62709	0.665607	0.0490418	0.958699	0.104456	2.33864e-11	0.178141	0.0796871	0.0590656	0.104513
511	b0486	ybaT	48.9663	409565	-13.0009	0.0052921	-1.52888e-05	0.327277	1	0.786394	0.795006	1.09308	0.309344
512	b0487	cueR	8.04881	9.19915	-0.172649	0.00107043	0.806578	0.0306869	0.00739951	4.932	1.20761	3.32871	0.142254
513	b0488	ybbJ	9.11635	12.8086	-0.448882	0.00277429	0.911659	0.0748691	2.28282e-06	3.80833	1.69964	4.12383	0.114633
514	b0489	qmcA	6.91747	10.1869	-0.498695	0.0172227	0.928734	0.0606655	1.62948e-07	8.77976	1.25042	9.37631	11.3195
515	b0490	fetA	10.2655	191.004	-4.09115	0.112466	0.012864	0.169403	1	1.30805	0.277154	0.357352	0.624648
516	b0491	fetB	37.1373	17.8899	1.01359	-0.00026058	0.731294	0.0845165	0.0276234	1	0.00635003	0.178972	0.2027
517	b0492	cnoX	18.3381	24.4365	-0.395456	0.0182471	0.936388	0.045218	1.13068e-12	0.535309	0.299966	1.08831	0.244746
518	b0493	ybbO	44.0121	30.8104	0.500814	5.01373e-05	0.750368	0.0268579	0.00165865	3.63108	0.620776	2.89664	1.17561
519	b0494	tesA	23.8144	30.8933	-0.362075	0.0183193	0.692298	0.0237206	0.00583205	2.42587	0.467341	1.94566	1.97724
520	b0495	ybbA	31.9276	41.4474	-0.366381	-3.72849e-05	0.454655	0.0358581	0.113014	4.59229	0.537477	2.74648	1.12124
521	b0496	ybbP	80.2347	46.5968	0.771231	-4.13472e-05	0.520447	0.146144	0.0411005	1.20427	0.151726	1.25149	2.80384
522	b0497	rhsD	37.8626	117.033	-1.60273	0.000131519	0.0633997	0.0619293	0.830914	18.6383	0.393199	5.02513e-157	3.89958
523	b0498	ybbC	20.8209	9.76845	1.0189	0.00528056	0.748046	0.167962	0.0350348	0.453999	0.573902	0.359182	0.128537
524	b0499	ylbH	24.2742	327841	-13.663	0.104497	-3.2629e-05	0.209447	1	--	--	--	--
525	b0501	ybbD	22.2618	21.0214	0.0790615	-0.000911054	-0.214491	0.121041	1	0.168582	1.41349e-156	0.872717	1.0106
526	b4632	ylbI	12.1863	22.8123	-0.852664	0.0763725	0.15129	0.542614	0.710876	--	--	--	--
527	b0502	ylbG	22.1707	18.498	0.248974	-0.000235165	0.250654	0.053031	0.304141	5.62734	0	0.731284	1.09284
528	b0503	selU	19.0342	42.6987	-1.12513	0.00945178	0.335236	0.122314	0.185262	1.70598	0.498518	0.71444	0.692279
529	b0504	allS	15.8654	73.8582	-2.15009	0.0592271	0.0427278	0.467734	1	15.1689	4.35362	2.46554	3.0307
530	b0505	allA	7.20442	15.4365	-1.00243	0.0476564	0.673683	0.341584	0.0727243	0.282418	0.657171	0.726379	0.213222
531	b0506	allR	30.5641	43.714	-0.502443	0.00881795	0.500084	0.0776638	0.0605693	0.0719014	0.0178156	0.0481363	0.0258842
532	b0507	gcl	9.31676	76.6186	-2.91141	0.0141657	0.0755141	0.112356	0.836585	0	3.29864	0.269203	0.0586461
533	b0508	hyi	152.856	420.869	-1.45521	0.0517584	0.00504285	0.918833	1	0	4.94101e-11	0.55047	0.175129
534	b0509	glxR	92.5057	23.2545	1.9468	0.00280048	0.638413	0.331261	0.0322217	1.37332	4.57748	0.595887	2.0784
535	b0511	ybbW	10160.1	163802	-4.01083	0.036682	-2.00688e-05	1	1	--	--	--	--
536	b0512	allB	21.8623	38.8474	-0.801514	0.0724096	0.458439	0.197881	0.122994	0.260982	0.722057	0.594631	0.643861
537	b0513	ybbY	42.3017	42.0534	0.0082981	0.0109181	0.246951	0.0656829	0.332077	0.332069	1.24292	0.889877	0
538	b0514	glxK	54.0421	29.6714	0.843644	0.0101962	0.632959	0.0158299	0.0250805	3.15864	0.704331	2.43949	0.499497
539	b0515	allE	58.6288	32.2705	0.841767	0.0671318	0.602406	0.125317	0.0426142	0.122645	0.63771	0.200341	0.239296
540	b0516	allC	44.7362	196.145	-2.10785	0.103363	0.022688	0.117898	1	0.133208	0.0134338	0.191496	0.297788
541	b0517	allD	63.3467	81880.8	-10.3135	0.0382005	-0.000159128	0.573633	1	--	--	--	--
542	b0518	fdrA	31.2809	210.914	-2.71472	0.101197	0.00845771	0.241224	1	--	--	--	--
543	b4572	ylbE	41.9752	44.7333	-0.0897405	-0.000386467	0.279708	0.0795459	0.376606	7.83101	1	7.50704	3.87067
544	b0520	ylbF	49.3233	52.7957	-0.0962655	0.00540526	0.159752	0.239664	0.646688	4.11373	0.043032	18.0001	0
545	b0521	ybcF	63.0481	22.6285	1.43863	-0.000318555	0.576901	0.263091	0.109072	1.61259	0.386284	0.266402	0.0506445
546	b0522	purK	46.9381	56.5501	-0.263647	0.0802236	0.299666	0.189136	0.26309	1.98259	0.664785	1.59252	0.303414
547	b0523	purE	38.7199	35.3174	0.129201	0.030597	0.64249	0.107826	0.0191122	2.88327	1.51808	3.27802	0.500664
548	b0524	lpxH	163.265	57.0444	1.50079	0.00220282	0.182711	0.861385	0.528492	2.65021	0.710657	1.59396	1.52694
549	b0525	ppiB	17.0604	13.6853	0.298454	0.0343589	0.910197	0.0280998	2.97689e-06	1.87121	1.14825	2.1807	0.27888
550	b0526	cysS	24.3024	29.1996	-0.255256	-2.51871e-05	0.718197	0.00934194	0.00355794	0.38132	0.308443	0.486681	0.055012
551	b0527	ybcI	72.5781	86960.5	-10.2069	0.0111729	-9.96093e-05	0.610702	1	0.774939	0.389091	0.99318	1.18194
552	b0528	ybcJ	40.8413	46.4919	-0.182754	-0.000700394	0.319948	0.0157838	0.274933	0.256775	0.0530514	0.155681	0.152025
553	b0529	folD	19.1308	23.7481	-0.297912	0.00103216	0.823968	0.0411659	0.000250122	0.205113	0.162227	0.181689	0.478218
554	b0530	sfmA	17.2156	24.4819	-0.484304	-5.10975e-05	0.376823	0.219449	0.389287	--	--	--	--
555	b0531	sfmC	20.3867	81880.7	-11.9026	0.0916856	-6.47157e-05	0.661267	1	--	--	--	--
556	b0532	sfmD	50.8941	607.786	-3.55229	-0.000351085	0.0024163	0.151484	1	--	--	--	--
557	b0533	sfmH	26.4157	584.427	-4.41641	0.0886314	0.00104439	0.308825	1	0.107156	1.31838e-60	0.107973	0.52404
558	b0534	sfmF	20	51161.3	-11.2505	0.0472533	-4.05706e-05	0.446998	1	--	--	--	--
559	b0535	fimZ	67.8287	170.332	-1.31571	0.633649	0.00818174	0.345916	1	--	--	--	--
560	b0536	argU	4.00186	483.506	-6.59791	0.021296	0.000906004	0.950786	1	0.53325	0.585571	0.403104	0.614311
561	b0537	intD	15.4223	15.4062	0.00142288	0.0166538	0.905129	0.0141465	1.89188e-06	0.955066	0.443182	1.49193	0.575847
562	b4633	xisD	18.5343	7.8154	1.14791	0.00823384	0.916343	0.000338868	3.99831e-05	3.56432	1.77876	2.06809	4.56031
563	b0539	exoD	7.29803	40880.1	-12.2664	-0.00187441	-0.000166219	0.334569	1	4.02265	0.889232	1.93413	2.66528
564	b4508	peaD	3.78418	22.7495	-2.31155	0.266158	0.482678	0.97281	0.178134	--	--	--	--
565	b0540	insE3	20.3683	12.6257	0.649139	0.021248	0.870797	0.0431025	0.000429175	--	--	--	--
566	b0541	insF3	35.6054	21.6183	0.69457	-1.55991e-05	0.828532	0.00954677	0.000291944	2.33627	1.68969	2.16418	1.42818
567	b0543	emrE	970.672	35.0637	4.75185	0.00463124	0.449902	1	0.13408	1.03634	3.08441	2.91414	0.826946
568	b4733	ylcJ	809.05	20.2852	5.25009	-0.00115828	-0.132334	1	1	--	--	--	--
569	b0544	ybcK	77.9817	81880.6	-10.0178	0.0324305	-0.000142025	0.586041	1	--	--	--	--
570	b0545	ybcL	21.1209	33.1208	-0.625245	0.0477123	0.195587	0.127707	0.484504	0.81115	0.776445	0.859526	0.817697
571	b0546	ybcM	35.3728	146.653	-2.02128	0.0162098	0.066223	0.105588	0.800902	0.901819	0.787125	0.726243	0.333379
572	b4588	ylcH	20.0116	26.5626	-0.391523	-0.107174	-0.0939418	1	1	2.08162	0.904846	1.56873	1.12544
573	b0547	ybcN	59.9325	163760	-11.3921	0.011228	-5.01448e-05	0.563422	1	1.5397	0.684629	1.89581	0.205221
574	b0548	ninE	2.00074	30.3721	-3.38609	0.0988214	0.181015	1	0.748028	--	--	--	--
575	b0549	ybcO	94.7282	25.6531	1.84464	0.0307951	0.218707	0.741856	0.63888	24.7237	5.10393	1.36338e-203	0
576	b0550	rusA	4.84589	28.2749	-2.32417	0.0425532	0.360207	0.655208	0.33012	--	--	--	--
577	b4509	ylcG	8.99831	46.5842	-2.25072	0.127998	0.0505952	0.663244	1	--	--	--	--
578	b0551	quuD	69.3198	7.0914	3.11947	0.102824	0.717779	0.541401	0.0538149	15.6872	6.33633	12.6606	2.09278
579	b0552	insH2	56.6025	29.8129	0.902597	0.00956642	0.859288	0.038778	5.94585e-06	0.651291	0	0.874845	0
580	b0554	essD	64.5326	64.4219	0.00244032	-0.00185563	0.0790533	0.844705	0.887658	0.808016	1.59475	0.53935	1.73853
581	b0555	rrrD	15.0219	18.7778	-0.303834	0.0473538	0.610257	0.168912	0.103579	0.355757	0.368532	7.23391	1.28876
582	b0556	rzpD	42.7723	80.7895	-0.901899	0.0140651	0.0537672	0.0833975	0.972384	--	--	--	--
583	b4510	rzoD	105.015	151.806	-0.527444	-0.000860876	0.0111276	0.386398	1	--	--	--	--
584	b0557	borD	29.2568	29.2839	-0.00128879	0.182542	0.419515	0.0511562	0.209258	1.04896	0.470074	0.912894	0.168917
585	b0558	ybcV	48.5522	20.2723	1.21998	0.00830975	-0.134372	0.86917	1	--	--	--	--
586	b0559	ybcW	36.5752	26.7451	0.437549	0.0261797	0.661606	0.321068	0.0308484	0.657143	0.0518551	2.90036	0.174169
587	b4589	ylcI	73.3276	20.8749	1.76462	-0.00103579	-0.0955795	0.87128	1	--	--	--	--
588	b0560	nohD	24.3556	39.1537	-0.66323	-5.21414e-05	0.285542	0.109415	0.364685	9.47399e-13	0.0340929	0.562749	0
589	b4634	aaaD	8.31783	168881	-14.1457	-0.000141167	-5.50479e-05	0.107	1	1.25797e-06	39.0932	0	1.14324
590	b0561	tfaD	20.249	327841	-13.9133	0.0441286	-2.72078e-05	0.585482	1	--	--	--	--
591	b0562	ybcY	84.1996	166321	-10.9308	0.229985	-6.41842e-05	0.564452	1	1.54612	0.079687	2.2734	0.174139
592	b0563	tfaX	60.2574	41120.1	-9.39078	0.192165	-0.000175245	1	1	0.653932	2.15104	1.23225	0.397555
593	b0564	appY	73.8468	163760	-11.0954	0.118482	-7.5816e-05	0.430776	1	6.76919	5.41922	4.81613	3.58541
594	b0565	ompT	30.8792	31.2165	-0.0151869	0.0434845	0.767382	0.0155677	0.000496099	6.58467	9.13933	5.83494	1.98801
595	b0566	envY	19.34	81840.6	-11.9743	0.00119481	-6.70716e-05	0.103463	1	0.18864	7.03619e-16	0.454396	0.170268
596	b0567	ybcH	97.515	18.6286	2.32739	0.00164964	0.743388	0.50205	0.0168867	5.69654e-09	0.269331	34.2982	0.65719
597	b0568	nfrA	35.2494	21.5915	0.682175	0.00840193	0.771982	0.040823	0.00379265	1.06383	3.05747e-08	3.54925	0.932547
598	b0569	nfrB	24.8159	16.3607	0.572432	-0.000128684	0.668429	0.0629622	0.0452125	5.87408	0.37777	5.87534	0.441504
599	b0570	cusS	24.1697	34.0495	-0.477704	0.00722083	0.581247	0.10526	0.0524695	2.20787	0	3.85015	0.111035
600	b0571	cusR	34.9795	74.2005	-1.06357	-2.40731e-05	0.110899	0.179994	0.620176	1.93173	2.4545	1.75145	0.100277
601	b0572	cusC	11.9141	77.1037	-2.59644	0.0723553	0.162233	0.124776	0.473962	--	--	--	--
602	b0573	cusF	248.527	63.9833	1.94105	0.0201966	0.081525	1	0.870723	1.82448	6.64333e-71	1.81601	2.444
603	b0574	cusB	20.3514	801.19	-5.23154	0.0534498	0.000879892	0.181297	1	--	--	--	--
604	b0575	cusA	28.5265	652.924	-4.46904	0.0482953	0.00093405	0.146832	1	4.11688	0.285703	1.82	0.209218
605	b0576	pheP	53.0036	49.4062	0.0994537	0.0159138	0.37494	0.0877904	0.182463	4.07043	4.6753e-125	1.98668	13.6065
606	b0577	ybdG	30.2	32.3437	-0.0958709	0.0180792	0.682564	0.0636499	0.0117715	1.15166	1.17427	0.780421	3.16201
607	b0578	nfsB	29.9775	26.7473	0.158872	0.0138815	0.881718	0.0238605	2.57266e-07	0.926781	0.905485	0.82583	0.102092
608	b0579	ybdF	27.1703	20.9542	0.359675	0.0191863	0.507753	0.0116867	0.134355	1.04695	0	1.27473	0.401909
609	b0580	ybdJ	63.6581	64.1099	-0.0100457	-0.000280451	0.0904043	0.278103	0.838217	0.809568	0	4.28997	0.636097
610	b0581	ybdK	24.7766	8.93011	1.37618	0.001123	0.796272	0.0315224	0.00526495	2.28531	0.77768	1.44658	0.448429
611	b4700	sokE	120.002	20.2716	2.50803	-0.00837152	-0.0800778	1	1	1.22428	2.24193	0.443931	1.13594
612	b4415	hokE	33.9415	25.589	0.394112	-0.00103511	0.397336	0.6188	0.241678	0.00072371	0.153061	0.366272	0.449399
613	b0582	insL2	79.2631	94.77	-0.254837	9.62368e-05	0.108977	0.0908181	0.617008	0.265852	4.93354	1.49918	0.0205874
614	b0583	entD	74.6543	371.332	-2.2991	0.0766067	0.00681984	0.485755	1	0.139689	0	0.16997	0.0346081
615	b0584	fepA	43.2093	44.3927	-0.0381109	0.00440667	0.538803	0.0786801	0.0410048	4.09392	1.71526	2.29033	0.473946
616	b0585	fes	36.5274	26.531	0.446885	0.0247244	0.730239	0.0367753	0.00601255	2.38885	0.0722987	1.33756	0.646545
617	b4511	ybdZ	62.9664	22.3102	1.45635	0.0513756	0.810238	0.181297	0.00183878	0.496351	0.00775866	1.16684	0.133986
618	b0586	entF	100.231	29.8628	1.71371	0.0314682	0.738994	0.193321	0.0041676	2.76136	4.36746	0.485433	13.3123
619	b0587	fepE	236.775	21.3162	3.41343	-0.0036503	-0.241466	1	1	3.76927e-71	12.5674	4.28354	5.35579
620	b0588	fepC	35.1188	149.415	-2.05813	0.0129417	0.0533398	0.0431741	0.892647	--	--	--	--
621	b0589	fepG	30.3792	33.0601	-0.118274	0.0179672	0.555424	0.0914533	0.0693584	0.386451	0.982999	1.85861	0.169341
622	b0590	fepD	29.8785	27.2574	0.127973	-1.15248e-05	0.650404	0.0498078	0.0310727	0.265378	0.097075	0.650089	0.134107
623	b0591	entS	69.2864	85.2701	-0.295615	0.000627488	0.123646	0.274105	0.626164	2.35907	0.939793	1.03433	0.092986
624	b0592	fepB	25.8367	20.1141	0.345996	0.000606683	0.884153	0.0290776	5.93137e-06	10.2905	9.25857	5.6895	2.05476
625	b0593	entC	57.4133	30.7828	0.878054	0.00615558	0.606863	0.0801023	0.0320212	2.2867	0.329283	1.41448	2.33079
626	b0594	entE	86.3093	29.6379	1.51082	5.90311e-05	0.652727	0.182456	0.021546	7.53476	0	3.64678	4.65074
627	b0595	entB	76.3251	30.0988	1.31408	0.00525063	0.545475	0.185768	0.0683135	--	--	--	--
628	b0596	entA	192.098	40.174	2.22953	0.000989746	0.392345	0.755695	0.217631	0.414314	10.5693	0.436918	0.272535
629	b0597	entH	176.056	106.278	0.722845	-0.000520021	0.0603449	0.720701	0.947755	0.246617	1.0027e-17	2.01816	1.1587
630	b0598	cstA	30.1842	31.537	-0.061265	0.00931948	0.612893	0.040923	0.0268658	0.398495	0.0412349	0.523155	0.069197
631	b4512	ybdD	9.69028	15.5809	-0.63322	0.00843636	0.806478	0.0199384	0.00177155	2.1341	2.16884	2.98013	0.988919
632	b0599	hcxA	15.3022	23.0013	-0.558047	0.00149797	0.797364	0.0504775	0.000614977	1.04631	1.10906	0.897233	1.70369
633	b0600	ybdL	28.1317	19.8411	0.483154	6.33717e-05	0.87047	0.021546	1.82524e-05	1.3593	5.88016	4.57401	0.811871
634	b0601	ybdM	25.5589	31.5667	-0.294202	0.0515161	0.574136	0.0624237	0.0598437	8.44378	8.99248	10.9084	5.47998
635	b0602	ybdN	31.9058	22.8364	0.465177	-0.00051815	-0.136657	0.149359	1	4.03772	0.393129	1.61302	2.5437
636	b0603	ybdO	5080.06	13.4457	8.45834	0.117475	0.412114	1	0.383449	--	--	--	--
637	b0604	dsbG	25.3093	24.3345	0.0544678	0.0270576	0.387421	0.0244912	0.258222	19.5866	32.3074	17.0868	1.34649
638	b0605	ahpC	36.0356	21.1707	0.740255	0.00249579	0.917687	0.016338	2.29176e-09	0.77339	0.610745	1.04262	0.618723
639	b0606	ahpF	40.2643	26.4396	0.588635	0.00274589	0.887386	0.0298641	4.01766e-07	0.241851	0.390721	0.380378	0.136797
640	b0607	uspG	15.9436	9.69848	0.663333	0.0193103	0.947629	0.0614754	1.01918e-09	1.46847	0.191609	1.27941	0.677515
641	b0608	ybdR	37.9161	36.5205	0.0526907	-0.000122768	0.381479	0.0127549	0.175204	1.23905	0.876681	0.791074	0.588134
642	b4734	yldA	26.0769	20.6847	0.320383	-0.00060955	0.518114	0.525947	0.17588	--	--	--	--
643	b0610	rnk	20.9485	14.0403	0.545286	0.0121607	0.856442	0.0099889	0.000672487	2.1688	1.7657	1.84655	0.296662
644	b0611	rna	13.5834	11.4393	0.229422	0.000436441	0.881699	0.0392334	0.0001285	0.0615154	0.0225384	0.613276	0.104499
645	b0612	citT	82.3518	28.884	1.47984	0.0891743	0.540658	0.482542	0.100925	1.50099	0.0989863	0.163994	4.76426
646	b0613	citG	44.8278	163801	-11.8034	0.111385	-3.58681e-05	0.39266	1	--	--	--	--
647	b0614	citX	2520.02	165041	-6.03268	-0.00249901	-6.16629e-05	1	1	--	--	--	--
648	b0615	citF	136.534	81760.9	-9.21549	-0.000559265	-7.69591e-06	1	1	1.00612	2.74041e-209	4.14743	4.94872
649	b0616	citE	11.1026	93.6333	-2.96704	0.0583798	0.0342318	0.457257	1	--	--	--	--
650	b0617	citD	35.9252	24.1309	0.555144	-0.00158233	0.326499	0.517285	0.473132	--	--	--	--
651	b0618	citC	38.0158	81.9812	-1.08873	0.0203527	0.109327	0.377517	0.757765	--	--	--	--
652	b0619	dpiB	28.4512	23.2563	0.279968	0.00127438	0.822632	0.0756335	0.000285658	1.21544e-08	0.842296	1.19023e-168	0.645961
653	b0620	dpiA	56.8012	112.043	-0.967702	-0.000176325	0.0886035	0.124584	0.726421	0	3.88075	0.568875	0.134518
654	b0621	dcuC	30.7559	239.696	-2.92212	0.000975379	0.00507543	0.325646	1	0.0192278	0.237869	2.21765	0.383831
655	b0622	pagP	45.0781	27.4041	0.697985	0.0295014	0.540065	0.181401	0.105901	--	--	--	--
656	b0623	cspE	32.6295	141.596	-2.08413	0.100611	0.0518629	0.0836774	0.904269	0.493547	0.512726	0.678055	0.465774
657	b0624	crcB	51.8873	31.4248	0.705825	0.0276642	0.396867	0.0836774	0.258222	4.72541	0.748618	6.05976	0.400502
658	b4581	ybeM	10.0158	8.64473	0.191758	-1.4282e-05	0.911007	0.0338632	5.58086e-06	1.29103	1.0505	0.656518	1.82111
659	b0627	tatE	29.3951	13.7251	1.04556	0.0212421	0.752119	0.000788897	0.0129924	0.298295	0.227632	0.547174	0.200994
660	b0628	lipA	14.4926	18.1173	-0.303298	0.00298589	0.909526	0.0352934	6.43458e-08	1.31277	0.244037	1.08144	0.72479
661	b0629	ybeF	33.967	58.5839	-0.768927	0.0127504	0.157039	0.155074	0.628045	--	--	--	--
662	b0630	lipB	165.215	45.3545	1.84227	-0.000473813	0.365966	0.648497	0.182551	0.171566	4.02705e-25	0.776326	0.520234
663	b0631	ybeD	10.9897	6.7795	0.624049	0.0937902	0.702715	0.0238262	0.121958	0.0557338	0.317977	0.200042	0.0395338
664	b0632	dacA	62.895	26.6228	1.20984	0.0145599	0.907047	0.0650196	5.13611e-09	0.805179	0.68572	2.08452	0.817651
665	b0633	rlpA	29.9619	16.8188	0.797093	0.00167069	0.91532	0.0426431	2.69613e-07	4.06256	15.2806	3.19704	5.09309
666	b0634	mrdB	30.3583	15.8178	0.898857	-1.56691e-05	0.840648	0.0617019	0.000628336	4.03264	2.91359	4.82859	0.436159
667	b0635	mrdA	319.467	42.7056	2.87428	0.00205407	0.49953	0.900278	0.0612239	0.632991	0.515606	0.472283	0.393129
668	b0636	rlmH	323.532	47.8494	2.73195	-0.00027264	0.530151	0.977522	0.0470211	0.463849	0.138595	0.511619	0
669	b0637	rsfS	102.843	31.1236	1.6927	-1.5406e-05	0.750197	0.548462	0.00184577	1.24675	0.673209	1.00909	0.432548
670	b0638	cobC	40920.7	737250	-4.17122	-0.000157937	-6.91997e-06	1	0	0.301861	0.393129	0.384642	0.0558775
671	b0639	nadD	120.388	28.9028	2.02127	-8.26721e-05	0.808855	0.226683	0.00025777	0.589131	2.5437	0.271186	0.460816
672	b0640	holA	72.4776	64.2329	0.171705	0.0353011	0.165024	0.0385639	0.399956	0.529163	1.41574	1.44791	0.34508
673	b0641	lptE	33.5331	36.6689	-0.125396	0.00767419	0.640457	0.00863373	0.024896	0.264238	1.35672	0.161373	0.25465
674	b0642	leuS	20.9808	22.5768	-0.101123	4.12118e-06	0.899652	0.0166838	2.88037e-07	1.9413	1.75716	1.39268	0.848654
675	b0643	ybeL	8.79698	8.24225	0.0840934	-6.99568e-06	0.955391	0.0447647	4.06863e-11	0.888651	0.101654	0.947533	0.898199
676	b0644	ybeQ	12.5646	75.5366	-2.49631	-6.50874e-05	0.145085	0.0765914	0.430411	0.382918	0.133208	0.431062	0.228111
677	b0645	ybeR	257.517	493.074	-0.934468	-0.000908167	0.000733503	1	1	--	--	--	--
678	b0646	djlB	74.3504	327642	-12.0862	0.0239218	-2.74865e-05	0.812209	1	1.3667e-30	0.386368	5.04921e-28	0.12329
679	b0647	ybeT	39.6911	20.5839	0.914756	-0.00159547	-0.229856	0.504678	1	1.05394e-11	0.953878	2.2113e-10	1.84931
680	b0648	ybeU	41.4783	43.2645	-0.0594237	0.0562012	0.335359	0.668616	0.244066	0.532508	2.24817e-09	1.02117e-09	0
681	b0649	djlC	11.6486	122.529	-3.28781	0.138966	0.0479246	0.448381	0.946271	1.77303	2.84202	7.12836	0.610726
682	b0650	hscC	8.29455	327642	-15.1054	0.0668696	-2.38396e-05	0.166023	1	6.07529	13.7236	0.337417	0.586226
683	b0651	rihA	20440.1	330.192	5.94766	1.39735e-05	0.00804546	1	1	4.65953	5.1752	3.31982	0.0751332
684	b0652	gltL	327643	75.3455	12.0673	0.0119133	0.197568	1	0.445855	0.0468667	1.72765e-131	0.133208	0.235175
685	b0653	gltK	327643	64.0857	12.2975	0.00135565	0.257274	1	0.314154	1.85711	1.69954	4.77869	1.16727
686	b0654	gltJ	327643	37.2694	13.0637	0.00140701	0.489007	1	0.121854	1.61158	0.820792	0.594396	0.2695
687	b4763	sroC	13803.1	98.2127	7.12036	0.0593139	0.0944626	1	0.726046	0.516963	0.38572	0.342661	0.303991
688	b0655	gltI	242.504	28.2037	3.05972	0.000614535	0.872739	0.72074	2.25456e-06	0.0123395	0.0126519	0.0189467	0.00859959
689	b0656	insH3	62.6397	30.7472	1.0033	0.00203755	0.823672	0.0504388	3.21351e-05	0.280414	2.79418	0.940366	1.24785
690	b0657	lnt	104.297	67.6333	0.617487	0.00265361	0.211248	0.420149	0.454723	0.536995	0.137846	0.922686	0.0188044
691	b0658	ybeX	47.6894	36.6372	0.371448	-1.51159e-05	0.650093	0.016338	0.0194319	0.638696	0.105558	0.454246	0.2027
692	b0659	ybeY	23.4565	19.0281	0.288189	0.00188713	0.832374	0.00802332	0.000160859	1.07678	0.771078	0.686062	0.358631
693	b0660	ybeZ	12.8312	13.706	-0.0884819	8.31058e-05	0.945285	0.046666	2.93874e-11	0.843926	0.17521	0.745246	0.272378
694	b0661	miaB	31.1633	33.0127	-0.0806559	0.00633793	0.704439	0.0187811	0.00377112	2.12295	0.478559	2.56988	6.48602
695	b0662	ubiF	11.2842	25.2047	-1.09303	-3.87503e-06	0.780419	0.0482745	0.00167631	4.73264	4.09722	6.38292	1.65018
696	b0664	glnX	54.1744	102321	-10.8568	0.00622834	-3.69355e-05	0.152518	1	0.239674	0.473761	0.223054	0.376687
697	b0665	glnV	66.1647	163761	-11.2516	-7.03448e-05	-2.52085e-05	0.327277	1	0.552122	1.02995	0.527458	0.691353
698	b0666	metU	50.0946	24.6503	0.994196	0.000362737	0.514333	0.053155	0.127332	1.36282	0.868458	1.64165	0.692795
699	b0668	glnW	38.8396	28.8341	0.41724	0.0106408	0.477743	0.0294633	0.121483	7.56167	0.932291	8.68324	0.629208
700	b0670	glnU	37.0712	25.1798	0.540247	0.0227697	0.501987	0.0625578	0.0786173	4.36966	0.920502	7.59245	0.948561
701	b0672	leuW	42.0147	14.8974	1.43603	0.0451767	0.655075	0.0973216	0.0531042	0.340616	0.376711	0.625147	0.419036
702	b0673	metT	51.0671	14.5916	1.7396	0.0126513	0.828267	0.0727258	0.00114528	0.618133	0.594335	0.724173	0.682386
703	b0674	asnB	13.1794	7.33399	0.766716	-3.05055e-07	0.928825	0.0303714	9.03435e-06	1.76547	1.8859	1.30639	1.05297
704	b0675	umpH	25.0106	35.5339	-0.490136	-1.06173e-09	0.597316	0.040923	0.0365625	0.723007	0.0161525	0.611986	0.109292
705	b0676	nagC	37.5435	19.7475	0.893546	0.00011409	0.762142	0.0173462	0.00675994	0.746864	0.108791	0.300769	0.372701
706	b0677	nagA	17.2568	12.7711	0.406795	0.0115582	0.914585	0.0445835	6.82552e-07	2.17675	1.30071	1.61512	1.16047
707	b0678	nagB	16.9226	10.6446	0.622118	0.000535045	0.479561	0.0964903	0.121483	2.27484	0.402714	1.39481	0.200726
708	b0679	nagE	655327	10486960	-4.00024	0.000464316	-2.27697e-06	1	0	0.177129	1.02341	1.31041	4.9654
709	b0680	glnS	25.0955	26.4805	-0.0746082	0.0212519	0.753715	0.024621	0.00253522	1.98147	1.45791	2.2875	1.53323
710	b0681	chiP	32.2403	1943.89	-5.87061	0.178351	0.000121466	0.328629	1	0.951864	6.50053	40.2675	0.279969
711	b0682	chiQ	13.8849	13.8591	0.00249914	0.0188398	0.72887	0.00480028	0.0401943	0.521834	0.797225	0.810082	1.58252
712	b0683	fur	32.3033	20.807	0.610873	0.0049686	0.758131	0.0156927	0.00308478	0.919049	1.61957	2.25346	0.750501
713	b4637	uof	47.5083	9.26678	2.24025	0.0740334	0.815903	0.041731	0.00397403	1.29525	2.00076	2.17476	0.990503
714	b0684	fldA	20.576	11.8717	0.745223	0.0111439	0.859013	0.022232	0.000606395	2.08079	1.02398	3.60702	1.48539
715	b0685	ybfE	59.3923	6.64168	2.9824	0.229138	0.901377	0.499211	0.000749077	1.25084	5.60609	1.00025	0.162409
716	b0686	ybfF	23.9516	18.8234	0.331933	0.0260384	0.860598	0.0328806	8.14974e-05	0.3749	1.32239	0.0961758	0.182979
717	b0687	seqA	22.0595	18.8808	0.213985	0.0106717	0.877942	0.0124434	1.30544e-05	2.32175	1.39587	2.59034	0.257375
718	b0688	pgm	31.4522	34.9295	-0.146851	0.00316438	0.744307	0.0162275	0.00119977	1.14067	0.619955	0.377697	1.2454
719	b0689	ybfP	36.0278	61.8281	-0.762803	0.0862578	0.100826	0.722972	0.810911	1.53522	8.38881	3.8188	1.45876e-20
720	b0691	ybfG	52.7757	90.386	-0.765017	0.308614	0.0825312	0.808102	0.738955	0.534947	0.160565	0.127186	0.661611
721	b4636	ybfI	193.22	30.3126	2.63288	0.000696484	0.165493	1	0.708678	0	0	5.22037e-09	0.491513
722	b0692	potE	14.7468	15.132	-0.0348666	-6.35711e-05	0.887532	0.0686654	7.03953e-06	1.81201	1.28905	2.53085	1.61315
723	b0693	speF	19.3789	62.2881	-1.63486	-0.000513	0.0884561	0.124206	0.854575	5.26415	0.41481	1.34839	0
724	b4590	ybfK	20.0001	2.10882	2.75596		0.2727	0	1	--	--	--	--
725	b4803	speFL	20	20	0					--	--	--	--
726	b0694	kdpE	15.9787	17.0221	-0.0860416	0.0173066	0.895481	0.0646559	1.5162e-06	0.29557	0	0.0537837	0.371448
727	b0695	kdpD	15.262	24.2062	-0.632273	3.36379e-06	0.808438	0.0431852	0.000413798	4.49439	5.18088	2.58747	1.97432
728	b0696	kdpC	22.0092	26.1488	-0.238676	-0.000197496	0.589294	0.0157838	0.0600389	4.84521	1.74318	3.52282	1.39589
729	b0697	kdpB	26.3488	35.4989	-0.416377	0.01139	0.377695	0.0663706	0.19248	1.23469	1.33255	0	0.970259
730	b0698	kdpA	8.36175	30.5516	-1.75286	-2.7017e-05	0.359288	0.30023	0.323131	1.25465	0.106424	0	0.516689
731	b4513	kdpF	2.10858	2.10853	2.29058e-05	0.169314	0.2727	1	1	--	--	--	--
732	b0699	ybfA	14.1825	39.3945	-1.41175	0.00559518	0.12313	0.0474816	0.759285	0.182833	0.158707	0.124721	0.417045
733	b0700	rhsC	19.622	52.2583	-1.36882	0.068608	0.271194	0.066047	0.315661	--	--	--	--
734	b0702	ybfB	82.3169	21.209	1.90747	-0.000747853	-0.142662	0.883944	1	0.288342	3.0665e-27	2.9401	1.42948
735	b0703	ybfO	22.5376	49.3174	-1.09609	-0.000546492	0.223516	0.0921583	0.420049	1.47126	0.650223	15.5048	2.8684
736	b0704	ybfC	33.1792	81881.2	-11.2262	0.000370252	-4.06373e-05	0.0671756	1	--	--	--	--
737	b4514	ybfQ	2.10897	20.1364	-2.76522	0.217029	-0.100314	1	1	--	--	--	--
738	b0705	ybfL	37.2419	619.152	-4.0194	0.112798	0.00096009	0.528031	1	--	--	--	--
739	b0706	ybfD	5.02946	4549.44	-9.55976	0.0888119	1.17687e-05	0.847922	1	2.42163	1.33817	0	0.0552755
740	b0707	ybgA	56.46	12.5978	2.07919	0.00292388	0.831779	0.280767	0.0012316	0.350368	0.0796871	1.40153	0.275667
741	b0708	phr	61.0774	31.0584	0.953366	0.0381843	0.558219	0.0837404	0.0543394	1.5163	1.51025	0.932598	0.701212
742	b0709	dtpD	34.3397	17.9307	0.90056	0.0014993	0.807574	0.0394095	0.00261278	8.35697	4.07272	6.27167	1.41015
743	b0710	ybgI	15.9076	17.1076	-0.0989182	0.0312104	0.66941	0.0130126	0.0306444	0.802953	0.686073	0.490484	0.123617
744	b0711	pxpB	20.4439	24.384	-0.243355	-3.01987e-06	0.835479	0.0324166	9.85646e-05	0.66312	0.539183	0.917759	0.147322
745	b0712	pxpC	21.769	28.0556	-0.351746	-4.29515e-06	0.598097	0.034115	0.0589742	0.859578	0.503678	2.54521	0.50729
746	b0713	pxpA	33.4685	30.2497	0.141436	0.0022705	0.728747	0.042208	0.00635981	3.13112	1.75345	2.64862	1.3188
747	b0714	nei	49.0521	35.5098	0.455148	-0.000878477	0.534643	0.0418767	0.0814107	4.33948	0.039958	3.02099	0.253072
748	b0715	abrB	28.3574	327643	-13.4461	0.0252005	-3.46972e-05	0.160945	1	--	--	--	--
749	b0716	ybgO	19.8145	38.1868	-0.912775	0.0342968	0.489364	0.0759157	0.0593871	0.29132	3.95555	0.651481	0.723782
750	b0717	ybgP	46.8734	142.22	-1.58093	0.0495206	0.016168	0.447997	1	0.0525602	0.713573	0.117011	0.0110423
751	b0718	ybgQ	59.0523	156.928	-1.39497	0.0743041	0.0192181	0.467881	1	2.37262e-24	11.0803	3.20453e-39	0.528798
752	b0719	ybgD	62.8325	21.4582	1.50705	0.0455993	0.657169	0.335426	0.0482026	0	9.97251e-14	1.0105	0
753	b0720	gltA	27.0133	15.6585	0.749857	0.00902323	0.932268	0.0203447	1.11828e-08	2.47995	3.93022	3.02077	0.881151
754	b4768	ybgV	20	2.10853	2.75608	0.0258449	0.2727		1	1.99171	2.11169	2.08707	2.31402
755	b4735	ybgU	27.5163	8.42457	1.59729	-0.000233094	0.887711	0.0644584	0.0003685	2.01595	2.30092	2.12505	2.05686
756	b0721	sdhC	23.3782	14.4546	0.657557	0.0348004	0.874989	0.0411409	7.03578e-05	0.194962	0.0245789	0.165218	0.149046
757	b0722	sdhD	32.8675	15.5353	1.03435	0.0145054	0.931855	0.0670707	5.49722e-09	0.342856	0.0558775	0.359434	0.159035
758	b0723	sdhA	36.0787	21.5783	0.715651	0.000988175	0.811455	0.0318058	0.00150664	2.48011	1.1891	1.9833	0.661391
759	b0724	sdhB	37.2333	28.5072	0.373762	0.00389446	0.661683	0.0453391	0.0123783	3.27082	5.99939	3.41178	1.66689
760	b0725	b0725	66.3594	17.7203	1.84728	0.0334346	0.632086	0.465579	0.0757996	1.40989	0.70663	1.61428	0.815474
761	b0726	sucA	66.3136	32.1375	1.02244	0.000399143	0.673233	0.0432995	0.0167745	1.02762	3.02918	0.91772	0.0245947
762	b0727	sucB	73.0389	32.2403	1.15535	3.07021e-06	0.745283	0.064689	0.0034117	0.946417	0.42882	1.09535	1.31154
763	b0728	sucC	75.9968	31.2204	1.25682	-2.356e-05	0.63422	0.0665535	0.022925	0.705713	0.0627944	0.752264	0.120588
764	b0729	sucD	116.021	44.691	1.35679	0.00136613	0.496858	0.2198	0.0762408	0.00918774	0.0205182	0.0280559	0.00637913
765	b4764	sdhX	120.784	27.4828	2.09617	-0.00229765	0.46035	0.918816	0.194823	0.0324534	0.0444472	0.0648802	0.0310222
766	b0730	mngR	31.0635	115.652	-1.86321	0.244302	0.0226865	0.141625	1	0.732484	19.7391	6.45187	0.171879
767	b0731	mngA	28.3437	163801	-12.4466	-0.00122072	-3.78661e-05	0.10995	1	0.391908	0	8.16729	0
768	b0732	mngB	43.2267	45.2385	-0.0641795	0.0147093	0.401947	0.0531493	0.157545	0.123205	0.0310526	0.03651	0.0759921
769	b0733	cydA	23.1993	24.0153	-0.0478476	0.000368737	0.752439	0.0285394	0.0048366	1.13602	0.766908	1.92321	0.868787
770	b0734	cydB	33.7634	30.5293	0.140876	0.00109583	0.722499	0.0259599	0.00486492	0.243722	0.114556	0.173341	0.105679
771	b4515	cydX	63.2985	31.4458	0.986754	0.0136481	0.800674	0.0587573	0.000376976	0.259767	0.180476	0.399993	0.521719
772	b0735	ybgE	85.482	36.9635	1.18779	0.0528159	0.464372	0.159005	0.084509	0.362315	0.24519	0.363916	0.0263295
773	b0736	ybgC	33.8547	21.6061	0.624638	-1.75304e-05	0.787377	0.062355	0.00184285	0.17634	0.560249	0.568473	0.354423
774	b0737	tolQ	50.8032	46.4975	0.12519	0.0475333	0.593645	0.0520894	0.0174622	1.63701	0.878252	1.6625	0.391198
775	b0738	tolR	76.3256	25.7644	1.53063	0.00555056	0.763991	0.252425	0.00512861	1.10071	0.274882	1.21456	0.551086
776	b0739	tolA	70.8622	5324720	-16.1771	-1.81529e-06	-4.76011e-07	0.182526	0	0.257563	0.135675	0.320038	0.345664
777	b0740	tolB	24.7645	27.8629	-0.163836	0.000844367	0.809351	0.0365584	0.000394295	1.19785	1.19629	1.20121	0.70623
778	b0741	pal	37.6919	25.5856	0.541387	0.00516439	0.835565	0.0118562	0.000145188	1.21798	0.887426	1.13388	0.517045
779	b0742	cpoB	58.8621	33.5093	0.794658	0.00252091	0.714908	0.0187518	0.00653934	0.43481	1.2367	0.645996	0.0808758
780	b0743	lysT	40.789	9.88772	1.94042	0.0881692	0.790824	0.240247	0.0193966	0.800201	1.02652	0.80242	0.90957
781	b0744	valT	32.0012	191.43	-2.54374	0.0804376	0.0170463	0.0525644	1	1.19371	1.04838	1.11001	0.564874
782	b0745	lysW	37.1311	80.4639	-1.09519	-0.00054714	0.146337	0.0639618	0.572835	0.94819	0.718508	0.936283	0.504499
783	b0746	valZ	53.327	94.3947	-0.81224	0.045286	0.0538428	0.205517	0.802285	0.0494689	0.0582018	0.0653657	0.0938354
784	b0747	lysY	40.167	17.3155	1.16843	-0.00170362	0.704406	0.204048	0.0341414	0.339484	0.113085	0.525988	0.257849
785	b0748	lysZ	50.3349	23.3989	1.07312	0.150024	0.522867	0.128843	0.119838	0.778308	1.00202	0.78837	0.48059
786	b0749	lysQ	19.9999	15.9422	0.30976	0.00170122	0.704278	0.0832821	0.0457408	0.456345	2.17006	0.559468	0.133208
787	b0750	nadA	25.2946	9.68226	1.29955	0.0202084	0.982268	0.0323801	0	0.0829143	0.118779	0.0613846	0.0113263
788	b0751	pnuC	48.595	14.0023	1.72501	0.0109184	0.873771	0.05071	0.00010362	2.02249	4.87173	2.18311	1.09923
789	b0752	zitB	57.7452	18.5058	1.59056	0.0310555	0.823189	0.123482	0.000809696	2.63177	0.179109	1.46946	4.07692
790	b0753	ybgS	18.525	82.4829	-2.09616	-1.92599e-06	0.0444604	0.00799393	0.978454	4.23134	1.77218	3.64402	1.67238
791	b0754	aroG	27.0451	21.5274	0.31607	0.00351091	0.917658	0.0276234	8.29006e-09	0.204737	0.102975	0.491192	0.139148
792	b0755	gpmA	16.3733	10.3239	0.617504	-1.05437e-06	0.983398	0.0104902	0	0.917239	1.1	0.984729	1.11449
793	b0756	galM	14.7274	16.7671	-0.17593	-1.92872e-05	0.954771	0.0554405	9.97618e-14	0.104513	0.0410871	0.113642	0.142135
794	b0757	galK	18.8472	19.9249	-0.0762868	0.00565089	0.811129	0.0406858	0.00115768	0.172735	0.0604141	0.161796	0.134268
795	b0758	galT	22.354	22.9866	-0.0385615	-0.000226299	0.672852	0.0551492	0.0263324	0.0904581	0.121258	0.120078	0.353195
796	b0759	galE	12.4964	17.7598	-0.475062	0.00583429	0.896478	0.067114	7.32187e-07	0.477712	0	0.828323	3.28503
797	b0760	modF	31.2494	19.6579	0.642579	0.00519167	0.871367	0.089451	2.88682e-05	1.29036	1.00211	0.932104	0.521388
798	b0761	modE	35.1556	25.8452	0.429554	0.0794386	0.492436	0.0102352	0.0783658	2.27511	0.571635	1.45892	0.418659
799	b0762	acrZ	94.9625	48.4694	0.955935	0.0301503	0.105596	0.544418	0.804653	0.272246	0.43562	0.330898	7.28657
800	b0763	modA	27.3906	35.5312	-0.363713	-0.000199953	0.427835	0.0187946	0.182475	0.340111	0.0181066	0.259861	0.119969
801	b0764	modB	32.6183	81.1547	-1.2891	0.00577311	0.0695929	0.17275	0.742037	0.480337	0.121258	0.876681	0.393129
802	b0765	modC	35.7408	74.6752	-1.04244	0.00852582	0.13045	0.0751292	0.522444	3.35425	3.10534	4.15758	0.303327
803	b0766	ybhA	29.4111	19.3123	0.582245	-6.69505e-05	0.72268	0.0468249	0.0255347	0.487506	0.256472	0.321453	0.175199
804	b0767	pgl	26.2824	21.7828	0.260025	-1.65265e-05	0.939484	0.0335735	5.57529e-13	13.0783	8.69752	11.5285	8.74654
805	b0768	ybhD	30.8744	105.121	-1.73524	0.0906757	0.0361069	0.120996	1	17.4223	16.5653	3.23835	16.8521
806	b0769	ybhH	247.634	313.395	-0.338556	0.0244421	0.00490365	1	1	--	--	--	--
807	b0770	ybhI	18.7033	89.5166	-2.19975	0.0172141	0.0438838	0.202079	1	--	--	--	--
808	b0771	ybhJ	39.3897	346.203	-3.10372	0.0229536	0.00605459	0.143398	1	2.7946	5.14189	2.36106	1.01518
809	b0772	ybhC	36.0644	28.7041	0.31937	0.00656074	0.742646	0.0325935	0.00545913	1.475	0.675196	1.50298	0.208745
810	b0773	ybhB	11.23	15.473	-0.42968	0.025397	0.83199	0.0458832	0.00111392	1.16828	0.70313	1.03759	0.559134
811	b0774	bioA	40.0517	65.0135	-0.685318	0.028823	0.336382	0.0493945	0.155654	2.21736	0.21121	1.8424	0.26407
812	b0775	bioB	35.9766	52.6526	-0.537038	0.0118434	0.242575	0.0252317	0.290268	0.758925	0.0410871	0.980429	0.353195
813	b0776	bioF	67.1568	35.4833	0.901622	0.12448	0.68392	0.464259	0.00502583	2.62502	0	1.89268	0.234
814	b0777	bioC	92.4804	29.5441	1.61377	-0.00117572	0.425104	0.513606	0.244115	1.28268	0	0.813395	0.342582
815	b0778	bioD	51.2854	55.0594	-0.100548	-0.00108028	0.136344	0.548322	0.723099	2.16375	0.207261	1.32265	0.290652
816	b4591	ybhU	19.563	6.38545	1.47729	-0.0011973	0.89129	0.505871	0.00244636	0.133208	0.00832834	0.079687	0.0502015
817	b0779	uvrB	30.8037	20.7261	0.549765	-1.68077e-06	0.937163	0.019396	1.94492e-11	1.32202	0.397535	1.02669	0.411816
818	b0780	ybhK	32.0776	89.3598	-1.44983	0.021721	0.0989753	0.0530124	0.709622	0.145013	0.391062	0.367225	0.595876
819	b0781	moaA	18.1617	15.1626	0.245563	0.00926159	0.913313	0.0397851	2.66746e-07	2.8616	0.353871	2.01999	2.5496
820	b0782	moaB	32.0395	16.5122	0.915832	0.000829315	0.900355	0.0397505	6.75917e-06	0.944729	0.133208	0.740944	0.072538
821	b0783	moaC	43.4348	23.176	0.878115	-4.20773e-06	0.857791	0.0269772	6.88461e-05	1.92694	1.73177	2.0148	1.82443
822	b0784	moaD	44.2856	40.9179	0.111486	0.00646361	0.502107	0.0360021	0.0652845	1.75892	1.04553	1.85349	0.871527
823	b0785	moaE	69.2333	32.2998	1.07664	0.0275551	0.751443	0.0199783	0.002448	1.68765	1.00455	1.28543	0.0351331
824	b0786	ybhL	13.3498	12.091	0.132456	0.000296604	0.884365	0.0405828	3.30113e-05	0.929113	0.345916	0.789323	0.10971
825	b0787	ybhM	86.1373	60.7598	0.496622	1.60578e-05	0.159011	0.322392	0.625575	0.984353	1.72967	1.73589	0.749737
826	b0788	ybhN	29.0172	21.2555	0.431627	-4.9524e-05	0.818294	0.0715043	0.00107059	13.9716	0.469235	0	0
827	b0789	clsB	25.117	22.1629	0.173173	0.0018582	0.781887	0.0320216	0.00279844	1.98268	2.5437	0.240415	0.680685
828	b0790	ybhP	17.336	10.6976	0.648467	-1.31396e-05	0.933353	0.0690205	6.56015e-08	4.2124	0.692223	0.742525	1.09692
829	b0791	ybhQ	19.8429	26.1164	-0.379611	0.00167471	0.734291	0.0774006	0.0067797	0.692333	0.67437	0.909939	0.603046
830	b0792	ybhR	40.9706	41.6276	-0.0224072	0.00606504	0.398104	0.115432	0.170515	3.26969	7.59503	3.08766	5.07274
831	b0793	ybhS	32.9379	55.6811	-0.73997	0.00388534	0.316147	0.125979	0.252805	--	--	--	--
832	b0794	ybhF	26.721	33.7962	-0.327952	-8.09767e-07	0.704608	0.035763	0.00389812	0.936086	0.488956	2.37159	0.547007
833	b0795	ybhG	21.197	24.2306	-0.184809	0.000338355	0.722427	0.0464528	0.00783194	1.46299	0	3.1006	0.393424
834	b0796	cecR	8.95556	12.5124	-0.440704	-0.000287243	0.717177	0.120846	0.0253971	1.41169	8.09433	1.684	1.08542
835	b0797	rhlE	65.0471	23.405	1.43632	0.0368397	0.788125	0.188564	0.00251749	4.26088	2.35672	4.25764	1.33859
836	b0798	ybiA	108.224	163802	-10.5505	0.0114318	-1.4769e-05	0.660424	1	8.67108	9.30563	5.80711	4.87693
837	b0799	dinG	26.5279	22.9383	0.201575	0.0176534	0.889165	0.0295036	8.51842e-07	2.14319	1.0004	3.65677	1.54953
838	b0800	ybiB	12.173	18.0284	-0.530567	-3.31574e-06	0.768045	0.0333086	0.00703747	1.6097	0.991094	1.81119	0.773077
839	b0801	hcxB	22.6825	10.0226	1.10335	-1.36104e-05	0.979087	0.0401183	0	1.01191	0.663364	1.26014	0.581943
840	b4769	ybiE	8.79567	15.4196	-0.745199	0.21928	0.482706	0.102122	0.27874	0.314319	0.0625212	0.634124	0.165898
841	b0802	ybiJ	7.6892	6.86804	0.143219	0.13404	0.739383	0.0849036	0.0695044	1.01371	0.238216	0.996379	0.536177
842	b0803	ybiI	17.2667	9.51994	0.796092	0.00609289	0.746489	0.0735421	0.0365974	0.480337	0.268816	0.079687	0.818443
843	b0804	ybiX	99.796	20.6197	2.22102	0.0269083	0.705117	0.323785	0.0110467	0.787965	0.779176	0.499642	0.319099
844	b0805	fiu	55.9083	24.9745	1.13155	0.0482833	0.766585	0.12683	0.00195538	1.16456	1.13144	0.333648	5.48945e-20
845	b0806	mcbA	10.9067	13.4363	-0.277932	0.0673246	0.566282	9.13167e-05	0.12683	15.7239	0.703831	5.41483e-30	2.96354
846	b0807	rlmF	33.7333	60.1917	-0.817018	0.00367057	0.314173	0.0629622	0.197142	6.30361	0.720024	6.84678	3.1987
847	b0808	ybiO	32.2511	14.3992	1.11054	0.011876	0.70765	0.0578228	0.0261324	4.1584	0.672574	1.74372	1.29112
848	b0809	glnQ	819168	288.077	11.4685	0.0261365	0.0267583	0	1	0.955427	0.723466	0.562343	0.385595
849	b0810	glnP	655325	83.7972	12.9159	0.0385079	0.316334	1	0.153318	1.79975	1.07298	2.35423	0.749273
850	b0811	glnH	2605.94	26.0724	6.58939	0.00575869	0.917472	1	2.58431e-11	2.55571	1.62525	1.46376	2.09103
851	b0812	dps	8.31906	5.1295	0.604416	0.00505071	0.926637	0.0230604	0.000864122	2.25918	2.06287	2.10819	1.00039
852	b0813	rhtA	208.543	115.456	0.847461	0.0181359	0.123592	0.790713	0.610069	--	--	--	--
853	b4736	yliM	23.9463	15.8173	0.568877	-0.000228429	0.830778	0.0602389	0.00207039	0.460186	0.627042	0.540771	0.253438
854	b0814	ompX	9.59853	10.5628	-0.125623	0.00936591	0.950618	0.0531892	1.51586e-10	0.268386	0.601807	0.220864	0.128145
855	b0815	opgE	22.1345	32.2527	-0.523424	0.112603	0.573466	0.0649899	0.0550401	6.13207	0.0994531	3.12427	0.295375
856	b0816	yliL	6.7661	5.8217	0.187061	0.0948365	0.677027	0.050006	0.178319	--	--	--	--
857	b4416	rybA	6.58294	5.88942	0.138374	0.090823	0.658073	0.0459285	0.204343	0.125984	0.0197357	0.0687917	0.0442033
858	b4705	mntS	6.68227	5.08567	0.336115	0.0868557	0.636026	0.0447986	0.316026	0.102775	0.0648403	0.0969723	0.0395384
859	b0817	mntR	19.9998	32.4516	-0.671701	0.0288648	0.425264	0.0360822	0.181613	2.6341	0.636929	4.54069	1.5667
860	b0818	ybiR	32.3777	28.17	0.194396	0.00505129	0.631463	0.0822944	0.0316192	0.054082	0.125665	0.0653063	0.0103296
861	b0819	ldtB	24.1883	23.2223	0.0564172	0.00690677	0.786931	0.0187352	0.000669801	1.08193	1.83932	1.12776	1.93194
862	b0820	ybiT	50.4828	35.0413	0.514438	0.0201259	0.736006	0.107136	0.0024672	3.58632	3.33429	4.14751	1.14148
863	b0821	ybiU	23.1571	16.65	0.452778	0.000151458	0.734226	0.0334923	0.0105324	0.657171	0.286864	1.19663	0.68783
864	b0822	ybiV	38.0752	22.0794	0.759644	0.0277494	0.804749	0.00267197	0.00123434	0.297523	0.014639	1.15929	0.0693947
865	b0823	ybiW	31.5841	44.2911	-0.475056	0.0118488	0.26406	0.0544536	0.385253	1.75668	3.58544	1.66012	1.37433
866	b0824	ybiY	26.3406	29.3209	-0.149268	0.0244339	0.359555	0.135507	0.356266	--	--	--	--
867	b0825	fsaA	10.2417	14.1936	-0.434608	-7.94697e-05	0.931602	0.0656681	2.3955e-08	0.693024	0.253133	5.46598	0.294267
868	b0826	moeB	29.9593	22.368	0.40584	-1.36827e-05	0.816607	0.0318026	0.000975262	1.85694	0.0571618	5.14485	0.979474
869	b0827	moeA	16.6814	16.9305	-0.020184	0.000280476	0.922671	0.051364	4.89362e-08	1.60246	1.63887	1.98938	0.188854
870	b0828	iaaA	19.5208	11.054	0.767575	-4.06145e-06	0.914041	0.0358581	4.72948e-06	0.58849	0.128234	0.737803	0.328588
871	b0829	gsiA	54.4102	21.599	1.2939	-3.84018e-06	0.86939	0.0401112	3.10723e-05	2.60575	2.80662	4.34283	1.54198
872	b0830	gsiB	99.5126	30.858	1.65765	-9.02648e-06	0.682437	0.23024	0.0161007	0.322272	0.77032	0.408714	0.0878916
873	b0831	gsiC	366.895	30.8055	3.53195	-5.78103e-05	0.529464	1	0.11473	0.981362	0.507115	0.89118	0.0174348
874	b0832	gsiD	313.009	57.6577	2.42041	0.0185832	0.152254	0.964204	0.61181	2.52988	8.78216	2.85523	1.01082
875	b0833	pdeI	75.3705	1299.24	-4.08962	0.0789973	0.000273395	0.552241	1	--	--	--	--
876	b0834	dgcI	141.488	197.403	-0.477593	-4.09444e-05	0.00961854	0.988451	1	1.27247	4.79046	2.70157	1.96266
877	b0835	rimO	54.6036	86.7509	-0.658235	-0.00013459	0.149581	0.0798837	0.540398	4.85725	0	1.66607	1.48544
878	b0836	bssR	37.2514	70.2621	-0.897621	0.00211684	0.504158	0.0172368	0.0261672	0.433069	0.24366	0.249107	0.0914052
879	b0837	yliI	38.116	17.841	1.05388	0.00856643	0.934226	0.0705423	3.77294e-10	2.99024	0.178205	1.80043	0.105905
880	b0838	gstB	26.1567	19.647	0.395381	0.00104101	0.913617	0.021546	9.3427e-08	5.59453	9.86157	4.79408	5.97111
881	b0839	dacC	10.159	13.9061	-0.417696	-3.00835e-06	0.902094	0.0547294	2.00516e-06	1.84526	1.7832	1.82951	1.16135
882	b0840	deoR	28.1981	26.446	0.089282	0.00316643	0.756511	0.0335735	0.00342421	1.44794	0.678782	1.02481	0.728108
883	b0841	ybjG	58.4458	27.3797	1.06671	-9.25835e-05	0.769574	0.176456	0.00141635	1.58219	0.594397	0.816771	0.558327
884	b0842	mdfA	82.7041	45.7326	0.84087	0.00618271	0.480271	0.321082	0.0651244	0.543116	0.560642	0.882943	0.299745
885	b0843	ybjH	114.85	54.6629	1.05747	0.0151869	0.39031	0.341584	0.117977	1.04472	0.680986	2.98247	0
886	b0844	ybjI	50.7817	39.3475	0.359962	-7.62422e-05	0.593028	0.103503	0.0190241	3.89898	0.123919	2.90893	0.715598
887	b0845	ybjJ	41.4528	30.3129	0.439102	0.00253209	0.582848	0.0684787	0.0603381	1.5159	3.70153	2.19688	1.24581
888	b0846	rcdA	19.667	7.74538	1.24074	0.0304363	0.89003	0.0759542	0.000422898	2.70927	2.40971	2.34139	1.09627
889	b4417	rybB	600.005	2.11069	7.594	0.0579812	0.595215	1	1	0.00779441	0.00309862	0.00583855	0.00332178
890	b0847	ybjL	57.451	33.7316	0.750976	0.000203291	0.609414	0.0651244	0.0339709	0.0230444	0.00482354	0.0208721	0.00460846
891	b0848	ybjM	30.7282	11.0785	1.39333	-0.000177139	0.73222	0.0331085	0.0297131	61.4845	5.03405	6.18743	0.530072
892	b0849	grxA	20.6554	9.36812	1.06257	9.98967e-06	0.731562	0.000230352	0.053772	0.840963	0.20043	0.377152	0.0823962
893	b0850	ybjC	14.6188	8.19319	0.76465	0.0118904	0.676184	0.0492384	0.106571	1.69145	0.231213	0.888601	0.243722
894	b0851	nfsA	27.6574	10.5754	1.30784	0.0224201	0.921876	0.0387571	6.11474e-07	7.33759	0.176704	3.34929	0.826754
895	b0852	rimK	68.1932	262.873	-1.93114	0.0116395	0.0085749	0.16235	1	--	--	--	--
896	b0853	ybjN	40.7862	31.4559	0.364543	0.00142487	0.544412	0.220407	0.0949574	2.43355	7.22036	5.91506	5.86096
897	b0854	potF	127.721	36.5668	1.77671	0.0133687	0.88165	0.369245	7.45637e-09	0.728415	0.900612	0.602474	0.228111
898	b0855	potG	655327	79.7922	12.9857	0.00189865	0.433354	1	0.0690544	1.17713	0.361549	0.86308	0.0474919
899	b0856	potH	327642	1.31069e+06	-2.00013	0.00949616	-2.09416e-05	1	1	0.680685	0.2027	0.340559	0.072538
900	b0857	potI	327643	1311920	-2.00148	0.0145636	-6.55439e-06	1	1	0.587723	0.743691	0.79515	0.332641
901	b0858	ybjO	114.639	81840.7	-9.46706	0.115129	-7.15011e-05	0.745984	1	0.119612	0	0.79502	0.868291
902	b0859	rlmC	75.1941	67.3268	0.157226	-0.000349263	0.216502	0.390479	0.357662	1.47373	0.460816	0.53811	0.0410871
903	b0860	artJ	13.8776	10.1862	0.411424	0.0213337	0.641994	0.0372567	0.0502732	0.726592	0.080879	0.508512	0.2641
904	b0861	artM	81880.7	116.004	9.45084	0.0307302	0.0877519	1	0.724034	7.31869	7.80237	7.13264	6.18693
905	b0862	artQ	193.02	37.717	2.32517	0.00125002	0.536435	0.719199	0.0686654	0.845287	0.1008	0.416931	0.10681
906	b0863	artI	69.3016	26.5605	1.35095	-4.52762e-05	0.860417	0.0247161	5.49625e-06	0.395757	0.121504	0.763124	0.303127
907	b0864	artP	31.6198	12.738	1.24757	0.0327938	0.844794	0.0370334	0.00143164	2.0858	0.16814	1.46237	0.46347
908	b0865	ybjP	8.92966	12.3542	-0.427482	0.0105015	0.766516	0.0477991	0.00914029	1.0704	0.253821	0.534877	0.261138
909	b0866	ybjQ	10.0838	8.02861	0.295875	-1.64509e-05	0.957766	0.058928	1.90944e-10	0.401407	0.219157	0.778693	0.283508
910	b0867	amiD	9.4142	14.7139	-0.593487	-3.65784e-05	0.875162	0.037937	5.74103e-05	2.68684	0.479476	0.8821	0.900914
911	b0868	ybjS	43.0436	31.909	0.420449	0.000147271	0.798488	0.0794662	0.000119577	0.308443	3.62757	1.14981	0.338841
912	b0869	ybjT	69.5092	37.6784	0.866284	0.000355638	0.631304	0.121854	0.0197519	1.10857	0.291466	2.09749	1.00448
913	b0870	ltaE	22.9771	20.417	0.162901	0.000978997	0.838329	0.0308224	8.46911e-05	0.828992	0.575069	0.831682	0.500261
914	b0871	poxB	8.71387	7.83858	0.136233	-1.72036e-06	0.959921	0.0496921	2.12403e-11	2.65235	1.36107	1.96876	0.519551
915	b0872	hcr	35.5204	41.8174	-0.229494	-0.000188761	0.413529	0.0589742	0.142622	0.344649	0.258353	0.133208	0.00724326
916	b0873	hcp	23.7756	62.9817	-1.36874	-0.000196305	0.218701	0.178453	0.330988	7.49579	0.687487	1.55128	1.54315
917	b0874	lysO	164.825	47.9965	1.75892	0.000332868	0.438727	0.724034	0.118623	2.20221	1.22482e-182	2.59121	3.21535e-153
918	b0875	aqpZ	214.788	103.652	1.04401	0.0191377	0.0826728	0.788659	0.734628	1.20692	0.144212	1.23302	0.0946649
919	b0876	ybjD	37.5306	22.7441	0.698436	0.0122754	0.715542	0.0512098	0.0145781	0.175863	0.126854	1.29754	0.151469
920	b0877	ybjX	36.3608	23.2938	0.620941	0.000465756	0.885199	0.0282585	1.76931e-06	1.50242	0.0317347	1.67485	3.74511
921	b0878	macA	30.5631	44.8033	-0.537212	0.00968375	0.275961	0.020727	0.378497	2.41683	1.71732	4.7853	4.41661
922	b0879	macB	43.4797	36.3465	0.252175	1.13473e-05	0.492849	0.0438673	0.0514641	0.576745	0.618788	0.447108	1.00113
923	b0880	cspD	23.1498	17.5273	0.382357	0.0304441	0.78548	0.0365965	0.00385865	1.5101	1.96752	1.9017	1.19517
924	b4770	yljB	19.5584	6.45234	1.46396	-7.89967e-05	0.927745	0.109036	4.63778e-05	1.12369	1.5446	1.52177	1.21683
925	b0881	clpS	16.3868	9.07662	0.786977	5.48276e-05	0.784692	2.14086e-06	0.0101141	0.120962	0.0442634	0.131173	0.0414868
926	b0882	clpA	17.2073	21.5407	-0.308016	0.00115472	0.942892	0.0328619	7.24143e-13	0.253065	0.0518683	0.180359	0.0258206
927	b0883	serW	125.702	21.4498	2.49667	0.00144471	-0.312961	0.856986	1	0.0658415	0.070635	0.149046	0.0751744
928	b0884	infA	41.4641	55.5389	-0.412998	0.141626	0.440485	0.101597	0.0880099	0.136566	0.940354	0.160806	0.678661
929	b0885	aat	18.4865	17.3544	0.0863471	0.00551081	0.852806	0.0588008	0.000236805	0.593916	0.0707411	0.96121	0.471704
930	b0886	cydC	43.4153	49.3498	-0.180932	0.0149896	0.414496	0.0380919	0.100598	1.13557	1.20641	0.854512	0.321276
931	b0887	cydD	45.0588	30.2569	0.559303	0.0056981	0.697163	0.085239	0.00787167	2.04104	0.461747	1.28199	0.230479
932	b0888	trxB	36.0603	32.4171	0.149289	0.012212	0.686446	0.0200768	0.00788076	2.24428	3.74057	4.51125	0.89624
933	b0889	lrp	34.3595	17.3737	0.944457	0.0370619	0.818334	0.0443567	0.00128602	5.18352	2.382	6.03806	0.779523
934	b0890	ftsK	48.0423	29.5644	0.682173	0.0111784	0.846656	0.0216796	7.99043e-06	1.66109	1.66568	1.78206	1.0114
935	b0891	lolA	37.8519	22.4075	0.731014	0.031151	0.851068	0.0270831	6.44715e-05	0.686829	0.0934072	0.89123	0.48655
936	b0892	rarA	114.035	34.547	1.69428	0.0277359	0.645241	0.284381	0.0266977	0.570834	0.0586932	0.585434	0.665513
937	b0893	serS	27.0129	22.5888	0.247987	0.0180207	0.884919	0.0455196	1.95279e-06	1.27377	0.571517	0.72746	0.585501
938	b0894	dmsA	13.0192	42.5001	-1.63361	5.42344e-05	0.340778	0.0695158	0.269886	--	--	--	--
939	b0895	dmsB	18.8654	90.6649	-2.20611	0.110313	0.0345772	0.0298791	1	1.93458	0.166727	0.85391	0.218114
940	b0896	dmsC	30.6593	34.8237	-0.178282	0.0182171	0.454515	0.032126	0.141991	0.079687	0.00224933	0.121258	0.00941992
941	b0897	ycaC	81840.9	6.86536	13.345	-4.79542e-05	0.954894	1	7.07073e-09	4.21075	1.29231	4.93984	1.86959
942	b0898	ycaD	94.4991	24.5797	1.90048	0.00908068	0.648484	0.263467	0.0289211	4.00476	0.760109	1.35648	0.410583
943	b0899	ycaM	290.385	77.8104	1.88647	0.00819944	0.19609	0.976236	0.373718	2.55124	3.87496	3.88558	3.13218
944	b0900	ycaN	38.7369	30.4215	0.338724	0.0585623	0.575331	0.141392	0.0530892	0.78233	0.769229	1.36566	0.603075
945	b0901	ycaK	48.4364	20.923	1.17313	-0.00118992	-0.103887	0.691474	1	0.272041	31.1768	7.02264	0.603311
946	b0902	pflA	28.3927	21.3524	0.395033	6.03001e-05	0.921875	0.0283044	5.68241e-10	0.0715925	0.0697538	0.149046	0.125909
947	b0903	pflB	27.1184	25.5798	0.0811835	1.59196e-05	0.870258	0.0156927	1.87152e-06	0.11796	0.108783	0.10306	0.0724167
948	b0904	focA	15.9991	10.8354	0.522351	0.00715159	0.939959	0.0469189	2.2985e-09	1.19603	0.652579	0.929908	1.21465
949	b0905	ycaO	44.5542	40.7686	0.125165	0.0215219	0.48745	0.11233	0.0566019	0.624765	1.16812	1.16827	0.339642
950	b0906	ycaP	9.63742	32.6689	-1.66227	0.090924	0.256482	0.000412866	0.459328	2.45519	8.34116	3.42733	6.46133
951	b0907	serC	39.3922	18.9237	1.01959	0.0111508	0.918687	0.0326098	5.58867e-08	0.238689	0.443466	0.445974	0.378682
952	b0908	aroA	109.091	29.2856	1.862	0.0144982	0.799475	0.220541	0.000540801	1.54689	1.97231	3.90723	0.512899
953	b0909	ycaL	36.0887	30.8616	0.219162	0.00758998	0.4868	0.358816	0.121005	1.21616	0.695735	0.554391	0.128861
954	b0910	cmk	13.273	13.0841	0.0192238	0.000781079	0.935022	0.0454853	3.70091e-09	2.07067	1.63103	2.0649	1.90073
955	b0911	rpsA	41.0778	43.7369	-0.0884063	-1.78815e-06	0.622011	0.0117226	0.0158675	2.58796	2.36906	2.53761	2.0902
956	b0912	ihfB	27.0663	15.759	0.743907	0.06871	0.508546	0.00350791	0.140047	4.44181	3.80356	3.47285	1.77969
957	b0913	ycaI	57.46	65.3091	-0.181757	0.0157984	0.152698	0.18548	0.448381	0.432413	1.09895	1.66156	1.40544
958	b0914	msbA	46.6397	38.2283	0.280271	0.00298878	0.56884	0.0244888	0.0285394	0.32949	0.112331	0.316963	0.0680392
959	b0915	lpxK	37.799	20.7419	0.835542	0.00156903	0.782693	0.0470007	0.00141119	1.27168	0.0219035	1.15188	0.48782
960	b0916	ycaQ	31.8102	24.8543	0.343741	0.0221412	0.743779	0.051609	0.00594227	2.69773	0.683085	2.26675	0.236089
961	b0917	ycaR	11.4243	13.3622	-0.209116	0.00360424	0.787429	0.0502732	0.00743651	2.21744	0.818128	1.99354	0.52703
962	b0918	kdsB	16.1637	22.8819	-0.476554	-1.85225e-06	0.871437	0.0414765	9.12788e-06	0.681687	0.658997	0.622345	0.625767
963	b0919	ycbJ	22.6353	22.6363	-6.29242e-05	0.00309088	0.7697	0.0483049	0.00252895	0.509793	0.825419	1.50091	0.407274
964	b0920	elyC	21.884	34.2447	-0.62307	0.0265294	0.504137	0.0614231	0.0938569	--	--	--	--
965	b0921	cmoM	20.519	17.4994	0.218136	0.0437784	0.900388	0.0479851	8.7018e-07	1.76376	0.788732	1.10445	1.82745
966	b0922	mukF	35.7733	24.9689	0.501874	0.0140285	0.872119	0.0240424	1.87123e-06	0.14048	0.143655	0.114128	0.106304
967	b0923	mukE	42.0397	26.9592	0.622344	0.0228533	0.776512	0.0453575	0.00229968	3.63747	1.55367	3.76608	1.39381
968	b0924	mukB	56.574	41.6364	0.433331	0.00815119	0.585278	0.0514171	0.0341298	0.920556	1.8249	0.900936	0.937338
969	b0925	ldtD	10.2437	14.6059	-0.472972	0.000230794	0.91267	0.035635	3.48515e-07	0.166278	0.0643963	0.410238	0.022942
970	b0926	mepK	29.6915	23.9431	0.299199	0.0181801	0.818161	0.022469	0.000119798	5.63023	1.47805	4.52189	0.264431
971	b0927	gloC	49.9874	23.0512	1.08403	0.00824657	0.884747	0.0379843	8.20734e-07	0.992397	1.50543	1.05734	0.360915
972	b0928	aspC	37.8162	19.6996	0.907053	0.00448484	0.887992	0.0261033	6.92233e-06	3.0458	1.67059	2.21226	0.355461
973	b0929	ompF	49.2887	18.8911	1.33811	0.00822711	0.922857	0.0637518	1.03096e-08	0.211671	0.258353	0.150769	0.132054
974	b0930	asnS	62.4708	38.8155	0.672764	0.014028	0.630994	0.0654956	0.0148918	0.761228	0.10197	0.606676	0.041834
975	b0931	pncB	42.332	23.003	0.852215	0.0268624	0.90041	0.0428626	2.50329e-07	0.154035	0.136424	0.205171	0.115379
976	b0932	pepN	23.1165	15.6386	0.535485	0.0050014	0.913198	0.0234869	6.27483e-07	6.24688	8.3623	4.65057	1.72061
977	b0933	ssuB	16.9914	222.776	-3.63668	0.00355829	0.0126042	0.118919	1	3.73323	0.239804	4.02125	3.16588e-12
978	b0934	ssuC	52.5876	39.2539	0.412772	-0.0013853	0.175147	0.192921	0.481592	4.32186	2.03379	1.83527	2.6321
979	b0935	ssuD	26.2149	41.8599	-0.655232	0.000194448	0.248992	0.0535751	0.463362	--	--	--	--
980	b0936	ssuA	32.4574	81881	-11.257	0.117193	-2.2677e-06	0.263465	1	1.21066	1.27082	0	1.02013
981	b0937	ssuE	13.1869	11.8351	0.144458	0.00423755	0.405373	0.335098	0.299208	--	--	--	--
982	b0938	elfA	7.53123	18.7925	-1.21413	0.00184127	0.439668	0.469469	0.167508	1.93829	4.9277	4.92123	0.461378
983	b0939	elfD	31.8437	81840.6	-11.283	0.0229822	-0.000132798	0.165609	1	60.6193	1.90147e-08	3.17535e-07	0.290818
984	b0940	elfC	21.7917	35.0881	-0.663015	-2.88591e-05	0.382511	0.0526916	0.151571	1.25683	3.65784	3.86534	0.409764
985	b0941	elfG	32.8174	79.1464	-1.24487	0.012935	0.0811849	0.0582488	0.80049	0	11.0435	17.1675	0.725201
986	b0942	ycbU	38.0182	81881.4	-11.0352	0.0245409	-5.14403e-05	0.247485	1	4.12482	5.58986	6.21911	4.13836
987	b0943	ycbV	37.2443	21.3898	0.772405	0.0239126	0.755846	0.125564	0.00536772	0.308443	0.308443	0.42882	0.480337
988	b0944	ycbF	33.8967	60.3255	-0.813398	0.0119328	0.123796	0.0233091	0.737445	1.76164	2.72152	2.16711	1.30056
989	b0945	pyrD	40880.2	60.3006	9.38132	0.0135274	0.363898	1	0.167468	1.39769	0.354635	0.866393	0.728919
990	b0946	zapC	30.4447	29.9003	0.0251944	0.0500649	0.316769	0.031738	0.333598	0.706431	0.359294	1.46098	1.02162
991	b0947	ycbX	44.4332	14.2336	1.57649	0.00678645	0.920847	0.0468953	2.42781e-07	1.14213	0.142615	1.37761	0.0801954
992	b0948	rlmL	29.0599	29.7474	-0.0326277	-6.74732e-07	0.729432	0.0370875	0.0050307	0.455251	0.308443	0.758925	0.802952
993	b0949	uup	27.3494	28.1607	-0.0407046	0.0363356	0.747971	0.0288142	0.0022808	3.01396	2.38804	2.27139	1.27169
994	b0950	pqiA	32.6204	33.6826	-0.0448774	0.00140624	0.585072	0.0340384	0.049257	0.246147	0.467475	0.205204	0.194001
995	b0951	pqiB	36.0455	44.4214	-0.294075	0.00154153	0.5282	0.0390169	0.0512836	3.4109	0.501059	4.2983	1.39751
996	b0952	pqiC	30.3341	56.2533	-0.869628	0.0142689	0.454141	0.0817466	0.0610035	1.64418	3.5456	2.55657	3.36818
997	b0953	rmf	95.148	3358680	-15.0923	0.0561947	-3.98715e-07	0.30192	0	8.44063	3.49711	7.49584	2.66628
998	b0954	fabA	33.7808	37.2547	-0.137348	0.0379662	0.720717	0.0514877	0.00204493	0.782624	0.557893	0.931189	0.297406
999	b0955	ycbZ	9.55309	12.2825	-0.331858	-1.05741e-05	0.842081	0.0539507	0.000816796	1.11005	0.346045	0.957101	0.367021
1000	b0956	matP	16.9792	13.0317	0.357635	0.00342555	0.796023	0.00332204	0.00956738	4.95244	1.6235	5.78394	0.979143
1001	b0957	ompA	8.30911	20.5209	-1.20902	0.0102187	0.799943	0.0826025	0.000617834	0.907784	0.805881	0.740804	0.479297
1002	b0958	sulA	14.8878	14.4541	0.0399302	0.00393501	0.856889	0.0417159	9.85646e-05	1.10726	0.0821715	0.489621	0.923911
1003	b0959	sxy	36.234	43.5096	-0.257496	0.0536242	0.209314	0.155187	0.518347	0.617518	0.297788	0.654346	0.0869217
1004	b0960	yccS	33.6246	34.9414	-0.0538479	0.0306927	0.545365	0.0815562	0.042391	0.77707	0.980572	0.54578	0.796118
1005	b0961	yccF	45.693	101.675	-1.13681	-4.10475e-05	0.0559084	0.191178	0.810314	1.05333	2.35816	0.52178	0.670967
1006	b0962	helD	19.4969	21.9244	-0.161479	0.0118258	0.811218	0.0348628	0.000538906	3.31622	0.995681	3.49059	0.560105
1007	b0963	mgsA	12.9443	47.3163	-1.79284	0.046636	0.276576	0.0609039	0.323251	1.00377	0.119679	1.28928	0.661442
1008	b0964	yccT	25.4756	15.3143	0.698529	-3.61191e-05	0.814845	0.214343	0.00159964	1.34868	0.89391	1.22138	0.906998
1009	b0965	yccU	19.1944	20.9273	-0.118773	0.000265307	0.730864	0.00361067	0.00435466	1.25371	3.604	0.605416	1.84395
1010	b0966	hspQ	11.8443	16.1261	-0.415067	0.00938653	0.880265	0.0444536	2.23835e-05	0.9728	0.83796	1.09095	0.293569
1011	b0967	rlmI	24.5507	25.4979	-0.0525151	2.69799e-06	0.719709	0.052495	0.00708376	0.113308	0.246	0.293451	0.192697
1012	b0968	yccX	128.675	29.2384	2.10045	0.00532934	0.604212	0.527834	0.0401196	0.471753	0.654666	0.43146	0.733436
1013	b0969	tusE	68.0295	18.7113	1.80819	0.0515322	0.901989	0.252008	2.4461e-07	0.648557	0.0973642	1.06512	1.0347
1014	b0970	yccA	19.2412	11.3404	0.713906	0.0173183	0.915573	0.0497027	1.8509e-06	1.05517	0.465884	0.962178	0.46949
1015	b0971	serT	178.432	20.3888	3.0685	0.0422679	-0.134841	1	1	0.642485	0.549149	0.503582	0.461224
1016	b0972	hyaA	9.30765	185.139	-4.1746	0.0181939	0.00882553	0.0540451	1	--	--	--	--
1017	b0973	hyaB	27.994	61.8623	-1.11644	-0.000708071	0.133087	0.0239416	0.671359	0.389516	0.0982236	3.32	0.496202
1018	b0974	hyaC	15.1664	30.5557	-0.964908	0.00340848	0.646955	0.0963756	0.0317616	5.29483	0	9.96014	0.582471
1019	b0975	hyaD	10.4984	29.6862	-1.41616	0.00129428	0.61067	0.122393	0.0506151	2.59736	1.67357	2.12397	0.348275
1020	b0976	hyaE	22.2854	24.1562	-0.111489	-0.000883841	0.597997	0.0933255	0.0758281	1.01521	0.372929	0.107693	0.959682
1021	b0977	hyaF	29.269	30.8573	-0.0737865	4.31279e-05	0.258727	0.233392	0.533503	0.160555	11.8144	0	0
1022	b0978	appC	21.1115	22.5665	-0.0919426	0.0177117	0.688061	0.103347	0.0305936	3.16539	1.49044	1.39264	1.54378
1023	b0979	appB	50.1312	136.816	-1.43046	0.000176564	0.0395603	0.0880099	0.919514	1.00387	2.29962	0.556556	1.37587
1024	b4592	appX	9.68399	35.846	-1.78606	0.0183098	0.216034	0.19647	0.625537	0.835358	2.20919	0.457214	1.57201
1025	b0980	appA	28.4063	40.0418	-0.48097	0.00793723	0.416287	0.0372567	0.0899179	0.904779	0.227341	0.208824	0.331364
1026	b0981	etk	32.5282	59.2763	-0.846214	0.00452713	0.27222	0.101806	0.300481	0.105417	0.187462	0.151134	0.0716464
1027	b0982	etp	32.2826	81840.6	-11.2638	-0.000364427	-4.53438e-05	0.112399	1	1.19516	0.408034	0.627238	0.309155
1028	b0983	gfcE	38.5089	62.1564	-0.676753	0.0621054	0.254656	0.264609	0.321917	0.415933	0.363107	0.428728	2.1714
1029	b0984	gfcD	43.2323	45.9591	-0.0863046	0.0271861	0.320069	0.229065	0.24366	0.157141	0	1.03743	4.95184
1030	b0985	gfcC	44.1919	102.646	-1.19753	0.0608201	0.0637244	0.0502042	0.903526	--	--	--	--
1031	b0986	gfcB	26.9126	96.269	-1.80106	0.0568131	0.0611249	0.120787	0.909608	1.58434e-14	0.700732	2.27031	1.11012
1032	b0987	gfcA	23.5216	42.5591	-0.828918	-0.00110669	0.222428	0.0718899	0.319277	2.28036	12.5655	0.439163	1.14479
1033	b4516	insA4	15.1688	42.1239	-1.41528	0.0261456	0.552793	0.206028	0.0521517	--	--	--	--
1034	b0988	insB4	14.8233	12.0481	0.278213	0.124923	0.753928	0.0802053	0.0252928	0.217084	1.48725	2.49137	3.23713
1035	b0989	cspH	14.4592	23.5289	-0.666014	0.488246	0.423133	0.366485	0.29291	--	--	--	--
1036	b0990	cspG	6.55059	106.239	-3.8281	0.509465	0.0179721	0.142191	1	1.48962	0.585853	2.66668	0.174423
1037	b4723	ymcF	24.1123	41440.1	-10.6885	0.112239	-0.000163012	0.95875	1	3.43249	25.6599	6.72598	5.5824
1038	b0991	ymcE	20.0002	209.408	-3.32472	0.0109693	0.00348994	0.320348	1	2.41603	8.19817	2.87833	3.51142
1039	b4517	gnsA	53.4609	29.9735	0.814188	-0.00266395	0.186503	0.462304	0.555997	3.18981	3.93926	1.78877	2.44822
1040	b0992	yccM	25.3283	69.6078	-1.42321	0.166407	0.101115	0.0698969	0.732125	21.6559	3.61841	0.411975	8.30784
1041	b0993	torS	49.0741	59.9519	-0.283605	0.0388081	0.252331	0.0844582	0.342065	2.74606	1.54006	0.951361	2.70834e-44
1042	b0994	torT	22.646	28.8898	-0.338054	-0.000174878	0.565195	0.0537786	0.0749953	0.149661	2.50454e-12	0.344916	0
1043	b0995	torR	12.1088	141.707	-3.44445	0.0182366	0.0285469	0.0661889	0.968505	2.81629	2.1799	1.08889	0.47296
1044	b0996	torC	177.147	67.7233	1.3742	0.0341792	0.0987571	1	0.856939	0.709218	5.23426e-29	4.25599	0.653105
1045	b0997	torA	309.798	54.0081	2.49826	-1.88534e-05	0.110707	1	0.84733	0.299239	0	0.828513	0.0160621
1046	b0998	torD	223.164	57.8598	1.9292	0.00696348	0.306663	0.825842	0.304399	1.05856	1.18968	3.10788	0.748614
1047	b0999	cbpM	12.7993	10.3331	0.284049	0.00606259	0.942801	0.0535646	4.91508e-09	5.31875	2.66241	3.91193	2.32107
1048	b1000	cbpA	10.1656	7.414	0.408192	-5.93291e-07	0.958381	0.0483191	5.18151e-10	0.189234	0.409482	0.110787	0.0438406
1049	b1001	yccE	2520.03	20.8549	6.84991	0.0250388	-0.207216	1	1	--	--	--	--
1050	b1002	agp	14.9265	8.94331	0.679627	0.00182901	0.961847	0.0437728	1.08437e-12	0.133208	1.67164	0.265849	0.393129
1051	b1003	yccJ	14.7167	7.94092	0.813806	7.56864e-05	0.961348	0.0264093	1.38553e-11	2.09526	0.767378	0.610396	1.10969
1052	b1004	wrbA	8.99338	0.113945	3.16529	0.00734415	0.786452	0.0450103	0	3.04958	0.987761	1.71901	1.80126
1053	b1005	ycdF	16.9612	40.1165	-1.19484	0.0067051	0.615228	0.0373685	0.0195422	1.08579	1.25212	1.21583	0.686152
1054	b4518	ymdF	18.5331	30.2097	-0.676073	0.00677355	0.642542	0.0336443	0.0115402	0.814571	0.791273	0.774542	0.370135
1055	b1006	rutG	285.474	5570520	-14.2471	-1.89187e-06	-4.37463e-06	0.970989	0	0.480337	1	0.393129	0.402427
1056	b1007	rutF	156.358	2949100	-14.1939	-2.90894e-06	-3.31263e-06	0.530894	0	0.0480977	0.496853	4.93456	1.32558
1057	b1008	rutE	104.193	2621420	-14.605	-7.67988e-06	-2.77797e-07	0.211072	0	0.0410937	1.20678	1.06029	1.27477
1058	b1009	rutD	51.3033	115.232	-1.15203	-2.12181e-06	0.256202	0.07641	0.263789	--	--	--	--
1059	b1010	rutC	24.6261	159.921	-2.65067	-1.47033e-06	0.165385	0.0559016	0.450759	--	--	--	--
1060	b1011	rutB	14.5039	107.456	-2.8064	-1.19118e-06	0.353655	0.0608373	0.109626	0.957308	2.00312	7.8482e-09	0.772109
1061	b1012	rutA	9.87864	68.3846	-2.67312	-4.25805e-07	0.617652	0.0629289	0.00505471	--	--	--	--
1062	b1013	rutR	18.1522	90.7656	-2.26044	0.034586	0.0610113	0.018179	0.811412	0.533986	0.458753	0.718583	0.482949
1063	b1014	putA	40.2882	21.4866	0.876667	0.0192845	0.857436	0.140168	9.66079e-05	2.11386	0.50873	1.72615	0.245674
1064	b4737	ymdG	20	20	0					0.0341714	1.03578	0.646782	0.621421
1065	b1015	putP	59.6416	19.4954	1.56501	0.000524245	0.802099	0.0948433	0.00143617	0.462051	0.0431884	1.25348	0.052833
1066	b4490	efeU	34.6975	25.4774	0.431063	0.0124573	0.486358	0.0852698	0.0774657	1.9584	0.288073	2.34674	1.39993e-26
1067	b1018	efeO	85.0079	27.5657	1.59019	0.101107	0.701134	0.17275	0.00785476	0.0661633	0.236246	1.59724	0.0161895
1068	b1019	efeB	38.4824	38.4274	0.00201073	0.0719947	0.655845	0.0607085	0.00823508	3.8916	2.89809	3.16016	0.190277
1069	b1020	phoH	19.5165	19.042	0.0337583	0.0047821	0.862934	0.0440268	6.34319e-05	1.99559	0.82651	2.11404	0.931022
1070	b1021	pgaD	40.7412	47.7771	-0.224733	0.184385	0.306251	0.0536991	0.31672	0.452022	2.02014	0.586406	0.121258
1071	b1022	pgaC	42.0148	88.4444	-1.05616	0.0632394	0.117452	0.127556	0.738752	--	--	--	--
1072	b1023	pgaB	99.0061	208.133	-1.06433	0.0191988	0.0089449	0.412057	1	--	--	--	--
1073	b1024	pgaA	11.3966	130.403	-3.40599	0.0451397	0.0236798	0.0802383	1	--	--	--	--
1074	b1025	dgcT	48.8653	163802	-11.6816	0.134766	-4.5557e-06	0.209816	1	0.510122	1.22201	0.789268	0.32246
1075	b1026	insF4	22.2003	22.7275	-0.0324163	0.00202694	0.837008	0.0430574	0.000162017	0.129627	0.0410871	0.0796871	0.186966
1076	b1027	insE4	20.4024	14.5284	0.462866	0.0014352	0.855465	0.0333174	0.00081462	--	--	--	--
1077	b1028	ymdE	72.0433	22.2249	1.65308	0.00238938	0.348636	0.814926	0.384499	--	--	--	--
1078	b1029	ycdU	10099.6	1859.67	2.44055	0.049748	0.000129427	1	1	7.58334	2.22561	1.24544	0.0131985
1079	b1032	serX	10160.1	20.8482	8.86132	0.00217287	-0.339628	1	1	0.133615	0.068683	0.108849	0.177433
1080	b1033	ghrA	27.8508	19.5349	0.490531	0.00701037	0.753831	0.0463453	0.00679878	2.99468	0.994447	2.38885	0.579166
1081	b1034	ycdX	40.529	16.297	1.2636	8.22999e-05	0.911693	0.0440335	7.84785e-07	11.0179	9.28043	10.3017	0.911753
1082	b1035	ycdY	39.5735	27.4791	0.510632	0.00508293	0.75259	0.0458258	0.00423476	0.895373	0.925306	1.25352	0.231387
1083	b1036	ycdZ	31.3953	25.9585	0.265043	0.000878974	0.764307	0.0804016	0.00213352	1.74528	0.216325	2.55665	0.310444
1084	b1037	csgG	88.3605	45.6676	0.937217	0.0445673	0.264711	0.157339	0.381617	0.0632855	0.0135294	0.0828314	0.0442033
1085	b1038	csgF	66.9899	81840.5	-10.2333	0.0234898	-0.000122883	0.488763	1	--	--	--	--
1086	b1039	csgE	80.0836	65.275	0.290945	0.0747342	0.0522794	0.207084	0.978294	0.566906	0.345791	1.96863	0
1087	b1040	csgD	60.8867	132.935	-1.11384	0.0836538	0.0321916	0.200195	1	2.78	0.996807	1.5545	0.72618
1088	b1041	csgB	20.4195	624.578	-4.86819	0.0413647	0.00045959	0.309364	1	15.4345	2.23075e-173	6.36724	0.674117
1089	b1042	csgA	40.9568	59.6104	-0.53066	0.0821931	0.206045	0.155084	0.513659	0.079687	0.0899563	0.185829	0.012673
1090	b1043	csgC	90.777	179.593	-0.976534	0.014501	0.00674079	0.895025	1	0.424635	2.31084	0.850198	1.65423
1091	b1044	ymdA	85.779	46.0507	0.88313	-0.000490843	0.306456	0.511273	0.313695	1.40309	0.0743313	2.08761	0.3882
1092	b1045	ymdB	8.33118	12.3911	-0.521142	0.00105032	0.936839	0.0572853	2.12773e-08	0.089677	0.442955	0.0260543	0.108372
1093	b1046	clsC	16.3666	15.674	0.05872	0.0126846	0.88638	0.0454434	9.0051e-06	2.52256	4.31623	6.14321	0.716218
1094	b1047	opgC	51.5361	55.2638	-0.0989001	0.117587	0.348188	0.0432995	0.164977	0.098109	0.0175987	0.090084	0.122442
1095	b1048	opgG	71.4292	30.4886	1.20174	-1.46819e-05	0.685832	0.0789277	0.0104195	1.84339	0.566956	1.37726	0.216024
1096	b1049	opgH	110.697	43.3854	1.33143	2.53709e-05	0.588416	0.192788	0.0309177	3.45612	4.75055	3.43116	2.41443
1097	b1050	yceK	15.12	12.9518	0.208409	0.0289902	0.844889	0.0387161	0.000972882	0.81989	1.00402	0.347218	4.96448
1098	b1051	msyB	17.2709	8.42212	0.955424	-1.18133e-05	0.984945	3.75399e-05	0	0.276879	0.311695	0.421994	0.129627
1099	b1052	b1052	23.8968	10.6396	1.09692	0.000214657	0.774055	0.70145	0.0288334	1.20284	1.49055	0.669237	1.97596
1100	b1053	mdtG	48.9892	32.0202	0.598265	0.0285436	0.570214	0.0503553	0.0376538	1.58492	1.07443	1.39768	2.58546
1101	b1054	lpxL	14.381	28.9792	-0.962814	0.00312149	0.733547	0.0582488	0.00217311	1.71681	7.68521e-22	0.245461	0.135794
1102	b1055	trhO	58.6017	33.6385	0.782977	0.0561161	0.691478	0.0697826	0.00809731	0.846497	0.0642431	0.575746	1.11908e-32
1103	b1056	yceI	50.114	19.135	1.34402	0.082915	0.648703	0.0658224	0.0327559	2.30492	0.486239	2.78237	1.23089
1104	b1057	yceJ	41.9192	16.8904	1.26244	0.0253351	0.660906	0.100462	0.0664561	0.290812	0	0.211224	0.927236
1105	b1058	yceO	16.5654	22.0829	-0.394094	-0.000967483	0.146058	0.812105	0.748028	--	--	--	--
1106	b1059	solA	49.0779	39.9294	0.291036	0.0273943	0.478525	0.0587367	0.0942707	1.57985	0.995871	4.09062	1.09529
1107	b1060	bssS	11.2858	19.0004	-0.703042	0.0529497	0.772098	0.0427085	0.00417693	0.391654	0.0867873	0.502746	0.0368641
1108	b1061	dinI	84.8779	125.399	-0.557623	0.112322	0.045529	0.192527	0.906223	1.06086	0.527423	1.04782	1.18998
1109	b1062	pyrC	147.065	31.8313	2.17308	0.0684424	0.690332	0.415818	0.011405	0.999087	0.641091	1.50367	0.118824
1110	b1063	yceB	37.7197	34.7495	0.115147	0.0400483	0.471881	0.202228	0.0727258	2.42996	1.46342	2.4856	1.14787
1111	b1064	grxB	47.9818	25.7513	0.872636	0.00475954	0.76184	0.0518571	0.00272684	0.331	0.0537328	0.25714	0.273963
1112	b1065	mdtH	27.921	27.228	0.0349902	0.0664795	0.822368	0.105277	9.47639e-05	2.22005	1.16516	2.12892	0.554212
1113	b1066	rimJ	16.2227	10.4978	0.582952	0.00323512	0.884542	0.032332	4.45288e-05	1.47627	1.50224	1.93912	1.25603
1114	b1067	yceH	18.8498	18.5559	0.0215188	-9.06204e-06	0.829098	0.0321039	0.000716581	0.955766	2.06609	0.762973	1.62991
1115	b1068	yceM	22.696	23.8445	-0.0682814	0.000279636	0.866934	0.0370018	1.97135e-05	0.367013	0.258353	0.454688	0.16176
1116	b1069	murJ	143.212	28.8625	2.27179	0.0107029	0.70485	0.622317	0.00861719	2.64329	6.57824	2.39086	3.03198
1117	b1070	flgN	25.1328	41.4538	-0.700035	0.000217651	0.288872	0.110707	0.387491	0.480337	1.22183	0.0502015	0.0257493
1118	b1071	flgM	10.7673	22.5168	-0.998906	-5.56056e-05	0.646203	0.115285	0.0494956	1.47827	0.847128	1.74378	0.873544
1119	b1072	flgA	19.8097	37.2425	-0.877923	-7.64562e-05	0.40131	0.0134821	0.148093	3.35725	9.95019	3.77023	1.35238
1120	b1073	flgB	6.30597	33.4502	-2.23736	0.101837	0.104044	0.219583	0.917322	--	--	--	--
1121	b1074	flgC	27.0329	129.855	-2.22278	0.0699829	0.0303579	0.485533	1	--	--	--	--
1122	b1075	flgD	23.1262	26.4722	-0.187373	0.0550072	0.408086	0.0641665	0.290155	4.32336	5.87368e-34	0.523446	6.75034e-10
1123	b1076	flgE	59.2869	37.7801	0.636527	0.0299078	0.192856	0.249604	0.520328	--	--	--	--
1124	b1077	flgF	4813.22	363.388	3.72375	-0.00161045	0.00325564	1	1	0.704956	4.93496	3.11107e-65	3.42418e-66
1125	b1078	flgG	23.4835	30.1397	-0.346944	0.0142954	0.628036	0.325888	0.0310528	0.125218	8.94338e-13	2.52913e-13	0
1126	b1079	flgH	17.3941	47.5442	-1.40006	0.0841311	0.177787	0.0974839	0.630246	--	--	--	--
1127	b1080	flgI	281.271	102361	-8.50238	-0.000300656	-3.63794e-05	1	1	6.2432	0.914869	0.400775	1.55842
1128	b1081	flgJ	33.7305	45.9291	-0.434281	0.0150517	0.323037	0.0760407	0.287528	--	--	--	--
1129	b1082	flgK	16.762	69.6603	-1.99211	0.0110381	0.125123	0.0271607	0.644965	4.23157	1.31486	0.770914	1.02109
1130	b1083	flgL	17.8215	17.0177	0.062966	0.00132649	0.79908	0.063613	0.000887758	0.857025	0.354282	0.975338	0.473564
1131	b1084	rne	36.467	21.0074	0.767635	9.17354e-05	0.890558	0.0131896	1.48487e-06	1.40792	0.0756493	1.15634	0.39448
1132	b1085	yceQ	12.7747	6.71671	0.835964	0.0661038	0.841458	0.0529986	0.0161007	0.66934	0.393129	0.121258	0.2027
1133	b1086	rluC	19.4405	27.0655	-0.45737	0.0388616	0.600399	0.055682	0.0536662	7.86562	49.3624	6.3134	1.79666
1134	b1087	yceF	17.0516	14.7163	0.199862	0.0189746	0.893162	0.0301464	1.40677e-05	1.11689	0.735307	0.248339	0.436513
1135	b4418	sraB	24.1596	14.5473	0.694443	0.000955066	0.858279	0.004203	0.000277066	1.00682	0.0209432	1.15366	0.12168
1136	b1088	yceD	32.3945	26.4121	0.284799	0.000970755	0.83889	0.0247443	0.000102448	1.36927	2.25242	1.26247	0.785886
1137	b1089	rpmF	33.685	32.6557	0.0434614	0.0140484	0.591543	0.0113671	0.0344632	1.65996	1.2909	1.80703	1.14999
1138	b1090	plsX	16.5288	44.3272	-1.37065	0.0136936	0.368261	0.0253548	0.117049	0.467379	0.243722	0.916413	0.225902
1139	b1091	fabH	18.39	15.258	0.254158	-4.13433e-06	0.973188	0.0232594	0	0.925209	0.637216	1.20668	0.649079
1140	b1092	fabD	22.1366	14.8779	0.543151	-3.07204e-06	0.957433	0.0178825	1.67033e-14	3.01883	2.18224	4.24388	2.71809
1141	b1093	fabG	22.6318	18.07	0.309422	0.00357267	0.89197	0.0206515	4.60126e-06	2.699	2.2117	2.64157	1.48128
1142	b1094	acpP	18.8769	14.3927	0.368845	0.00341912	0.867533	0.00162272	0.000108344	0.184912	0.332247	0.204675	0.18001
1143	b1095	fabF	61.1108	74.2198	-0.27627	0.0068564	0.26522	0.0477713	0.252971	0.0884183	0.0784273	0.0665859	0.0851062
1144	b1096	pabC	18.7416	22.4361	-0.247487	0.0739762	0.559518	0.0775366	0.0458059	3.60193	9.61342	4.30672	0.580322
1145	b1097	mltG	38.0005	23.8517	0.650151	0.051405	0.868565	0.0644584	1.53457e-05	1.45239	1.25299	0.958483	0.694978
1146	b1098	tmk	49.8137	34.4921	0.517719	-0.000102652	0.573218	0.0621326	0.037781	0.553707	0.149046	0.218596	0.2027
1147	b1099	holB	51.1471	28.8447	0.805111	0.0212857	0.567504	0.0537786	0.0710742	0.566752	0	0.117679	0.156941
1148	b1100	ycfH	9.87491	10.7928	-0.116897	0.0170253	0.917201	0.047274	9.54814e-07	0.131102	0.536673	0.246	0.0585944
1149	b1101	ptsG	21.3471	13.9471	0.580225	0.00159024	0.818794	0.0556633	0.00155365	1.94025	1.112	1.44013	0.330676
1150	b1102	fhuE	71.7436	39.7111	0.8374	0.000990097	0.618046	0.107752	0.0218837	0.713531	0.287572	0.673695	3.81726e-37
1151	b1103	hinT	28.8012	12.1814	1.17687	0.0178872	0.85578	0.0297479	0.000185375	0.572873	0.0964515	0.412426	0.208351
1152	b1104	ycfL	35.8973	15.5569	1.15608	-7.65571e-05	0.852279	0.0251762	0.000642487	2.97428	3.3439	3.58851	0.786354
1153	b1105	lpoB	40.4212	29.8498	0.42511	0.0138753	0.808588	0.0338779	5.43124e-05	0.295111	0.0069258	0.563927	0.021539
1154	b1106	thiK	17.3775	28.224	-0.669216	0.0120607	0.733339	0.0316192	0.00225614	0.465285	0.174113	0.42602	0.108645
1155	b1107	nagZ	27.0605	16.7078	0.664157	-1.13783e-05	0.928689	0.0197264	3.65225e-09	1.30882	1.39835	1.16693	0.821828
1156	b1108	ycfP	14.1044	16.2381	-0.190626	0.000986664	0.80197	0.0157159	0.00109946	4.07856	1.24036	1.12417	0.4779
1157	b1109	ndh	20.6436	24.7868	-0.252693	-1.53106e-05	0.853016	0.0281018	2.73853e-05	2.00162	4.62146	1.51591	0.953162
1158	b1110	ycfJ	33.4812	164.564	-2.26351	0.0395909	0.0472682	0.0561677	0.889599	0.0478794	0.0305372	0.168848	0.0152366
1159	b1111	comR	21.3773	25.5174	-0.244898	0.000831806	0.70584	0.0184244	0.00801215	1.37963	0.42882	1.08735	0.501874
1160	b1112	bhsA	23.9619	26.0629	-0.116594	0.0359853	0.336338	0.0537786	0.253947	0.883771	1.31131	1.37315	1.01754
1161	b1113	ldtC	39.5566	21.3409	0.860247	0.00185405	0.739143	0.0356702	0.00663312	0.419923	1.85581	1.28796	0.457261
1162	b1114	mfd	50.1699	26.0117	0.921712	2.1417e-05	0.781326	0.0308818	0.0019217	1.8437	0.599491	2.02148	1.73983
1163	b1115	ycfT	28.3487	681.108	-4.53863	0.165405	0.000604651	0.0737381	1	2.07389	1.59842	3.66745	0.900367
1164	b1116	lolC	37.5233	36.9921	0.020033	0.0532555	0.572609	0.0526559	0.0490336	2.12065	0.311259	2.91582	0.0884277
1165	b1117	lolD	65.9573	41.087	0.669865	-0.000139036	0.458276	0.0820788	0.131077	0.657312	0.94105	1.00186	0.0341273
1166	b1118	lolE	45.1116	40.8647	0.139396	0.00131063	0.487281	0.0566946	0.0827829	1.11616	0.8711	1.39087	0.868037
1167	b1119	nagK	29.7462	24.5698	0.26597	0.00381074	0.884264	0.0595193	3.37321e-07	0.378909	0.267597	0.308443	0.0163935
1168	b1120	cobB	36.4537	21.579	0.730125	0.000443726	0.822453	0.0221532	0.000587967	7.67957	0.290851	6.14456	0.408504
1169	b1120	cobB	36.4537	21.579	0.730125	0.000443726	0.822453	0.0221532	0.000587967	7.67957	0.290851	6.14456	0.408504
1170	b1121	ycfZ	169.398	142.691	0.245944	0.0519387	0.0298555	0.998114	1	1.67325	6.14421	1.07707	0.303299
1171	b1122	ymfA	62.7413	255.269	-2.00736	0.120914	0.00288336	0.953105	1	--	--	--	--
1172	b1123	potD	71.655	48.5073	0.553419	0.0118028	0.411332	0.213694	0.134955	0.663187	1.17237	0.675414	0.16824
1173	b1124	potC	48.2956	32.6428	0.551162	0.0422744	0.600788	0.147997	0.0147053	3.67768	0.946589	3.7893	0.408491
1174	b1125	potB	20.2859	55.3243	-1.40386	0.126171	0.188041	0.397555	0.517219	--	--	--	--
1175	b1126	potA	53.5869	38.923	0.451335	0.0154036	0.586102	0.132244	0.0383446	1.04662	0.910953	1.03455	0.204438
1176	b1127	pepT	12.6806	14.0821	-0.140705	-6.46005e-06	0.963314	0.0344361	0	5.0284	7.46139	5.05511	1.88155
1177	b1128	roxA	13.8624	22.1879	-0.641706	0.000536497	0.855261	0.0349093	3.38315e-05	0.580062	0.323138	0.41063	0.243407
1178	b1129	phoQ	31.1936	22.3969	0.460458	1.40393e-07	0.833951	0.0289122	0.000295472	0.82991	0.308443	0.571549	0.275667
1179	b1130	phoP	21.0651	25.4731	-0.262766	0.00124764	0.614346	0.0387406	0.0384513	0.603912	0.342996	0.420348	0.238316
1180	b1131	purB	347.03	45.1393	2.91515	-4.19102e-05	0.494513	0.948022	0.0671756	0.395553	1.67164	0.616021	0.340724
1181	b1132	hflD	66.5529	43.2803	0.609354	0.00161974	0.565548	0.0774632	0.0397851	1.71267	0.30556	2.75534	0.489004
1182	b1133	mnmA	67.5011	32.3244	1.03955	0.00955799	0.694329	0.071531	0.00999482	0.745192	0.29269	0.749456	0.281414
1183	b1134	nudJ	68.0266	34.0727	0.976805	-0.000354235	0.339673	0.1052	0.295247	0.0647148	0.149046	0.151723	0.0850273
1184	b1135	rluE	146.159	22.2191	2.66399	-0.000744664	0.517304	0.716696	0.0664561	0.261128	0.0113263	0.152489	0.598214
1185	b1136	icd	28.4848	13.2377	1.05026	0.00308455	0.976278	0.0340428	0	3.58832	2.17111	3.96597	4.37356
1186	b1137	ymfD	815.115	21.636	5.17208	0.00315473	-0.111674	1	1	0.283186	0.160419	4.44221	2.56795
1187	b1138	ymfE	152.717	20.6163	2.83009	-0.000115681	-0.232899	1	1	--	--	--	--
1188	b1139	lit	86.8071	20.9401	2.00077	0.0498322	-0.223721	0.563324	1	--	--	--	--
1189	b1140	intE	22.1558	246.038	-3.41529	0.0534339	0.00943797	0.156985	1	--	--	--	--
1190	b1141	xisE	64.8827	86960.4	-10.3663	-4.84985e-06	-0.000105352	0.473427	1	0.561885	1.52723	0.794481	1.52664
1191	b1142	ymfH	22.8257	192.248	-3.01986	0.000890296	0.0119111	0.151504	1	1.77335	3.23654	1.25451	1.14635
1192	b1143	ymfI	4.91315	531.196	-6.49189	0.0260239	0.000848286	0.553426	1	4.34747	0.308886	3.52102	4.51406e-67
1193	b1144	ymfJ	35.5226	102320	-11.452	0.00496907	-5.33718e-05	0.194279	1	--	--	--	--
1194	b1145	ymfK	64.5729	34.1566	0.899303	0.0374903	0.379519	0.217631	0.228087	1.02416	1.1951	2.49567	1.29274
1195	b1146	ymfT	11.2704	40898.1	-11.7027	-0.00263113	-0.000161292	0.602534	1	12.5637	0.217781	7.94305	0.919991
1196	b1147	ymfL	8.05852	198.78	-4.46299	0.00884125	0.0111844	0.0791919	1	0	0	1.02564	0.73306
1197	b1148	ymfM	960.002	41120.1	-5.41919	0.0423761	-0.000170338	1	1	12.7091	0	4.98224	1.93701
1198	b1149	ymfN	42.1052	68.9541	-0.698547	-0.000109158	0.142506	0.426613	0.638169	1.61658e-266	0	0.844716	0.115606
1199	b4692	oweE	52.4475	75.3723	-0.514929	-0.000437099	0.0976924	0.582504	0.822417	0.178363	0	0	3.22775
1200	b4693	aaaE	39.8235	58.3222	-0.539172	-0.000181225	0.146396	0.498473	0.623758	1.61658e-266	0	0.844716	0.115606
1201	b1150	ymfR	0.397919	28.4917	-4.39896	0.000417372	0.544713	0	0.0881771	--	--	--	--
1202	b1151	beeE	11.8952	136.095	-3.41027	0.0809241	0.0415858	0.232434	0.959549	3.07275	5.15968	5.15474	0
1203	b1152	jayE	21.7068	137.835	-2.61218	0.25973	0.0478862	0.0484085	0.884351	--	--	--	--
1204	b1153	ymfQ	12.8764	81840.4	-12.526	-0.00081486	-0.000111718	0.368386	1	--	--	--	--
1205	b1154	ycfK	87.4403	143.584	-0.709137	-0.000677629	0.0192652	0.713156	1	0.110122	1.01051	4.28093e-09	1.29484
1206	b1155	tfaP	15.2438	152.736	-3.24249	0.0206288	0.0100496	0.0522175	1	0.822433	0.326958	0.776785	0.125665
1207	b1156	tfaE	12.9109	61.0013	-2.15608	0.0282463	0.0880246	0.123869	0.862694	4.79287	3.60272	0.842426	0.881641
1208	b1157	stfE	106.764	20.9237	2.29731	0.0343194	-0.234949	0.628147	1	--	--	--	--
1209	b1158	pinE	55.9476	20.4276	1.41017	0.139354	-0.244983	1	1	0.132516	0.217005	0.619679	0.0190673
1210	b1159	mcrA	28.0485	163801	-12.4612	0.0681825	-4.10507e-05	0.0171379	1	--	--	--	--
1211	b4519	icdC	19.9999	12.2626	0.663013	0.166601	0.253061	0.596567	0.735752	0.0974957	0.508361	1.70824	0
1212	b1160	iraM	16.736	20.1946	-0.257016	0.367008	-0.114107	0.563874	1	--	--	--	--
1213	b4738	ymgK	20	20	0					--	--	--	--
1214	b4739	ymgL	20.0028	26.8196	-0.40552	-0.0879876	0.138935	1	0.858959	--	--	--	--
1215	b1161	ycgX	273.919	100.928	1.43145	0.145641	0.0292788	1	1	--	--	--	--
1216	b1162	bluR	14.0873	16.0996	-0.180627	0.0192655	0.693031	0.0531362	0.0144786	0.733486	0	0.472259	0.926434
1217	b1163	bluF	44.7641	64.7625	-0.523048	0.0422493	0.207313	0.0523115	0.335426	0.833787	4.77065	3.79574	0.92617
1218	b1164	ycgZ	9.17296	9.80326	-0.0867273	0.0891053	0.564404	0.0509885	0.194324	2.07353	0.851005	1.81825	0.773694
1219	b1165	ymgA	11.7182	8.64706	0.398732	0.051978	0.691887	0.174179	0.0409089	3.46733	3.35746	0.990979	1.80823
1220	b1166	ariR	67.6727	29.7407	1.15958	-0.00150949	0.725463	0.204182	0.00456997	--	--	--	--
1221	b1167	ymgC	47.4683	29.8988	0.649489	0.00760973	0.706885	0.176201	0.01102	0.223218	0.350408	1.79378	0.16013
1222	b1168	pdeG	8.08423	11.0626	-0.409109	0.0682461	0.691053	0.129831	0.0479851	2.69536e-10	0.561117	1.21724	3.76136e-33
1223	b4520	ymgF	24.0846	2.1106	3.01154	0.0690885	0.595456	0.398649	1	--	--	--	--
1224	b4491	ycgH	50.2093	134.936	-1.40845	0.0215257	0.0533824	0.0861803	0.910285	2.486	2.75479	11.3085	1.89869
1225	b1171	ymgD	74.7616	17.6697	2.02077	0.0164488	0.640547	0.392548	0.0387406	2.22997	9.08053	8.58232	15.6834
1226	b1172	ymgG	492.477	11.6717	5.2833	-0.00339112	0.667337	1	0.0663897	4.00106	0.108373	1.07842	0.157635
1227	b4593	ymgI	57.006	38.4005	0.55799	-0.24262	0.0757577	1	0.995383	12.7457	1.3986	7.75776	4.43324
1228	b4594	ymgJ	16.9309	43440.3	-11.2424	0.423351	-0.000205068	0.442014	1	0.331406	0.338461	1.54231	0.0956975
1229	b4521	ycgI	34.7971	20.5446	0.732517	0.0677372	-0.209775	0.544133	1	1.62526	0.704067	0.852452	0.188706
1230	b1174	minE	41.182	38.3342	0.100846	0.0421425	0.588653	0.0688581	0.0416272	0.474282	0.212777	0.442303	0.102306
1231	b1175	minD	39.82	23.5642	0.732718	0.00393398	0.863322	0.0172667	3.1603e-05	0.948601	4.89049	1.73145	1.16055
1232	b1176	minC	32.0735	16.3625	0.929702	0.0101435	0.938995	0.0333443	1.1985e-10	3.75663	0.429636	0.992495	1.52363
1233	b1177	ycgJ	35.3642	102321	-11.4583	0.00931874	-3.82451e-05	0.0608167	1	0.338841	0.515606	0.162758	1.88909
1234	b1178	pliG	15.8972	22.2811	-0.462379	0.0842712	0.62758	0.137489	0.0470924	11.2378	11.9344	10.1749	12.3269
1235	b1179	ycgL	22.0766	15.6533	0.470627	0.0093549	0.872242	0.0365459	8.4506e-05	4.97876	0.780226	3.33543	0.713246
1236	b1180	ycgM	23.5176	19.5605	0.253944	0.0126675	0.892286	0.0429198	3.07824e-06	1.79972	0.292996	1.59284	0.56794
1237	b1181	ycgN	42.2364	15.1943	1.41676	0.00340118	0.808889	0.0362045	0.00254284	1.45668	0.18578	4.34244	0.646044
1238	b1182	hlyE	58.9301	21.5814	1.40815	-0.000825945	-0.100651	0.521795	1	--	--	--	--
1239	b1183	umuD	26.8839	15.0261	0.799002	-0.000104219	0.777433	0.0968812	0.00358336	1.11278	10.0949	1.92047	0.862594
1240	b1184	umuC	28.1886	22.0755	0.339042	0.0134227	0.857559	0.0592782	2.7183e-05	0.575874	0.213719	0.0491663	0.308443
1241	b1185	dsbB	93.1322	147.164	-0.654432	0.0575846	0.0226114	0.45622	0.991249	0.0135203	0.0865443	0.0960558	0.0628894
1242	b1186	nhaB	44.4192	32.6813	0.431357	0.0185083	0.416713	0.0939687	0.112314	--	--	--	--
1243	b1187	fadR	46.6499	47.6839	-0.0309692	0.00997053	0.295694	0.115038	0.309651	1.55416	0.0663805	2.43453	0.233682
1244	b1188	ycgB	17.3324	0.399533	3.71138	1.3387e-05	0.775798	0.0240856	0	0.575725	4.84006	0.517029	0.908829
1245	b1189	dadA	17.0752	35.1912	-1.00163	-2.03728e-05	0.618567	0.0424122	0.0227047	0.94337	0.2027	2.33198	0.0245789
1246	b1190	dadX	26.2464	109.217	-2.0162	0.0295549	0.0457489	0.00540543	0.85037	3.1894	4.86399	3.33747	1.06541
1247	b4740	ymgM	58.3555	35.1902	0.713782	0.00270255	0.507401	0.57524	0.113238	--	--	--	--
1248	b1191	cvrA	62.7642	35.2031	0.816635	0.0105593	0.615465	0.238726	0.0251939	0.633356	2.34188	0.848146	0.564395
1249	b1192	ldcA	29.805	21.8702	0.429699	0.0407958	0.687278	0.0585177	0.0214285	1.22586	2.77074	2.27501	4.13569
1250	b1193	emtA	14.391	11.6086	0.287676	0.0109491	0.873197	0.0511562	0.000245704	4.13203	2.00226	2.80513	3.19327
1251	b1194	ycgR	114.456	555.17	-2.26818	-0.000289165	0.00169703	1	1	1	7.03555	0.701212	0.00498213
1252	b1195	ymgE	13.2261	4.485	1.37498	0.0063528	0.790068	0.0205254	0.151571	0.765385	0.772938	2.25754	0.342098
1253	b1196	ycgY	45.3328	139.965	-1.60523	-0.000220319	0.0287292	0.129983	1	12.6734	0.141437	0.703517	0.269738
1254	b1197	treA	41.3863	1.39261e+06	-15.0038	-2.31569e-05	-6.40235e-06	0.206742	0	3.15863	0.949681	7.91437	0.664487
1255	b1198	dhaM	32.1176	23.8619	0.413664	0.000478562	0.91546	0.0250294	9.61148e-09	1.90076	0.0367341	1.25445	1.19842
1256	b1199	dhaL	32.9696	18.3524	0.811733	0.000158328	0.728371	0.0485754	0.016904	0.636248	0.657171	0.808401	0.249934
1257	b1200	dhaK	22.6849	16.2421	0.458036	0.0272722	0.487855	0.0402489	0.111376	6.98598	1.31449	3.08141	0.0410468
1258	b1201	dhaR	29.7222	40.9095	-0.447992	0.000735692	0.487674	0.0462965	0.0647159	2.06316	2.1834	1.52355	1.61894
1259	b1202	ycgV	21.2774	39.9255	-0.877421	0.0139282	0.453348	0.09259	0.0971633	7.89219	7.45373	1.04837	3.53912
1260	b1203	ychF	39.6298	17.2437	1.15514	-5.34925e-05	0.928488	0.0176731	2.10858e-09	4.61864	0.537273	5.16317	1.09903
1261	b1204	pth	19.6538	33.9974	-0.760843	0.0375139	0.244017	0.0697826	0.259114	1.11452	0.518462	1.58863	1.9304
1262	b1205	ychH	6.44283	5.69246	0.153314	0.0139228	0.78737	0.117223	0.0651244	0.191216	1.02327	1.96887	0.217775
1263	b1206	dauA	15.4414	68.1172	-2.07171	-4.11864e-05	0.16681	0.0462199	0.406908	3.80963	6.40166	5.76117	0.160691
1264	b1207	prs	58.5806	43.1495	0.432444	0.00801247	0.621609	0.0275319	0.0129864	0.628856	0.653657	0.508761	0.348121
1265	b1208	ispE	33.8066	31.5427	0.0970274	0.0442965	0.591439	0.0279115	0.0444461	2.76353	0.347253	3.49317	1.13104
1266	b1209	lolB	23.3409	21.875	0.0896052	0.0171129	0.802538	0.0512677	0.00163667	1.88316	4.21439	2.39545	0.221459
1267	b1210	hemA	23.2591	18.6398	0.30475	0.000428668	0.896454	0.0245167	1.68863e-06	0.288026	0.439871	0.208233	0.0679821
1268	b1211	prfA	50.6246	37.4943	0.423412	0.000232592	0.624968	0.0855598	0.014895	0.783288	1.98747	1.51632	1.06709
1269	b1212	prmC	140.777	60.7483	1.19915	0.00235844	0.371603	0.351985	0.117794	0.272073	0.0796871	0.598214	0.258353
1270	b1213	ychQ	15.5035	13.5927	0.177529	0.0728457	0.775644	0.102403	0.0137615	1.15131	2.78041	1.79064	1.41171
1271	b1214	ychA	30.9147	19.9398	0.607973	0.0118186	0.852234	0.041503	7.91537e-05	1.02732	2.36707	1.41139	0.929548
1272	b1215	kdsA	52.0417	25.2917	1.01252	-1.32392e-06	0.881689	0.0461209	1.07288e-06	6.91321	1.60568	3.90347	5.20035
1273	b4419	ldrA	300.798	36.8115	2.99669	0.0118409	0.453381	1	0.141153	0.86151	0.364317	0.579665	1.52967
1274	b4420	rdlA	2485.33	39.3021	5.94702	0.0232757	0.21695	1	0.527402	1.19405e-05	1.51702e-05	0.000165526	0.000225526
1275	b4421	ldrB	96.8588	40880.3	-8.70652	0.0279303	-0.000134768	0.764106	1	0.751849	1.16675	2.33005	0.759784
1276	b4422	rdlB	21.8271	23.4745	-0.100534	0.318167	0.15436	0.769847	0.762501	1.49629e-05	0.000146389	0	1.12881e-05
1277	b4423	ldrC	66.6956	43.1596	0.616336	0.00368191	0.582466	0.444929	0.0373122	0.237659	0.0704098	0.371536	0.127824
1278	b4424	rdlC	44.7051	4.56987	3.03664	0.0255222	0.511045	0.350471	0.566047	0.0336691	0.046837	0.129714	0.00854596
1279	b1216	chaA	45.6476	23.2957	0.941101	0.00413494	0.535355	0.10233	0.0990319	0.570017	0.369616	0.455732	0.250854
1280	b1217	chaB	15.1112	7.44611	0.931708	0.00208024	0.953787	0.0129228	6.69636e-10	3.94617	1.12501	4.14425	1.63664
1281	b1218	chaC	116.566	31.7873	1.84227	9.67373e-05	0.890475	0.369107	1.28645e-08	9.39047	5.75676	10.1248	1.47594
1282	b1219	ychN	163801	110.831	10.5164	0.0509454	0.250591	1	0.277044	0.190159	0.0814123	0.385651	0.0730784
1283	b1220	ychO	60.3462	118.933	-0.967182	0.0119356	0.135617	0.237212	0.591293	1.3541	0.379328	1.24085	0.0817682
1284	b1221	narL	33.5929	42.7236	-0.337937	0.000308412	0.647382	0.0227968	0.00639971	4.62835	2.82386	5.19745	1.56345
1285	b1222	narX	20.6794	32.1034	-0.610654	0.0151926	0.560484	0.0315562	0.0617019	0.270953	0.110787	0.196984	0.129627
1286	b1223	narK	15.9105	107.78	-2.68542	0.0202982	0.037204	0.141991	1	2.70916	3.42229	3.43555	3.46202
1287	b1224	narG	34.198	25.0041	0.436756	-4.23836e-05	0.69587	0.0367385	0.0188955	5.0658	17.6281	6.71295	0.641557
1288	b1225	narH	21.7255	29.4476	-0.422016	-2.94069e-05	0.788415	0.0363539	0.000527784	0.392822	0.517795	2.42334	2.0157
1289	b1226	narJ	27.3945	36.7264	-0.409963	0.000591621	0.60689	0.0752543	0.0293922	0.316918	2.3844	0.712235	0.855909
1290	b1227	narI	31.0973	18.8288	0.69485	0.0234462	0.789595	0.022172	0.00578383	--	--	--	--
1291	b1228	ychS	10.8531	605.809	-5.67791	0.00431526	0.00166591	0.668956	1	--	--	--	--
1292	b4425	rttR	38.6716	14.672	1.33992	0.00274534	0.693753	0.768789	0.0358176	1.00121	0.00494515	53.1174	0.243723
1293	b1229	tpr	2.79205	35.9167	-3.28322	0.0114592	0.134268	1	0.651742	0.0410871	0.00146821	0.0878916	0.0153007
1294	b1230	tyrV	62.5613	40920.6	-9.3305	0.0386518	-0.000138666	0.239808	1	0.297406	0.0497709	0.353544	0.0443463
1295	b1231	tyrT	52.7407	35.1944	0.570248	0.0408202	0.452112	0.367604	0.149458	0.733643	0.952897	0.865415	0.454505
1296	b1232	purU	46.8149	19.53	1.21972	0.0155937	0.882748	0.0472289	7.96212e-06	0.13964	0.00195862	0.143915	0.236752
1297	b1233	ychJ	61.8982	23.003	1.38981	0.0179181	0.781354	0.0949082	0.00158805	0.683786	0.0738921	0.295528	0.187478
1298	b1234	rssA	26.7967	13.5005	0.938808	0.00697137	0.8503	0.040165	0.000199309	0.259581	0.0520553	0.35786	0.130861
1299	b1235	rssB	16.9946	8.46182	0.927378	0.00209722	0.917058	0.0503668	6.28521e-06	1.97713	1.3704	2.19794	1.35131
1300	b1236	galU	106.837	31.4658	1.73186	0.0103293	0.746446	0.39802	0.000400889	1.14285	0.532503	1.16819	0.239476
1301	b1237	hns	21.6173	34.0484	-0.631923	0.0212812	0.626912	0.0546576	0.0146885	1.33353	0.722901	0.883003	0.656176
1302	b1238	tdk	114.49	143.624	-0.32454	0.00410546	0.0445616	0.317229	0.87068	1.15726	0.299604	0.597617	0.0982735
1303	b4573	insZ	45.3852	48.4078	-0.0910759	0.0211416	0.255265	0.398649	0.31342	2.11315	0.61331	39.7826	0
1304	b1241	adhE	20.6977			-3.89753e-07	0.960859	0.0347171	2.8585e-14	0.921121	0.206643	0.658238	0.222799
1305	b4771	ychT	20	20	0					0.240477	0	0.181797	0
1306	b1242	ychE	50.9086	7.68804	2.57887	-0.00105553	-0.0362931	0.556445	0.816427	0.568754	0.262428	1.31741	1.99752e-16
1307	b4711	insH21	55.6334	28.219	0.954746	0.0148708	0.849955	0.032283	1.1769e-05	--	--	--	--
1308	b1243	oppA	37.7638	20.8987	0.823867	0.012156	0.829026	0.0297479	0.000325666	2.6693	4.70917	2.40965	1.47342
1309	b1244	oppB	57.3735	163778	-11.4541	0.0626496	-2.50977e-05	0.13742	1	2.14304	1.39265	0.891821	0.142268
1310	b1245	oppC	73.0096	31.5794	1.18375	-2.27635e-06	0.501197	0.149053	0.0942296	4.52138	0.986855	1.48861	0.567595
1311	b1246	oppD	48.0397	20.777	1.17114	-5.7058e-06	0.900626	0.0634022	6.9034e-07	0.847789	0.0620939	1.1661	0.817817
1312	b1247	oppF	49.1758	26.7943	0.8522	0.0132326	0.811696	0.0677304	0.000498309	11.0844	5.8367	6.95416	15.8744
1313	b1248	yciU	25.9101	78.7476	-1.56729	0.0345179	0.130981	0.0593871	0.667372	4.85767	4.71061	4.53346	2.00033
1314	b1249	clsA	32.9258	27.0295	0.275436	0.00948174	0.757159	0.0408494	0.00217311	1.27322	0.642184	1.18672	0.999701
1315	b4595	yciY	18.8385	8.57511	1.05094	0.0266173	0.396685	0.218087	0.37115	7.95743	5.27559	7.46743	4.16505
1316	b1250	kch	77.1974	109.421	-0.497824	0.0674965	0.060546	0.30268	0.895025	1.56059	0.844801	0.934147	1.17798
1317	b1251	yciI	9.10307	16.5508	-0.796743	0.0776759	0.394961	0.00789362	0.217773	0.536894	0.923445	2.17644	4.37967
1318	b1252	tonB	22.4922	30.0916	-0.404343	0.0361135	0.607475	0.03528	0.037937	1.32921	2.63284	3.12335	2.19432
1319	b1253	yciA	17.9456	21.2186	-0.229903	0.0690172	0.694644	0.162203	0.0377673	0.14747	3.24209	0.148156	0.121258
1320	b1254	yciB	19.8077	19.4947	0.021865	0.0315084	0.798702	0.0360091	0.00157289	0.406088	0.170901	0.536946	0.101315
1321	b1255	yciC	16.8851	16.0132	0.0720996	0.0493025	0.840198	0.0877414	0.000690165	1.16917	0.254049	1.51514	0.885611
1322	b1256	ompW	61.8371	47.0723	0.386412	-0.000262865	0.306798	0.250665	0.197452	6.17748	1.07304	2.60777	0.567238
1323	b1257	yciE	301.584	60.2992	2.30339	0.0034694	0.0883187	0.914141	0.532464	0.0390926	0.429429	0.280834	1.54702
1324	b1258	yciF	184.366	53.336	1.7704	0.00379897	0.437487	0.629807	0.111449	0.202255	0.0411636	0.734129	0.202711
1325	b1259	yciG	36.4433	23.8102	0.593776	0.0556542	0.528056	0.0428281	0.13496	1.42334	5.47713	1.45503	2.02986
1326	b1260	trpA	64.7889	22.4049	1.49103	0.00240951	0.795634	0.068881	0.00195083	0.122508	0.502364	0.107648	0.2027
1327	b1261	trpB	50.7736	16.6891	1.54936	0.00134431	0.956644	0.0142202	9.74422e-14	0.457428	0.625035	0.164908	0.164392
1328	b1262	trpC	45.1213	15.9686	1.44256	-1.98905e-08	0.944977	0.0254539	8.22078e-11	1.75059	4.1802	2.15102	0.348204
1329	b1263	trpD	35.0809	12.243	1.44601	0.00262184	0.970734	0.0250072	0	0.168077	0.121258	0.222966	0.0601478
1330	b1264	trpE	27.9715	10.1555	1.37687	0.0107438	0.951318	0.0286306	1.61007e-10	1.61263	0.748337	1.5557	0.478901
1331	b1265	trpL	20	20	0	0.025845				1.70384	1.27601	2.60298	1.07164
1332	b1266	yciV	10.8075	15.6911	-0.499376	0.034607	0.694348	0.0150842	0.0306336	3.60968	2.57031	3.84183	1.18826
1333	b1267	yciO	11.117	11.4774	-0.0422833	0.0135107	0.972779	0.0587573	0	0.262248	0.196036	0.271927	0.190747
1334	b1268	yciQ	40.5854	176.947	-2.0973	0.00675108	0.0152466	0.112838	1	1.21495	1.52167	1.16401	0.809061
1335	b1269	rluB	62.4204	36.2241	0.768711	-9.85126e-06	0.671683	0.0751098	0.00742702	1.11258	0.526084	2.17234	1.14042
1336	b1270	btuR	47.5806	22.7578	1.03198	0.00395907	0.889253	0.0580848	3.13319e-07	2.43574	0.0578422	2.03001	0.191593
1337	b1271	yciK	31.7121	14.5886	1.06933	0.00425455	0.867813	0.0314696	3.67211e-05	1.20812	1.58239	0.499951	0.301978
1338	b1272	sohB	17.0753	21.7975	-0.334855	0.0141139	0.698764	0.046826	0.0225605	1.49125	0.61639	1.02093	1.98294
1339	b1273	yciN	22.0644	12.1533	0.810248	0.0403287	0.732218	0.0750883	0.0434833	1.90261	3.90476	2.46228	1.30517
1340	b1274	topA	29.0355	18.4339	0.628092	0.000683961	0.951864	0.0326138	1.67033e-14	0.366165	0.754046	0.393129	0.544018
1341	b1275	cysB	54.5317	31.9663	0.75232	0.0118545	0.692044	0.0562465	0.00609278	5.64515	0.160778	3.40917	0.996398
1342	b4522	ymiA	27.8739	13.8951	0.954932	0.0416446	0.619964	0.0927535	0.0917909	1.71192	1.26947	2.21929	1.38129
1343	b4523	yciX	35.307	9.81449	1.74728	0.0134225	0.752535	0.0266409	0.0220551	0.0491663	0.0245789	0.174709	0.373728
1344	b4741	ymiC	63.9812	12.1808	2.30158	-0.00122201	0.498624	0.397555	0.305899	0.113642	0.00562184	0.147547	0.135491
1345	b1276	acnA	24.7945	19.2721	0.347566	0.000514005	0.86358	0.0397851	2.56094e-05	2.22228	2.36992	1.82411	1.11963
1346	b1277	ribA	21.7317	21.6007	0.00833872	0.0676043	0.721338	0.05636	0.0176731	1.0152	0.131084	2.23556	0.813759
1347	b1278	pgpB	9.48228	9.00057	0.0678705	0.0600098	0.940494	0.0486583	1.73964e-08	2.05377	1.52415	2.32135	0.982061
1348	b1279	lapA	20.4144	13.3697	0.575551	0.00795208	0.902554	0.0762337	1.01294e-05	1.54685	0.764642	1.81355	0.168154
1349	b1280	lapB	32.0704	28.9535	0.142817	0.00155487	0.811514	0.0409855	0.00016556	0.362293	1.84375	0.635306	0.0898347
1350	b1281	pyrF	206.226	58.6443	1.79675	0.0596684	0.199871	0.816611	0.522781	0.414962	0	0.303874	0.146263
1351	b1282	yciH	416.251	39.6347	3.36013	-0.00013747	0.448823	1	0.135463	1.94535	0.851767	1.37935	6.69277
1352	b1283	osmB	13.4647	10.4679	0.334928	0.038626	0.706845	0.00778892	0.043163	3.91308	3.25102	3.31249	0.851324
1353	b1284	yciT	60.7663	34.2275	0.810117	0.0308134	0.536161	0.0626647	0.0366897	0.1575	0.516441	0.0492779	0.034316
1354	b4596	yciZ	26.7942	31.4784	-0.224697	0.0762878	0.365246	0.100925	0.243936	1.75098	0.440988	1.70873	0.135733
1355	b4772	ymiD	27.0451	40880.1	-10.5095	-0.000457513	-0.000153535	0.2198	1	0.76246	1	0.263137	0.308443
1356	b1285	pdeR	30.056	11.3092	1.33514	0.00397882	0.795899	0.0428626	0.00313112	7.0772	13.9836	0.339514	0
1357	b4672	ymiB	69.3328	0.276691	5.78372	0.0204649	0.442059	0.884057	0	11.2981	3.22579	7.37939	10.7792
1358	b1286	rnb	188.788	28.0226	2.70914	-1.0988e-05	0.773444	0.577548	0.00220222	0.0585944	0.00186196	0.0340127	0.037401
1359	b1287	yciW	62.1325	10.9736	2.39853	-1.03067e-05	0.933416	0.119815	5.4459e-08	2.49347	0.574995	3.50422	1.64221
1360	b1288	fabI	21.2124	13.9494	0.57128	0.000113085	0.965669	0.0435597	0	0.66932	0.543055	0.533623	1.01103
1361	b1289	ycjD	24.0566	21.9204	0.128559	0.121333	0.750104	0.213484	0.0110183	2.35492	1.53042	5.80882	0.465765
1362	b1290	sapF	57.1085	40.6843	0.479244	0.00196001	0.638674	0.040823	0.011985	0.297788	0.316963	0.466276	0.0276602
1363	b1291	sapD	37.7964	23.5768	0.658623	-1.65546e-07	0.826778	0.0263082	6.23557e-05	0.719282	0.079687	0.749612	0.0197357
1364	b1292	sapC	41.326	28.1109	0.539982	0.00703533	0.616546	0.0519226	0.0475897	1.32208	0.430218	1.71668	0.108539
1365	b1293	sapB	39.1349	18.3778	1.05045	0.00088968	0.740479	0.0443962	0.0139206	7.49991	2.76652	5.90289	0.639899
1366	b1294	sapA	34.1846	13.8451	1.24495	0.00145814	0.899616	0.0693624	1.05833e-06	1.01216	1.67327	1.49223	0.992942
1367	b1295	ymjA	24.5757	49.6748	-0.986497	0.104122	0.222323	0.105802	0.261776	0.502062	0.0558775	0.152845	0.223569
1368	b1296	puuP	134.781	409565	-11.5586	0.0202599	-3.84647e-05	0.380585	1	4.0593	3.25379	2.83173	1.17736
1369	b4742	ymjE	62.0199	139.666	-1.15839	0.0319673	0.0344357	0.1022	0.996545	1.03025	3.14425	2.67596	0.293277
1370	b1297	puuA	21.9983	44.8984	-0.996915	0.0189637	0.548251	0.0593871	0.0194319	0.739078	0.223885	1.13368	0.31148
1371	b1298	puuD	7.17867	17.9957	-1.21573	0.0269113	0.720641	0.0519175	0.016421	1.8972	0.756505	2.21314	0.516255
1372	b1299	puuR	16.2375	21.9096	-0.410399	-0.000154461	0.833838	0.040923	0.000180015	0.622279	0.449052	0.439114	0.139093
1373	b1300	puuC	44.8202	63.72	-0.498228	-0.000156186	0.258978	0.0932498	0.321329	--	--	--	--
1374	b1301	puuB	88.3622	33.1739	1.38677	-0.000317869	0.467859	0.237819	0.162964	--	--	--	--
1375	b1302	puuE	80.0413	81.9617	-0.033787	-0.000401836	0.107415	0.153792	0.738916	0	5.006	7.00788	2.55512
1376	b1303	pspF	16.0168	46.9177	-1.4936	0.0822221	0.280214	0.112186	0.238596	1.11838	0.992058	8.83447	0.367324
1377	b1304	pspA	118.358	39.0663	1.57483	-3.30193e-06	0.772111	0.156858	9.9328e-05	3.31841	0.383284	1.54458	0.44117
1378	b1305	pspB	106.177	27.5255	1.90967	-1.25946e-06	0.884058	0.200701	1.3281e-07	0.393129	0.609381	0.41736	0.581057
1379	b1306	pspC	158.776	25.7696	2.57738	0.00211016	0.809133	0.463258	0.000379025	0.835122	0.824894	0.717057	0.488149
1380	b1307	pspD	593.22	33.9712	4.08676	0.0545597	0.554065	1	0.0546978	0.0294999	1.39449	159.962	0.88055
1381	b1308	pspE	212.801	108.28	0.968242	0.0494801	0.0986435	0.730765	0.730583	7.60888	4.75924	13.4191	3.20955
1382	b1309	ycjM	20.0002	163802	-12.9293	0.000482918	-2.87438e-05	0.602179	1	--	--	--	--
1383	b1310	ycjN	20.4449	227.541	-3.41375	0.100701	0.0111618	0.345916	1	4.92059	0	1.62257	0.439997
1384	b1311	ycjO	13.1827	183.459	-3.7011	0.000370261	0.0248409	0.348181	1	--	--	--	--
1385	b1312	ycjP	27.9729	32.3426	-0.202664	-0.000859068	0.181415	0.0941226	0.731426	--	--	--	--
1386	b1313	ycjQ	28.5318	163802	-12.4374	0.00239552	-8.63456e-06	0.0994858	1	--	--	--	--
1387	b1314	ycjR	37.9785	145.542	-1.91057	0.0053587	0.0552057	0.128824	0.908077	16.9099	0.454801	0.154934	0.560196
1388	b1315	ycjS	58.6703	30.5467	0.919527	-9.0754e-05	0.639656	0.493013	0.0336115	1.58623	1.22976	1.6508	0.0635791
1389	b1316	ycjT	27.7877	108.237	-1.92393	-0.000209877	0.0540052	0.0447647	0.909646	--	--	--	--
1390	b1317	ycjU	6.41272	13.7835	-0.995915	-0.000104121	0.548995	0.180743	0.121819	--	--	--	--
1391	b1318	ycjV	61.9546	127.688	-1.0315	-0.00133831	0.0210193	0.385316	1	7.6673	1.00023	4.33404	1.84362
1392	b4524	ymjB	20	20	0	-0.0909091				8.168	1.0001	3.95941	1.0844
1393	b1319	ompG	35.9515	27.5154	0.373892	0.000443973	0.326137	0.469911	0.454519	0.881535	1.38479	1.5069	0.518173
1394	b1320	ycjW	28.8698	349.338	-3.55199	0.0627231	0.00380538	0.132545	1	--	--	--	--
1395	b1321	ycjX	37.9038	20.4131	0.86142	0.00603377	0.857829	0.0411409	5.38419e-05	0.752291	0.588134	0.627301	0.28409
1396	b1322	ycjF	55.4838	21.696	1.3154	-2.23812e-05	0.927183	0.064171	1.06941e-09	1.09661	2.9117	1.07625	9.56683
1397	b1323	tyrR	26.1777	24.1409	0.11239	0.00132967	0.798661	0.0472289	0.00107913	21.6765	21.4776	21.0643	11.2637
1398	b1324	tpx	11.3135	14.8594	-0.365094	0.0446724	0.841466	0.0614231	0.00101408	0.124212	0.187397	0.169858	0.21321
1399	b1325	ycjG	18.7171	26.2481	-0.466707	0.00164919	0.717204	0.0292521	0.0103886	1.09079	0.446008	0.728568	0.0677652
1400	b1326	mpaA	18.4895	17.6016	0.0672704	-3.0584e-05	0.898184	0.0328619	2.92213e-06	0.158206	0.448429	1.09649	0.00327411
1401	b4525	ymjC	32.5998	16.6791	0.926408	0.0569514	0.549206	0.565476	0.185144	0.0114679	2.8265	0.910629	9.05549
1402	b4673	ymjD	47.5294	2.11061	3.96359	0.0181093	0.870194	0.748505	1	1.84503e-09	17.2902	0.168822	1.436
1403	b1327	ycjY	31.6333	62.2466	-0.954641	-0.000190742	0.148273	0.0174068	0.533503	2.52981e-25	17.2953	0.109292	0.875957
1404	b1328	pgrR	29.3208	20.1952	0.516565	0.0776799	0.759959	0.0772955	0.0053703	3.88682	22.8101	1.08069	6.03365e-107
1405	b1329	mppA	33.2226	22.7297	0.528256	0.0115165	0.719493	0.0482912	0.00874447	0.985095	0.255446	1.00378	0.738257
1406	b1330	ynaI	55.2136	48.5289	0.182649	0.0567271	0.314612	0.12405	0.295551	--	--	--	--
1407	b1331	insH4	52.3874	32.2422	0.683481	0.0031234	0.814249	0.039842	5.01969e-05	--	--	--	--
1408	b1332	ynaJ	13.48	9.88518	0.411696	0.0310893	0.721443	0.0426205	0.0479475	5.42954	6.84872	6.36314	1.91732
1409	b1333	uspE	30.1272	11.326	1.33647	0.000439406	0.929688	0.00691597	3.38259e-08	0.448375	0.181375	0.416864	0.172862
1410	b1334	fnr	11.8467	13.098	-0.134088	0.00695303	0.916571	0.0394752	5.78302e-07	0.117674	0.147943	0.066505	0.0447689
1411	b1335	ogt	23.4497	18.9766	0.291506	0.0247171	0.82439	0.0422648	0.000750322	0.571882	2.45556	2.19132	0.125686
1412	b1336	abgT	108.632	171.536	-0.654236	-0.000120734	0.0439669	0.446998	0.927866	0.168419	0.15473	0.24763	0.227595
1413	b1337	abgB	40.1688	20.1453	0.961211	-5.33528e-05	0.762619	0.0620126	0.00184577	--	--	--	--
1414	b1338	abgA	22.8258	117.878	-2.31888	0.0166019	0.0259918	0.0967248	0.959739	--	--	--	--
1415	b1339	abgR	22.8733	13.1848	0.751054	0.0229084	0.788373	0.015963	0.00330663	0.42882	0.344649	0.825312	0.273468
1416	b4426	mcaS	28.4131	9.20161	1.52766	0.00185617	0.750441	0.0660433	0.0414766	0.0123911	0.00966303	0.0145543	0.0113689
1417	b1340	smrA	17.7048	13.7269	0.344957	0.0114405	0.843173	0.0264706	0.00115768	0.668789	3.91643	1.02946	0.49192
1418	b1341	dgcM	22.8669	75.6396	-1.68308	0.0643261	0.0566503	0.0484562	0.965657	3.85819	0.542067	2.22959	0.336901
1419	b4773	ynaN	20	20	0	-0.0909091				0.389517	0.220864	0.33309	0.384874
1420	b1342	zntB	18.7175	13.7481	0.418946	0.00679325	0.866394	0.0672015	8.0724e-05	0.0141705	0.0250782	0.0177664	0.170901
1421	b4699	fnrS	39.8941	108.577	-1.42199	0.0509981	0.024423	0.295123	1	0.0636448	0.202457	0.0513442	0.495975
1422	b4743	ynaL	59.4685	20.9614	1.46122	0.00108104	0.499496	0.127183	0.189292	1.73464	1.14156	1.5604	0.217562
1423	b1343	dbpA	59.2403	29.0556	1.0031	0.009022	0.724909	0.192173	0.00557043	1.3514	3.4891	5.75258	0.998418
1424	b1344	ttcA	29.0612	15.3732	0.876564	0.0127053	0.836526	0.0319685	0.000472171	1.61202	1.21009	3.65859	1.04102
1425	b1345	intR	10.1195	51.6565	-2.24352	0.075999	0.160544	0.0537645	0.631379	2.17225	0.974484	1.66173	0.181587
1426	b1346	xisR	87.0057	69.0666	0.328871	-0.00657395	0.0430085	1	0.9696	0.224973	4.93363	0	0.928889
1427	b1347	rcbA	27.1312	20.6187	0.379892	0.13307	-0.188491	0.367212	1	0	0	0	0.0649567
1428	b4714	ralA	27.1312	20.5962	0.381395	0.386898	-0.185526	0.367212	1	--	--	--	--
1429	b1348	ralR	33.6163	179.405	-2.38172	0.0249247	0.00575671	0.442876	1	--	--	--	--
1430	b1349	recT	23.5994	25.1015	-0.0855127	0.0125802	0.373476	0.0405805	0.28303	2.55011	0.866906	3.93868e-16	9.87441e-10
1431	b1350	recE	21.8785	369.692	-4.01816	0.0562014	0.00377222	0.0518571	1	0.428276	7.09274	0	1.00253
1432	b1351	racC	2.76736	33.7111	-3.20377	0.0891535	0.0956881	1	0.93185	--	--	--	--
1433	b4526	ydaE	0.207178	663.161	-9.10375	-0.00700677	0.0003845	0	1	--	--	--	--
1434	b1352	kilR	10.7733	15.2378	-0.463832	0.262864	0.42872	0.814662	0.333286	--	--	--	--
1435	b1353	sieB	88.8522	4498.55	-5.64608	-0.000745937	8.49095e-06	0.900067	1	--	--	--	--
1436	b4527	ydaF	4.67478	26.0763	-2.2544	-0.000731545	0.252966	0.771382	0.574319	--	--	--	--
1437	b1355	ydaG	20.0002	16.229	0.285561	0.0472075	0.480061	0.746112	0.293311	9.93073	1.0086	0	0
1438	b1356	racR	14.3815	22.9801	-0.640643	0.0374057	0.486223	0.0888082	0.156175	2.83886	1.88293	2.53406	1.72785
1439	b1357	ydaS	16.1184	44.6273	-1.41434	-0.000864448	0.140759	0.10358	0.712352	0	0.17607	0.872528	8.99181
1440	b1358	ydaT	66.2308	165041	-11.2614	0.0295371	-6.70503e-05	0.748743	1	0.710611	0	0	2.02029
1441	b1359	ydaU	24.7591	163801	-12.6346	-9.20695e-05	-3.81947e-05	0.0929864	1	--	--	--	--
1442	b1360	ydaV	96.9971	46.3257	1.05012	-0.000127608	0.16731	0.0930704	0.646815	1.43917	1.0063	1.28534	0.907183
1443	b1361	ydaW	14.7597	37.0323	-1.27099	0.0327807	0.390613	0.115938	0.201625	0.451712	2.99219	0.121261	2.47762
1444	b1362	rzpR	46.0896	74.2953	-0.677152	0.031251	0.0616378	0.17901	0.930934	0.639505	0.2027	0.0476699	0.079687
1445	b4528	rzoR	60.9257	88.6492	-0.533753	0.0417595	0.0379629	0.386346	1	--	--	--	--
1446	b1363	trkG	184.942	102362	-9.10462	0.0672811	-5.68055e-06	0.928871	1	9.35257	0.550832	7.58271	7.1655
1447	b1364	b1364	96.4202	345.304	-1.82975	0.031266	0.00271929	0.564195	1	--	--	--	--
1448	b1365	ynaK	43.3123	29.7502	0.527109	-0.000178557	0.31718	0.184044	0.44032	0.223102	0	0.0154583	0.263755
1449	b1366	ydaY	45.6782	55.4791	-0.274968	0.0317136	0.174835	0.201055	0.625841	0.267283	7.61038	23.2839	0.0735423
1450	b1368	ynaA	42.9187	28.9576	0.551912	0.0478849	0.773722	0.211957	0.000312886	2.15022	2.32442	1.67901	0.121876
1451	b1370	insH5	26.1791	23.421	0.154378	0.0260356	0.742953	0.0414716	0.00875571	1.53003	2.37101	6.82503	0.0517494
1452	b1372	stfR	27.2924	47.4584	-0.776331	0.00328216	0.251781	0.0473779	0.354911	--	--	--	--
1453	b1373	tfaR	44.2279	44.6718	-0.0140882	4.45655e-06	0.224247	0.0709624	0.293311	--	--	--	--
1454	b1374	pinR	21.5823	61.5117	-1.46894	0.101756	0.0850366	0.0721164	0.864405	--	--	--	--
1455	b1375	ynaE	33.4141	12.8553	1.31256	0.126844	0.454548	0.085239	0.339651	--	--	--	--
1456	b4744	ynaM	16.5982	12.0885	0.427128	0.0401671	0.702373	0.717945	0.0559016	8.25879	2.26051	0	0
1457	b4638	ttcC	20.0028	20.0411	-0.00262717		-0.078092	1	1	--	--	--	--
1458	b1376	uspF	24.1988	10.116	1.18072	0.00833917	0.902687	0.040823	8.4306e-06	1.63538	1.49566	2.10952	0.241607
1459	b1377	ompN	131.685	92080.9	-9.43876	0.0258845	-4.37886e-05	0.702727	1	0.579541	0.00455801	2.18407	0
1460	b4427	micC	1957.95	2.12113	9.29379	-0.0930128	0.237711	1	1	--	--	--	--
1461	b1378	ydbK	43.7253	10.7271	1.93125	0.000269253	0.973982	0.0249689	0	0.892088	0.446525	2.73097	0.600819
1462	b4529	ydbJ	31.4386	15.7805	0.950927	0.0425662	0.793535	0.0873066	0.00724352	0.586253	0.217663	0.278998	0.234823
1463	b1379	hslJ	21.8543	13.5243	0.654004	0.0329603	0.89515	0.0338797	1.34571e-05	0.920174	2.40678	5.74962	5.45507
1464	b1380	ldhA	20.6568	26.3509	-0.33677	0.00319756	0.806872	0.0435731	0.000327644	2.18748	1.162	1.59281	0.827136
1465	b1381	ydbH	41.6875	38.8202	0.100313	0.0303417	0.397502	0.0661629	0.118426	2.89635	2.86395	2.62485	3.47946
1466	b1382	ynbE	16.3046	5.25312	1.4685	-0.000290308	0.726908	0.117337	0.127123	1.92889	1.98973	2.37118	1.01133
1467	b1383	ydbL	18.8648	14.7309	0.336612	0.0435726	0.691332	0.0469996	0.0366011	5.44309	0.745155	11.6628	0.41339
1468	b1384	feaR	38.1595	17.5144	1.08071	0.0152372	0.812159	0.0262	0.00330663	6.70489	1.8299e-08	1.54381e-16	5.83617
1469	b1385	feaB	32.9778	38.946	-0.233459	0.026657	0.439438	0.0162199	0.113736	2.30783	0.618964	1.13638	0.376671
1470	b1386	tynA	40.6928	93.4057	-1.17907	0.0293863	0.0936024	0.00945388	0.687483	8.05708	0.357727	1.61532	0.226378
1471	b1387	paaZ	137.52	280.255	-1.02178	0.0442536	0.00638123	0.528223	1	0	0	0.957577	0.934872
1472	b1388	paaA	7.77333	163761	-14.1881	0.0246832	-5.7347e-05	0.367128	1	--	--	--	--
1473	b1389	paaB	6.33363	117.836	-4.0183	0.112105	0.02238	0.346461	1	--	--	--	--
1474	b1390	paaC	26.2054	18.7938	0.458843	0.0339163	0.554596	0.456494	0.163393	--	--	--	--
1475	b1391	paaD	31.2659	85.8689	-1.42883	-0.00133042	0.0516249	0.245143	0.986811	--	--	--	--
1476	b1392	paaE	30.6317	163761	-12.3379	-0.000293324	-3.94644e-05	0.117555	1	2.12621	0	3.11367	0.496317
1477	b1393	paaF	95.6777	44.7528	1.07932	-0.000102564	0.353961	0.530591	0.234767	--	--	--	--
1478	b1394	paaG	65.2708	73.8347	-0.175333	0.0658079	0.138093	0.335398	0.655208	0.862721	0	0.758006	4.17477e-21
1479	b1395	paaH	73.3461	36.1232	1.00194	-0.000257571	0.419456	0.0973327	0.184839	0.302916	39.02	0.0586034	0.800227
1480	b1396	paaI	81.5814	42.875	0.912419	-0.00076317	0.217386	0.129097	0.475439	1.64057	0.688321	0	0.369532
1481	b1397	paaJ	34.6637	30.5544	0.176617	0.0212251	0.699856	0.0593996	0.0113615	9.00308	6.54568	4.56222	6.52443
1482	b1398	paaK	48.5501	29.6664	0.692231	0.0356616	0.724791	0.0430861	0.00717027	3.35135	2.7321	6.17039	2.71393
1483	b1399	paaX	44.0759	14.7488	1.51711	-1.8964e-06	0.821352	0.0904703	0.00232595	0.582318	1.52167	0.531573	0.243722
1484	b1400	paaY	40.2348	28.7304	0.471924	-3.2119e-06	0.716561	0.0235996	0.0045976	3.82375	1.50345	2.70208	0.770975
1485	b4674	ynbG	20.001	2.10955	2.75568		0.350706	1	1	--	--	--	--
1486	b1402	insD2	20.9455	25.6158	-0.278357	2.60731e-05	0.723773	0.0509885	0.0103317	1.25964	0	0.253053	0.378381
1487	b1403	insC2	10.719	10.7867	-0.00831115	-0.000135064	0.929759	0.0663025	6.29386e-08	--	--	--	--
1488	b1404	insI2	38.2318	9.86102	1.85286	0.00322427	0.883097	0.0539946	0.000328343	2.40517	0.247108	1.50057	0.645453
1489	b1406	pdxI	60.3123	12.2743	2.20755	0.000729911	0.627781	0.0536991	0.0470211	0.0410871	0.0609505	0.00128715	0.068683
1490	b1407	ydbD	64.4766	52.1963	0.299654	0.0936433	0.418828	0.283929	0.135292	--	--	--	--
1491	b1408	ynbA	36.7552	40880.2	-10.0805	0.0110062	-0.000282415	0.825267	1	5.69056e-11	8.14359e-10	0.694099	1.80461
1492	b1409	ynbB	5040.03	312.44	4.00746	-0.00356638	0.00437346	1	1	--	--	--	--
1493	b1410	ynbC	54.5646	47.6719	0.191077	-5.92923e-05	0.459216	0.116224	0.0780169	0.0781511	0.0071232	0.192207	0.0904428
1494	b1411	ynbD	49.9729	180.45	-1.83177	0.00121364	0.0111741	0.230621	1	1.26233	0.954253	5.54557	0
1495	b1412	azoR	8.74911	15.6166	-0.76928	0.110793	0.782221	0.0521051	0.00280403	3.31023	6.69134	3.39033	0.47359
1496	b1413	hrpA	38.1942	28.1278	0.428244	0.00345266	0.733691	0.0145242	0.00217311	0.878841	0.393129	0.478446	0.586406
1497	b1414	ydcF	29.5981	18.6006	0.642545	0.0298225	0.862668	0.021884	0.000167217	2.75334	1.38871	1.52195	1.42857
1498	b1415	aldA	42.9363	68.8587	-0.669026	-3.08967e-05	0.168859	0.0676397	0.568508	0.292741	0.0197357	0.135675	0.0515402
1499	b4493	gapC	45.6555	20.2439	1.135	0.0213411	0.884407	0.0316192	1.43622e-06	0.11781	4.12014e-22	0.233202	0.609427
1500	b1418	cybB	30.8578	116.324	-1.88078	0.00450407	0.0170388	0.0440445	1	1.5081	1.67226	1.40743	0.903434
1501	b4597	rydC	44.4194	12.7157	1.72748	0.0748434	0.471875	0.326871	0.341791	0.026774	0.0125437	0.0961005	0.101126
1502	b1419	ydcA	104.464	694.97	-2.72227	0.0378896	0.000524925	0.700788	1	0.269624	0.102481	0.324006	0.291286
1503	b4774	yncP	19.9999	32.1292	-0.657721	0.262183	0.192389	0.250577	0.65299	7.11069	4.18302	8.1873	2.5799
1504	b4428	hokB	72.7055	1740.99	-4.56282	0.148367	0.000475316	0.412272	1	0.0265458	0.116271	0.0378143	0.081286
1505	b1420	mokB	61.613	163761	-11.3529	0.110931	-5.67763e-05	0.308054	1	0.0281283	0.0977547	0.038665	0.0901423
1506	b4429	sokB	20.0006	13.3958	0.544777		0.337877	1	0.566927	8.28363	4.42377	11.0408	2.58242
1507	b1421	trg	25.6172	48.7174	-0.901393	-0.000147457	0.267733	0.0564188	0.304721	2.49677	0	0.756311	4.02987e-222
1508	b1422	ydcI	36.101	20.8723	0.762352	0.0170216	0.837706	0.0378503	0.000203882	3.1005	1.01065	3.26182	0.68413
1509	b1423	ydcJ	20.501	15.0125	0.4252	0.00496697	0.934678	0.0248666	8.76966e-10	3.36668	2.56254e-197	0.490005	1.45919
1510	b1424	opgD	42.518	35.6382	0.248262	0.00859006	0.48444	0.0468249	0.109437	0.677186	0.566422	0.455719	0.228821
1511	b1426	ydcH	38.1257	18.197	1.02724	0.12904	0.392997	0.0551284	0.370185	0.601515	1.00069	1.54691	1.27622
1512	b1427	rimL	19.9267	9.6542	0.973922	0.0177023	0.916299	0.0941226	7.65814e-06	1.22123	0	0.836086	0.875647
1513	b1428	ydcK	10.3788	8.21593	0.304154	5.20781e-05	0.906301	0.0230584	3.48018e-05	0.0476699	0.0313273	0.629984	0.108373
1514	b1429	tehA	48.8723	17.8076	1.40692	0.000356399	0.699744	0.109909	0.0216986	3.24209	2.17006	0.598214	1.8951
1515	b1430	tehB	66.5568	25.9436	1.32616	-6.88636e-06	0.549147	0.165129	0.117898	16.8653	17.0928	14.7677	15.3057
1516	b1431	ydcL	22.911	7.10544	1.56071	-1.95741e-05	0.84126	1.18274e-05	0.00625879	0.218705	0.715843	0.233935	0.146646
1517	b4578	yncK	33.1142	31.212	0.0827743	-0.000847254	0.404563	0.0382821	0.119071	0.919693	0	2.28126	3.93132
1518	b1432	insQ	22.3976	27.6888	-0.294125	0.0537441	0.752914	0.0646288	0.00162463	0.308924	0.155125	0.198137	0.0450726
1519	b1433	ydcO	18.0571	31.6314	-0.775934	-5.63391e-05	0.653829	0.130084	0.0236099	9.31676	0.977996	6.11748	2.04526
1520	b1434	sutR	21.7523	46.095	-1.04956	-0.000390912	0.321177	0.398139	0.290853	0.228111	0.0796871	0.341175	0.333485
1521	b1435	rlhA	44.4216	25.7576	0.763431	0.03093	0.76529	0.0676961	0.000870279	4.19443	4.93524	4.33061	0.946728
1522	b1436	yncJ	28.254	10.4926	1.34792	-9.62435e-05	0.831311	0.0369395	0.00211307	1.17404	0.555555	0.288056	0.512651
1523	b4532	hicA	5.11085	16.047	-1.48007	0.0494621	0.406293	0.0663479	0.307054	10.2044	2.39015	1.74093	1.54711
1524	b1438	hicB	15.2891	15.5324	-0.0213911	0.104999	0.721785	0.0573242	0.0265631	0.25808	1.50629	2.6	0.854539
1525	b1439	ydcR	47.3919	46.2097	0.0356811	0.0213144	0.579334	0.0762408	0.0237657	0.924323	0.171174	1.21101	0.272593
1526	b1440	ydcS	16.285	11.379	0.481627	-1.98559e-05	0.919489	0.0945007	1.13219e-06	0.079687	0.448429	0.361549	0.278006
1527	b1441	ydcT	28.2483	15.7166	0.807066	0.00295259	0.844098	0.0590696	0.000952999	0.0908963	0.393129	1	0.0245789
1528	b1442	ydcU	50.414	43.5442	0.206921	0.0158043	0.205944	0.0885607	0.427731	4.2444	0	0.427446	0
1529	b1443	ydcV	421.631	59.693	2.7998	-0.000861091	0.143713	1	0.560826	0.179201	6.32506	1.75783	0.336192
1530	b1444	patD	93.1486	28.4182	1.67823	-3.77227e-05	0.579984	0.177655	0.0823383	1.07937	2.00012	0.0216562	0.214057
1531	b4598	yncL	1.57551	18.5704	-2.92574	-0.00700603	0.442905	1	0.311689	14.0451	7.36007	16.6784	4.32742
1532	b1445	ortT	21.9427	22.8045	-0.0532013	0.0493945	0.758564	0.0651244	0.0067554	3.12896	1.63114	3.63416	1.32005
1533	b1446	ydcY	10.9461	11.49	-0.064231	0.00673452	0.805228	0.0252317	0.0105569	0.184515	0.701212	0.144212	0.545619
1534	b1447	ydcZ	27.1207	17.3235	0.617938	0.00498284	0.952835	0.0292843	2.83576e-13	0.883624	9.92771e-12	1.84581	0.203344
1535	b1448	mnaT	17.0789	29.9853	-0.777274	0.0404485	0.507294	0.0461657	0.0552886	0.748811	0.285401	0.428799	0.488075
1536	b1449	curA	13.0034	9.98733	0.349937	-1.2661e-06	0.966652	0.0537091	0	10.0951	10.6005	10.5978	6.38126
1537	b1450	mcbR	39.2577	7.17371	2.3002	0.00210003	0.925715	0.0511722	1.31455e-05	2.96516	0.816896	0.685687	1.73331
1538	b1451	yncD	71.3932	60.6994	0.230599	0.0167625	0.283116	0.193321	0.21583	0.0217946	0.00958775	0.122947	0
1539	b1452	yncE	28.0695	26.6428	0.0726029	0.0134386	0.857072	0.0489467	8.08039e-06	1.36083	0.482165	1.22625	0.154001
1540	b1453	ansP	24.7214	100.358	-1.97841	0.0306815	0.0489457	0.130331	0.866274	1.99148	9.91494	6.97874	3.47095
1541	b1454	yncG	6.81902	5.65085	0.23345	0.000656192	0.857978	0.0950068	0.0148528	1.1495	1.57774	1.00188	0.878566
1542	b1455	yncH	20.0001	19.726	0.0189523	0.0619048	0.260937	0.819642	0.654369	--	--	--	--
1543	b1456	rhsE	23.6228	91.3712	-1.90745	0.0220716	0.0800932	0.0729316	0.828653	1.12744e-06	1.62029	1.65558	2.8118
1544	b1457	ydcD	27.9684	40920.4	-10.4642	0.161698	-0.000199544	0.5725	1	0.150634	0.525122	0.769522	0
1545	b4745	yncO	0.0196425	20.3684	-4.38934	0.0591269	-0.0830752	0	1	--	--	--	--
1546	b1459	yncI	140.605	21.073	2.68152	0.0105792	-0.220368	0.925042	1	--	--	--	--
1547	b1460	ydcC	23.3246	166322	-12.7393	-0.000199356	-6.74914e-05	0.0348043	1	1.87746	6.48866e-09	0.738499	0.558925
1548	b1461	pptA	12.1798	11.0851	0.125101	0.00889725	0.812524	0.0432865	0.00811269	2.20832	0.595341	2.69104	0.473879
1549	b1462	yddH	10.5686	48.2795	-2.09077	9.89725e-05	0.139059	0.0157729	0.712805	0.484566	0.244484	1.97707	0.547793
1550	b1463	nhoA	11.1723	13.9527	-0.29681	0.000253785	0.642778	0.0750218	0.0414765	1.95501	1.00466	1.72949	0.0822587
1551	b1464	yddE	46.3019	26.2292	0.796741	0.0137984	0.710568	0.0853343	0.00426363	4.16291	1.44814	1.48689	0.167558
1552	b1465	narV	64.6742	35.068	0.864609	-2.65605e-05	0.476424	0.171406	0.150092	3.99172	36.0231	1.04274	0.618459
1553	b1466	narW	60.2947	25.4878	1.21043	-7.05061e-05	0.759453	0.0491736	0.00693058	5.46341	0.281782	4.1253e-43	0.288098
1554	b1467	narY	50.7283	22.5352	1.13613	-6.91438e-06	0.930631	0.00971226	3.15627e-10	0.0789138	1.2622	0.552114	0.319972
1555	b1468	narZ	48.858	15.4537	1.59942	-3.49216e-06	0.94277	0.0142268	1.4425e-10	0.371907	8.7357	8.61917	2.39104
1556	b1469	narU	61.0941	8.57248	2.69749	0.00375022	0.830142	0.0821285	0.00158906	0	0.0550518	1.83046	0.273536
1557	b1470	yddJ	8.28285	2.09424	1.58498	0.00727568	0.130373	0.523446	1	--	--	--	--
1558	b1471	yddK	20	20.3351	-0.0228371	0.0460865	-0.205594	0.414184	1	--	--	--	--
1559	b1472	yddL	2.10999	20.1948	-2.76873	0.298993	-0.21027	1	1	--	--	--	--
1560	b1473	yddG	52.8046	81881.4	-10.5716	0.0081291	-1.88974e-05	0.0830172	1	5.33475	6.68752	5.80473	1.08848
1561	b1474	fdnG	14.4999	42.3233	-1.48289	0.00460149	0.335163	0.156333	0.194857	1.11015	0	5.36888	2.34359
1562	b1475	fdnH	29.7823	45.9991	-0.610534	-0.000309283	0.274076	0.348181	0.368286	--	--	--	--
1563	b1476	fdnI	8.51212	27.1443	-1.565	0.0863614	0.220435	0.181497	0.284059	7.30852	6.05017	5.7777	3.70639
1564	b1477	yddM	23.4876	13.1667	0.789541	0.055786	0.701322	0.0396728	0.0458059	0.349335	0.780494	0.491698	0.529923
1565	b1478	adhP	25.036	18.039	0.451552	-1.11757e-05	0.818865	0.0327278	0.00165388	1.248	1.08199	2.73107	0.166248
1566	b1479	maeA	100.859	21.8307	2.15752	0.0403186	0.860408	0.127395	1.59715e-05	0.211672	0.256785	0.652022	0.25972
1567	b1480	sra	52.6689	50.4455	0.0610402	0.0729116	0.268553	0.0762337	0.262635	0.615356	0.43738	0.444917	3.38062
1568	b1481	bdm	46.4491	81880.4	-10.7529	-0.00273502	-0.000105073	0.382167	1	2.57005	2.63553	2.70592	4.5684
1569	b1482	osmC	11.7499	10.155	0.192793	0.00561575	0.874829	0.0323179	3.8071e-05	2.01777	2.06137	2.01996	1.4861
1570	b1483	ddpF	26.6721	5570540	-17.619	0.0331124	-6.4914e-06	1	0	10.1395	1.17422	1.80741e-11	15.5498
1571	b1484	ddpD	29.8015	5570540	-17.4645	-6.0011e-06	-6.443e-06	1	0	1.0058	0.584527	1.41826	1.84076
1572	b1485	ddpC	32.7556	5406700	-17.2893	0.00229158	-5.82111e-06	1	0	0	0	0.0914707	0.00964109
1573	b1486	ddpB	35.3681	3276780	-16.4592	0.0335402	-5.16357e-06	1	0	0.393129	0.898421	1	0.106033
1574	b1487	ddpA	10649540	359.891	14.8489	0.00412154	0.0318787	0	1	0.091843	0.946334	0.627173	0.25211
1575	b1488	ddpX	1.63838e+06	247.251	12.6882	0.0437117	0.0826894	0	0.738364	0.0812196	0.0420279	0	0.661242
1576	b1489	dosP	56.6724	18.8983	1.53524	-1.84591e-05	0.914584	0.0361125	1.18053e-07	--	--	--	--
1577	b1490	dosC	13.5243	6.95179	0.869114	-1.49897e-06	0.957842	0.0282923	5.62735e-10	6.00478	1.03117	2.94622	0.205977
1578	b4746	yddY	20	20	0					0.2027	0.442955	0.0715925	0.357016
1579	b1491	digH	40.2837	21.4682	0.877691	0.0523818	0.711182	0.00604297	0.0168867	0.118944	0	1.99896e-10	0.457369
1580	b1492	gadC	28.2588	19.1733	0.536423	0.0143013	0.427894	0.0506366	0.126005	0.0379858	1.53098	1.24979	0.422491
1581	b1493	gadB	14.298	12.5062	0.17973	0.00976005	0.868444	0.0634582	7.55605e-05	0.501782	4.07709	0.447277	0.655301
1582	b1494	pqqL	72.9184	549.609	-2.89702	0.0275198	0.00251459	0.294124	1	0.752349	0.933405	2.50795	0.897176
1583	b1495	yddB	48.2582	58.949	-0.28337	-1.74909e-05	0.20623	0.130084	0.4334	3.44032e-19	1.38368e-25	0.926323	5.04449e-15
1584	b1496	yddA	18.4878	81880.9	-12.0368	0.155752	-3.15728e-05	0.351985	1	--	--	--	--
1585	b4747	yneP	20.0007	20.0374	-0.00251731		-0.0950604	1	1	--	--	--	--
1586	b1497	ydeM	17.114	81840.5	-12.1415	0.220466	-0.000132385	0.702253	1	--	--	--	--
1587	b1498	ydeN	26.3664	34.4031	-0.37147	0.121989	0.537823	0.14655	0.0456872	--	--	--	--
1588	b1499	ydeO	47.9348	267.955	-2.45844	0.0746863	0.00237248	0.658948	1	--	--	--	--
1589	b1500	safA	11.1119	20.366	-0.818889	0.280581	-0.11071	0.4245	1	--	--	--	--
1590	b1501	ydeP	49.608	78.0024	-0.642529	-9.21117e-06	0.254164	0.0930088	0.28812	--	--	--	--
1591	b1502	ydeQ	127.388	327644	-11.3174	0.0368496	-3.59236e-05	1	1	0	12.5092	0.594512	0.772224
1592	b1503	ydeR	44.9535	65.7387	-0.538348	-0.00176776	0.253083	0.601016	0.405085	6.54537e-69	4.94881	9.6239e-08	1.60306
1593	b1504	ydeS	40.7698	68.4747	-0.734029	0.0173993	0.275965	0.241278	0.322272	--	--	--	--
1594	b1505	ydeT	21.1059	38.5273	-0.838413	-0.00015924	0.629854	0.254663	0.0251591	--	--	--	--
1595	b1506	yneL	54.4949	30.3712	0.822917	-0.00374764	0.338892	0.833432	0.312276	0.220189	0	0	0.459199
1596	b1507	hipA	22.3963	39.7415	-0.800221	0.0391126	0.452168	0.048234	0.12574	5.29268e-36	0.323583	1.36558	0.127454
1597	b1508	hipB	89.5837	10.0117	3.04022	0.0156303	0.835277	0.760987	0.00374622	2.37763	1.19339	4.13876	1.47505
1598	b4696	yneO	30.1326	77.8586	-1.34084	-2.18484e-05	0.156075	0.0256543	0.526456	2.81567	3.18659	2.82747	1.27449
1599	b1511	lsrK	76.8297	39.1568	0.954678	0.000382216	0.761015	0.102556	0.000564066	--	--	--	--
1600	b1512	lsrR	19.664	32.9572	-0.716596	0.0282963	0.499778	0.0471011	0.0634213	1.81561	0.758473	0.88887	0.924082
1601	b1513	lsrA	39.2131	108.922	-1.45074	-2.17474e-05	0.0570636	0.0885953	0.924005	2.76695	58.0126	0.550853	0.10296
1602	b1514	lsrC	35.3728	31.1512	0.177988	0.0154539	0.411978	0.085782	0.126449	0.867688	0.512021	4.32429	0.386026
1603	b1515	lsrD	49.4795	81.2644	-0.704571	0.0029833	0.0660337	0.242532	0.878723	1.58482	2.37211e-30	3.97587	0.13391
1604	b1516	lsrB	45.6092	19.4444	1.18891	-6.55157e-07	0.705024	0.155558	0.0373364	1.63035e-10	2.49382	0	0.434267
1605	b1517	lsrF	29.5307	38.0781	-0.3561	0.0733133	0.293414	0.0247161	0.238893	0.362401	0.986567	9.58359	0.7057
1606	b1518	lsrG	27.1755	175.644	-2.64833	-0.00039638	0.00803808	0.0631086	1	1.46391	0.542371	0.258353	0.168582
1607	b1519	tam	10.5043	9.68499	0.106588	0.00539431	0.909119	0.045712	6.87459e-06	1.08422	1.01511	4.37268	0.0193571
1608	b1520	yneE	37.0189	10.8947	1.6764	0.00158626	0.818129	0.0583626	0.00388591	2.54636	2.33179	2.39112	0.372878
1609	b1521	uxaB	26.6728	55.2368	-1.02305	0.00998668	0.203868	0.172169	0.332635	0	3.12188	0.26167	4.38883e-08
1610	b1522	dgcF	16.7998	25.2181	-0.558701	0.0519006	0.619694	0.0644743	0.0361223	3.24977	0.34763	0.426843	0.391868
1611	b1523	yneG	35.4623	32.4477	0.124497	0.0109367	0.557156	0.0493124	0.0508039	3.34198	0	0.562387	0.367286
1612	b1524	glsB	38.9177	42.8435	-0.135334	0.0188331	0.530551	0.129677	0.051559	0.282418	0.2027	0.252443	0.489604
1613	b1525	sad	18.1709	27.8746	-0.590883	0.0206795	0.830812	0.0776051	6.04051e-05	0.854124	1.1983	0.622326	0.296214
1614	b1526	yneJ	25.7753	25.6562	0.00643079	0.0173166	0.577366	0.0653354	0.0518571	0.548481	0.201931	0.0771051	1.42945
1615	b1527	yneK	25.8092	163801	-12.5769	0.408414	-4.12815e-05	0.186058	1	1.01235	0.28824	7.56635e-44	0.429702
1616	b1528	ydeA	37.7142	23.6018	0.654096	0.0191673	0.717466	0.057831	0.0148535	1.18276	1.03594	0.703454	0.636527
1617	b1529	marC	11.2643	46.7936	-1.96235	-6.24137e-05	0.331551	0.0630388	0.200369	7.52261	9.33727	9.17473	6.58497
1618	b1530	marR	26.223	37.4	-0.496279	0.000439011	0.628492	0.0473779	0.0151415	1.3051	14.2329	3.07854	0.798099
1619	b1531	marA	37.6063	58.8343	-0.632137	0.0272436	0.471488	0.021856	0.0482085	0.945745	1.34163	1.5668	1.95179
1620	b1532	marB	35.7343	35.7119	0.000878472	0.000323103	0.524708	0.00447949	0.0522701	1.49329	0.364606	0.803068	0.601413
1621	b1533	eamA	28.4605	16.5298	0.748973	0.00517909	0.668091	0.085239	0.0233924	1.78666	6.17958	0.78645	1.43268
1622	b1534	ydeE	80.5136	101.687	-0.333147	0.0140767	0.039615	0.259707	0.872469	0.337035	1.17654	0.586666	0.511972
1623	b4599	mgtS	73.3991	81851.7	-10.1035	0.0039876	-5.49503e-05	0.473132	1	0.0259185	0.124285	0.0338062	0.0632188
1624	b4775	mgtT	12.505	97.3924	-2.86505	0.107392	0.0185765	0.640838	1	0.0211374	0.140431	0.0249795	0.0811056
1625	b4698	mgrR	33.7309	40920.6	-10.2024	0.0564113	-4.45467e-05	0.638925	1	0.0918964	0.16614	0.113566	0.0882279
1626	b1535	dgcZ	145.794	69.8923	1.05009	0.0117857	0.389651	0.571739	0.0695667	0.0952925	0.170612	0.122885	0.10515
1627	b1536	ydeI	32.1001	30.4229	0.0750166	0.0100905	0.492588	0.0822444	0.0861037	0.923449	5.32966	0.932759	1.22491
1628	b1537	ydeJ	29.3739	24.862	0.232003	0.0527107	0.632607	0.0808751	0.0397193	0.825312	0.315664	1.33402	0.135535
1629	b1538	dcp	68.1894	21.4101	1.6264	-2.54807e-06	0.78457	0.0524623	0.00165967	1.76965	1.59898	3.42846	1.99344
1630	b1539	ydfG	25.4936	15.503	0.682919	-4.8163e-06	0.866092	0.0431226	6.6886e-05	0.16802	0.235175	0.244455	0.000810882
1631	b1540	ydfH	54.1942	20.0572	1.3902	0.0394609	0.798425	0.048993	0.000846421	0.0826704	0.259241	0.554848	0.0278914
1632	b1541	ydfZ	44.6876	42160.4	-9.8499	0.00526637	-0.000227671	0.853618	1	0.210433	0.0410871	0.177703	0.258353
1633	b1542	ydfI	55.8604	79.8192	-0.507273	-0.000192593	0.145164	0.0651252	0.579551	2.42483	1.832	1.36612	0.887131
1634	b1543	ydfJ	26.0053	301.421	-3.48524	0.00992925	0.00981002	0.0597089	1	0.0457494	0.224005	3.12776	0.21554
1635	b4748	ynfT	17.1515	27.601	-0.655978	0.111103	0.249956	0.569095	0.547068	--	--	--	--
1636	b1544	ydfK	31.4152	4035.65	-6.96034	-0.000853438	1.33914e-05	0.0589253	1	--	--	--	--
1637	b1545	pinQ	28.931	53.1622	-0.855645	-0.00190275	0.135283	0.186258	0.697387	--	--	--	--
1638	b1546	tfaQ	42.1345	80726.3	-10.87	-0.000288602	-3.72466e-06	0.0534923	1	--	--	--	--
1639	b1547	stfQ	16.7747	90.2471	-2.35996	0.0546222	0.0340615	0.0591039	1	--	--	--	--
1640	b1548	nohA	19.7099	26.691	-0.419099	-0.000220311	0.67835	0.120846	0.0232556	0.294694	0.0113263	0.220404	0.186966
1641	b4533	ynfO	2.05155	932.885	-8.25756	-0.00105549	0.000176796	1	1	--	--	--	--
1642	b1549	ydfO	50.0401	20.3373	1.25825	0.0158694	-0.277193	0.510772	1	--	--	--	--
1643	b1550	gnsB	5.01639	82080.2	-13.7359	0.236943	-0.000103907	0.8605	1	8.70613	6.37579	13.7664	1.42798
1644	b1551	ynfN	118.51	15.7082	2.83851	-0.168989	0.62152	1	0.116069	13.7954	0.674914	9.69233	1.42992
1645	b4749	ynfR	20.0068	20.2879	-0.0191763	-0.144581	-0.216499	1	1	--	--	--	--
1646	b4724	ynfQ	269.013	5.55646	5.36397	0.0559249	0.792133	1	0.0779992	0	0.553344	6.58554e-11	0.252202
1647	b1552	cspI	41.0245	8.07178	2.21177	-0.000219022	0.940182	0.780538	2.44025e-07	0.1073	0.735306	0.121258	0.221302
1648	b1553	rzpQ	142.962	126.219	0.178378	-0.00182342	0.0205777	0.833311	1	--	--	--	--
1649	b4689	rzoQ	241.05	408.694	-0.759241	-0.00324562	0.00170964	1	1	--	--	--	--
1650	b1554	rrrQ	89.532	20.7534	2.05719	-0.00217741	-0.122161	0.935852	1	--	--	--	--
1651	b1555	ydfR	18.3224	20.8636	-0.178258	0.078236	-0.0844633	0.333513	1	4.29502	0.092311	8.62443	6.15051
1652	b1556	essQ	115.253	13.2754	3.02566	0.00168113	0.653935	1	0.0990131	--	--	--	--
1653	b4776	ynfU	2.10881	20.0719	-2.76089	4.20917e-05	-0.0861078	1	1	--	--	--	--
1654	b1557	cspB	18.179	11.1208	0.662044	0.067749	0.0176504	0.104527	0.663256	1.55727	2.46334	2.08822	0.80266
1655	b1558	cspF	45.7685	108.545	-1.22792	0.0869411	0.0173776	0.621063	1	1.21666	0.0537616	2.6532	4.45664
1656	b4750	ynfS	64.4452	34.1735	0.895797	0.0544027	0.182887	0.429606	0.544955	0.262116	0.039697	0.2027	0.187959
1657	b1559	ydfT	85.3556	634.5	-2.87953	0.037881	0.00125844	0.553292	1	0.440033	1.78716	0.531119	0.484443
1658	b1560	ydfU	18.8828	97.2311	-2.30466	0.139819	0.0720888	0.0423121	0.737191	--	--	--	--
1659	b1561	rem	44.2656	35.1193	0.325647	0.0444054	0.455325	0.170204	0.148961	1.96403	5.18561	3.11267	1.61284
1660	b1562	hokD	25.6474	180.113	-2.76482	0.018908	0.0495214	0.0431495	0.909028	2.9449	2.30024	2.50282	0.13076
1661	b1563	relE	27.3996	61.9626	-1.14862	-8.81031e-06	0.603962	0.0147565	0.00608488	1.10054	0.62908	0.959715	0.168449
1662	b1564	relB	23.3521	76.9338	-1.67821	-2.41183e-05	0.201414	0.000782824	0.373343	1.7636	1.08592	0.870181	1.60894
1663	b1565	ydfV	190.654	81840.4	-8.73818	-0.00123241	-6.73095e-05	1	1	8.30644	1.67481	2.33541	1.14537
1664	b1566	flxA	195.134	40880.3	-7.70346	-0.00133876	-0.000176385	0.752182	1	9.04489e-204	1.12364	0.36281	7.25355
1665	b1567	ydfW	10.0098	20.7397	-0.981541	0.000612359	0.298142	0.592503	0.450176	0.359889	0.981024	0.373935	0.382684
1666	b1568	ydfX	34.6368	40896	-10.1644	-0.00152154	-0.000150681	0.305219	1	1.91183e-43	0.536549	4.2271e-81	5.62169
1667	b1569	dicC	34.8156	21.2156	0.689013	-0.0060512	-0.220621	0.346748	1	0.847285	11.3525	0.382996	0.804464
1668	b1570	dicA	7.31516	16.3292	-1.05939	0.0548914	0.144864	0.0621326	0.477331	0.105004	2.12724	0.196422	0.125194
1669	b1571	ydfA	2480.01	6.90407	8.29412	-0.00287073	0.45608	1	0.439936	0.275667	0.393129	2.17006	0.0410871
1670	b1572	ydfB	1.25611	2.12061	-0.467994	-0.00335938	0.522872	1	1	2.43458	0	6.84391	1.05749
1671	b1573	ydfC	9.98399	25.0434	-1.24552	-0.000288804	0.283261	0.260626	0.562367	--	--	--	--
1672	b1574	dicF	2.10858	20	-2.75606	0.169314		1		0.105951	0.0636407	0.0943612	0.137175
1673	b1575	dicB	1.68106	20.214	-2.98414	0.136803	-0.0897295	1	1	0	3.23668	0	4.39768
1674	b1576	ydfD	31.9017	20.2063	0.633667	0.113999	-0.099389	0.701165	1	--	--	--	--
1675	b1577	ydfE	20.9853	29.3226	-0.463854	0.000142166	0.508813	0.146473	0.122314	1.00088	0.392298	0.51614	1.93948
1676	b1578	insD7	16.0636	23.9594	-0.548662	0.00748884	0.680636	0.0550161	0.0164583	0	0.999266	0	0
1677	b1579	intQ	16.0421	34.7582	-1.06917	0.034789	0.473406	0.0851145	0.11665	--	--	--	--
1678	b4534	ynfP	600.009	20.2397	4.82255	0.485319	-0.109671	1	1	--	--	--	--
1679	b1580	rspB	25.4498	54.9821	-1.08171	0.0328286	0.313628	0.10956	0.164372	--	--	--	--
1680	b1581	rspA	26.4426	43.6922	-0.703607	0.163206	0.246832	0.228605	0.21429	0.0348632	1.36214	0.978271	0.18064
1681	b1582	ynfA	47.6173	7.99898	2.43364	0.0662941	0.859016	0.040923	0.00246428	7.14618	2.73755	4.26	1.10175
1682	b1583	ynfB	29.2826	11.7917	1.24328	0.000372847	0.813174	0.00343397	0.00178986	0.68574	1.11629	0.598387	1.01747
1683	b1584	speG	40.0217	16.2294	1.25152	0.00665451	0.893942	0.035635	4.65589e-06	0.609652	3.15526	0.466303	1.0387
1684	b1585	ynfC	21.012	11.262	0.844095	0.000558082	0.911565	0.0512217	1.18235e-06	0.393129	0.186417	0.334243	0.237341
1685	b1586	ynfD	7.72215	16.596	-1.0125	0.0221121	0.679644	0.0319084	0.040923	7.18907	16.522	5.8885	1.74369
1686	b1587	ynfE	39.5311	40.9526	-0.04973	0.0234814	0.403188	0.0571589	0.184014	61.1056	9.9592e-280	0.665232	0.10367
1687	b1588	ynfF	43.5652	28.0609	0.61684	0.00706838	0.483642	0.0651244	0.0949489	--	--	--	--
1688	b1589	ynfG	60.381	41.6888	0.523934	0.0623366	0.299536	0.286385	0.347785	1.47761	1.18055	0.874678	0.0915018
1689	b1590	ynfH	82.0262	63.1279	0.372615	0.0121108	0.207796	0.132789	0.379039	0.639505	0.275667	0.302482	0.268816
1690	b1591	dmsD	32.9363	23.702	0.458198	0.000245079	0.772726	0.0301491	0.0034117	2.44077	23.1505	2.84377	0.571489
1691	b1592	clcB	79.7874	99.4857	-0.314788	0.00199785	0.0744154	0.0743177	0.786321	0.845352	1.01156	1.31301	0.105485
1692	b1593	ynfK	18.3752	21.3341	-0.205034	0.0288822	0.719933	0.0261324	0.00624207	1.01175	2.49857	2.73439	0.218502
1693	b1594	mlc	32.8994	32.7681	0.00560005	0.000224312	0.328236	0.0298724	0.153701	4.74433	0	1.07135	0.652164
1694	b1595	ynfL	24.8441	48.5849	-0.940066	0.00203062	0.231965	0.0507644	0.411299	2.69842	0.00784498	0.914467	5.25185
1695	b1596	ynfM	65.6815	16.009	1.97099	0.0182763	0.830383	0.109579	0.000584912	7.12087	4.14083	3.33025	1.91259
1696	b1597	asr	47.5107	73.7149	-0.623093	0.0508597	0.0939225	0.102364	0.805482	3.10675	0.79291	0	0.1089
1697	b4601	ydgU	76.1008	9.15094	2.92513	0.155814	0.62944	0.283297	0.0792944	0.0147365	0.0457326	0.00573622	0.0204418
1698	b1598	ydgD	9.975	15.9902	-0.630483	-1.14327e-05	0.742311	0.0411596	0.00745196	23.6168	2.2303	14.3829	3.808
1699	b1599	mdtI	59.4111	39.8208	0.565508	0.0101899	0.479817	0.29387	0.10463	7.22673	5.79154	1.00318	2.61668
1700	b1600	mdtJ	39.378	69.4305	-0.80263	0.0271687	0.105549	0.460304	0.784554	3.84299	4.23715	1.11533	0.322986
1701	b4777	ydgV	60.1086	2.21679	4.24768	-0.149531	0.755253	0.989559	1	0.530521	0.0698978	1.40629	0.618493
1702	b1601	tqsA	57.4095	35.9627	0.660133	-7.64522e-06	0.70037	0.129812	0.00304347	0.384642	0.2027	1.16964	0.192387
1703	b1602	pntB	54.2413	35.7622	0.587527	0.00172942	0.656521	0.0684527	0.0104645	0.768065	0.414463	0.516532	0.110875
1704	b1603	pntA	32.9321	23.0521	0.49649	0.00406833	0.872243	0.0335493	5.93582e-06	3.29276	1.17489	3.23948	0.848647
1705	b1604	ydgH	15.1964	12.5567	0.256661	0.0787903	0.770976	0.0602505	0.0074933	0.2027	0.393129	0.376415	0.0625212
1706	b1605	ydgI	20.5354	18.0779	0.174804	0.0131025	0.733583	0.107361	0.0133663	0.597211	3.62529	1.60414	1.2155
1707	b1606	folM	15.6461	16.4574	-0.0686526	0.0348948	0.911107	0.0865605	5.18895e-07	1.39979	3.67969	2.01169	0.22438
1708	b1607	ydgC	22.9421	11.6822	0.91675	0.0492359	0.782936	0.100893	0.0045976	0.871869	1.37007	1.11324	0.65126
1709	b1608	rstA	35.0007	18.3043	0.899105	0.0315579	0.876877	0.01154	3.16184e-05	1.62424	1.66582	1.65389	0.322284
1710	b1609	rstB	58.9964	53.8814	0.128558	0.013517	0.414678	0.0968361	0.0951897	0.37536	1.67164	0.433348	0.505515
1711	b1610	tus	20.5635	45.6241	-1.11249	9.66529e-05	0.246284	0.0522444	0.422379	--	--	--	--
1712	b1611	fumC	17.0172	17.8987	-0.068916	-8.74753e-06	0.902799	0.0287108	3.01377e-07	2.31309	4.8313	1.69923	2.61596
1713	b1612	fumA	46.7767	48.9142	-0.0631423	0.00159163	0.441201	0.0457784	0.0991468	0.538423	0.991458	0.510612	0.901439
1714	b1613	manA	50.2166	14.92	1.68577	0.0275005	0.885969	0.0753774	2.94579e-05	1.49606	1.09012	0.847817	1.48612
1715	b1614	ydgA	10.7209	11.698	-0.115518	0.00300904	0.91973	0.038021	2.89432e-07	1.30451	0.580522	0.191395	0.678928
1716	b1615	uidC	36.873	136.445	-1.85961	0.0290485	0.036081	0.0682041	0.96737	0.403547	2.72199	0.59882	1.91009
1717	b1616	uidB	23.6228	137.252	-2.48923	0.0606674	0.0306045	0.194109	1	--	--	--	--
1718	b1617	uidA	17.6135	207.187	-3.48346	0.0823023	0.0185693	0.0463601	1	0.01225	5.82196e-12	0.131681	1.19495
1719	b1618	uidR	37.0632	12.0599	1.54325	0.048435	0.841962	0.135093	0.00157394	0.2027	0.308443	0.313397	0.015165
1720	b1619	hdhA	45.1898	12.8662	1.736	-1.07308e-05	0.969436	0.0358961	0	3.84403	3.46512	2.43951	2.72582
1721	b1620	malI	33.8223	18.9046	0.806913	0.000180598	0.839262	0.0387571	0.0005947	0.186846	1.30077	2.05786	0.635437
1722	b1621	malX	20.3103	31.5261	-0.610046	0.0412526	0.466193	0.0499514	0.117875	0.6087	0.292888	0.53811	0.127346
1723	b1622	malY	17.946	21.0028	-0.215796	0.00885011	0.829203	0.0552886	0.000443298	0.185416	0	0.0815332	0.0445745
1724	b1623	add	25.2365	21.5768	0.216735	0.0204894	0.818337	0.0111354	0.00047421	2.47077	4.12068	4.87818	2.32308
1725	b1624	ydgJ	37.7794	25.5912	0.544342	0.00813117	0.794743	0.0434833	0.000616157	0.310784	0.628317	0.459152	0.0721899
1726	b4409	blr	57.624	33.7882	0.752892	0.0516411	0.196729	0.340189	0.58926	0.253564	1.06011	0.253417	0.622818
1727	b1625	cnu	40.2007	19.8566	0.982162	-0.000195243	0.649223	0.126706	0.0579228	0.115155	0.0662743	0.168582	0.46172
1728	b1626	ydgK	84.2842	43.6332	0.934162	0.0269494	0.240398	0.224818	0.409119	1.25077	0.517016	1.37797	0.237829
1729	b1627	rsxA	180.648	32.0484	2.45849	0.0148945	0.6135	0.635222	0.0269413	2.92967	0	1.52663	0.371321
1730	b1628	rsxB	40920.6	29.4636	10.3916	0.000114879	0.731846	1	0.00701342	0.187226	0.515606	0.389135	1.31154
1731	b1629	rsxC	163801	110.007	10.5271	-7.93863e-05	0.0950461	1	0.705561	--	--	--	--
1732	b1630	rsxD	81880.7	83.4609	9.92104	0.0748921	0.143398	1	0.632091	0.56776	1	0.674298	0.0161525
1733	b1631	rsxG	81880.5	33.9277	11.195	0.00353147	0.631331	1	0.019577	1.06622	0	0.676798	0.0461817
1734	b1632	rsxE	81880.6	81.8436	9.94893	-2.88543e-05	0.182248	1	0.419594	--	--	--	--
1735	b1633	nth	40920.4	148.429	8.09725	0.00788193	0.0227214	1	1	--	--	--	--
1736	b1634	dtpA	77.423	56.7221	0.442154	0.0303873	0.390896	0.227713	0.138716	2.87893	2.6772	3.08827	2.15095
1737	b1635	gstA	13.7422	14.2936	-0.0529747	0.0218549	0.855338	0.0570301	0.000212935	0.857352	1.17543	0.517035	0.397457
1738	b1636	pdxY	22.1565	16.6973	0.38789	0.0463196	0.912834	0.0695667	7.09366e-07	1.87308	0.0159411	2.06017	0.704972
1739	b1637	tyrS	32.5893	25.9415	0.318174	0.00248964	0.881772	0.035635	6.39244e-07	5.28697	6.27571	4.88436	1.23969
1740	b1638	pdxH	55.8827	27.6239	0.990772	0.0422251	0.62683	0.0816076	0.0470924	0.707063	0.311493	1.55659	1.04928
1741	b1639	mliC	17.8298	62.6214	-1.7565	0.0915994	0.0632152	0.186115	0.934341	2.57637	0.99177	1.85475	1.14906
1742	b1640	anmK	38.6474	31.1609	0.301918	0.0509252	0.624904	0.0817134	0.0352604	2.28319	0.498738	2.05299	0.802879
1743	b1641	slyB	13.4985	15.81	-0.213419	0.00625489	0.857253	0.0378611	9.45411e-05	3.33013	1.51971	3.16369	1.66934
1744	b1642	slyA	20.0973	13.6686	0.524328	0.0791427	0.879619	0.0891726	0.000112941	4.18046	1.55561	4.3569	2.18144
1745	b1643	ydhI	6.51661	13.0446	-0.901862	0.0810471	0.667999	0.573184	0.0714263	6.14071	0.962523	4.75822	0.672385
1746	b1644	ydhJ	124.859	46.3768	1.40955	0.0126582	0.335437	0.499075	0.251937	0.365071	0.240415	0.258353	0.252443
1747	b1645	ydhK	60.8132	24.0319	1.30415	0.00414491	0.532644	0.608572	0.0987122	0.300967	0	1.44986	2.03717
1748	b1646	sodC	13.459	6.6837	0.912091	0.00595394	0.903376	0.0481093	0.000312886	5.71517	6.2139	7.32059	3.51717
1749	b1647	ydhF	12.121	6.50996	0.805007	-3.63926e-07	0.914471	0.0342101	7.67915e-05	3.00556	2.19699	1.4749	0.251284
1750	b1648	ydhL	8.69685	100.008	-3.38081	0.0234069	0.0312297	0.0939055	0.946271	0.264658	0.166608	1.14067	0.114813
1751	b1649	nemR	20.348	24.209	-0.239839	0.0148143	0.633716	0.0466623	0.0210429	0.681176	0.577134	0.724332	0.363888
1752	b1650	nemA	98.1724	28.4534	1.75151	-1.15588e-05	0.755891	0.139827	0.00296716	0.0653322	0.439871	0.118036	0.176778
1753	b1651	gloA	74.0826	27.654	1.38974	-4.79496e-05	0.844881	0.0204077	3.88451e-05	0.207982	0.680685	0.218073	0.0612318
1754	b1652	rnt	20400.2	37.0218	9.06761	0.125389	0.448756	1	0.167335	1.83949	2.43258	0.918669	0.801418
1755	b1653	lhr	58.5691	35.4123	0.710138	0.0138835	0.682164	0.0441959	0.00762747	--	--	--	--
1756	b1654	grxD	29.1025	21.0358	0.450036	0.0259743	0.469409	0.0498579	0.121819	1.85788	0.689094	1.2754	0.28037
1757	b1655	mepH	41.6593	55.11	-0.395396	0.000556258	0.188084	0.105466	0.550465	0.892498	0.393129	0.502062	0.155708
1758	b1656	sodB	35.6623	28.3438	0.321242	0.0235904	0.504103	0.0574903	0.107909	0.742551	0.551493	0.833398	0.268471
1759	b1657	ydhP	24.1124	72.6524	-1.55234	-3.06322e-06	0.110118	0.0507254	0.743358	4.18649	0.955676	4.47332	0.879523
1760	b4602	cydH	19.1126	13.7626	0.446159	0.0304202	0.672677	0.310587	0.0749943	0.777872	1.18621	0.725401	0.228257
1761	b1658	purR	22.7679	21.1964	0.0986905	0.00799974	0.905682	0.0290776	2.0151e-07	1.0144	1.89007	1.13999	0.194488
1762	b1659	ydhB	13.6402	27.9437	-0.983315	-0.00011568	0.718785	0.0376584	0.00318923	5.75608	1.61512	1.56907	2.5077
1763	b1660	ydhC	53.0669	69.0847	-0.374355	0.0194278	0.123085	0.0921034	0.743926	0.0483856	0.0214918	0.0505138	0.240077
1764	b1661	cfa	27.183	10.9064	1.24308	0.012893	0.95637	0.0424531	3.93531e-12	1.95952	1.19469	1.26389	0.729143
1765	b1662	ribC	14.6468	19.6511	-0.400356	0.00936782	0.8326	0.0459931	0.00020999	10.43	6.34645	7.77124	2.98822
1766	b1663	mdtK	49.1523	24.3393	0.984939	0.0278228	0.856997	0.113912	7.96212e-06	0.540676	0.231212	0.216284	0.35786
1767	b1664	ydhQ	14.5746	19.3197	-0.383688	0.0127449	0.745682	0.0521052	0.00483621	11.5331	6.56173	5.50848	3.18785
1768	b1665	valV	235.95	13560.5	-5.8388	0.0370487	-6.72317e-07	1	1	0.0910985	0.618254	0.0521428	0.490531
1769	b1666	valW	2720.01	20.4762	6.98526	-0.00238387	-0.0890604	1	1	0.202563	0.75587	0.0987932	0.589551
1770	b1667	ydhR	13.4048	22.6391	-0.714623	0.0312368	0.776525	0.0539438	0.00167146	0.603075	0.137074	0.184862	0.366077
1771	b1668	ydhS	24.9698	11.2228	1.08725	-9.51124e-06	0.944367	0.0445835	8.51765e-10	1.91691	0.280457	0.932249	0.999225
1772	b1669	ydhT	8.91313	25.6571	-1.42711	0.176425	0.722863	0.537117	0.0126566	6.81739	1.00373	0	0.326515
1773	b1670	ydhU	32.787	31.7449	0.045199	-5.28281e-05	0.33067	0.0537786	0.223837	0.247665	1.35998	1.7053	0.598214
1774	b1671	ydhX	24.3268	102362	-11.9807	-0.000377723	-2.14197e-05	0.0996132	1	--	--	--	--
1775	b1672	ydhW	20.9916	32.7899	-0.61964	0.00450829	0.609249	0.179409	0.0428139	3.9062	0.608455	9.66229	0.051226
1776	b1673	ydhV	44.7287	58.7269	-0.38528	0.0201198	0.221356	0.112838	0.483034	0.0178156	0.0934072	1.09451	0.275667
1777	b1674	ydhY	32.7271	45.0788	-0.450196	0.00478609	0.200302	0.672974	0.529852	0	0.997634	0	1.02121
1778	b1675	fumD	77.4374	97.1026	-0.32275	-3.52628e-05	0.0232177	0.130464	1	0.0828992	0.154233	0.491681	0.148505
1779	b1676	pykF	19.7257	12.6945	0.597824	-1.83999e-06	0.966044	0.0289123	0	0.271522	0.665567	0.558766	0.462823
1780	b1677	lpp	15.3005	29.3749	-0.897967	0.0716499	0.38811	0.0696357	0.207671	0.697826	0.985198	0.677635	0.829041
1781	b1678	ldtE	6.82376	6.18645	0.122582	0.000474866	0.948652	0.0587573	5.43113e-07	1.48275	1.20194	0.543524	0.793974
1782	b1679	sufE	55.1469	48.5385	0.180655	-8.22693e-06	0.396312	0.0498187	0.186901	0.0606131	0.0408262	0.0245789	0.0188919
1783	b1680	sufS	42.7255	47.064	-0.136481	0.00422316	0.551742	0.0250805	0.0370875	1.29657	1.16069	3.36826	1.31218
1784	b1681	sufD	35.7568	34.7479	0.0401529	0.000187915	0.693594	0.0134229	0.00752949	1.08415	0.17629	1.78367	0.157994
1785	b1682	sufC	30.3164	29.675	0.0298553	0.000652078	0.794612	0.0207086	0.000719873	0.435598	0.33961	0.741833	0.437371
1786	b1683	sufB	26.4234	25.2288	0.0642556	-1.44703e-06	0.868165	0.0150327	3.87193e-06	1.47389	0.530042	1.66966	0.945572
1787	b1684	sufA	11.9371	23.2715	-0.907749	0.0118766	0.775597	0.0354057	0.00157777	2.88539	0.68304	0.111331	0.915574
1788	b4430	rydB	20.0012	1.51136	3.06393	0.025845	0.343419	1	1	14.7647	9.54374	10.2432	1.83795
1789	b1685	ydiH	41.5927	44.6046	-0.0985721	0.0682901	0.257042	0.0541904	0.245647	5.19834	9.93667	2.94872	3.39803
1790	b1686	menI	43.9754	58.8607	-0.412472	-3.37244e-07	0.149199	0.180271	0.416806	0.319436	0.0671861	0.232537	0.0642483
1791	b1687	ydiJ	61.0992	21.2619	1.48	0.00244199	0.872252	0.0794033	2.28474e-05	1.51121	0.738611	2.35439	1.27181
1792	b1688	ydiK	40.4535	17.6311	1.15378	0.0132625	0.814081	0.0577182	0.0012575	2.26019	1.97146	2.34774	2.42708
1793	b4431	rprA	2.54703	0.472199	1.26864	0.0597994	0.340049	1	1	0.590358	2.64573	1.20235	2.25748
1794	b1689	ydiL	66.279	21.2807	1.59436	-0.000136406	-0.301137	0.752383	1	2.31371	2.01733e-190	4.30425e-169	0.731731
1795	b1690	ydiM	31.757	32.8069	-0.0455156	0.104377	0.413385	0.403252	0.180212	--	--	--	--
1796	b1691	ydiN	46.0038	163801	-11.7669	0.0596254	-4.21608e-05	0.371301	1	--	--	--	--
1797	b1692	ydiB	26.7008	18.0786	0.537969	0.00621039	0.23148	0.10304	0.311826	1.22432	0.242777	1.67295	0.24501
1798	b1693	aroD	23.9559	14.2247	0.712969	0.0316659	0.930476	0.0428443	1.32626e-08	11.4224	12.2506	6.19903	4.93965e-08
1799	b1694	ydiF	166.975	306.272	-0.871267	0.00363649	0.00468788	0.835902	1	--	--	--	--
1800	b1695	ydiO	146.883	244.776	-0.732889	0.000742351	0.00875629	0.54459	1	2.54306	0.0411546	0.999395	7.03633
1801	b1696	ydiP	21.4872	48.6397	-1.14239	0.0636855	0.143514	0.217153	0.663089	0.0733863	0.10961	4.19457	0.0299422
1802	b1697	ydiQ	19.4769	81880.7	-11.9653	0.00693606	-7.75982e-05	0.333022	1	--	--	--	--
1803	b1698	ydiR	28.7897	63.8398	-1.12207	0.0169701	0.146692	0.206446	0.575162	0.0645478	2.47763	1.27623	0.402515
1804	b1699	ydiS	55.8668	53.8169	0.0529669	-7.93317e-05	0.212065	0.0763872	0.348923	--	--	--	--
1805	b1700	ydiT	39.6349	6.89721	2.3633	-0.000768463	0.720058	0.224285	0.0877475	0.0943238	1.21397	0.56322	6.07304
1806	b1701	fadK	100.419	189.281	-0.907807	0.0400423	0.0147174	0.280948	1	0.0274823	0.0365029	0.392534	0.0490613
1807	b1702	ppsA	24.0877	16.1419	0.549451	0.0126375	0.944388	0.0379843	3.04443e-11	2.87749	1.33685	4.47889	1.47055
1808	b1703	ppsR	31.4624	10.7911	1.46107	0.0270645	0.764271	0.0451813	0.0113742	6.03473	1.31922	1.32111	0.489054
1809	b1704	aroH	41.8927	27.8247	0.573428	0.00673053	0.858267	0.0330886	2.25052e-06	0.279729	0.108306	0.528326	0.406854
1810	b1705	ydiE	51.8642	15.2752	1.69962	0.000150277	0.510374	0.437363	0.155187	0.436983	1.04213	0.526156	0.298999
1811	b1706	ydiU	28.3257	19.5769	0.511138	0.00361142	0.810577	0.0272927	0.00105746	4.97402	0.840119	3.53838	5.88023
1812	b1707	rflP	19.3205	200.565	-3.31024	0.0131359	0.0117685	0.104136	1	0.867318	15.0147	0.259952	0.635526
1813	b1708	nlpC	25.9504	66.2899	-1.32008	0.0205911	0.211332	0.0520844	0.352566	2.97281	4.39594	3.57532	2.12464
1814	b1709	btuD	34.2973	23.5116	0.526088	0.00280974	0.905087	0.0632892	2.62062e-08	0.0631487	1.46126	2.17087	0.167413
1815	b1710	btuE	21.1723	16.1654	0.369256	0.00694572	0.785918	0.0288334	0.00263427	0.811306	1.62157	0.990935	0.801391
1816	b1711	btuC	28.6092	49.5444	-0.771505	0.075736	0.225416	0.065547	0.329977	1.4803	0.774434	2.3219	1.81932
1817	b1712	ihfA	16.6516	14.6491	0.17372	0.00371922	0.89529	0.00949614	4.60126e-06	0.482645	0.195801	0.570484	0.347735
1818	b1713	pheT	29.134	19.2654	0.572372	-2.59188e-06	0.934372	0.0261059	7.01076e-11	6.51919	2.44206	4.92757	1.75837
1819	b1714	pheS	30.514	21.1546	0.508385	0.00025512	0.869158	0.0328567	4.65861e-05	2.16403	0.405812	2.8733	0.428074
1820	b1715	pheM	20	29.2417	-0.526151	-0.0902743	0.116119		0.926002	0.22971	0.462479	0.246043	0.313535
1821	b1716	rplT	104.048	84.2208	0.301771	0.000166576	0.334698	0.103081	0.140511	6.01635	2.31684	5.28586	0.688904
1822	b1717	rpmI	74.4873	110.457	-0.562186	0.0397152	0.146578	0.107427	0.522697	0.451723	0.444276	0.412558	1.13583
1823	b1718	infC	35.2605	46.0586	-0.37606	0.00860603	0.420693	0.0017029	0.0995032	1.71275	0.899651	1.44942	0.635134
1824	b1719	thrS	20.5306	17.4905	0.219605	0.00842325	0.951454	0.0287087	4.19446e-13	1.5838	1.40666	1.74698	1.11133
1825	b4494	arpB	49.0667	163802	-11.6758	-0.00118273	-2.24128e-05	0.215156	1	--	--	--	--
1826	b4535	yniD	11.162	18.7231	-0.697509	0.267828	0.731615	0.218493	0.0274985	2.31902	0.796504	1.47158	0.707102
1827	b1722	ydiY	81.8723	34.3532	1.22905	0.0635813	0.581179	0.447247	0.0337788	0.503408	9.99352e-66	2.14374	0.0189578
1828	b1723	pfkB	30.7966	19.0313	0.666616	0.00253354	0.850618	0.0352668	0.000116334	7.48665	0.795527	5.27767	1.00792
1829	b1724	ydiZ	15.7769	10.2648	0.574655	0.0219908	0.94271	0.0142749	1.7781e-08	0.43206	0.663823	1.12101	1.03167
1830	b1725	yniA	26.932	17.7973	0.571395	0.00178132	0.899812	0.0363329	3.44226e-07	1.17885	0.77406	2.48116	1
1831	b1726	yniB	168.749	296.237	-0.808213	0.0915613	0.00975847	0.685615	1	1.93857	0.900443	2.08251	0.271788
1832	b1727	hxpB	38.1219	22.6709	0.724861	-4.0464e-05	0.78487	0.016131	0.00194731	0.627538	0.540756	1.01402	7.36247e-09
1833	b1728	ydjM	13.2691	24.0003	-0.809045	0.0637118	0.457437	0.0855779	0.117984	5.14474	4.85876	7.93171	1.22963
1834	b1729	tcyP	37.2022	30.8914	0.260488	-3.37591e-06	0.791571	0.0695667	0.000208615	0.0934365	0.112801	0.136502	0.0304106
1835	b1730	ydjO	37.8083	854.222	-4.46186	0.0820149	0.000572002	0.179158	1	--	--	--	--
1836	b1731	cedA	12.7784	9.95032	0.331436	0.0684944	0.560059	0.150633	0.227519	0.776752	0.80099	0.587231	0.729108
1837	b1732	katE	655327	13.5838	15.4556	-8.57467e-06	0.931664	1	1.56611e-09	4.44246	0.417444	3.02145	1.06071
1838	b1733	chbG	27.0243	30.2112	-0.155386	0.00382839	0.739763	0.0409809	0.00241031	3.6347	0.831317	3.52456	0.824017
1839	b1734	chbF	67.4875	37.9067	0.815821	-0.00031856	0.533999	0.266784	0.0639302	0.758614	0.831847	1.37961	1.33175
1840	b1735	chbR	45.4073	46.4035	-0.0306429	0.00439743	0.242688	0.187507	0.459127	--	--	--	--
1841	b1736	chbA	31.4872	10.7016	1.47317	-0.000102256	0.937244	0.070887	5.06588e-08	1.74991	1.12827	1.2249	3.2228
1842	b1737	chbC	50.117	163761	-11.6455	0.0503309	-2.33672e-05	0.0973216	1	0.139064	0.866371	0.253464	2.16254
1843	b1738	chbB	41.2387	163761	-11.9207	-1.74026e-05	-4.82988e-05	0.0775516	1	2.02258	2.52014	2.08533	3.41978
1844	b1739	osmE	5.63123	6.43364	-0.164793	0.0639444	0.669222	0.0874233	0.115408	0.761173	1.31205	0.293587	0.629206
1845	b1740	nadE	26.2833	16.6386	0.629281	0.00179144	0.893217	0.0241305	1.67223e-05	3.66797	0.272468	18.6359	1.13966
1846	b1741	cho	40.2272	22.2387	0.827064	0.00120849	0.80141	0.051364	0.000692061	1.32837	0.970191	1.62889	1.04224
1847	b1742	ves	7.60784	35.834	-2.09731	0.036599	0.664411	0.181701	0.0151415	--	--	--	--
1848	b1743	spy	17.7995	10.4484	0.715548	0.00156959	0.692028	0.19804	0.0358961	2.59189	3.99686	2.35292	2.33477
1849	b1744	astE	655324	1.3107e+06	-1.00005	0.020031	-1.82613e-05	1	1	0	0.0344832	16.9291	3.01027
1850	b1745	astB	1.31069e+06	398.408	11.6802	0.0196869	0.0141885	0	1	0.457575	0.0628546	1.38093	0.280214
1851	b1746	astD	1.31069e+06	163.451	12.9604	0.0195216	0.101463	1	0.672727	0.77119	2.92147	2.62107	0.765938
1852	b1747	astA	655328	201.236	11.662	0.0040098	0.0838802	1	0.749697	0.472691	1.48825	0.573902	0.336818
1853	b1748	astC	551.668	71.0502	2.93934	0.0067715	0.487793	1	0.040823	0.0934072	1.37152	0.0973642	0.343687
1854	b1749	xthA	42.3408	28.3098	0.564344	0.00814445	0.614978	0.0162099	0.0424065	--	--	--	--
1855	b1750	ydjX	21.3814	230.589	-3.37119	0.0607035	0.00315869	0.108954	1	0.327686	0	6.71456	0.528539
1856	b1751	ydjY	21.6924	54.4192	-1.28818	0.139157	0.111705	0.162887	0.791867	4.0455	0.016292	2.3895	0.196596
1857	b1752	ydjZ	17.0973	9.54996	0.778538	0.0332477	0.746427	0.090528	0.037937	0.491207	0.393129	0.283162	0.316963
1858	b1753	ynjA	37.0674	24.6218	0.571181	0.00442255	0.780489	0.0689254	0.0023233	1.61207	2.52661	0.680877	0.627602
1859	b1754	ynjB	69.7196	34.8633	0.979604	-7.70147e-05	0.712964	0.0939907	0.00335284	0.374215	0.646782	0.739878	0.77032
1860	b1755	ynjC	76.6804	171.238	-1.14878	-0.000620351	0.0269635	0.167994	1	1.89389	1.82477	1.19769	0.167389
1861	b1756	ynjD	55.7526	81760.9	-10.4925	-0.000455449	-4.40766e-06	0.480266	1	--	--	--	--
1862	b1757	ynjE	19.5171	22.8568	-0.217576	0.00418857	0.672769	0.0800452	0.0273633	0.592234	0.288171	1.51987	0.988815
1863	b1758	ynjF	27.9758	7.35554	1.79404	0.000565658	0.709705	0.0320212	0.0372567	2.57968	0.171314	2.00772	0.938928
1864	b1759	nudG	16.4847	14.9553	0.132059	0.0800805	0.738499	0.0849067	0.0142148	0.422513	2.19584	0.95557	0.257445
1865	b1760	ynjH	11.3506	10.7847	0.0676622	0.041614	0.808022	0.114598	0.0112097	1.72766	8.0412	2.23274	1.08721
1866	b1761	gdhA	36.3241	15.9234	1.14109	-3.82512e-07	0.933602	0.0271957	5.20129e-09	2.14192	5.34749	4.46085	2.19117
1867	b1762	ynjI	42.6085	160.816	-1.89167	0.00892062	0.0447191	0.0621183	0.90931	0.216284	0.0732858	0.515606	0.34711
1868	b1763	topB	63.0011	41.0782	0.605024	0.00400198	0.532702	0.122806	0.0591027	1.85127	4.44445	3.41392	6.33936
1869	b1764	selD	24.5392	18.7384	0.371709	0.00290918	0.935708	0.0225605	5.37402e-10	0.82671	0.513979	0.878609	0.158537
1870	b1765	ydjA	13.4563	12.0989	0.142251	0.00650575	0.957513	0.033915	4.30984e-13	0.430348	0.668446	3.38509	1.09676
1871	b1766	sppA	44.6531	32.261	0.456879	0.0221384	0.642393	0.0340657	0.0166237	0.298865	0.2027	0.033743	0.079687
1872	b1767	ansA	50.4531	23.4257	1.07486	0.0310047	0.773787	0.0512677	0.00205584	1.43186	1.99129	1.89394	0.763322
1873	b1768	pncA	42.375	68.2061	-0.674034	-8.2923e-06	0.242412	0.106023	0.276422	5.77541	3.56714	4.35672	4.35846
1874	b1769	ydjE	102.235	338.536	-1.71763	0.0150767	0.00887813	0.469415	1	0.85489	0.249674	0.694632	0.117563
1875	b1770	ydjF	36.8264	163760	-12.0799	0.160666	-3.46366e-05	0.0344952	1	0.0271112	0.465063	0.037635	0.0960489
1876	b1771	ydjG	22.3049	47.4045	-1.05451	0.00469245	0.232827	0.0472289	0.478833	3.75991	6.2048	6.08938	0.717982
1877	b1772	ydjH	319.541	99.7612	1.66957	-0.00410108	0.0276269	1	0.960128	--	--	--	--
1878	b1773	ydjI	30.2179	163761	-12.3569	-0.000195669	-6.69086e-05	0.24194	1	--	--	--	--
1879	b1774	ydjJ	41.1833	96.4005	-1.20726	0.00737037	0.132631	0.209802	0.542732	--	--	--	--
1880	b1775	ydjK	14.5696	163801	-13.3609	-0.000461113	-6.38838e-05	0.465009	1	--	--	--	--
1881	b1776	ydjL	28.1201	40920.6	-10.4566	-0.00154715	-1.56765e-05	0.243096	1	--	--	--	--
1882	b1777	yeaC	19.6925	17.9104	0.129927	0.0259112	0.723225	0.0214472	0.0211753	0.952679	1.22618	0.74186	0.346087
1883	b1778	msrB	14.9634	16.6847	-0.14773	0.0415195	0.65226	0.00856701	0.0377028	2.30866	1.84733	2.4319	1.29205
1884	b1779	gapA	29.7573	16.5183	0.812068	2.97928e-06	0.942771	0.0341346	1.3669e-11	0.852792	1.10675	0.775354	0.568469
1885	b1780	yeaD	82.0245	12.1872	2.65439	0.030961	0.686058	0.300944	0.0390714	0.4717	0.0957191	1.87412	0.102314
1886	b1781	yeaE	25.693	54.4052	-1.05356	0.000827414	0.339763	0.080386	0.227034	1.32016	2.62578	0.691285	1.91676
1887	b1782	mipA	51.5309	40.882	0.326838	0.0317689	0.474355	0.0844353	0.0975509	1.72552	1.40099e-35	2.28204	0.997374
1888	b1783	yeaG	62.7626	35.5506	0.802815	2.45566e-05	0.839957	0.122667	1.42175e-06	3.3013	1.50388	0.601137	1.86464
1889	b1784	yeaH	502.252	70.6653	2.81193	0.000337347	0.590279	1	0.00815769	0.677155	1.75457	2.3909	0.618344
1890	b1785	cdgI	20400.1	163802	-3.00525	0.0985682	-4.83327e-06	1	1	0.20279	5.40776e-17	0	0.314919
1891	b1786	dgcJ	83.0728	127.93	-0.616873	0.0334115	0.149309	0.110036	0.457281	0.389369	0.0123233	0.691084	0.265513
1892	b1787	yeaK	45.3867	18.6845	1.23665	0.0109486	0.830778	0.0673708	0.000687359	--	--	--	--
1893	b1788	yoaI	6.91849	25.9137	-1.76504	0.141893	0.191026	0.406909	0.741675	2.54632	0	2.93465	0.241448
1894	b1789	yeaL	224.229	327643	-10.5065	-0.000569598	-1.28326e-05	0.75548	1	0.755528	3.07384e-06	0.463091	1.33477
1895	b1790	nimR	25.1984	36.5408	-0.51898	0.000491171	0.34471	0.0180851	0.245315	0.0830018	0.0951368	0.15455	0.117615
1896	b1791	nimT	34.0746	111.021	-1.67527	0.0485237	0.087752	0.188962	0.699197	0.527677	0.278006	0.560642	0.0207231
1897	b1792	yeaO	9.8697	32.5618	-1.62651	0.00211634	0.319559	0.089451	0.333286	0.342732	0.318012	0.613705	0.0551649
1898	b1793	yoaF	19.3264	37.3918	-0.91744	5.08322e-05	0.511564	0.0246528	0.0779194	4.53983	2.08151	5.50904	1.89013
1899	b1794	dgcP	43.0082	21.3978	0.974414	0.0458431	0.824394	0.088369	0.000404799	16.5451	18.2861	18.1386	19.6005
1900	b4676	yoaK	711.187	9.65716	6.06236	0.12752	0.71946	1	0.0344361	10.2111	10.0176	11.7483	8.90877
1901	b4675	yoaJ	9.20939	40891.9	-11.9677	-0.000826497	-0.000146044	0.309651	1	11.2242	10.6579	13.0346	9.71188
1902	b1795	yeaQ	60.3476	6.30077	3.07089	0.0393167	0.820308	0.330485	0.0280773	0.565575	0.202226	0.577983	0.329862
1903	b1796	yoaG	65.4267	23.619	1.43199	0.0325648	0.775573	0.472079	0.000626704	1.66218	0.772809	0.634092	2.30468
1904	b1797	yeaR	27.2022	13.2621	0.983623	0.0451525	0.871013	0.228214	0.000178225	0.539059	7.12862	5.45233	1.88868
1905	b1798	leuE	52.2509	51120.6	-9.90691	0.0816409	-0.000129239	0.374688	1	0.343707	120.427	0.418124	2.72586
1906	b1799	dmlR	20	20.7893	-0.0532301	0.00747773	0.459721	0.0767143	0.175675	1.00218	0.0148408	0.119873	1.42697e-79
1907	b1800	dmlA	25.7489	155.933	-2.5526	0.00235771	0.0237014	0.067934	1	--	--	--	--
1908	b1801	yeaV	43.5312	113.841	-1.36675	0.00184	0.103644	0.310858	0.653521	--	--	--	--
1909	b1802	yeaW	28.4594	711.211	-4.5955	-9.44452e-05	0.00116035	0.205922	1	1.17948	0	6.18447e-244	0.163187
1910	b1803	yeaX	24.2927	591.052	-4.54893	0.0488085	0.000605878	0.153209	1	1.00821	0.555262	0.689547	0.279522
1911	b1804	rnd	30.1347	52.2897	-0.775331	0.0184884	0.220587	0.0658224	0.369789	0.860517	1.0416	0.575253	0.576462
1912	b1805	fadD	27.8766	27.0526	0.041768	0.0242866	0.674555	0.0644584	0.00926572	0.0309489	0.00823687	0.0563775	0.0346416
1913	b1806	yeaY	23.5721	19.8501	0.236962	0.00354693	0.839792	0.0359266	0.000254656	3.1292	1.2505	4.71568	0.254599
1914	b1807	tsaB	55.4457	740.148	-3.71483	0.0281016	0.00126065	0.112141	1	0.627607	0.286659	0.352851	0.284508
1915	b1808	yoaA	51.1836	33.5347	0.595552	0.0237212	0.604299	0.0695922	0.029025	0.462452	0.345821	2.53852	0.00219291
1916	b1809	yoaB	37.2588	56.9389	-0.598742	0.0662804	0.142179	0.0601818	0.591475	2.85546	6.02602	3.67507	1.33165
1917	b1810	yoaC	92.7559	36.5362	1.32063	0.00365101	0.434513	0.522444	0.126449	0.243723	0.0492998	0	0.11707
1918	b1811	yoaH	51.4534	11.204	2.10368	0.0815329	0.866622	0.194324	0.000534638	0.943546	1.18598	0.536132	0.267607
1919	b1812	pabB	31.5528	26.8131	0.227019	0.0393526	0.582134	0.078197	0.0606588	8.08369	4.50001	8.86653	0.962014
1920	b1813	nudL	22.8049	22.9673	-0.00980926	0.00191213	0.780679	0.0535646	0.0029318	0.00481646	0	4.62223	1.32676
1921	b1814	sdaA	24.3983	18.5379	0.378453	0.00288087	0.868374	0.0501175	1.36112e-05	2.2732	1.16529	1.98295	0.57222
1922	b1815	pdeD	25.533	16.2676	0.619715	-3.22305e-06	0.762929	0.0562824	0.00321196	0.934793	19.4447	4.93805	3.93328
1923	b1816	yoaE	29.3614	169.165	-2.48662	0.0171383	0.0460508	0.0383371	0.940324	1.40765	0.98462	4.18742	0.941409
1924	b4751	yoaL	44.2204	39.2263	0.168834	0.0145252	0.425628	0.806238	0.136733	0.911045	5.14062	0.196931	1.32592
1925	b1817	manX	16.6685	10.4108	0.630778	-2.72918e-05	0.943033	0.0621945	2.21557e-09	0.81	0.551502	0.760479	2.31031
1926	b1818	manY	28.612	14.827	0.903793	0.000826694	0.874391	0.0458154	0.000133869	3.56648	0.473099	2.40657	0
1927	b1819	manZ	31.9461	25.739	0.301164	-2.13216e-05	0.755659	0.0238419	0.00379867	0.0572378	0.0221052	0.0539281	0.0108608
1928	b1820	yobD	60.3604	6.90151	2.95711	-0.000291621	0.83593	0.585194	0.00883156	--	--	--	--
1929	b1821	mntP	200.228	72.687	1.44935	0.0090033	0.0683048	1	0.938955	0.134414	0.108373	0.237976	0.169782
1930	b1822	rlmA	71.6154	113.518	-0.657226	0.0547105	0.061136	0.235786	0.838217	0.480337	0.136459	0.326958	0.261866
1931	b1823	cspC	21.1468	26.208	-0.296933	0.0268757	0.754788	0.042805	0.00268949	2.79774	1.02946	2.39899	1.04578
1932	b1824	yobF	21.3915	15.0851	0.477231	0.0182095	0.890106	0.0173967	2.31866e-05	0.589293	0.515229	0.490926	0.107609
1933	b1825	yebO	39.0009	14.1467	1.40103	0.0422643	0.875629	0.148356	0.000105122	0.772128	0.591244	1.48162	0.536661
1934	b1826	mgrB	13.0529	6.7544	0.857776	0.00283234	0.831539	0.0920515	0.0127846	1.08005	0.861213	0.818227	0.449572
1935	b4536	yobH	92.1945	290.307	-1.64422	0.0347709	0.00174838	0.481287	1	0.281202	0.480791	0.310875	0.0999699
1936	b1827	kdgR	18.4992	44.667	-1.22774	0.0966929	0.258773	0.0332415	0.398066	4.66535	4.7046	3.58951	0.552526
1937	b1828	yebQ	266.685	163802	-9.25721	0.00463869	-5.93241e-06	1	1	0.8008	12.8133	5.09182	1.77301
1938	b1829	htpX	15.5012	24.1478	-0.60786	0.000976418	0.821813	0.0526867	0.000149634	2.66785	0.996425	1.25592	1.0447
1939	b1830	prc	79.3403	40.0078	0.970227	-2.15709e-07	0.61511	0.112702	0.02646	0.244519	0.144417	0.223929	0.0626842
1940	b1831	proQ	47.3003	22.7153	1.02622	0.00353117	0.894352	0.0241584	2.46562e-07	0.481822	0.159668	0.26413	0.259581
1941	b1832	msrC	28.1239	10.8684	1.29508	1.05307e-05	0.883539	0.0406858	0.000169073	0.397884	0.657171	0.793255	0.217012
1942	b1833	letA	28.0449	23.6368	0.23747	0.000901487	0.687957	0.040823	0.0155025	0.11271	3.0585	0.300477	0.0920255
1943	b1834	letB	50.5033	45.6548	0.14264	-2.65299e-05	0.310821	0.0492422	0.161112	2.08818	1.09179	1.52066	0.611958
1944	b1835	rsmF	60.017	35.5805	0.738138	0.00523618	0.56221	0.156113	0.03391	0.493099	0.457004	0.560353	0.481592
1945	b1836	yebV	15.8094	12.7494	0.289899	0.0647264	0.629831	0.00426861	0.0951846	0.31601	0.0808103	0.307504	0.0833412
1946	b1837	yebW	14.3612	13.9189	0.0421534	0.0100307	0.606895	0.0837942	0.081541	1.54663	1.88822	0.332387	1.09957
1947	b1838	pphA	17.4174	9.72234	0.780451	0.0209986	0.816241	0.0793689	0.00505379	21.6226	0	1.34211	1.56276
1948	b4432	ryeA	7.65808	33.5455	-1.99638	0.115695	0.220506	0.153259	0.523065	1.73994	1.53633	2.3747	1.0209
1949	b4433	sdsR	8.88783	39.6422	-2.03925	0.0994145	0.214364	0.115983	0.514672	0.0150165	0.00287367	0.0353765	0.00412406
1950	b1839	yebY	32.2591	26.9696	0.249892	0.0229618	0.720383	0.0633549	0.00709964	1.23687	0.123967	1.90891	0.0816835
1951	b1840	yebZ	56.7501	48.8659	0.211771	0.00753166	0.28144	0.103453	0.325993	0.521629	1.40534	0.610105	0.610184
1952	b1841	yobA	22.4815	15.7536	0.487052	0.0318429	0.883894	0.130939	4.21329e-05	0.913855	0.0892579	0.434486	0.355903
1953	b1842	holE	23.9443	11.3813	1.01054	0.0410848	0.63261	0.0479835	0.0646288	0.490902	0.331457	0.273825	0.121258
1954	b1843	yobB	25.4708	24.8694	0.0331569	0.0452114	0.761307	0.0286124	0.00333359	0.450332	0.114556	0.672512	0.644087
1955	b1844	exoX	30.0865	25.0613	0.25438	0.0174407	0.832948	0.0367753	0.000149622	6.64595	0.400638	5.72325	0.668951
1956	b1845	ptrB	31.8735	16.6621	0.896271	0.0208963	0.933981	0.035131	1.92729e-09	3.40164	6.06901	5.76578	1.79922
1957	b1846	yebE	33.5553	21.7245	0.604659	0.011563	0.68711	0.0201743	0.00799393	0.529148	3.49507	1.07681	2.25529
1958	b1847	yebF	11.0996	11.4669	-0.0431416	0.00643579	0.953799	0.0709302	1.02855e-11	2.6863	7.55004	2.66446	1.24315
1959	b1848	yebG	11.4981	8.3293	0.421872	0.000416209	0.896851	0.0212706	7.09973e-05	0.558505	0.256209	0.283356	0.315801
1960	b1849	purT	48.3688	22.5082	1.07044	0.00290557	0.805231	0.0480095	0.00087523	1.87761	0	1.59077	9.55285
1961	b1850	eda	25.4479	35.3236	-0.457753	0.0127573	0.772607	0.0433935	0.000448941	3.30949	1.72147	1.91257	0.380714
1962	b1851	edd	20.2519	29.8869	-0.539406	0.0324666	0.537309	0.0137478	0.0714551	0.77406	0.644087	0.537448	0.287821
1963	b1852	zwf	27.1108	16.3316	0.697717	0.00261149	0.939347	0.0253543	3.52603e-10	0.191078	0.0978888	0.231483	0.0231337
1964	b1853	yebK	23.3497	32.633	-0.465972	0.00254994	0.429658	0.0294116	0.183541	1.00896	1.18433	2.68715	0.374894
1965	b1854	pykA	31.3704	25.799	0.272495	0.00125133	0.892628	0.0257431	1.00902e-07	1.66159	3.35136	2.29127	0.465459
1966	b1855	lpxM	31.089	24.2732	0.344468	0.0232304	0.806588	0.0544609	0.000167774	3.70419	4.81334	1.73072	2.10445
1967	b1856	mepM	78.7256	62.7248	0.323189	0.012156	0.374868	0.135505	0.135132	0.0373172	0.023086	0.0970855	0.0891616
1968	b1857	znuA	13.5035	25.0998	-0.847641	0.179261	0.589186	0.150843	0.0593871	3.88774	1.55552	2.71243	1.14385
1969	b1858	znuC	18.696	32.8395	-0.780803	0.133209	0.664724	0.116581	0.014038	0.167619	0.55496	0.593982	0.675358
1970	b1859	znuB	28.9383	45.1186	-0.623359	0.0356911	0.350629	0.12574	0.243779	0.57691	0.407883	0.850311	0.210698
1971	b1860	ruvB	19.5717	32.0753	-0.685094	0.00672725	0.734805	0.0499103	0.0037796	3.28328	1.66517	6.72686	1.23059
1972	b1861	ruvA	15.5378	20.0795	-0.350075	0.027807	0.906289	0.0597089	2.27733e-07	0.847636	0.482418	0.574911	0.793107
1973	b4677	yobI	2.79205	28.068	-2.93838	0.382568	0.128492	1	0.909881	0.410294	4.74356	0.162868	0.314619
1974	b1862	yebB	12.2194	81840.3	-12.596	0.0202928	-0.000118633	0.223252	1	3.70126	0.68637	1.77272	0.354116
1975	b1863	ruvC	47.2651	34.2948	0.451523	0.000232319	0.619511	0.0363539	0.0299916	0.377333	0.142293	0.650726	0.0836603
1976	b1864	yebC	46.4056	23.854	0.93158	0.00138872	0.890185	0.0171655	1.7779e-06	2.40322	2.73493	2.34924	0.726175
1977	b1865	nudB	31.1803	24.1315	0.35668	0.0125215	0.867447	0.0543723	1.97223e-05	2.18069	1.37874	2.27745	0.910628
1978	b1866	aspS	27.7106	20.1254	0.442605	-1.941e-06	0.924445	0.0320437	5.91258e-09	5.39008	5.38876	5.16815	1.37542
1979	b1867	yecD	21.1761	13.6125	0.6018	0.00676113	0.933087	0.021546	2.90909e-08	0.277606	0.15645	0.286012	0.0288108
1980	b1868	yecE	33.9718	16.8862	0.967349	0.0152885	0.856456	0.0223717	0.000208199	0.240415	0.594741	0.689465	0.100028
1981	b1869	yecN	20.2135	34.3923	-0.738456	0.0648398	0.587324	0.0740666	0.0189738	0.411632	0.321282	0.51843	0.480457
1982	b1870	cmoA	25.4462	22.2889	0.183417	0.00374243	0.789368	0.0442828	0.00137607	0.654843	0.156866	1.05701	0.323521
1983	b1871	cmoB	48.5428	29.7213	0.689439	-2.1985e-05	0.719761	0.0226994	0.00836152	1.65354	2.60105	1.51841	0.522066
1984	b1872	torZ	15.5313	58.1184	-1.83841	0.0327647	0.213302	0.099338	0.401416	0.657171	0.598214	0.0945139	0.164076
1985	b1873	torY	7.77435	721.827	-6.36421	0.231549	0.000580341	0.415574	1	--	--	--	--
1986	b4717	micL	9.40093	2619.2	-7.97682	0.129672	2.04565e-05	0.100891	1	0.0319992	0.0111712	0.0219606	0.00871952
1987	b1874	cutC	30.1741	34.4236	-0.184363	0.0309253	0.600879	0.0205408	0.0253306	1.72214	0.936945	1.7979	0.91661
1988	b1875	yecM	27.3711	14.8874	0.836543	0.0120904	0.949069	0.03341	4.6528e-11	2.6098	3.47254	3.97037	1.26213
1989	b1876	argS	21.9685	23.5121	-0.0938387	0.0368595	0.877408	0.0416707	1.00535e-06	0.862319	0.695584	0.767077	0.826509
1990	b4778	yecV	14.9989	20	-0.39242	0.19217		0.925042		0.499179	0.0553558	0	0.0968842
1991	b1877	yecT	83.8502	117.639	-0.483593	0.0254453	0.0277901	0.884623	1	--	--	--	--
1992	b1878	flhE	20440.1	163801	-3.00241	-0.000566073	-3.26329e-05	1	1	2.77141	4.93329	4.09572	3.25552
1993	b1879	flhA	10.4923	44.6	-1.98837	0.0827989	0.471748	0.395199	0.0778618	1.84183	0.509928	1.10802	1.50296
1994	b1880	flhB	41.251	425.652	-3.336	0.0246474	0.00168252	0.0384408	1	--	--	--	--
1995	b1881	cheZ	14.0536	23.8909	-0.72551	0.0624365	0.781058	0.0753364	0.00265549	6.95735	1.00162	1.94837	1.27692
1996	b1882	cheY	16.4668	19.9605	-0.263053	-0.00161443	0.579601	0.066291	0.117498	4.56726	2.15915	1.98692	1.607
1997	b1883	cheB	20400.1	24.1577	9.66343	0.0676003	-0.233393	1	1	12.5617	12.5661	0.0245029	1.93936
1998	b1884	cheR	50.524	41.3296	0.283578	0.0130742	0.205904	0.70296	0.556186	--	--	--	--
[truncated: 2,627 more rows]
